# Supplementary material for: Berry skin development in Norton grape: Distinct patterns of transcriptional regulation and flavonoid biosynthesis
Source: BMC Plant Biol. 2011 Jan 10;11:7. doi: 10.1186/1471-2229-11-7 (PMC3025947; doi:10.1186/1471-2229-11-7)
Supplement: Additional file 3 — Pearson correlation coefficient analysis of the eighteen set of data in pair-wise. [file 1471-2229-11-7-S3.XLS]

## Sheet: Sheet1
Multivariate
Correlations
	33A	33B	33C	34A	34B	34C	35A	35B	35C	36A	36B	36C	37A	37B	37C	38A	38B	38C
Intensity [NortonSkin33A]	1	0.986	0.9868	0.8707	0.8978	0.8974	0.8406	0.8406	0.8324	0.7574	0.7666	0.7749	0.7371	0.7241	0.7241	0.6879	0.6834	0.695
Intensity [NortonSkin33B]	0.986	1	0.9848	0.8559	0.8803	0.8788	0.8332	0.8357	0.827	0.7538	0.7639	0.7734	0.7282	0.718	0.7188	0.6797	0.6754	0.6864
Intensity [NortonSkin33C]	0.9868	0.9848	1	0.8613	0.8896	0.8872	0.8364	0.8405	0.8358	0.7564	0.7668	0.7767	0.7355	0.7233	0.7285	0.6877	0.6848	0.691
Intensity [NortonSkin34A]	0.8707	0.8559	0.8613	1	0.9902	0.9897	0.9729	0.981	0.9757	0.9199	0.9122	0.9264	0.9038	0.8865	0.8921	0.8497	0.8428	0.8469
Intensity [NortonSkin34B]	0.8978	0.8803	0.8896	0.9902	1	0.9976	0.9662	0.9689	0.963	0.8972	0.8986	0.9112	0.8829	0.8695	0.8731	0.8306	0.8224	0.8297
Intensity [NortonSkin34C]	0.8974	0.8788	0.8872	0.9897	0.9976	1	0.9637	0.9649	0.958	0.8953	0.8957	0.9061	0.8797	0.8656	0.8686	0.8273	0.819	0.8266
Intensity [NortonSkin35A]	0.8406	0.8332	0.8364	0.9729	0.9662	0.9637	1	0.9834	0.9812	0.9301	0.9364	0.9472	0.9096	0.8988	0.907	0.8535	0.845	0.8519
Intensity [NortonSkin35B]	0.8406	0.8357	0.8405	0.981	0.9689	0.9649	0.9834	1	0.996	0.9529	0.9468	0.962	0.9302	0.915	0.927	0.878	0.8726	0.8719
Intensity [NortonSkin35C]	0.8324	0.827	0.8358	0.9757	0.963	0.958	0.9812	0.996	1	0.9493	0.9432	0.9587	0.9257	0.9096	0.9253	0.8746	0.8705	0.8665
Intensity [NortonSkin36A]	0.7574	0.7538	0.7564	0.9199	0.8972	0.8953	0.9301	0.9529	0.9493	1	0.9823	0.9883	0.9731	0.9653	0.9727	0.9491	0.9445	0.9425
Intensity [NortonSkin36B]	0.7666	0.7639	0.7668	0.9122	0.8986	0.8957	0.9364	0.9468	0.9432	0.9823	1	0.9858	0.9573	0.9562	0.9663	0.9363	0.9303	0.932
Intensity [NortonSkin36C]	0.7749	0.7734	0.7767	0.9264	0.9112	0.9061	0.9472	0.962	0.9587	0.9883	0.9858	1	0.9674	0.9626	0.9703	0.9346	0.9289	0.9303
Intensity [NortonSkin37A]	0.7371	0.7282	0.7355	0.9038	0.8829	0.8797	0.9096	0.9302	0.9257	0.9731	0.9573	0.9674	1	0.9914	0.9901	0.9658	0.9618	0.9619
Intensity [NortonSkin37B]	0.7241	0.718	0.7233	0.8865	0.8695	0.8656	0.8988	0.915	0.9096	0.9653	0.9562	0.9626	0.9914	1	0.9876	0.975	0.9669	0.9761
Intensity [NortonSkin37C]	0.7241	0.7188	0.7285	0.8921	0.8731	0.8686	0.907	0.927	0.9253	0.9727	0.9663	0.9703	0.9901	0.9876	1	0.9735	0.9712	0.9648
Intensity [NortonSkin38A]	0.6879	0.6797	0.6877	0.8497	0.8306	0.8273	0.8535	0.878	0.8746	0.9491	0.9363	0.9346	0.9658	0.975	0.9735	1	0.9967	0.9945
Intensity [NortonSkin38B]	0.6834	0.6754	0.6848	0.8428	0.8224	0.819	0.845	0.8726	0.8705	0.9445	0.9303	0.9289	0.9618	0.9669	0.9712	0.9967	1	0.9912
Intensity [NortonSkin38C]	0.695	0.6864	0.691	0.8469	0.8297	0.8266	0.8519	0.8719	0.8665	0.9425	0.932	0.9303	0.9619	0.9761	0.9648	0.9945	0.9912	1
