# Supplementary material for: Berry skin development in Norton grape: Distinct patterns of transcriptional regulation and flavonoid biosynthesis
Source: BMC Plant Biol. 2011 Jan 10;11:7. doi: 10.1186/1471-2229-11-7 (PMC3025947; doi:10.1186/1471-2229-11-7)
Supplement: Additional file 4 — A list of 15,823 probe sets that exhibited significant variations along six stages (at p-value ≤ 0.001). This list of probe sets was generated by conducting ANOVA on error-weighted intensity experiment definitions (EDs). Sequence description: Brief narrative description of gene annotation; Grand average: the average value of each probe set intensity across all factor levels in the ANOVA, and this average was computed after error-weighting; The Pooled Variance: the within mean square for each gene-analysis level item across all factor levels; Group p-value: the probability that the null hypothesis--that expression levels or differential expression ratio levels are not significantly different across factor levels--is not true. A low p-value indicates high confidence that the gene's expression level or ratio level is significantly different across the groups defined in the ANOVA. [file 1471-2229-11-7-S4.XLSX]

## Sheet: ANOVAResults
Probe Set ID	Original Function Annotation	Grand Average	Pooled Variance	Stage P*-value
VVTU2530_at	similar (evalue=1e-143 match_len=397 match_identity=0.66) to UniRef90_Q9C8N5 Zinc finger protein, putative; 58191-56692 related cluster	3.28109	0.00144833	7.52521e-12
VVTU2531_s_at	similar (evalue=1e-121 match_len=284 match_identity=0.75) to UniRef90_Q94JT6 At1g78070 F28K19_28 related cluster	3.63022	0.00111845	1.44596e-15
VVTU2535_at	similar (evalue=1e-153 match_len=966 match_identity=0.29) to UniRef90_Q9M6B3 Malate dehydrogenase related cluster	2.77704	0.00371646	2.99819e-16
VVTU2538_at	similar (evalue=0.0 match_len=1572 match_identity=0.27) to UniRef90_Q7XZK4 Calcium-dependent calmodulin-independent protein kinase isoform 2 related cluster	3.44831	0.000678408	9.36576e-08
VVTU2539_at	similar (evalue=1e-101 match_len=1041 match_identity=0.20) to UniRef90_Q0DKT6 Os05g0144200 protein related cluster	3.06517	0.000290921	2.99819e-16
VVTU2541_at	similar (evalue=4e-46 match_len=312 match_identity=0.29) to UniRef90_P93396 Transformer-SR ribonucleoprotein related cluster	3.19643	0.000353856	2.99819e-16
VVTU2542_s_at	similar (evalue=1e-162 match_len=996 match_identity=0.29) to UniRef90_Q9LRC4 Oxygen evolving enhancer protein 1 precursor related cluster	2.571	0.00119745	4.10771e-07
VVTU2543_at	similar (evalue=6e-50 match_len=267 match_identity=0.29) to UniRef90_Q10Q37 RING zinc finger protein, putative, expressed related cluster	3.08005	0.000352941	5.67347e-13
VVTU2544_at	similar (evalue=3e-53 match_len=522 match_identity=0.21) to UniRef90_Q9SEE9 Arginine serine-rich protein related cluster	3.2151	0.000365062	3.4835e-10
VVTU2546_at	similar (evalue=2e-35 match_len=429 match_identity=0.19) to UniRef90_Q9SG96 RING-H2 finger protein ATL3C related cluster	2.76546	0.00384582	2.99819e-16
VVTU2547_at	similar (evalue=1e-133 match_len=1140 match_identity=0.22) to UniRef90_Q84WI7 Expressed protein related cluster	3.05262	0.00494634	2.99819e-16
VVTU2550_at	similar (evalue=1e-128 match_len=366 match_identity=0.62) to UniRef90_Q672F7 E-beta-ocimene synthase related cluster	1.41521	0.01747	0.000655805
VVTU2551_at	similar (evalue=0.0 match_len=1455 match_identity=0.28) to UniRef90_O23255 Adenosylhomocysteinase 1 related cluster	3.68668	0.000518222	2.99819e-16
VVTU2552_at	similar (evalue=0.0 match_len=484 match_identity=0.69) to UniRef90_Q9LUQ2 Leucine-rich repeat protein; contains similarity to elicitor-inducible receptor EIR related cluster	3.04853	0.000977016	2.99819e-16
VVTU2554_at	similar (evalue=1e-14 match_len=1032 match_identity=0.09) to UniRef90_Q1SSF2 Protein F10A5.7 [imported]-Arabidopsis thaliana-related related cluster	3.07965	0.00186765	2.99819e-16
VVTU2555_at	similar (evalue=9e-34 match_len=209 match_identity=0.46) to UniRef90_Q9C8G3 Hypothetical protein T4K22.7 related cluster	2.45984	0.00681587	1.3388e-14
VVTU2556_at	similar (evalue=3e-91 match_len=1443 match_identity=0.16) to UniRef90_Q9FHP0 Arabidopsis thaliana genomic DNA, chromosome 5, TAC clone:K14B20 related cluster	3.38939	0.000551439	2.99819e-16
VVTU2557_at	similar (evalue=1e-167 match_len=451 match_identity=0.63) to UniRef90_Q9SI68 F23N19.18 related cluster	3.61512	0.00166592	2.99819e-16
VVTU2558_at	similar (evalue=1e-136 match_len=867 match_identity=0.28) to UniRef90_Q39780 Ascorbate peroxidase related cluster	3.49083	0.000937905	2.64838e-07
VVTU2559_at	similar (evalue=2e-80 match_len=717 match_identity=0.23) to UniRef90_Q948V5 Mitochondrial processing peptidase alpha subunit related cluster	2.38717	0.00443632	6.47419e-06
VVTU2560_at	similar (evalue=2e-43 match_len=903 match_identity=0.14) to UniRef90_Q5N9T4 Hypothetical protein P0414E03.11 related cluster	2.72272	0.00294464	2.99819e-16
VVTU2561_s_at	similar (evalue=1e-111 match_len=1125 match_identity=0.19) to UniRef90_Q5VSV8 OSJNBa0009P12.18 protein related cluster	3.37298	0.000243223	3.33918e-11
VVTU2562_at	similar (evalue=3e-49 match_len=192 match_identity=0.58) to UniRef90_Q2HS35 Heat shock protein DnaJ, N-terminal related cluster	3.11546	0.000608829	2.99819e-16
VVTU2563_at	similar (evalue=7e-72 match_len=684 match_identity=0.20) to UniRef90_Q84WN3 Putative cytochrome c oxidoreductase related cluster	2.65245	0.02004	2.99819e-16
VVTU2564_at	similar (evalue=7e-50 match_len=163 match_identity=0.31) to UniRef90_Q6YXC5 Putative zinc finger protein ID1 related cluster	3.18137	0.00148782	2.99819e-16
VVTU35351_at	similar (evalue=3e-94 match_len=666 match_identity=0.26) to UniRef90_Q8S7E5 Putative phragmoplastin related cluster	2.36126	0.00190272	2.99819e-16
VVTU2529_at	similar (evalue=1e-128 match_len=753 match_identity=0.31) to UniRef90_Q9LKK9 14-3-3 protein related cluster	2.66571	0.00137022	2.4363e-09
VVTU35333_at	similar (evalue=4e-53 match_len=414 match_identity=0.23) to UniRef90_Q8L868 Putative glucan endo-1,3-beta-glucosidase 11 precursor (EC 3.2.1.39) ((1->3)-beta-glucan endohydrolase 11) ((1->3)-beta-glucanase 11) related cluster	2.18261	0.00496029	2.72587e-10
VVTU35334_s_at	similar (evalue=6e-18 match_len=321 match_identity=0.16) to UniRef90_Q0PJE4 MYB transcription factor MYB159 related cluster	3.06632	0.00159791	2.99819e-16
VVTU35335_at	similar (evalue=3e-34 match_len=225 match_identity=0.33) to UniRef90_Q6TKQ6 Putative ankyrin-repeat protein related cluster	2.34087	0.02045	2.99819e-16
VVTU35336_s_at	similar (evalue=5e-45 match_len=420 match_identity=0.21) to UniRef90_Q6L3I4 Kelch repeat-containing F-box family protein, putative related cluster	2.92121	0.00111934	2.99819e-16
VVTU35337_at	similar (evalue=3e-74 match_len=426 match_identity=0.29) to UniRef90_Q9ZQW5 Laccase related cluster	1.22039	0.04345	0.00023923
VVTU35338_at	similar (evalue=4e-32 match_len=228 match_identity=0.29) to UniRef90_Q94JS1 AT4g26860 F10M23_200 related cluster	2.60782	0.00221071	2.99819e-16
VVTU35343_at	similar (evalue=6e-98 match_len=645 match_identity=0.27) to UniRef90_Q7XB39 Class IV chitinase related cluster	1.66603	0.0116	8.55737e-11
VVTU35344_s_at	similar (evalue=7e-74 match_len=549 match_identity=0.23) to UniRef90_Q8S8T8 Expressed protein related cluster	3.26534	0.00107159	2.99819e-16
VVTU35345_at	similar (evalue=3e-35 match_len=303 match_identity=0.23) to UniRef90_O04720 Cysteine proteinase inhibitor related cluster	2.60654	0.00293274	0.000149237
VVTU35346_s_at	similar (evalue=6e-86 match_len=519 match_identity=0.30) to UniRef90_P26413 Heat shock 70 kDa protein related cluster	2.56038	0.01013	6.40479e-11
VVTU35348_at	similar (evalue=7e-57 match_len=152 match_identity=0.77) to UniRef90_Q0WRN6 Polyubiquitin 4 UBQ4 related cluster	3.48496	0.000785948	1.49143e-05
VVTU35349_s_at	similar (evalue=3e-78 match_len=444 match_identity=0.33) to UniRef90_Q03509 Calmodulin-6 related cluster	4.00618	0.000360557	1.20193e-09
VVTU2504_s_at	similar (evalue=6e-99 match_len=834 match_identity=0.21) to UniRef90_Q6TY49 Reductase 1 related cluster	2.99941	0.00307127	2.99819e-16
VVTU2505_at	similar (evalue=3e-59 match_len=801 match_identity=0.17) to UniRef90_O49741 GATA transcription factor 2 related cluster	2.43266	0.02301	2.99819e-16
VVTU2506_at	similar (evalue=3e-66 match_len=855 match_identity=0.18) to UniRef90_Q1SZ15 Hypothetical protein related cluster	3.34504	0.000990556	8.38855e-09
VVTU2507_s_at	similar (evalue=1e-146 match_len=945 match_identity=0.27) to UniRef90_Q5VLJ5 1-aminocyclopropane-1-carboxylate oxidase related cluster	3.17777	0.00192275	1.15272e-14
VVTU2508_at	similar (evalue=3e-99 match_len=972 match_identity=0.20) to UniRef90_Q9SXP4 DNA-binding protein NtWRKY3 related cluster	2.79792	0.00920577	2.99819e-16
VVTU2509_s_at	similar (evalue=1e-168 match_len=1131 match_identity=0.26) to UniRef90_Q8VXL0 Ethylene receptor 1 related cluster	3.60605	0.000984278	2.99819e-16
VVTU2511_at	similar (evalue=4e-48 match_len=256 match_identity=0.43) to UniRef90_Q6ZD72 Hypothetical protein P0450B04.17 related cluster	3.44989	0.00179513	4.44262e-07
VVTU2512_at	similar (evalue=0.0 match_len=1290 match_identity=0.31) to UniRef90_P29512 Tubulin beta-2 beta-3 chain related cluster	2.84997	0.00188072	0.000102469
VVTU2516_at	similar (evalue=1e-147 match_len=1644 match_identity=0.19) to UniRef90_Q9SUG8 Hypothetical protein T10C21.130 related cluster	3.56572	0.00132903	2.99819e-16
VVTU2518_at	similar (evalue=1e-147 match_len=873 match_identity=0.29) to UniRef90_O04428 Hypothetical protein related cluster	1.8207	0.00639586	4.83032e-06
VVTU2519_at	similar (evalue=2e-79 match_len=227 match_identity=0.70) to UniRef90_Q9LVQ7 Zinc finger protein related cluster	2.72606	0.00151118	4.62757e-14
VVTU2522_at	similar (evalue=2e-82 match_len=326 match_identity=0.37) to UniRef90_Q84K00 NAC domain-containing protein 78 related cluster	2.98129	0.000682762	2.99819e-16
VVTU2524_at	similar (evalue=2e-58 match_len=522 match_identity=0.22) to UniRef90_Q8LFP9 Hypothetical protein related cluster	3.22772	0.00322268	2.99819e-16
VVTU2526_at	similar (evalue=1e-120 match_len=873 match_identity=0.23) to UniRef90_Q0J0T5 Os09g0484800 protein related cluster	2.30674	0.00680698	2.39585e-12
VVTU2527_at	similar (evalue=1e-156 match_len=1005 match_identity=0.28) to UniRef90_O82357 3-methyl-2-oxobutanoate hydroxy-methyl-transferase related cluster	2.95743	0.00453867	2.99819e-16
VVTU2528_s_at	similar (evalue=8e-45 match_len=594 match_identity=0.16) to UniRef90_Q7XP56 OSJNBa0013K16.11 protein related cluster	2.62275	0.000818692	2.99819e-16
VVTU35285_s_at	similar (evalue=7e-37 match_len=246 match_identity=0.31) to UniRef90_Q56YZ4 Translation elongation factor eEF-1 alpha chain related cluster	4.11732	0.000675292	2.99819e-16
VVTU35285_x_at	similar (evalue=7e-37 match_len=246 match_identity=0.31) to UniRef90_Q56YZ4 Translation elongation factor eEF-1 alpha chain related cluster	3.26505	0.000557542	2.99819e-16
VVTU35288_s_at	similar (evalue=0.005 match_len=144 match_identity=0.13) to UniRef90_UPI00005484E3 Cluster related to UPI00005484E3; PREDICTED: hypothetical protein XP_703019 isoform 3	2.88105	0.00542568	1.33002e-09
VVTU35295_at	similar (evalue=2e-16 match_len=144 match_identity=0.27) to UniRef90_Q8VYP5 Hypothetical protein At3g60800 related cluster	2.69551	0.00111137	2.99819e-16
VVTU35297_s_at	similar (evalue=7e-04 match_len=84 match_identity=0.25) to UniRef90_O82585 NADP-dependent isocitrate dehydrogenase related cluster	2.9353	0.00132879	2.99819e-16
VVTU35298_s_at	similar (evalue=1e-06 match_len=264 match_identity=0.12) to UniRef90_Q0REK2 Hypothetical protein related cluster	3.9347	0.00859863	2.99819e-16
VVTU35300_s_at	AY634281 Vitis vinifera dehydrin mRNA, complete cds.	3.3411	0.00700126	2.99819e-16
VVTU35302_s_at	similar (evalue=1e-18 match_len=210 match_identity=0.22) to UniRef90_Q3EA30 Protein At4g14385 related cluster	2.93242	0.000699409	6.15551e-11
VVTU35303_s_at	similar (evalue=1e-32 match_len=195 match_identity=0.33) to UniRef90_Q9M4H3 Putative metallothionein-like protein related cluster	2.63893	0.01075	2.99819e-16
VVTU35304_at	AY634281 Vitis vinifera dehydrin mRNA, complete cds.	2.07762	0.02548	5.73594e-10
VVTU35305_s_at	similar (evalue=3e-33 match_len=195 match_identity=0.33) to UniRef90_Q9M4H3 Putative metallothionein-like protein related cluster	3.36137	0.00186717	7.48877e-08
VVTU35309_s_at	similar (evalue=1e-37 match_len=288 match_identity=0.26) to UniRef90_Q9S9L9 T24D18.26 protein related cluster	3.76749	0.000838323	2.99819e-16
VVTU35312_at	similar (evalue=1e-28 match_len=579 match_identity=0.14) to UniRef90_Q5NDD2 Putative MYB transcription factor related cluster	1.96325	0.01732	2.99819e-16
VVTU35314_s_at	AY267255 Vitis vinifera cultivar Thompson Seedless 2S albumin precursor (Alb1) gene, promoter region and complete cds.	1.50926	0.03261	4.06598e-05
VVTU35315_at	similar (evalue=4e-43 match_len=438 match_identity=0.19) to UniRef90_Q10EJ2 Integral membrane protein, putative, expressed related cluster	2.69106	0.00334683	3.85432e-08
VVTU35317_x_at	similar (evalue=7e-28 match_len=270 match_identity=0.22) to UniRef90_P10973 Nonspecific lipid-transfer protein A related cluster	1.80634	0.01669	1.53583e-10
VVTU35319_s_at	similar (evalue=5e-28 match_len=270 match_identity=0.22) to UniRef90_P10973 Nonspecific lipid-transfer protein A related cluster	1.85123	0.00759152	3.36952e-05
VVTU35319_x_at	similar (evalue=5e-28 match_len=270 match_identity=0.22) to UniRef90_P10973 Nonspecific lipid-transfer protein A related cluster	2.00659	0.0025605	1.48665e-05
VVTU35321_at	similar (evalue=4e-19 match_len=459 match_identity=0.14) to UniRef90_Q1EMR5 HMG-protein related cluster	3.72718	0.000381675	5.36056e-06
VVTU35322_s_at	similar (evalue=1e-24 match_len=204 match_identity=0.26) to UniRef90_Q9SPI1 Splicing factor SR1 related cluster	3.32586	0.000723193	2.99819e-16
VVTU35323_at	similar (evalue=1e-70 match_len=600 match_identity=0.23) to UniRef90_Q9LSE2 Transcription factor ICE1 related cluster	1.82935	0.01135	2.01188e-09
VVTU35326_at	similar (evalue=3e-35 match_len=306 match_identity=0.21) to UniRef90_O64865 Hypothetical protein At2g44300 related cluster	2.88829	0.01502	2.99819e-16
VVTU35328_at	similar (evalue=1e-103 match_len=660 match_identity=0.26) to UniRef90_O24044 Laccase related cluster	1.82477	0.01069	9.5435e-06
VVTU7924_s_at	similar (evalue=6e-50 match_len=387 match_identity=0.24) to UniRef90_Q52QY1 Ethylene response factor related cluster	3.92534	0.000306075	2.99819e-16
VVTU35331_at	similar (evalue=2e-90 match_len=282 match_identity=0.58) to UniRef90_Q6Z493 Putative MATE efflux protein family protein related cluster	2.86365	0.00332936	5.65377e-11
VVTU35284_at	similar (evalue=3e-40 match_len=147 match_identity=0.52) to UniRef90_Q9SSK9 MLP-like protein 28 related cluster	1.53884	0.0484	3.30849e-14
VVTU35188_s_at	similar (evalue=1e-25 match_len=243 match_identity=0.24) to UniRef90_Q0WN35 Hypothetical protein At3g48030 related cluster	3.3013	0.000576376	2.99819e-16
VVTU35189_at	similar (evalue=6e-17 match_len=378 match_identity=0.13) to UniRef90_Q8GT41 Putative invertase inhibitor precursor related cluster	1.45749	0.0151	2.99819e-16
VVTU35189_s_at	similar (evalue=6e-17 match_len=378 match_identity=0.13) to UniRef90_Q8GT41 Putative invertase inhibitor precursor related cluster	2.68739	0.03031	2.99819e-16
VVTU35189_x_at	similar (evalue=6e-17 match_len=378 match_identity=0.13) to UniRef90_Q8GT41 Putative invertase inhibitor precursor related cluster	1.66465	0.02194	2.99819e-16
VVTU35193_x_at	similar (evalue=3e-19 match_len=225 match_identity=0.22) to UniRef90_Q6ZI46 Putative cellulase related cluster	2.82915	0.00203379	2.99819e-16
VVTU35195_at	similar (evalue=5e-21 match_len=369 match_identity=0.16) to UniRef90_Q1SJW5 Protein F5O8.11 [imported]-Arabidopsis thaliana related cluster	2.57975	0.00874016	2.99819e-16
VVTU35197_at	similar (evalue=1e-14 match_len=189 match_identity=0.22) to UniRef90_Q2HV02 Hypothetical protein related cluster	2.73278	0.000981194	1.81043e-06
VVTU35198_x_at	similar (evalue=3e-40 match_len=399 match_identity=0.22) to UniRef90_Q93VW9 AT5g53330 K19E1_13 related cluster	2.40957	0.0032267	3.68256e-08
VVTU3398_s_at	similar (evalue=2e-92 match_len=624 match_identity=0.23) to UniRef90_Q6PX45 Hypothetical protein related cluster	2.93547	0.000854282	2.99819e-16
VVTU35202_at	similar (evalue=2e-63 match_len=744 match_identity=0.19) to UniRef90_Q5Y9B9 MADS9 protein related cluster	3.01986	0.0056343	2.99819e-16
VVTU35203_s_at	similar (evalue=2e-05 match_len=171 match_identity=0.14) to UniRef90_Q4PSK3 Senescence-associated protein-related related cluster	2.73424	0.00154594	2.99819e-16
VVTU35206_s_at	similar (evalue=0.0 match_len=1047 match_identity=0.29) to UniRef90_Q94LX8 Phosphoenolpyruvate carboxykinase related cluster	3.83572	0.00207674	2.99819e-16
VVTU35208_at	similar (evalue=2e-32 match_len=510 match_identity=0.15) to UniRef90_Q8GYY0 Probable aminotransferase ACS12 related cluster	1.87293	0.00422686	4.95362e-11
VVTU35262_at	similar (evalue=2e-35 match_len=327 match_identity=0.23) to UniRef90_Q1STS4 Calcium-binding EF-hand related cluster	2.57657	0.01314	2.99819e-16
VVTU35264_at	similar (evalue=7e-36 match_len=309 match_identity=0.23) to UniRef90_Q2HV81 Glycosyl transferase, family 28 related cluster	2.62888	0.0048725	1.01822e-14
VVTU35266_at	similar (evalue=1e-45 match_len=109 match_identity=0.91) to UniRef90_Q0DIP0 Os05g0373700 protein related cluster	1.93122	0.00766077	1.00661e-11
VVTU35269_s_at	AY670093 Vitis vinifera clone 328337_A3 stilbene synthase mRNA, partial cds.	2.18077	0.00249666	8.26551e-12
VVTU35270_at	similar (evalue=2e-15 match_len=207 match_identity=0.20) to UniRef90_Q0JI90 Os01g0817600 protein related cluster	3.2059	0.0051215	8.58263e-08
VVTU35748_s_at	similar (evalue=2e-47 match_len=498 match_identity=0.20) to UniRef90_Q9FI91 Arabidopsis thaliana genomic DNA, chromosome 5, TAC clone:K18J17 related cluster	3.0476	0.0017689	0.000676489
VVTU35273_s_at	similar (evalue=3e-04 match_len=111 match_identity=0.21) to UniRef90_Q1G3U2 Hypothetical protein related cluster	3.21241	0.0048091	2.99819e-16
VVTU35274_at	similar (evalue=1e-14 match_len=153 match_identity=0.23) to UniRef90_Q9LW14 Lysophospholipase-like protein related cluster	2.84398	0.01028	1.34366e-11
VVTU35276_at	similar (evalue=8e-09 match_len=165 match_identity=0.18) to UniRef90_Q8LFK4 Hypothetical protein related cluster	1.65181	0.01234	3.3962e-06
VVTU35279_s_at	similar (evalue=2e-04 match_len=171 match_identity=0.17) to UniRef90_Q9SUN5 Putative snRNP protein related cluster	3.24378	0.00106264	4.39856e-08
VVTU35280_s_at	similar (evalue=8e-62 match_len=402 match_identity=0.29) to UniRef90_Q9M3V0 Protein phosphatase 2C related cluster	3.18559	0.000853027	1.2314e-07
VVTU35186_at	similar (evalue=2e-56 match_len=453 match_identity=0.23) to UniRef90_Q9LT17 Genomic DNA, chromosome 3, P1 clone: MPN9 related cluster	3.4236	0.000306172	1.02384e-06
VVTU35138_at	similar (evalue=2e-17 match_len=309 match_identity=0.15) to UniRef90_O48893 Resistance protein candidate related cluster	2.07165	0.00241063	9.53165e-06
VVTU35145_s_at	similar (evalue=3e-14 match_len=186 match_identity=0.23) to UniRef90_Q9XI31 F9L1.33 protein related cluster	3.0702	0.00157005	2.99819e-16
VVTU3019_s_at	similar (evalue=2e-33 match_len=220 match_identity=0.40) to UniRef90_Q9LFW3 COBRA-like protein 4 precursor related cluster	3.23296	0.000712243	8.87651e-10
VVTU35147_at	similar (evalue=7e-50 match_len=306 match_identity=0.29) to UniRef90_Q2PEP7 Putative DNA-damage-repair toleration protein DRT102 related cluster	3.36331	0.000398998	2.99819e-16
VVTU35149_at	similar (evalue=2e-50 match_len=483 match_identity=0.20) to UniRef90_Q9SJU3 Expressed protein related cluster	2.19978	0.0039008	2.99819e-16
VVTU35150_s_at	similar (evalue=4e-16 match_len=327 match_identity=0.16) to UniRef90_Q9SFT9 T1B9.26 protein related cluster	2.72679	0.00376535	2.99819e-16
VVTU35151_s_at	similar (evalue=2e-41 match_len=453 match_identity=0.21) to UniRef90_Q8L947 Putative DNA-directed RNA polymerase 23kD subunit related cluster	3.11277	0.00114958	2.99819e-16
VVTU35153_s_at	similar (evalue=4e-17 match_len=144 match_identity=0.27) to UniRef90_P34893 10 kDa chaperonin related cluster	2.88752	0.000595102	1.55048e-08
VVTU35155_at	similar (evalue=8e-49 match_len=405 match_identity=0.22) to UniRef90_Q9LFE2 WD40-repeat protein related cluster	2.02283	0.00252284	1.93501e-06
VVTU35156_s_at	similar (evalue=2e-82 match_len=501 match_identity=0.31) to UniRef90_P48021 3-hydroxy-3-methylglutaryl-coenzyme A reductase related cluster	3.78287	0.00122261	2.99819e-16
VVTU35157_at	similar (evalue=7e-31 match_len=291 match_identity=0.22) to UniRef90_O65426 Lsd1 like protein related cluster	2.59551	0.00270479	2.99819e-16
VVTU35158_at	similar (evalue=5e-36 match_len=261 match_identity=0.25) to UniRef90_Q6K231 Hypothetical protein B1178F07.30-2 related cluster	3.00231	0.000823491	2.99819e-16
VVTU5710_s_at	similar (evalue=2e-35 match_len=288 match_identity=0.26) to UniRef90_Q9XFH1 Delta-9-stearoyl desaturase related cluster	3.51601	0.000492195	6.03325e-06
VVTU35160_at	similar (evalue=7e-51 match_len=381 match_identity=0.26) to UniRef90_Q940M2 Alanine--glyoxylate aminotransferase 2 homolog 1, mitochondrial precursor related cluster	3.14867	0.000325073	5.92148e-16
VVTU35162_at	similar (evalue=1e-139 match_len=267 match_identity=0.88) to UniRef90_Q9T034 Probable phenylalanyl-tRNA synthetase alpha chain related cluster	3.22569	0.000314259	0.000123047
VVTU35164_s_at	similar (evalue=3e-64 match_len=420 match_identity=0.29) to UniRef90_Q41912 50S ribosomal protein L2 related cluster	3.25608	0.000614545	2.99819e-16
VVTU35165_x_at	similar (evalue=2e-70 match_len=567 match_identity=0.22) to UniRef90_Q9LUX9 1,4-benzoquinone reductase-like related cluster	2.25563	0.00194272	2.19314e-07
VVTU35167_at	similar (evalue=2e-46 match_len=438 match_identity=0.24) to UniRef90_Q9FGV7 Gb|AAD10675.1 related cluster	1.9215	0.00582116	1.90142e-07
VVTU35170_at	similar (evalue=4e-46 match_len=303 match_identity=0.27) to UniRef90_Q9FGV3 Similarity to limonene cyclase related cluster	2.33697	0.00141397	5.59971e-15
VVTU35172_at	similar (evalue=2e-66 match_len=624 match_identity=0.21) to UniRef90_Q8VZW3 Hypothetical protein At5g05270 related cluster	2.12599	0.00380234	3.95372e-15
VVTU35174_at	similar (evalue=1e-115 match_len=627 match_identity=0.30) to UniRef90_O24548 Type IIIa membrane protein cp-wap13 related cluster	1.48399	0.01596	1.57355e-06
VVTU35175_s_at	similar (evalue=2e-22 match_len=150 match_identity=0.32) to UniRef90_Q1T0D3 Ribosomal L29e protein related cluster	3.4278	0.000293223	1.59865e-13
VVTU35176_x_at	similar (evalue=7e-27 match_len=195 match_identity=0.28) to UniRef90_Q401R6 Beta-amyrin synthase related cluster	1.57507	0.01849	9.49175e-05
VVTU35177_at	similar (evalue=4e-04 match_len=144 match_identity=0.15) to UniRef90_Q2R0F0 HAT family dimerisation domain containing protein related cluster	1.96116	0.00565852	1.73774e-07
VVTU35178_s_at	similar (evalue=1e-22 match_len=153 match_identity=0.33) to UniRef90_Q6PP98 Mitochondrial pyruvate dehydrogenase kinase isoform 2 related cluster	3.23177	0.000693144	2.19377e-08
VVTU35181_s_at	similar (evalue=9e-39 match_len=252 match_identity=0.33) to UniRef90_Q9SI96 Histone H2B.3 related cluster	3.16221	0.000537928	7.27926e-10
VVTU35183_at	similar (evalue=1e-31 match_len=116 match_identity=0.60) to UniRef90_Q5XV84 Hypothetical protein related cluster	2.22404	0.00239761	2.99819e-16
VVTU35185_s_at	similar (evalue=5e-42 match_len=444 match_identity=0.19) to UniRef90_Q6ZBZ8 Hypothetical protein P0493A04.32 related cluster	2.67987	0.00246044	2.99819e-16
VVTU35095_x_at	similar (evalue=7e-63 match_len=435 match_identity=0.27) to UniRef90_Q38935 FK506-binding protein 2-1 precursor related cluster	2.83994	0.0011306	4.32105e-10
VVTU35099_at	similar (evalue=2e-32 match_len=237 match_identity=0.29) to UniRef90_Q0GEA1 26S proteasome regulatory particle non-ATPase subunit 12 related cluster	1.83828	0.00821297	1.37088e-05
VVTU35100_s_at	similar (evalue=3e-93 match_len=540 match_identity=0.31) to UniRef90_Q9SSR2 F6D8.18 protein related cluster	2.98799	0.00490103	2.99819e-16
VVTU35102_at	similar (evalue=4e-20 match_len=321 match_identity=0.18) to UniRef90_Q9CAA4 Putative transcription factor BIM2 related cluster	3.22858	0.000288707	2.99819e-16
VVTU35107_s_at	similar (evalue=1e-44 match_len=426 match_identity=0.21) to UniRef90_Q9M5B0 Cytochrome b5 DIF-F related cluster	3.79832	0.00154158	2.99819e-16
VVTU35110_s_at	similar (evalue=2e-13 match_len=417 match_identity=0.13) to UniRef90_Q9LYD3 Transcription factor like protein related cluster	2.85815	0.01897	2.99819e-16
VVTU35111_s_at	similar (evalue=1e-11 match_len=93 match_identity=0.30) to UniRef90_Q58IJ5 UDP-D-glucose epimerase 2 related cluster	3.6239	0.00112075	2.99819e-16
VVTU35736_s_at	similar (evalue=3e-34 match_len=258 match_identity=0.26) to UniRef90_Q9M2F1 40S ribosomal protein S27-2 related cluster	3.50485	0.0006658	8.9858e-14
VVTU35113_s_at	similar (evalue=1e-37 match_len=507 match_identity=0.18) to UniRef90_Q10NH3 Tropinone reductase, putative, expressed related cluster	3.4621	0.00233327	2.99819e-16
VVTU35114_s_at	similar (evalue=1e-78 match_len=468 match_identity=0.29) to UniRef90_Q6QPJ4 Methionine sulfoxide reductase A related cluster	3.55759	0.00134341	3.43701e-14
VVTU35115_x_at	similar (evalue=5e-28 match_len=348 match_identity=0.19) to UniRef90_O04133 SRC2 related cluster	2.84151	0.000684546	7.83973e-14
VVTU35117_at	similar (evalue=2e-57 match_len=450 match_identity=0.23) to UniRef90_Q1RT74 Glyoxalase bleomycin resistance protein dioxygenase related cluster	2.41831	0.00341937	4.49652e-12
VVTU35118_s_at	similar (evalue=4e-78 match_len=486 match_identity=0.31) to UniRef90_O23708 Proteasome subunit alpha type 2-A related cluster	3.4898	0.000487551	2.99819e-16
VVTU35122_at	similar (evalue=6e-33 match_len=390 match_identity=0.20) to UniRef90_Q84TK8 Hypothetical protein related cluster	1.8015	0.0066165	0.000116448
VVTU35123_at	similar (evalue=2e-20 match_len=204 match_identity=0.23) to UniRef90_Q6SZ87 Nucleobase-ascorbate transporter 11 related cluster	2.14203	0.00387455	1.55136e-14
VVTU35126_at	similar (evalue=8e-16 match_len=162 match_identity=0.23) to UniRef90_Q8L8I2 Mitogen-activated protein kinase kinase related cluster	2.67937	0.000915135	1.10415e-09
VVTU35129_s_at	similar (evalue=1e-103 match_len=651 match_identity=0.28) to UniRef90_Q9XFC1 Stearoyl acyl carrier protein desaturase Lldd3A20 related cluster	3.06792	0.00531465	2.99819e-16
VVTU35131_at	similar (evalue=4e-11 match_len=360 match_identity=0.11) to UniRef90_Q8LID8 Cyst nematode resistance protein-like protein related cluster	1.71368	0.0089102	1.17538e-11
VVTU35091_at	similar (evalue=7e-40 match_len=378 match_identity=0.22) to UniRef90_Q39930 17.7 kDa heat shock protein related cluster	1.88967	0.0035911	3.52134e-05
VVTU34941_s_at	similar (evalue=3e-83 match_len=675 match_identity=0.24) to UniRef90_Q0PH24 Auxin-regulated protein related cluster	3.22766	0.00208311	2.99819e-16
VVTU34952_s_at	similar (evalue=6e-30 match_len=252 match_identity=0.24) to UniRef90_Q8GV54 Soluble starch synthase I related cluster	3.34725	0.00101932	2.99819e-16
VVTU34954_at	similar (evalue=3e-63 match_len=573 match_identity=0.20) to UniRef90_Q6YYL0 Hypothetical protein OJ1590_E05.17 related cluster	2.61737	0.000730073	2.99819e-16
VVTU34956_s_at	similar (evalue=3e-61 match_len=342 match_identity=0.31) to UniRef90_Q2HU21 DNA-directed RNA polymerase, subunit C11 M 9 related cluster	2.76239	0.00135956	2.54261e-05
VVTU34957_s_at	similar (evalue=8e-28 match_len=297 match_identity=0.21) to UniRef90_Q6T7D3 Fiber protein Fb34 related cluster	3.85158	0.000627889	2.99819e-16
VVTU34959_at	AF281656 Vitis vinifera putative transcription factor mRNA, complete cds.	1.44909	0.00621432	2.67151e-05
VVTU34961_at	similar (evalue=2e-27 match_len=294 match_identity=0.21) to UniRef90_Q1S9C4 Zinc finger, RING-type; SPla RYanodine receptor SPRY related cluster	3.33376	0.001015	8.94389e-07
VVTU34963_s_at	similar (evalue=3e-43 match_len=93 match_identity=0.84) to UniRef90_Q7XAS3 Beta-D-glucosidase related cluster	3.37727	0.00142394	2.99819e-16
VVTU34968_s_at	similar (evalue=2e-29 match_len=285 match_identity=0.21) to UniRef90_Q8H152 Hypothetical protein At5g25754 related cluster	2.45436	0.00765302	1.49801e-14
VVTU34973_at	similar (evalue=8e-18 match_len=122 match_identity=0.44) to UniRef90_Q1SPA1 Major sperm protein related cluster	2.50681	0.01044	2.99819e-16
VVTU34974_at	similar (evalue=9e-68 match_len=561 match_identity=0.21) to UniRef90_Q9LH74 Gb|AAD30575.1 related cluster	2.05889	0.00411712	4.33261e-06
VVTU34977_at	similar (evalue=3e-82 match_len=657 match_identity=0.23) to UniRef90_Q2V3C0 Protein At4g33580 related cluster	2.68131	0.00136613	1.46595e-08
VVTU34978_s_at	similar (evalue=9e-20 match_len=474 match_identity=0.17) to UniRef90_Q6E250 Hypothetical protein related cluster	2.35652	0.00806583	2.99819e-16
VVTU34980_x_at	similar (evalue=3e-27 match_len=342 match_identity=0.21) to UniRef90_Q8H2B9 60s acidic ribosomal protein related cluster	2.56798	0.0012455	3.72526e-13
VVTU34982_s_at	similar (evalue=2e-42 match_len=312 match_identity=0.25) to UniRef90_Q49RB3 Gip1-like protein related cluster	3.42448	0.000621505	2.99819e-16
VVTU34983_at	similar (evalue=5e-30 match_len=216 match_identity=0.30) to UniRef90_P55852 Ubiquitin-like protein SMT3 related cluster	2.57018	0.00113045	2.99819e-16
VVTU34985_at	similar (evalue=7e-11 match_len=579 match_identity=0.12) to UniRef90_Q10QR8 Expressed protein related cluster	2.90663	0.000889088	2.99819e-16
VVTU34986_at	similar (evalue=1e-19 match_len=279 match_identity=0.18) to UniRef90_Q9M9H6 F14O23.8 protein related cluster	3.01654	0.0015342	2.13132e-14
VVTU34989_at	similar (evalue=5e-65 match_len=492 match_identity=0.24) to UniRef90_Q9FX41 Lysophospholipase homolog, putative related cluster	2.25288	0.0046423	2.43077e-08
VVTU34991_at	similar (evalue=2e-46 match_len=321 match_identity=0.29) to UniRef90_Q9FVA6 Glu-tRNA(Gln) amidotransferase subunit A related cluster	2.87802	0.00151847	2.99819e-16
VVTU35086_at	similar (evalue=8e-21 match_len=204 match_identity=0.22) to UniRef90_Q9SVG3 Reticuline oxidase-like protein related cluster	2.75575	0.00173852	2.90214e-05
VVTU35088_at	similar (evalue=2e-20 match_len=318 match_identity=0.18) to UniRef90_Q3E7F9 Protein At5g47455 related cluster	2.64	0.00127153	8.30456e-15
VVTU35089_s_at	similar (evalue=2e-17 match_len=234 match_identity=0.20) to UniRef90_Q1SZF7 Protein kinase related cluster	3.69768	0.00104619	2.99819e-16
VVTU35090_at	similar (evalue=3e-61 match_len=444 match_identity=0.27) to UniRef90_Q0IVE9 Os10g0575200 protein related cluster	3.24962	0.000754668	5.95028e-12
VVTU34940_at	similar (evalue=1e-139 match_len=759 match_identity=0.31) to UniRef90_Q9XQB1 LHCII type III chlorophyll a b binding protein related cluster	3.15939	0.01589	2.99819e-16
VVTU34895_at	similar (evalue=0.001 match_len=465 match_identity=0.09) to UniRef90_O82389 Expressed protein related cluster	2.31564	0.00654704	2.99819e-16
VVTU34898_s_at	similar (evalue=4e-72 match_len=741 match_identity=0.22) to UniRef90_Q1S4F9 Leucine-rich-associated related cluster	2.77828	0.00634893	2.20987e-14
VVTU34901_s_at	similar (evalue=3e-49 match_len=300 match_identity=0.30) to UniRef90_Q949R9 Hypothetical protein At5g20090 related cluster	3.25098	0.0005842	6.52902e-06
VVTU34909_s_at	similar (evalue=2e-35 match_len=279 match_identity=0.26) to UniRef90_Q1S3K0 Hypothetical protein related cluster	2.57666	0.00146873	2.99819e-16
VVTU34913_at	AY670143 Vitis vinifera clone 357844_R1 stilbene synthase mRNA, partial cds.	2.92413	0.02941	2.99819e-16
VVTU34917_at	similar (evalue=0.0 match_len=1158 match_identity=0.28) to UniRef90_P22180 Plasma membrane ATPase 1 related cluster	2.7537	0.00130667	2.61302e-07
VVTU34923_s_at	similar (evalue=1e-123 match_len=945 match_identity=0.23) to UniRef90_Q2TE73 Ring zinc finger protein related cluster	2.90072	0.00275473	2.99819e-16
VVTU34925_s_at	similar (evalue=7e-63 match_len=699 match_identity=0.19) to UniRef90_Q1SE76 Hypothetical protein related cluster	3.20922	0.000737581	2.99819e-16
VVTU34926_at	similar (evalue=1e-150 match_len=882 match_identity=0.29) to UniRef90_Q9LQ04 F16P17.17 protein related cluster	3.64824	0.00106454	1.40762e-06
VVTU34927_s_at	similar (evalue=2e-93 match_len=552 match_identity=0.29) to UniRef90_Q27U80 Pectin methylesterase related cluster	3.06389	0.01118	2.99819e-16
VVTU34928_s_at	similar (evalue=1e-118 match_len=750 match_identity=0.29) to UniRef90_Q45FF0 Pyridoxine biosynthesis protein related cluster	3.24575	0.00240336	9.97334e-14
VVTU34936_at	similar (evalue=1e-135 match_len=918 match_identity=0.26) to UniRef90_P47924 Riboflavin biosynthesis protein ribAB, chloroplast precursor [Includes: GTP cyclohydrolase-2 (EC 3.5.4.25) (GTP cyclohydrolase II); 3,4-dihydroxy-2-butanone 4-phosphate synthase (DHBP synthase)] related cluster	2.19036	0.00782475	2.23395e-07
VVTU34937_at	similar (evalue=3e-06 match_len=102 match_identity=0.22) to UniRef90_Q5VSB5 Hypothetical protein P0535G04.32-2 related cluster	2.12008	0.00271948	2.19244e-08
VVTU34939_at	similar (evalue=1e-61 match_len=729 match_identity=0.18) to UniRef90_O23190 MAP3K-like protein kinase related cluster	2.5534	0.01569	8.21018e-13
VVTU34891_at	similar (evalue=0.002 match_len=183 match_identity=0.16) to UniRef90_O80897 Putative spliceosome associated protein related cluster	1.80947	0.00930302	1.40332e-05
VVTU34850_at	similar (evalue=4e-32 match_len=513 match_identity=0.16) to UniRef90_Q9C801 Protein MOS2 related cluster	2.49372	0.00218233	2.99819e-16
VVTU34851_s_at	AF501624 Vitis vinifera histone H3.3 mRNA, complete cds.	4.00537	0.000265552	2.99819e-16
VVTU34852_at	similar (evalue=2e-14 match_len=159 match_identity=0.24) to UniRef90_Q1EMR0 Putative nitrilase-associated protein related cluster	1.54017	0.00841695	1.65815e-07
VVTU34852_x_at	similar (evalue=2e-14 match_len=159 match_identity=0.24) to UniRef90_Q1EMR0 Putative nitrilase-associated protein related cluster	1.72468	0.0040162	9.4905e-08
VVTU34857_at	similar (evalue=2e-15 match_len=300 match_identity=0.18) to UniRef90_O48717 Expressed protein related cluster	2.98229	0.00242663	2.99819e-16
VVTU34858_s_at	similar (evalue=8e-22 match_len=153 match_identity=0.30) to UniRef90_Q9FLM8 Similarity to metallothionein-I gene transcription activator related cluster	3.27976	0.000988303	2.99819e-16
VVTU34863_s_at	similar (evalue=0.001 match_len=195 match_identity=0.15) to UniRef90_O04248 Hypothetical protein T10M13.5 related cluster	3.90336	0.000883011	7.36124e-13
VVTU34866_s_at	similar (evalue=6e-66 match_len=387 match_identity=0.32) to UniRef90_P42798 40S ribosomal protein S15a-1 related cluster	3.57683	0.00224539	3.95964e-05
VVTU34871_s_at	similar (evalue=1e-42 match_len=279 match_identity=0.29) to UniRef90_Q9XGX7 Mitochondrial import inner membrane translocase subunit Tim9 related cluster	3.31027	0.000550458	0.000139453
VVTU34874_at	similar (evalue=1e-128 match_len=1251 match_identity=0.20) to UniRef90_Q2PF41 BEL1-like homeodomain transcription factor related cluster	2.83947	0.00189492	7.4979e-11
VVTU34875_at	similar (evalue=0.0 match_len=473 match_identity=0.79) to UniRef90_Q94AG4 AT5g52920 MXC20_15 related cluster	2.85263	0.00110968	2.99819e-16
VVTU34879_at	similar (evalue=1e-72 match_len=753 match_identity=0.20) to UniRef90_Q6J192 Fasciclin-like AGP 12 related cluster	2.6462	0.00228403	9.87313e-11
VVTU34880_s_at	similar (evalue=5e-93 match_len=792 match_identity=0.23) to UniRef90_Q9SF29 Syntaxin-71 related cluster	3.51658	0.000280299	9.18783e-08
VVTU34887_at	similar (evalue=2e-43 match_len=279 match_identity=0.31) to UniRef90_Q1SF86 Autophagy protein Apg12 related cluster	2.62233	0.000939329	2.99819e-16
VVTU34842_at	similar (evalue=2e-72 match_len=639 match_identity=0.22) to UniRef90_Q9CA75 Putative glycosyltransferase 5 related cluster	2.82958	0.00227286	7.85183e-05
VVTU34694_s_at	similar (evalue=9e-71 match_len=438 match_identity=0.29) to UniRef90_Q6PQ37 Ubiquitin-conjugating enzyme family protein related cluster	3.32829	0.000369246	1.50568e-07
VVTU34698_s_at	similar (evalue=2e-76 match_len=235 match_identity=0.61) to UniRef90_Q8H744 Putative short-chain type alcohol dehydrogenase related cluster	3.50201	0.000627391	2.99819e-16
VVTU34699_at	similar (evalue=0.002 match_len=138 match_identity=0.13) to UniRef90_Q4YQV6 Hypothetical protein related cluster	2.86831	0.00448294	2.99819e-16
VVTU34700_s_at	similar (evalue=1e-27 match_len=306 match_identity=0.22) to UniRef90_Q1RWK7 Early nodulin 93 ENOD93 protein related cluster	3.74097	0.0313	2.99819e-16
VVTU34701_at	similar (evalue=5e-78 match_len=516 match_identity=0.26) to UniRef90_Q9LYH2 Hypothetical protein F14F18_180 related cluster	1.90455	0.00499474	2.20353e-10
VVTU34702_s_at	similar (evalue=3e-50 match_len=480 match_identity=0.21) to UniRef90_Q9SWP6 Hypersensitive reaction associated Ca2+-binding protein related cluster	3.80159	0.000801903	1.37977e-05
VVTU34711_s_at	similar (evalue=2e-72 match_len=711 match_identity=0.20) to UniRef90_Q9SFT9 T1B9.26 protein related cluster	2.79321	0.00484455	2.99819e-16
VVTU34713_at	similar (evalue=1e-118 match_len=828 match_identity=0.27) to UniRef90_Q6DBP9 At4g35335 related cluster	1.44656	0.01624	1.56974e-10
VVTU34715_s_at	similar (evalue=1e-104 match_len=1128 match_identity=0.16) to UniRef90_Q9FVQ0 Flavin-containing monooxygenase, putative related cluster	3.13517	0.00196215	2.99819e-16
VVTU34717_at	similar (evalue=1e-104 match_len=783 match_identity=0.23) to UniRef90_Q84XU3 Putative 6-phosphogluconolactonase related cluster	3.4208	0.000606335	2.99819e-16
VVTU34727_at	similar (evalue=6e-84 match_len=735 match_identity=0.21) to UniRef90_Q9LU72 Emb|CAB76911.1 related cluster	2.43099	0.00212245	5.38886e-08
VVTU34728_at	similar (evalue=3e-95 match_len=687 match_identity=0.25) to UniRef90_Q2Z1Z0 Cinnamyl alcohol dehydrogenase related cluster	2.15726	0.0021796	2.99819e-16
VVTU34733_s_at	similar (evalue=1e-33 match_len=318 match_identity=0.23) to UniRef90_Q1SRV3 Pathogenesis-related transcriptional factor and ERF related cluster	2.30841	0.02197	2.99819e-16
VVTU34736_at	similar (evalue=1e-166 match_len=1023 match_identity=0.27) to UniRef90_Q1RZ28 AMP-dependent synthetase and ligase related cluster	2.6766	0.00159281	9.11932e-15
VVTU34738_s_at	similar (evalue=2e-84 match_len=186 match_identity=0.75) to UniRef90_Q8L5E1 Acid phosphatase related cluster	2.86658	0.00264875	2.99819e-16
VVTU34744_s_at	similar (evalue=2e-24 match_len=164 match_identity=0.48) to UniRef90_Q9LGF8 Putative syntaxin of plants 31 related cluster	2.254	0.0041477	1.53867e-09
VVTU34840_s_at	similar (evalue=1e-86 match_len=510 match_identity=0.28) to UniRef90_Q6ZK48 Putative step II splicing factor SLU7 related cluster	2.79163	0.00137863	2.33566e-13
VVTU34841_at	similar (evalue=1e-100 match_len=939 match_identity=0.20) to UniRef90_Q0JJZ6 Os01g0706700 protein related cluster	2.34637	0.00123245	0.00013726
VVTU34693_s_at	similar (evalue=3e-15 match_len=306 match_identity=0.14) to UniRef90_Q1G3T4 Hypothetical protein related cluster	2.59791	0.00136036	2.55258e-14
VVTU34644_at	similar (evalue=5e-24 match_len=465 match_identity=0.14) to UniRef90_Q10LV1 Serine threonine-protein kinase AtPK19, putative, expressed related cluster	2.48316	0.00611015	1.44596e-15
VVTU34645_s_at	similar (evalue=3e-90 match_len=177 match_identity=0.85) to UniRef90_Q8GTA1 Putative sterol 4-alpha-methyl-oxidase related cluster	2.83343	0.00273341	2.99819e-16
VVTU34648_s_at	similar (evalue=6e-93 match_len=1110 match_identity=0.18) to UniRef90_Q94AH7 Hypothetical protein At4g36850 related cluster	3.88048	0.00674399	2.99819e-16
VVTU34650_at	similar (evalue=6e-42 match_len=408 match_identity=0.21) to UniRef90_Q765H9 TATA box-binding protein associated factor 10 related cluster	2.53804	0.00121985	6.86699e-11
VVTU34651_s_at	similar (evalue=2e-99 match_len=714 match_identity=0.25) to UniRef90_Q3L0K1 Cysteine proteinase related cluster	3.93292	0.00135645	2.39986e-12
VVTU34653_s_at	similar (evalue=1e-123 match_len=699 match_identity=0.30) to UniRef90_Q9M8Y0 Probable UDP-N-acetylglucosamine--peptide N- acetylglucosaminyltransferase SEC related cluster	3.49855	0.000943028	8.11872e-14
VVTU34654_s_at	similar (evalue=5e-59 match_len=609 match_identity=0.20) to UniRef90_Q7XTT7 OSJNBa0058K23.16 protein related cluster	2.68329	0.00692459	2.99819e-16
VVTU34656_s_at	similar (evalue=4e-57 match_len=157 match_identity=0.71) to UniRef90_Q9LH69 Arabidopsis thaliana genomic DNA, chromosome 3, BAC clone: T21E2 related cluster	2.67292	0.00187062	1.65674e-11
VVTU34658_s_at	similar (evalue=7e-21 match_len=204 match_identity=0.25) to UniRef90_Q8LG27 Hypothetical protein related cluster	2.88878	0.00127523	2.47517e-13
VVTU34661_at	similar (evalue=7e-30 match_len=483 match_identity=0.17) to UniRef90_O82663 Succinate dehydrogenase [ubiquinone] flavoprotein subunit 1, mitochondrial precursor related cluster	2.15014	0.00902677	1.14962e-09
VVTU34662_s_at	similar (evalue=5e-37 match_len=606 match_identity=0.17) to UniRef90_Q1S821 Zinc finger, RING-type related cluster	3.22705	0.00223608	5.25861e-13
VVTU34664_s_at	similar (evalue=1e-100 match_len=741 match_identity=0.24) to UniRef90_Q39802 Cytokinin induced message related cluster	3.57564	0.03091	2.99819e-16
VVTU34665_s_at	similar (evalue=1e-82 match_len=552 match_identity=0.29) to UniRef90_Q1RV36 Ribosomal protein L19e related cluster	3.56408	0.00123921	2.99819e-16
VVTU34667_s_at	similar (evalue=3e-41 match_len=459 match_identity=0.19) to UniRef90_Q9SA77 UDP-arabinose 4-epimerase 1 related cluster	2.70547	0.0020984	2.99819e-16
VVTU34670_at	similar (evalue=3e-13 match_len=465 match_identity=0.12) to UniRef90_Q1SG03 Zinc finger, RING-type; Zinc finger, PHD-type related cluster	2.36823	0.00231861	8.45983e-12
VVTU34671_s_at	similar (evalue=1e-129 match_len=735 match_identity=0.29) to UniRef90_Q9SPE0 Thaumatin related cluster	3.4283	0.00357986	2.99819e-16
VVTU34674_s_at	similar (evalue=4e-98 match_len=651 match_identity=0.27) to UniRef90_Q8L4J8 CTP:phosphorylcholine cytidylyltransferase related cluster	3.34923	0.000775234	4.84242e-12
VVTU34676_s_at	similar (evalue=2e-88 match_len=768 match_identity=0.20) to UniRef90_Q9STM1 Hypothetical protein T29H11_70 related cluster	2.05019	0.01275	8.77492e-16
VVTU34683_s_at	similar (evalue=1e-120 match_len=1005 match_identity=0.23) to UniRef90_Q50J79 NAM-like protein related cluster	3.64042	0.00193916	2.99819e-16
VVTU34684_s_at	similar (evalue=5e-31 match_len=474 match_identity=0.17) to UniRef90_Q9CAE1 Putative aminopeptidase; 4537-10989 related cluster	2.3211	0.00139448	5.58885e-06
VVTU34685_at	similar (evalue=2e-25 match_len=348 match_identity=0.18) to UniRef90_Q8LPV9 Phloem calmodulin-like-domain protein kinase PCPK1 related cluster	2.49787	0.00649858	2.19727e-05
VVTU34690_at	similar (evalue=8e-58 match_len=813 match_identity=0.17) to UniRef90_Q84UB0 Transcription factor Myb1 related cluster	1.93834	0.00436361	6.90944e-06
VVTU33904_s_at	similar (evalue=1e-57 match_len=106 match_identity=0.91) to UniRef90_Q14K65 Cytosolic glutamine synthetase related cluster	3.81604	0.00103048	2.99819e-16
VVTU33909_at	similar (evalue=4e-07 match_len=153 match_identity=0.20) to UniRef90_Q2QQE2 SSXT protein containing protein, expressed related cluster	1.68979	0.01042	4.35518e-08
VVTU33912_at	similar (evalue=4e-27 match_len=243 match_identity=0.22) to UniRef90_O81299 T14P8.15 related cluster	1.94439	0.01414	2.99819e-16
VVTU34586_at	similar (evalue=1e-26 match_len=375 match_identity=0.17) to UniRef90_Q1SBE2 Hypothetical protein related cluster	2.86147	0.00048632	2.99819e-16
VVTU34589_s_at	similar (evalue=2e-28 match_len=549 match_identity=0.18) to UniRef90_Q944R0 AT3g15040 K15M2_18 related cluster	2.70417	0.0019249	2.99819e-16
VVTU34591_s_at	similar (evalue=5e-36 match_len=306 match_identity=0.25) to UniRef90_Q7Y139 Hypothetical protein OSJNBa0078D06.29 related cluster	3.40518	0.000627397	2.99819e-16
VVTU34596_at	similar (evalue=5e-58 match_len=453 match_identity=0.27) to UniRef90_UPI00005A5824 Cluster related to UPI00005A5824; PREDICTED: similar to histone 1, H2ai (predicted)	1.79572	0.01037	2.99819e-16
VVTU34599_s_at	similar (evalue=5e-81 match_len=588 match_identity=0.25) to UniRef90_UPI000034EE31 Cluster related to UPI000034EE31; ceramidase	3.1605	0.000811798	4.28278e-05
VVTU34604_s_at	VVU97521 Vitis vinifera class IV endochitinase (VvChi4A) mRNA, complete cds.	3.70207	0.00564347	2.99819e-16
VVTU34606_s_at	similar (evalue=1e-169 match_len=900 match_identity=0.30) to UniRef90_Q1S678 Concanavalin A-like lectin glucanase related cluster	2.54081	0.00298609	2.99819e-16
VVTU34607_at	similar (evalue=4e-45 match_len=387 match_identity=0.21) to UniRef90_Q8L5E1 Acid phosphatase related cluster	2.44	0.0020775	2.99819e-16
VVTU34609_s_at	similar (evalue=1e-79 match_len=609 match_identity=0.25) to UniRef90_Q1SJU4 Major intrinsic protein related cluster	2.84277	0.00141859	2.99819e-16
VVTU34610_s_at	similar (evalue=9e-14 match_len=462 match_identity=0.13) to UniRef90_Q8LFJ2 Hypothetical protein related cluster	2.40024	0.00513939	2.99819e-16
VVTU34623_at	similar (evalue=1e-106 match_len=600 match_identity=0.31) to UniRef90_Q2I312 L-isoaspartate-O-methyl transferase related cluster	2.96578	0.0010612	2.99819e-16
VVTU34628_s_at	similar (evalue=6e-77 match_len=564 match_identity=0.25) to UniRef90_Q9MAT3 F13M7.16 protein related cluster	3.26765	0.000370897	9.16676e-07
VVTU34631_s_at	similar (evalue=6e-09 match_len=231 match_identity=0.15) to UniRef90_Q53UK2 Ser Thr protein kinase related cluster	3.61943	0.00108206	6.46832e-13
VVTU34634_x_at	similar (evalue=2e-19 match_len=189 match_identity=0.24) to UniRef90_Q1EMR0 Putative nitrilase-associated protein related cluster	3.14952	0.000474338	2.99819e-16
VVTU34637_s_at	similar (evalue=1e-174 match_len=1374 match_identity=0.22) to UniRef90_Q9AR73 Hydroquinone glucosyltransferase related cluster	2.58072	0.00498719	5.92148e-16
VVTU33888_at	similar (evalue=3e-43 match_len=261 match_identity=0.30) to UniRef90_Q9M1L0 Polygalacturonase-like protein related cluster	2.04409	0.00349175	6.10532e-13
VVTU1905_x_at	similar (evalue=1e-116 match_len=786 match_identity=0.25) to UniRef90_Q1SMG9 Extradiol ring-cleavage dioxygenase, class III enzyme, subunit B related cluster	2.2641	0.00349163	4.34179e-14
VVTU1906_at	similar (evalue=1e-129 match_len=804 match_identity=0.27) to UniRef90_Q1SED4 Alpha beta hydrolase fold related cluster	2.9046	0.00306968	1.96312e-11
VVTU1910_at	similar (evalue=1e-125 match_len=777 match_identity=0.28) to UniRef90_Q69X62 Putative beta-ketoacyl-CoA synthase related cluster	3.32207	0.00510549	2.99819e-16
VVTU1912_s_at	similar (evalue=8e-78 match_len=849 match_identity=0.17) to UniRef90_Q56X72 Hypothetical protein At5g58000 related cluster	2.54924	0.00402934	2.99819e-16
VVTU1914_at	similar (evalue=1e-51 match_len=438 match_identity=0.25) to UniRef90_O82197 Copia-like retroelement pol polyprotein related cluster	2.10649	0.01018	2.99819e-16
VVTU1915_at	similar (evalue=1e-103 match_len=828 match_identity=0.24) to UniRef90_Q8LF41 Hypothetical protein related cluster	3.09172	0.000454569	1.72782e-15
VVTU1916_at	similar (evalue=1e-55 match_len=735 match_identity=0.15) to UniRef90_O65009 BURP domain containing protein related cluster	1.79875	0.01518	2.29964e-07
VVTU1917_s_at	similar (evalue=1e-153 match_len=954 match_identity=0.26) to UniRef90_Q9SZP6 Hypothetical protein F20M13.250 related cluster	3.1374	0.00160906	2.99819e-16
VVTU1918_at	similar (evalue=1e-152 match_len=1185 match_identity=0.23) to UniRef90_Q9SVL9 Putative LEA protein related cluster	2.51113	0.00340423	2.99819e-16
VVTU1920_at	AY156051 Vitis vinifera putative alanine acetyl transferase (AAT) mRNA, partial cds.	3.04791	0.00686445	4.47661e-11
VVTU1921_at	similar (evalue=1e-118 match_len=843 match_identity=0.25) to UniRef90_Q8GYC7 Hypothetical protein At4g11960 F16J13_30 related cluster	3.24739	0.00148864	2.99819e-16
VVTU1922_at	similar (evalue=1e-108 match_len=699 match_identity=0.27) to UniRef90_Q9SKX4 50S ribosomal protein L3-1, chloroplast precursor related cluster	3.24341	0.00104762	2.99819e-16
VVTU1923_s_at	similar (evalue=1e-131 match_len=753 match_identity=0.31) to UniRef90_P46280 Elongation factor Tu, chloroplast precursor related cluster	3.25238	0.00543412	2.99819e-16
VVTU1924_at	similar (evalue=1e-127 match_len=253 match_identity=0.83) to UniRef90_Q153F8 Pectin acetylesterase related cluster	3.18894	0.00364593	2.99819e-16
VVTU1926_at	similar (evalue=2e-51 match_len=597 match_identity=0.17) to UniRef90_Q93VA9 AT5g25080 T11H3_90 related cluster	3.06926	0.000656226	2.61535e-06
VVTU35389_s_at	similar (evalue=2e-67 match_len=420 match_identity=0.30) to UniRef90_Q9ST36 JPR ORF1 protein related cluster	3.44037	0.000321157	2.99819e-16
VVTU1928_at	similar (evalue=2e-53 match_len=184 match_identity=0.59) to UniRef90_Q10N45 IN2-1 protein, putative, expressed related cluster	2.91385	0.00110632	2.99819e-16
VVTU1929_at	similar (evalue=1e-103 match_len=828 match_identity=0.24) to UniRef90_Q9FHR8 Enoyl CoA hydratase-like protein related cluster	3.16014	0.00118004	2.99819e-16
VVTU1930_at	similar (evalue=4e-36 match_len=621 match_identity=0.14) to UniRef90_Q2R0P4 RNA-binding protein, putative, expressed related cluster	3.33494	0.000788586	2.99819e-16
VVTU1931_at	similar (evalue=4e-89 match_len=816 match_identity=0.21) to UniRef90_Q9SJB6 Hypothetical protein At2g04550 related cluster	3.27817	0.000600261	2.99819e-16
VVTU1933_at	similar (evalue=4e-71 match_len=230 match_identity=0.72) to UniRef90_Q5ZFS7 Nodulin-like protein related cluster	1.81173	0.04086	3.88708e-07
VVTU1934_at	similar (evalue=3e-57 match_len=669 match_identity=0.18) to UniRef90_Q9MAL3 F27F5.3 related cluster	3.29846	0.000583897	1.31885e-09
VVTU1935_at	similar (evalue=1e-104 match_len=200 match_identity=0.90) to UniRef90_P49298 Citrate synthase, mitochondrial precursor related cluster	3.25876	0.000444874	2.99819e-16
VVTU1936_at	similar (evalue=1e-177 match_len=1146 match_identity=0.26) to UniRef90_Q8LGA0 Subtilisin-like serine protease related cluster	1.69681	0.02554	2.99819e-16
VVTU1937_at	similar (evalue=1e-162 match_len=945 match_identity=0.27) to UniRef90_Q84XK6 Peroxisomal targeting signal type 2 receptor related cluster	3.06595	0.000455972	5.76161e-09
VVTU1938_s_at	similar (evalue=3e-49 match_len=288 match_identity=0.32) to UniRef90_P00063 Cytochrome c related cluster	3.26966	0.000819876	2.99819e-16
VVTU1940_s_at	similar (evalue=1e-76 match_len=669 match_identity=0.21) to UniRef90_Q9LVS8 Similarity to EREBP-4 related cluster	3.12981	0.000793679	2.99819e-16
VVTU1941_at	similar (evalue=3e-48 match_len=112 match_identity=0.84) to UniRef90_Q5M759 At4g27040 related cluster	2.90692	0.000407189	2.99819e-16
VVTU1903_at	similar (evalue=0.0 match_len=1197 match_identity=0.30) to UniRef90_P21528 Malate dehydrogenase [NADP], chloroplast precursor related cluster	3.31511	0.00135729	2.99819e-16
VVTU33842_s_at	similar (evalue=2e-46 match_len=270 match_identity=0.33) to UniRef90_Q9FHI1 Arabidopsis thaliana genomic DNA, chromosome 5, P1 clone:MFC19 related cluster	3.28285	0.000588475	0.00035399
VVTU33847_s_at	similar (evalue=4e-07 match_len=255 match_identity=0.14) to UniRef90_Q0REK2 Hypothetical protein related cluster	2.12719	0.01244	2.00937e-15
VVTU33850_s_at	similar (evalue=6e-35 match_len=285 match_identity=0.23) to UniRef90_Q9LQI7 Probable complex I intermediate-associated protein 30 related cluster	2.24901	0.00278008	2.99819e-16
VVTU33855_at	similar (evalue=7e-06 match_len=24 match_identity=1.00) to UniRef90_P41916 GTP-binding nuclear protein Ran-1 related cluster	1.8322	0.00959401	2.99819e-16
VVTU33858_at	similar (evalue=9e-16 match_len=255 match_identity=0.19) to UniRef90_Q3E7N1 Protein At5g52545 related cluster	2.71185	0.00189451	3.02568e-12
VVTU33864_at	similar (evalue=2e-18 match_len=300 match_identity=0.17) to UniRef90_Q1SJX8 Heavy metal transport detoxification protein; Homeodomain- related related cluster	2.53393	0.01059	2.99819e-16
VVTU33865_s_at	similar (evalue=5e-13 match_len=114 match_identity=0.27) to UniRef90_Q2UZS6 Auxin influx carrier-like protein 1 related cluster	2.56456	0.00748269	7.3866e-05
VVTU33869_s_at	similar (evalue=2e-41 match_len=285 match_identity=0.27) to UniRef90_Q8W5R4 Phosphoenolpyruvate carboxylase kinase related cluster	2.93576	0.0025876	2.00146e-14
VVTU33870_at	similar (evalue=5e-30 match_len=276 match_identity=0.23) to UniRef90_Q9C712 Formyl transferase, putative related cluster	1.99614	0.00293918	2.49102e-10
VVTU1882_at	similar (evalue=2e-32 match_len=300 match_identity=0.24) to UniRef90_Q9FVU8 Putative UDP-glucose:glycoprotein glucosyltransferase; 101200- 91134 related cluster	2.85383	0.00103799	0.000687149
VVTU1883_at	similar (evalue=1e-164 match_len=1050 match_identity=0.25) to UniRef90_Q153F8 Pectin acetylesterase related cluster	2.7993	0.01285	2.99819e-16
VVTU1885_s_at	similar (evalue=5e-49 match_len=699 match_identity=0.17) to UniRef90_Q9MAQ7 Location of EST 206I21T7, gb|N37185 related cluster	3.21707	0.00146254	2.84694e-15
VVTU1886_at	similar (evalue=0.0 match_len=1506 match_identity=0.25) to UniRef90_Q9FN41 Similarity to enolase-phosphatase related cluster	3.59926	0.000371416	2.99819e-16
VVTU1887_at	similar (evalue=5e-08 match_len=183 match_identity=0.21) to UniRef90_Q1S4M7 AT5g16110 T21H19_30 related cluster	3.02806	0.000991517	2.99819e-16
VVTU1888_at	similar (evalue=2e-84 match_len=498 match_identity=0.31) to UniRef90_Q6NPD6 At2g22125 related cluster	3.3939	0.00118271	2.99819e-16
VVTU1889_s_at	similar (evalue=3e-71 match_len=148 match_identity=0.88) to UniRef90_Q10I42 HAD-superfamily hydrolase, subfamily IA, variant 3 containing protein, expressed related cluster	2.93538	0.00206131	2.99819e-16
VVTU1891_at	similar (evalue=1e-108 match_len=223 match_identity=0.84) to UniRef90_Q8S459 Putative sphingolipid delta 4 desaturase DES-1 related cluster	2.57821	0.00473488	2.99819e-16
VVTU1892_at	similar (evalue=1e-101 match_len=975 match_identity=0.20) to UniRef90_Q2ABE7 Cyclin D3-1 related cluster	2.4	0.10606	2.99819e-16
VVTU1895_at	similar (evalue=1e-102 match_len=218 match_identity=0.85) to UniRef90_O80437 Glycerol-3-phosphate acyltransferase 6 related cluster	2.67492	0.03386	2.99819e-16
VVTU1896_s_at	similar (evalue=1e-125 match_len=804 match_identity=0.27) to UniRef90_Q9SKT3 Putative secretory carrier-associated membrane protein related cluster	3.2277	0.000747357	2.99819e-16
VVTU1897_at	similar (evalue=0.0 match_len=1440 match_identity=0.29) to UniRef90_Q9FYQ8 Endosomal protein-like related cluster	3.70086	0.00061547	2.99819e-16
VVTU1898_at	similar (evalue=2e-72 match_len=468 match_identity=0.28) to UniRef90_Q2R1H8 Zinc finger, C3HC4 type family protein, expressed related cluster	3.26539	0.000196404	0.000261588
VVTU1901_at	similar (evalue=3e-49 match_len=336 match_identity=0.26) to UniRef90_Q9SW27 Membrane-anchored ubiquitin-fold protein 3 precursor related cluster	3.22922	0.000384977	8.9858e-14
VVTU33839_at	similar (evalue=2e-06 match_len=162 match_identity=0.17) to UniRef90_Q3EBY4 Protein At2g17845 related cluster	2.678	0.01954	2.99819e-16
VVTU33681_x_at	similar (evalue=1e-35 match_len=309 match_identity=0.23) to UniRef90_Q93YG1 Monodehydroascorbate reductase related cluster	2.20615	0.00770067	1.72782e-15
VVTU33690_s_at	similar (evalue=6e-96 match_len=570 match_identity=0.32) to UniRef90_P56757 ATP synthase subunit alpha related cluster	3.25976	0.00212919	2.00937e-15
VVTU33695_x_at	similar (evalue=3e-05 match_len=102 match_identity=0.21) to UniRef90_Q5VSB6 Hypothetical protein P0535G04.32-1 related cluster	1.89694	0.00904925	5.92148e-16
VVTU33755_at	similar (evalue=4e-83 match_len=648 match_identity=0.24) to UniRef90_Q9FZC3 T1K7.25 protein related cluster	2.25352	0.00231512	2.99819e-16
VVTU33763_at	similar (evalue=3e-17 match_len=267 match_identity=0.14) to UniRef90_Q1SD84 Integrase, catalytic region related cluster	2.2303	0.00133242	8.33734e-13
VVTU33777_s_at	similar (evalue=4e-23 match_len=351 match_identity=0.19) to UniRef90_Q5ZGH7 Hypothetical protein related cluster	3.09073	0.00359506	2.99819e-16
VVTU33780_s_at	similar (evalue=4e-15 match_len=252 match_identity=0.18) to UniRef90_O80783 Expressed protein related cluster	2.79734	0.00199414	5.42839e-08
VVTU33786_at	similar (evalue=1e-32 match_len=471 match_identity=0.17) to UniRef90_Q93YW0 EXECUTER1 protein, chloroplast precursor related cluster	2.19082	0.00403414	1.16274e-15
VVTU33794_s_at	similar (evalue=2e-09 match_len=405 match_identity=0.12) to UniRef90_Q8S5D5 Putative Cf2 Cf5 disease resistance protein homolog related cluster	1.72862	0.01525	0.000242297
VVTU33796_s_at	similar (evalue=0.001 match_len=51 match_identity=0.33) to UniRef90_Q9LK38 Selenium-binding protein related cluster	3.39835	0.0023633	2.99819e-16
VVTU33825_at	similar (evalue=1e-11 match_len=114 match_identity=0.28) to UniRef90_Q94KH9 Aluminium induced protein related cluster	2.31399	0.00382435	2.99819e-16
VVTU33827_at	similar (evalue=4e-06 match_len=53 match_identity=0.58) to UniRef90_Q6XJG7 26S proteasome subunit RPN2a related cluster	1.78109	0.00413319	0.000644535
VVTU33828_s_at	similar (evalue=7e-11 match_len=105 match_identity=0.31) to UniRef90_Q94BQ2 Putative 26S proteasome AAA-ATPase subunit RPT6a related cluster	3.39469	0.000477424	2.99819e-16
VVTU33830_s_at	similar (evalue=2e-24 match_len=91 match_identity=0.64) to UniRef90_Q6QGY1 Merlot proline-rich protein 2 related cluster	3.17578	0.00163454	4.65347e-14
VVTU33836_at	similar (evalue=8e-38 match_len=113 match_identity=0.61) to UniRef90_P27061 Acid phosphatase 1 precursor (EC 3.1.3.2) (Apase-1(1)) related cluster	2.26912	0.00573135	2.99819e-16
VVTU33679_x_at	similar (evalue=5e-08 match_len=183 match_identity=0.15) to UniRef90_Q9M4H3 Putative metallothionein-like protein related cluster	2.55517	0.00359266	2.99819e-16
VVTU33640_x_at	similar (evalue=4e-26 match_len=195 match_identity=0.28) to UniRef90_Q9M4H3 Putative metallothionein-like protein related cluster	3.13614	0.00825229	3.64539e-05
VVTU33642_at	similar (evalue=8e-47 match_len=405 match_identity=0.23) to UniRef90_Q2I314 Ribulose-1,5-bisphophate carboxylase oxygenase small subunit related cluster	1.80953	0.01406	1.14747e-12
VVTU33643_x_at	similar (evalue=1e-50 match_len=112 match_identity=0.83) to UniRef90_Q2I314 Ribulose-1,5-bisphophate carboxylase oxygenase small subunit related cluster	2.47594	0.00346236	5.49284e-13
VVTU33644_s_at	similar (evalue=6e-39 match_len=111 match_identity=0.69) to UniRef90_Q8VWX2 Gamma-tocopherol methyltransferase related cluster	2.64477	0.00342396	2.99819e-16
VVTU33647_x_at	similar (evalue=4e-13 match_len=48 match_identity=0.79) to UniRef90_Q9M4H3 Putative metallothionein-like protein related cluster	2.4404	0.01071	2.99819e-16
VVTU33648_at	similar (evalue=2e-20 match_len=186 match_identity=0.26) to UniRef90_Q9M4H3 Putative metallothionein-like protein related cluster	2.26498	0.00946953	8.77492e-16
VVTU33648_x_at	similar (evalue=2e-20 match_len=186 match_identity=0.26) to UniRef90_Q9M4H3 Putative metallothionein-like protein related cluster	2.26022	0.00582682	2.99819e-16
VVTU33653_x_at	similar (evalue=3e-67 match_len=501 match_identity=0.24) to UniRef90_O49821 Glutathione transferase related cluster	2.23661	0.00401276	5.38185e-11
VVTU33654_x_at	similar (evalue=1e-20 match_len=183 match_identity=0.28) to UniRef90_Q1RXY1 Hypothetical protein related cluster	2.26532	0.00356882	2.52439e-05
VVTU33657_x_at	similar (evalue=4e-20 match_len=201 match_identity=0.25) to UniRef90_Q19KB4 PSI P700 apoprotein A2 related cluster	1.9203	0.00624462	3.11267e-06
VVTU33666_x_at	similar (evalue=7e-20 match_len=162 match_identity=0.28) to UniRef90_Q9M4H3 Putative metallothionein-like protein related cluster	2.3396	0.0032331	2.99819e-16
VVTU33671_x_at	similar (evalue=2e-27 match_len=192 match_identity=0.30) to UniRef90_Q9M4H3 Putative metallothionein-like protein related cluster	2.50722	0.00413249	6.76582e-07
VVTU33673_x_at	similar (evalue=2e-18 match_len=150 match_identity=0.28) to UniRef90_P32869 Photosystem I reaction center subunit II, chloroplast precursor related cluster	2.35605	0.01074	2.99819e-16
VVTU33674_at	similar (evalue=8e-04 match_len=180 match_identity=0.15) to UniRef90_Q9M4H3 Putative metallothionein-like protein related cluster	1.6127	0.01086	1.18245e-05
VVTU33678_s_at	similar (evalue=3e-48 match_len=384 match_identity=0.25) to UniRef90_Q41912 50S ribosomal protein L2 related cluster	3.928	0.000343587	2.99819e-16
VVTU33679_at	similar (evalue=5e-08 match_len=183 match_identity=0.15) to UniRef90_Q9M4H3 Putative metallothionein-like protein related cluster	2.68213	0.00252542	2.99819e-16
VVTU33639_x_at	similar (evalue=7e-09 match_len=93 match_identity=0.28) to UniRef90_Q9M4H3 Putative metallothionein-like protein related cluster	3.14644	0.00353254	2.99819e-16
VVTU32360_at	similar (evalue=3e-06 match_len=114 match_identity=0.17) to UniRef90_Q6L4D2 Putative plasma membrane associated protein related cluster	1.38888	0.01155	4.49639e-07
VVTU32362_at	similar (evalue=1e-52 match_len=492 match_identity=0.20) to UniRef90_Q1SZG0 Xylose isomerase related cluster	1.80071	0.00646402	1.33098e-06
VVTU32364_s_at	similar (evalue=2e-26 match_len=273 match_identity=0.22) to UniRef90_Q84UC9 Rapid alkalinization factor 1 related cluster	3.35719	0.00234931	2.99819e-16
VVTU32366_at	similar (evalue=4e-15 match_len=183 match_identity=0.22) to UniRef90_Q1T0D3 Ribosomal L29e protein related cluster	1.78809	0.00721356	0.000762022
VVTU32366_x_at	similar (evalue=4e-15 match_len=183 match_identity=0.22) to UniRef90_Q1T0D3 Ribosomal L29e protein related cluster	2.15221	0.00215175	1.37958e-05
VVTU32383_x_at	similar (evalue=1e-31 match_len=195 match_identity=0.32) to UniRef90_Q9M4H3 Putative metallothionein-like protein related cluster	1.43351	0.01258	2.71017e-05
VVTU32394_x_at	similar (evalue=5e-18 match_len=258 match_identity=0.18) to UniRef90_P10973 Nonspecific lipid-transfer protein A related cluster	1.22613	0.03031	0.000261591
VVTU32398_s_at	similar (evalue=5e-51 match_len=435 match_identity=0.22) to UniRef90_Q9SWE4 Low molecular weight heat-shock protein related cluster	2.75972	0.02252	0.000185112
VVTU32399_s_at	similar (evalue=3e-26 match_len=243 match_identity=0.23) to UniRef90_O49809 Glyoxysomal fatty acid beta-oxidation multifunctional protein MFP-a [Includes: Enoyl-CoA hydratase (EC 4.2.1.17); 3-2-trans-enoyl-CoA isomerase (EC 5.3.3.8); 3-hydroxybutyryl-CoA epimerase (EC 5.1.2.3); 3-hydroxyacyl-CoA dehydrogenase (EC 1.1.1.35)] related cluster	3.57599	0.000765204	2.99819e-16
VVTU32400_at	similar (evalue=7e-11 match_len=183 match_identity=0.19) to UniRef90_Q9M4H3 Putative metallothionein-like protein related cluster	1.45873	0.01142	2.54441e-06
VVTU33614_x_at	similar (evalue=4e-27 match_len=204 match_identity=0.28) to UniRef90_Q84RI1 Sorbitol transporter related cluster	1.49644	0.0139	3.46758e-06
VVTU33622_at	similar (evalue=6e-68 match_len=453 match_identity=0.27) to UniRef90_Q2I314 Ribulose-1,5-bisphophate carboxylase oxygenase small subunit related cluster	2.41879	0.00800841	2.99819e-16
VVTU33624_x_at	similar (evalue=9e-14 match_len=48 match_identity=0.79) to UniRef90_Q9M4H3 Putative metallothionein-like protein related cluster	2.85143	0.0018539	1.24004e-11
VVTU33625_x_at	similar (evalue=7e-30 match_len=291 match_identity=0.23) to UniRef90_Q8S9G3 Putative 16kDa membrane protein related cluster	1.93277	0.00934938	2.33854e-08
VVTU33626_x_at	similar (evalue=4e-05 match_len=159 match_identity=0.14) to UniRef90_Q0D3L5 Os07g0680300 protein related cluster	2.24638	0.00260652	4.83018e-05
VVTU33632_at	similar (evalue=2e-77 match_len=163 match_identity=0.82) to UniRef90_Q7Y252 Xyloglucan endotransglycosylase related cluster	3.47786	0.0439	2.99819e-16
VVTU33637_at	similar (evalue=1e-23 match_len=192 match_identity=0.25) to UniRef90_Q9M4H3 Putative metallothionein-like protein related cluster	2.49338	0.00260264	2.99819e-16
VVTU32284_at	similar (evalue=4e-20 match_len=139 match_identity=0.40) to UniRef90_Q2TPW5 Seed storage protein related cluster	1.80087	0.00722968	4.87264e-08
VVTU32287_x_at	similar (evalue=4e-13 match_len=138 match_identity=0.30) to UniRef90_Q1SMN3 Sec61beta related cluster	2.15703	0.00208378	1.67116e-05
VVTU32299_x_at	similar (evalue=2e-14 match_len=198 match_identity=0.21) to UniRef90_Q9M4H3 Putative metallothionein-like protein related cluster	2.44864	0.00528836	2.99819e-16
VVTU32301_s_at	similar (evalue=1e-11 match_len=117 match_identity=0.28) to UniRef90_Q8LD27 Proteasome subunit beta type 6 precursor related cluster	3.20023	0.000417474	2.64425e-06
VVTU32303_at	similar (evalue=1e-16 match_len=165 match_identity=0.26) to UniRef90_Q93XB3 Photoregulatory zinc-finger protein COP1 related cluster	2.9109	0.000782891	4.86604e-08
VVTU32312_at	similar (evalue=7e-40 match_len=120 match_identity=0.67) to UniRef90_Q7XVN7 OSJNBa0023J03.11 protein related cluster	2.17421	0.00975408	4.61524e-07
VVTU32326_s_at	similar (evalue=3e-77 match_len=456 match_identity=0.30) to UniRef90_P25865 Ubiquitin-conjugating enzyme E2-17 kDa 1 related cluster	3.71125	0.00230124	2.99819e-16
VVTU32347_at	similar (evalue=0.002 match_len=93 match_identity=0.20) to UniRef90_Q39372 Ubiquitin conjugating enzyme, E2 related cluster	2.0684	0.00631238	0.000921044
VVTU32231_s_at	similar (evalue=3e-73 match_len=600 match_identity=0.24) to UniRef90_Q1S682 Short-chain dehydrogenase reductase SDR related cluster	2.72712	0.00123775	2.99819e-16
VVTU32237_s_at	similar (evalue=1e-48 match_len=537 match_identity=0.19) to UniRef90_Q9C835 Hypothetical protein T8E24.14 related cluster	2.86787	0.000913626	2.99819e-16
VVTU32243_at	similar (evalue=9e-34 match_len=333 match_identity=0.21) to UniRef90_P29449 Thioredoxin H-type 1 related cluster	1.95407	0.00746438	0.000558534
VVTU32243_x_at	similar (evalue=9e-34 match_len=333 match_identity=0.21) to UniRef90_P29449 Thioredoxin H-type 1 related cluster	1.84366	0.00968592	1.24029e-05
VVTU32246_at	similar (evalue=2e-35 match_len=432 match_identity=0.19) to UniRef90_Q9ZW12 Putative tropinone reductase related cluster	1.72715	0.02005	1.37804e-05
VVTU32254_at	similar (evalue=8e-09 match_len=144 match_identity=0.23) to UniRef90_Q9M4H3 Putative metallothionein-like protein related cluster	1.65623	0.00591741	2.99819e-16
VVTU32255_s_at	similar (evalue=1e-47 match_len=576 match_identity=0.17) to UniRef90_Q2TPW5 Seed storage protein related cluster	1.48515	0.01629	4.43489e-05
VVTU32256_x_at	similar (evalue=3e-14 match_len=138 match_identity=0.26) to UniRef90_UPI00005DC1C7 Cluster related to UPI00005DC1C7; protein binding	1.83669	0.00445564	4.71601e-08
VVTU32258_at	similar (evalue=3e-06 match_len=111 match_identity=0.20) to UniRef90_Q1W6C5 Class Ib chitinase related cluster	1.27471	0.01848	1.71359e-06
VVTU32269_x_at	similar (evalue=0.004 match_len=69 match_identity=0.28) to UniRef90_Q10L35 Expressed protein related cluster	2.46356	0.00126475	5.00475e-13
VVTU32272_at	similar (evalue=7e-06 match_len=180 match_identity=0.14) to UniRef90_P20238 Metallothionein-like protein 1 related cluster	2.00247	0.00419292	8.86471e-09
VVTU32274_x_at	similar (evalue=1e-04 match_len=357 match_identity=0.13) to UniRef90_Q5BXW2 SJCHGC01957 protein related cluster	1.39507	0.02685	5.36439e-05
VVTU32155_at	similar (evalue=1e-06 match_len=207 match_identity=0.15) to UniRef90_Q6V9I6 Histone deacetylase 2a related cluster	1.91229	0.00502269	0.000391458
VVTU32157_at	similar (evalue=1e-24 match_len=195 match_identity=0.27) to UniRef90_Q9M4H3 Putative metallothionein-like protein related cluster	1.89407	0.00277253	2.99819e-16
VVTU32157_x_at	similar (evalue=1e-24 match_len=195 match_identity=0.27) to UniRef90_Q9M4H3 Putative metallothionein-like protein related cluster	1.96454	0.00225591	2.99819e-16
VVTU32165_s_at	similar (evalue=6e-32 match_len=387 match_identity=0.19) to UniRef90_Q76H09 Hypothetical protein 1D05 related cluster	2.41805	0.03029	2.99819e-16
VVTU32176_at	similar (evalue=1e-25 match_len=261 match_identity=0.21) to UniRef90_P10973 Nonspecific lipid-transfer protein A related cluster	1.8986	0.0123	1.75938e-06
VVTU32176_x_at	similar (evalue=1e-25 match_len=261 match_identity=0.21) to UniRef90_P10973 Nonspecific lipid-transfer protein A related cluster	1.80617	0.01277	2.03152e-07
VVTU32182_x_at	similar (evalue=2e-26 match_len=342 match_identity=0.19) to UniRef90_Q42428 Chitinase Ib related cluster	1.56515	0.02146	3.45519e-07
VVTU32183_s_at	similar (evalue=5e-34 match_len=252 match_identity=0.29) to UniRef90_Q94DM8 Probable ubiquitin-fold modifier 1 precursor related cluster	3.33629	0.00135018	2.99819e-16
VVTU32183_x_at	similar (evalue=5e-34 match_len=252 match_identity=0.29) to UniRef90_Q94DM8 Probable ubiquitin-fold modifier 1 precursor related cluster	1.92237	0.01117	2.35675e-09
VVTU32221_x_at	similar (evalue=3e-19 match_len=270 match_identity=0.18) to UniRef90_P10973 Nonspecific lipid-transfer protein A related cluster	1.38554	0.02569	5.84554e-05
VVTU32102_x_at	similar (evalue=8e-36 match_len=243 match_identity=0.29) to UniRef90_O04066 Acyl-CoA-binding protein related cluster	2.22089	0.00639097	3.90332e-10
VVTU32104_x_at	similar (evalue=3e-48 match_len=102 match_identity=0.83) to UniRef90_Q9LLL7 Omega-6 fatty acid desaturase related cluster	2.46932	0.00550121	2.99819e-16
VVTU32112_x_at	similar (evalue=3e-21 match_len=333 match_identity=0.18) to UniRef90_Q42428 Chitinase Ib related cluster	1.68257	0.0116	2.99819e-16
VVTU32114_at	similar (evalue=9e-67 match_len=495 match_identity=0.27) to UniRef90_Q2L8A7 Acetoacetyl-CoA thiolase related cluster	2.11498	0.00669488	1.29785e-06
VVTU32115_at	similar (evalue=4e-21 match_len=195 match_identity=0.23) to UniRef90_Q9M4H3 Putative metallothionein-like protein related cluster	2.40617	0.00323607	2.99819e-16
VVTU32118_at	similar (evalue=5e-09 match_len=138 match_identity=0.22) to UniRef90_Q9M4H3 Putative metallothionein-like protein related cluster	2.21323	0.00429162	2.34063e-12
VVTU32119_s_at	similar (evalue=5e-55 match_len=444 match_identity=0.26) to UniRef90_Q42962 Phosphoglycerate kinase, cytosolic related cluster	3.77214	0.000522184	2.99819e-16
VVTU32125_x_at	similar (evalue=7e-14 match_len=270 match_identity=0.16) to UniRef90_P93384 Nicotiana tabacum ORF related cluster	3.29234	0.00135347	2.89015e-14
VVTU32126_x_at	similar (evalue=1e-31 match_len=195 match_identity=0.31) to UniRef90_Q9M4H3 Putative metallothionein-like protein related cluster	2.85193	0.00611252	2.99819e-16
VVTU32144_at	similar (evalue=1e-05 match_len=177 match_identity=0.17) to UniRef90_Q673E5 Putative auxin efflux carrier protein 10 related cluster	1.90657	0.00637827	4.0696e-07
VVTU31500_at	similar (evalue=5e-23 match_len=76 match_identity=0.74) to UniRef90_Q56XN6 Chaperonin related cluster	2.06706	0.00442709	6.32024e-10
VVTU31503_at	similar (evalue=6e-29 match_len=195 match_identity=0.30) to UniRef90_Q9M4H3 Putative metallothionein-like protein related cluster	1.75079	0.01485	3.94755e-07
VVTU31503_x_at	similar (evalue=6e-29 match_len=195 match_identity=0.30) to UniRef90_Q9M4H3 Putative metallothionein-like protein related cluster	2.37802	0.00358873	4.09385e-12
VVTU31506_at	similar (evalue=3e-36 match_len=249 match_identity=0.28) to UniRef90_Q2I314 Ribulose-1,5-bisphophate carboxylase oxygenase small subunit related cluster	1.56505	0.01795	9.12831e-08
VVTU31514_s_at	similar (evalue=2e-04 match_len=93 match_identity=0.23) to UniRef90_Q9XEA0 Putative leucyl tRNA synthetase related cluster	2.63997	0.000774666	2.99819e-16
VVTU31514_x_at	similar (evalue=2e-04 match_len=93 match_identity=0.23) to UniRef90_Q9XEA0 Putative leucyl tRNA synthetase related cluster	2.11962	0.00226729	7.1958e-08
VVTU31517_s_at	similar (evalue=1e-48 match_len=138 match_identity=0.70) to UniRef90_Q8SMH8 RNA-binding protein related cluster	2.9498	0.00156528	2.99819e-16
VVTU31519_s_at	similar (evalue=2e-40 match_len=342 match_identity=0.25) to UniRef90_Q6LA42 Two-component response regulator-like APRR5 related cluster	2.36407	0.00581019	6.68391e-15
VVTU31524_at	similar (evalue=2e-20 match_len=282 match_identity=0.18) to UniRef90_P27880 18.2 kDa class I heat shock protein related cluster	1.74857	0.05536	2.99819e-16
VVTU31524_x_at	similar (evalue=2e-20 match_len=282 match_identity=0.18) to UniRef90_P27880 18.2 kDa class I heat shock protein related cluster	2.12363	0.01235	1.12921e-11
VVTU31528_x_at	similar (evalue=3e-12 match_len=132 match_identity=0.27) to UniRef90_Q68RV6 NAD(P)H-quinone oxidoreductase chain 4, chloroplast (EC 1.6.5.-) (NAD(P)H dehydrogenase, chain 4) related cluster	3.0803	0.00147894	2.99819e-16
VVTU31535_at	similar (evalue=8e-43 match_len=354 match_identity=0.23) to UniRef90_Q6VMQ2 Gbiaa-Re related cluster	1.48959	0.01054	2.21013e-11
VVTU32067_s_at	similar (evalue=9e-47 match_len=108 match_identity=0.83) to UniRef90_Q2V9A7 Cyclophilin ROC7-like related cluster	3.91075	0.000313254	1.07816e-11
VVTU32069_at	similar (evalue=2e-78 match_len=519 match_identity=0.28) to UniRef90_P26518 Glyceraldehyde-3-phosphate dehydrogenase, cytosolic related cluster	2.14523	0.00287498	9.97967e-09
VVTU32070_s_at	similar (evalue=5e-57 match_len=564 match_identity=0.21) to UniRef90_Q9ZWM6 Adenylyl cyclase associated protein related cluster	2.68258	0.00210606	9.83392e-06
VVTU32084_at	similar (evalue=2e-05 match_len=81 match_identity=0.37) to UniRef90_Q84NG9 2S albumin related cluster	1.73116	0.00816674	0.000333072
VVTU31483_s_at	similar (evalue=0.002 match_len=141 match_identity=0.18) to UniRef90_Q1GYT0 Hypothetical protein related cluster	2.87578	0.06343	2.99819e-16
VVTU1881_at	similar (evalue=1e-132 match_len=849 match_identity=0.27) to UniRef90_Q60E58 Hypothetical protein OSJNBa0073E05.18 related cluster	3.45373	0.00064081	2.81467e-08
VVTU31426_s_at	similar (evalue=5e-81 match_len=183 match_identity=0.83) to UniRef90_Q9FLK9 Leucine-rich repeat disease resistance protein-like related cluster	2.99525	0.00185526	2.99819e-16
VVTU31437_at	similar (evalue=3e-33 match_len=345 match_identity=0.21) to UniRef90_Q8W540 Early light-induced protein-like protein related cluster	2.1951	0.00467373	4.20888e-07
VVTU31442_at	similar (evalue=3e-21 match_len=339 match_identity=0.17) to UniRef90_Q93VW9 AT5g53330 K19E1_13 related cluster	1.53236	0.00992949	0.000236461
VVTU31447_x_at	similar (evalue=0.004 match_len=102 match_identity=0.20) to UniRef90_Q3KTL6 SJCHGC01393 protein related cluster	2.66367	0.00202848	7.98161e-09
VVTU31449_x_at	similar (evalue=1e-12 match_len=336 match_identity=0.13) to UniRef90_Q93VW9 AT5g53330 K19E1_13 related cluster	1.65216	0.00844752	3.71916e-05
VVTU31450_at	similar (evalue=2e-12 match_len=126 match_identity=0.29) to UniRef90_Q9M4H3 Putative metallothionein-like protein related cluster	2.47065	0.00306833	1.67946e-12
VVTU31453_at	similar (evalue=3e-89 match_len=549 match_identity=0.28) to UniRef90_Q10QD1 Peptidylprolyl isomerase, putative, expressed related cluster	2.07359	0.00776802	0.000110876
VVTU31455_at	similar (evalue=8e-20 match_len=252 match_identity=0.21) to UniRef90_Q1RXY2 Hypothetical protein related cluster	1.16152	0.03249	5.866e-07
VVTU31457_s_at	similar (evalue=1e-23 match_len=564 match_identity=0.12) to UniRef90_O80631 Hypothetical protein At2g39440 related cluster	2.46904	0.00240406	3.52322e-09
VVTU31458_at	similar (evalue=7e-20 match_len=279 match_identity=0.19) to UniRef90_Q67VW4 Putative cytosine deaminase related cluster	2.00118	0.00393943	4.67692e-09
VVTU31462_at	similar (evalue=4e-14 match_len=294 match_identity=0.13) to UniRef90_Q0DMA9 Os03g0819700 protein related cluster	2.11281	0.00384988	2.85491e-10
VVTU31465_s_at	similar (evalue=7e-43 match_len=150 match_identity=0.60) to UniRef90_Q9M2W2 Hypothetical protein T15C9_60 related cluster	3.4754	0.0019948	2.99819e-16
VVTU31466_s_at	similar (evalue=2e-39 match_len=624 match_identity=0.15) to UniRef90_Q688X9 Hypothetical protein OJ1115_B06.15 related cluster	3.05297	0.00111039	2.99819e-16
VVTU31467_s_at	similar (evalue=2e-47 match_len=426 match_identity=0.22) to UniRef90_Q3LGX5 Cytochrome b561 related cluster	3.79831	0.000348523	2.99819e-16
VVTU31473_at	similar (evalue=3e-15 match_len=132 match_identity=0.29) to UniRef90_UPI000034F3F4 Cluster related to UPI000034F3F4; unknown protein	2.2259	0.00973611	2.99819e-16
VVTU31482_at	similar (evalue=3e-43 match_len=354 match_identity=0.25) to UniRef90_UPI000034F3F4 Cluster related to UPI000034F3F4; unknown protein	2.15471	0.00541791	2.99819e-16
VVTU31483_at	similar (evalue=0.002 match_len=141 match_identity=0.18) to UniRef90_Q1GYT0 Hypothetical protein related cluster	1.28592	0.01706	1.99823e-05
VVTU1844_at	similar (evalue=1e-142 match_len=1113 match_identity=0.21) to UniRef90_Q9LUZ6 Arabidopsis thaliana genomic DNA, chromosome 5, P1 clone:MZN1 related cluster	2.23195	0.02361	5.42785e-07
VVTU1845_at	similar (evalue=1e-123 match_len=1449 match_identity=0.19) to UniRef90_Q9M7E8 Eukaryotic initiation factor 4B related cluster	3.32691	0.000364507	2.99819e-16
VVTU1847_at	similar (evalue=6e-51 match_len=576 match_identity=0.18) to UniRef90_Q9SDQ4 Glutamate receptor 3.7 precursor related cluster	2.63931	0.00373846	2.99819e-16
VVTU1848_at	similar (evalue=3e-66 match_len=567 match_identity=0.23) to UniRef90_Q2HV98 Dynamin central region; Dynamin; Dynamin GTPase effector related cluster	3.30061	0.000377207	1.18385e-10
VVTU1850_at	similar (evalue=1e-142 match_len=1122 match_identity=0.22) to UniRef90_Q6YYC5 Copine I-like protein related cluster	3.00379	0.00042809	4.06913e-08
VVTU1851_at	similar (evalue=1e-103 match_len=639 match_identity=0.30) to UniRef90_Q8GVC8 Enoyl ACP reductase related cluster	2.94962	0.000664818	2.75423e-05
VVTU1852_s_at	similar (evalue=4e-34 match_len=369 match_identity=0.20) to UniRef90_Q9LYT3 TRANSPARENT TESTA 12 protein related cluster	2.93605	0.00392155	2.99819e-16
VVTU1853_at	similar (evalue=1e-124 match_len=1125 match_identity=0.21) to UniRef90_Q9ARC6 Hypothetical protein related cluster	3.44033	0.000967819	2.99819e-16
VVTU1855_s_at	similar (evalue=9e-57 match_len=393 match_identity=0.27) to UniRef90_Q8LDI6 30S ribosomal protein S16 related cluster	2.79877	0.000940236	2.99819e-16
VVTU1856_at	similar (evalue=7e-68 match_len=287 match_identity=0.58) to UniRef90_Q9SVA9 Cytochrome P450-like protein related cluster	2.96172	0.1087	2.99819e-16
VVTU1858_at	AF373602 Vitis vinifera MADS-box protein 3 (MADS3) mRNA, complete cds.	1.79287	0.01643	0.000143866
VVTU1859_x_at	similar (evalue=3e-98 match_len=624 match_identity=0.30) to UniRef90_Q8H4Q9 GTP-binding protein Rab6 related cluster	3.20463	0.000825957	2.99819e-16
VVTU38194_s_at	similar (evalue=2e-48 match_len=330 match_identity=0.28) to UniRef90_Q1M2Z2 Tubby protein related cluster	2.72098	0.00340622	2.99819e-16
VVTU1861_at	similar (evalue=2e-79 match_len=618 match_identity=0.24) to UniRef90_Q38732 DAG protein, chloroplast precursor related cluster	2.81379	0.00131422	6.7677e-06
VVTU1863_at	similar (evalue=1e-153 match_len=954 match_identity=0.28) to UniRef90_Q2MGQ5 RNA polymerase, dimerisation related cluster	3.30035	0.000251269	1.02053e-06
VVTU1864_at	similar (evalue=1e-65 match_len=777 match_identity=0.19) to UniRef90_Q1SBP5 Hypothetical protein related cluster	3.2599	0.000609836	3.56452e-10
VVTU1866_at	similar (evalue=6e-32 match_len=540 match_identity=0.18) to UniRef90_Q0JP37 Os01g0246700 protein related cluster	2.77565	0.00696355	1.16274e-15
VVTU1869_at	similar (evalue=2e-71 match_len=468 match_identity=0.27) to UniRef90_Q9M2M5 UDP-GlcNAc:dolichol phosphate N-acetylglucosamine-1-phosphate transferase-like protein related cluster	3.33676	0.000967804	9.23461e-07
VVTU1870_at	similar (evalue=7e-31 match_len=480 match_identity=0.17) to UniRef90_Q8LEP2 Hypothetical protein related cluster	3.29668	0.000729456	2.23429e-09
VVTU1871_s_at	similar (evalue=2e-51 match_len=143 match_identity=0.70) to UniRef90_Q94EG1 Putative aspartate aminotransferase related cluster	3.27064	0.000425921	2.99819e-16
VVTU1872_at	similar (evalue=6e-34 match_len=405 match_identity=0.18) to UniRef90_Q8LBL5 Ubiquitin protein ligase PRT1 related cluster	3.27103	0.00088643	2.3384e-05
VVTU1873_at	similar (evalue=0.0 match_len=1581 match_identity=0.24) to UniRef90_Q8LG88 Tonoplast dicarboxylate transporter related cluster	1.80428	0.00386136	1.75124e-10
VVTU1875_at	similar (evalue=5e-19 match_len=225 match_identity=0.22) to UniRef90_Q0PJH5 MYB transcription factor MYB73 related cluster	2.73368	0.00323511	3.66692e-13
VVTU1878_at	similar (evalue=5e-71 match_len=498 match_identity=0.26) to UniRef90_Q9FH13 Regulator of ribonuclease-like protein 3 related cluster	2.7758	0.0017174	2.99819e-16
VVTU1879_at	similar (evalue=2e-73 match_len=966 match_identity=0.16) to UniRef90_Q682U6 Hypothetical protein At5g26940 related cluster	2.72289	0.00351506	2.99819e-16
VVTU1841_at	similar (evalue=1e-111 match_len=1305 match_identity=0.18) to UniRef90_Q8GT93 Hypothetical protein related cluster	3.27394	0.000198665	2.99819e-16
VVTU31310_at	similar (evalue=7e-54 match_len=129 match_identity=0.80) to UniRef90_P12329 Chlorophyll a-b binding protein 1, chloroplast precursor related cluster	1.70273	0.00534165	2.31296e-09
VVTU1822_s_at	similar (evalue=1e-122 match_len=897 match_identity=0.24) to UniRef90_Q2PEV8 Putative DNA binding protein related cluster	3.66614	0.000137768	2.99819e-16
VVTU1825_at	similar (evalue=1e-58 match_len=462 match_identity=0.25) to UniRef90_Q8L7R2 3-hydroxy-3-methylglutaryl-coenzyme A reductase 2 related cluster	3.17053	0.000601889	2.99819e-16
VVTU1826_at	similar (evalue=1e-53 match_len=480 match_identity=0.22) to UniRef90_Q9XF92 BRH1 RING finger protein related cluster	3.28082	0.00543785	2.99819e-16
VVTU1827_at	similar (evalue=1e-110 match_len=852 match_identity=0.24) to UniRef90_Q1SSN0 Survival protein SurE related cluster	2.98482	0.000466213	2.99819e-16
VVTU1828_at	similar (evalue=2e-94 match_len=612 match_identity=0.26) to UniRef90_Q5XEV3 At4g03410 related cluster	2.63065	0.00426427	2.99819e-16
VVTU1830_at	similar (evalue=6e-49 match_len=111 match_identity=0.88) to UniRef90_Q40495 N-ethylmaleimide sensitive fusion protein related cluster	3.35953	0.00063285	4.39534e-11
VVTU1831_at	similar (evalue=1e-94 match_len=570 match_identity=0.29) to UniRef90_Q9C8W1 Hypothetical protein T22A15.3 related cluster	3.05373	0.00106129	2.99819e-16
VVTU1832_s_at	similar (evalue=1e-53 match_len=366 match_identity=0.28) to UniRef90_Q3ED39 Protein At1g32540 related cluster	3.26693	0.00312615	9.11975e-06
VVTU1832_x_at	similar (evalue=1e-53 match_len=366 match_identity=0.28) to UniRef90_Q3ED39 Protein At1g32540 related cluster	2.17328	0.00611544	2.99819e-16
VVTU1833_at	similar (evalue=6e-43 match_len=292 match_identity=0.51) to UniRef90_Q2R0P4 RNA-binding protein, putative, expressed related cluster	3.49678	0.000618654	2.99819e-16
VVTU1835_s_at	similar (evalue=1e-140 match_len=1308 match_identity=0.19) to UniRef90_Q93ZE7 AT3g52500 F22O6_120 related cluster	2.77758	0.00963505	8.77492e-16
VVTU1838_at	similar (evalue=1e-08 match_len=531 match_identity=0.10) to UniRef90_Q9FNK3 Arabidopsis thaliana genomic DNA, chromosome 5, P1 clone:MCL19 related cluster	3.00432	0.00132211	0.000828909
VVTU1840_at	similar (evalue=1e-123 match_len=807 match_identity=0.28) to UniRef90_Q9SNC6 Arm repeat containing protein homolog related cluster	3.42901	0.000492671	2.99819e-16
VVTU31215_s_at	similar (evalue=4e-15 match_len=324 match_identity=0.15) to UniRef90_Q9FMX6 Gb|AAD21732.1 related cluster	2.77561	0.00850814	2.99819e-16
VVTU31218_s_at	similar (evalue=5e-05 match_len=72 match_identity=0.25) to UniRef90_Q3EC19 Protein At2g12905 related cluster	3.12442	0.0020549	9.11488e-10
VVTU31220_at	similar (evalue=0.002 match_len=288 match_identity=0.13) to UniRef90_Q9FJP3 50S ribosomal protein L29, chloroplast precursor related cluster	1.44755	0.00800275	0.000239213
VVTU31227_at	similar (evalue=1e-52 match_len=378 match_identity=0.26) to UniRef90_Q7X9A0 Ribulose bisphosphate carboxylase oxygenase activase 1, chloroplast precursor related cluster	2.31848	0.00581804	2.99819e-16
VVTU31230_x_at	similar (evalue=2e-05 match_len=75 match_identity=0.29) to UniRef90_Q6R9L5 Hypothetical protein orf121-a-ct related cluster	2.66929	0.00381142	2.82486e-05
VVTU31231_at	similar (evalue=1e-53 match_len=465 match_identity=0.22) to UniRef90_Q1SMG9 Extradiol ring-cleavage dioxygenase, class III enzyme, subunit B related cluster	3.15718	0.00119101	2.99819e-16
VVTU31237_at	similar (evalue=1e-11 match_len=186 match_identity=0.19) to UniRef90_P27164 Calmodulin-related protein related cluster	1.69168	0.0131	0.000764348
VVTU31257_at	similar (evalue=4e-25 match_len=189 match_identity=0.28) to UniRef90_Q9M4H3 Putative metallothionein-like protein related cluster	2.79419	0.0040982	2.99819e-16
VVTU31257_x_at	similar (evalue=4e-25 match_len=189 match_identity=0.28) to UniRef90_Q9M4H3 Putative metallothionein-like protein related cluster	2.64153	0.00459936	2.99819e-16
VVTU31262_at	similar (evalue=9e-40 match_len=96 match_identity=0.80) to UniRef90_O22826 Putative splicing factor related cluster	2.54153	0.0010942	2.99819e-16
VVTU31263_at	similar (evalue=2e-30 match_len=73 match_identity=0.92) to UniRef90_Q70MT2 Na+ H+ antiporter precursor related cluster	2.24505	0.00160276	6.6491e-06
VVTU31264_x_at	similar (evalue=1e-38 match_len=318 match_identity=0.24) to UniRef90_Q9ZR41 Glutaredoxin related cluster	1.53891	0.00860805	0.000458375
VVTU31267_at	similar (evalue=2e-25 match_len=261 match_identity=0.23) to UniRef90_Q656K0 Putative ES2 protein related cluster	3.21791	0.000495213	6.19171e-09
VVTU31268_at	similar (evalue=1e-91 match_len=588 match_identity=0.28) to UniRef90_Q0D483 Os07g0641200 protein related cluster	2.36916	0.00236623	4.39594e-05
VVTU31270_at	similar (evalue=5e-24 match_len=140 match_identity=0.49) to UniRef90_Q850G4 Putative early light induced protein related cluster	2.18683	0.00651542	0.000128289
VVTU31270_x_at	similar (evalue=5e-24 match_len=140 match_identity=0.49) to UniRef90_Q850G4 Putative early light induced protein related cluster	2.2183	0.00574835	5.75633e-07
VVTU31280_at	similar (evalue=1e-05 match_len=294 match_identity=0.12) to UniRef90_Q599H9 Beta 1,2 N-acetylglucosaminyltransferase related cluster	1.86253	0.00807598	5.00158e-07
VVTU28702_at	similar (evalue=1e-48 match_len=396 match_identity=0.25) to UniRef90_O23514 Hypothetical protein dl4380w related cluster	2.83157	0.000440471	2.18951e-08
VVTU28722_s_at	similar (evalue=5e-38 match_len=351 match_identity=0.21) to UniRef90_Q2MJ18 Cytochrome P450 monooxygenase CYP72A59 related cluster	1.95445	0.0083564	2.99819e-16
VVTU30781_at	similar (evalue=7e-46 match_len=378 match_identity=0.23) to UniRef90_O65576 ABC1 protein related cluster	2.47854	0.00148627	3.99885e-11
VVTU30788_at	similar (evalue=2e-13 match_len=438 match_identity=0.12) to UniRef90_Q1S3S6 Rhodanese-like domain related cluster	1.87171	0.0134	2.99819e-16
VVTU30789_at	similar (evalue=3e-58 match_len=181 match_identity=0.62) to UniRef90_Q1T0M4 Arf GTPase activating protein related cluster	1.83048	0.00979997	2.38755e-07
VVTU30792_at	similar (evalue=5e-04 match_len=66 match_identity=0.30) to UniRef90_Q1S4E1 Citron-like; WD40-like related cluster	1.52229	0.00885597	2.3142e-11
VVTU30797_at	similar (evalue=4e-20 match_len=171 match_identity=0.26) to UniRef90_Q96253 ATP synthase epsilon chain, mitochondrial related cluster	2.221	0.00161507	9.38966e-07
VVTU30801_at	similar (evalue=2e-15 match_len=276 match_identity=0.17) to UniRef90_Q5E914 At2g37840 related cluster	2.21854	0.00474434	2.99819e-16
VVTU30802_at	similar (evalue=2e-16 match_len=339 match_identity=0.15) to UniRef90_Q1RU52 Disease resistance protein; AAA ATPase related cluster	1.86118	0.00788993	2.99819e-16
VVTU30819_at	similar (evalue=9e-04 match_len=66 match_identity=0.27) to UniRef90_Q3E870 Protein At5g62575 related cluster	1.77879	0.00567274	0.000329355
VVTU30822_s_at	similar (evalue=2e-31 match_len=270 match_identity=0.24) to UniRef90_Q6EEW1 Cyclin T1 related cluster	3.39177	0.00125133	5.01162e-13
VVTU30835_at	similar (evalue=1e-09 match_len=117 match_identity=0.24) to UniRef90_Q9ZVM0 T22H22.15 protein related cluster	2.62825	0.00114981	5.18244e-11
VVTU30838_s_at	similar (evalue=6e-17 match_len=231 match_identity=0.18) to UniRef90_Q1SCP0 RNA-binding region RNP-1 related cluster	2.88396	0.000540522	5.59971e-15
VVTU30843_at	similar (evalue=3e-45 match_len=354 match_identity=0.25) to UniRef90_Q9LT19 Gb|AAF35943.1 related cluster	2.61537	0.00128475	8.77492e-16
VVTU30848_s_at	similar (evalue=5e-20 match_len=46 match_identity=0.94) to UniRef90_Q94L33 Ania-6a type cyclin related cluster	2.31217	0.00270908	2.99819e-16
VVTU30858_at	similar (evalue=1e-24 match_len=315 match_identity=0.18) to UniRef90_Q1SCU5 Pentatricopeptide repeat related cluster	2.53767	0.00144168	1.00215e-08
VVTU30879_at	similar (evalue=1e-11 match_len=150 match_identity=0.24) to UniRef90_Q5SMK9 Hypothetical protein OSJNBb0036B04.23 related cluster	3.23579	0.000252143	5.92148e-16
VVTU30884_at	similar (evalue=1e-07 match_len=102 match_identity=0.26) to UniRef90_P19595 UTP--glucose-1-phosphate uridylyltransferase related cluster	1.95268	0.00586963	2.56315e-11
VVTU30888_at	similar (evalue=3e-57 match_len=435 match_identity=0.24) to UniRef90_Q9SJI9 Expressed protein related cluster	3.077	0.000604959	5.92148e-16
VVTU28699_at	similar (evalue=2e-36 match_len=300 match_identity=0.25) to UniRef90_Q8L517 Hypothetical protein At4g30490 related cluster	2.45898	0.00104074	2.99819e-16
VVTU24607_at	similar (evalue=7e-32 match_len=288 match_identity=0.25) to UniRef90_Q8VX37 Putative potassium transporter related cluster	1.86007	0.01015	1.399e-10
VVTU24609_at	similar (evalue=4e-28 match_len=372 match_identity=0.17) to UniRef90_Q6ZLQ0 Putative ERD4 protein related cluster	2.57653	0.01165	3.54839e-12
VVTU24612_at	similar (evalue=4e-32 match_len=369 match_identity=0.20) to UniRef90_O80846 Expressed protein related cluster	2.04542	0.00763449	1.2038e-09
VVTU24616_at	similar (evalue=3e-18 match_len=360 match_identity=0.15) to UniRef90_UPI000034F51C Cluster related to UPI000034F51C; unknown protein	2.31225	0.00548282	2.99819e-16
VVTU27812_s_at	similar (evalue=3e-85 match_len=582 match_identity=0.27) to UniRef90_Q93VD3 At1g30270 F12P21_6 related cluster	2.85788	0.00049761	8.1539e-08
VVTU27818_at	similar (evalue=4e-97 match_len=666 match_identity=0.26) to UniRef90_Q94FN1 Phosphatidylinositol transfer-like protein III related cluster	2.2545	0.00867743	1.11706e-09
VVTU27820_at	similar (evalue=1e-78 match_len=609 match_identity=0.23) to UniRef90_Q9SL56 Putative membrane transporter related cluster	1.9487	0.00466107	3.4533e-11
VVTU27824_at	similar (evalue=2e-35 match_len=154 match_identity=0.54) to UniRef90_Q19PJ3 TIR-NBS-LRR type disease resistance protein related cluster	2.20966	0.00181077	2.80892e-05
VVTU27825_at	similar (evalue=3e-42 match_len=372 match_identity=0.22) to UniRef90_Q6ZD33 Receptor protein kinase PERK1-like protein related cluster	2.42978	0.00125115	3.29397e-08
VVTU27826_x_at	similar (evalue=3e-63 match_len=450 match_identity=0.27) to UniRef90_P42495 Cinnamyl-alcohol dehydrogenase 1 related cluster	2.75964	0.00179315	1.96504e-11
VVTU27830_at	similar (evalue=2e-16 match_len=471 match_identity=0.12) to UniRef90_Q9LDE3 F26F24.26 related cluster	2.27391	0.01155	2.99819e-16
VVTU27834_at	similar (evalue=1e-76 match_len=843 match_identity=0.18) to UniRef90_Q9STI2 Copper amine oxidase-like protein related cluster	2.41285	0.0041394	9.10877e-10
VVTU27847_at	similar (evalue=2e-14 match_len=150 match_identity=0.24) to UniRef90_Q9FI59 Gb|AAD29063.1 related cluster	1.93121	0.00334748	2.41672e-05
VVTU27860_at	similar (evalue=0.007 match_len=78 match_identity=0.23) to UniRef90_Q93WJ5 Hypothetical protein At1g72175 related cluster	1.14326	0.02403	0.000425247
VVTU27862_at	similar (evalue=7e-04 match_len=108 match_identity=0.19) to UniRef90_Q10LM2 Utp14 protein, expressed related cluster	1.41146	0.04009	3.77764e-07
VVTU27864_s_at	similar (evalue=0.002 match_len=54 match_identity=0.33) to UniRef90_Q41387 Photosystem II reaction center W protein, chloroplast precursor related cluster	3.0941	0.00527036	2.99819e-16
VVTU28677_at	similar (evalue=1e-09 match_len=65 match_identity=0.52) to UniRef90_Q9C6R1 Hypothetical protein T18I24.10 related cluster	1.76787	0.0086772	4.37886e-05
VVTU28685_s_at	similar (evalue=1e-84 match_len=597 match_identity=0.26) to UniRef90_Q1S8T4 Protein kinase related cluster	2.52476	0.00753871	2.99819e-16
VVTU28694_at	similar (evalue=7e-10 match_len=255 match_identity=0.15) to UniRef90_Q1S7F1 Multi antimicrobial extrusion protein MatE related cluster	2.41146	0.01938	3.78228e-13
VVTU24508_at	similar (evalue=6e-31 match_len=339 match_identity=0.20) to UniRef90_Q8W228 Cytochrome P450 related cluster	1.28319	0.0236	4.40243e-08
VVTU24520_at	similar (evalue=4e-34 match_len=231 match_identity=0.28) to UniRef90_Q9SYM2 Putative salt tolerance-like protein At1g78600 related cluster	2.35756	0.00258132	2.99819e-16
VVTU24533_at	similar (evalue=3e-10 match_len=135 match_identity=0.22) to UniRef90_Q9T001 Hypothetical protein T12J5.10 related cluster	2.46738	0.00280774	7.76429e-15
VVTU24539_at	similar (evalue=9e-11 match_len=237 match_identity=0.16) to UniRef90_Q9C6Q9 Hypothetical protein T18I24.12 related cluster	1.67762	0.02152	5.75473e-06
VVTU24540_at	similar (evalue=3e-88 match_len=549 match_identity=0.29) to UniRef90_O49048 Vacuolar protein sorting-associated protein 45 homolog related cluster	2.42879	0.00238362	3.39151e-05
VVTU24547_at	similar (evalue=2e-38 match_len=264 match_identity=0.27) to UniRef90_Q2V3C3 Protein At4g32850 related cluster	2.30512	0.00482921	9.37334e-13
VVTU24548_at	similar (evalue=8e-34 match_len=264 match_identity=0.25) to UniRef90_Q1S1C0 Chalcone and stilbene synthases, N-terminal related cluster	1.49084	0.01996	0.00035404
VVTU24549_at	similar (evalue=1e-04 match_len=123 match_identity=0.20) to UniRef90_O82004 NADP-dependent isocitrate dehydrogenase-like protein related cluster	2.32716	0.00249272	2.99819e-16
VVTU24552_at	similar (evalue=6e-67 match_len=561 match_identity=0.21) to UniRef90_P48628 Omega-6 fatty acid desaturase, chloroplast precursor related cluster	2.81444	0.00425416	2.99819e-16
VVTU24554_at	similar (evalue=6e-08 match_len=195 match_identity=0.17) to UniRef90_Q8GS78 Putative RNA apurinic site specific lyase related cluster	2.36863	0.02782	2.99819e-16
VVTU24560_at	similar (evalue=1e-12 match_len=261 match_identity=0.17) to UniRef90_O22764 Putative serine threonine protein kinase related cluster	2.77563	0.01017	6.22599e-05
VVTU24563_at	similar (evalue=4e-24 match_len=147 match_identity=0.33) to UniRef90_Q2HUC0 Mak16 protein related cluster	2.36206	0.00123138	5.70611e-11
VVTU24570_at	similar (evalue=4e-18 match_len=255 match_identity=0.19) to UniRef90_Q67YJ0 MRNA, partial cds, clone: RAFL24-27-O06 related cluster	2.39492	0.00635529	6.09532e-06
VVTU24574_at	similar (evalue=0.003 match_len=165 match_identity=0.12) to UniRef90_Q5RJC3 At5g59830 related cluster	1.65352	0.01186	3.56128e-09
VVTU24579_at	similar (evalue=0.008 match_len=99 match_identity=0.20) to UniRef90_Q8VYI3 At1g76150 T23E18_38 related cluster	2.02162	0.00307311	9.30669e-07
VVTU24583_at	similar (evalue=3e-21 match_len=180 match_identity=0.28) to UniRef90_Q9ZQD2 Hypothetical protein At2g37160 related cluster	2.29646	0.00392987	2.99819e-16
VVTU24589_at	similar (evalue=1e-17 match_len=204 match_identity=0.20) to UniRef90_Q8L4F3 Hypothetical protein At4g36440 related cluster	2.44016	0.0016766	9.66918e-05
VVTU24591_at	similar (evalue=3e-23 match_len=288 match_identity=0.20) to UniRef90_Q1SLE1 Myosin II heavy chain-like related cluster	2.11441	0.00938903	2.33166e-08
VVTU24599_at	similar (evalue=2e-15 match_len=174 match_identity=0.21) to UniRef90_Q8LF75 Putative receptor ser thr protein kinase related cluster	2.36706	0.00449334	6.36442e-14
VVTU24506_at	similar (evalue=4e-91 match_len=546 match_identity=0.30) to UniRef90_Q53VM2 Ser Thr protein kinase related cluster	2.48808	0.00232714	6.11873e-13
VVTU20698_at	similar (evalue=4e-24 match_len=456 match_identity=0.12) to UniRef90_Q19PL5 NBS-LRR type disease resistance protein related cluster	1.97064	0.00465989	2.99819e-16
VVTU20700_at	similar (evalue=6e-48 match_len=191 match_identity=0.83) to UniRef90_Q94CA8 Putative formamidase related cluster	1.1738	0.02922	4.63391e-05
VVTU20706_at	similar (evalue=5e-38 match_len=468 match_identity=0.18) to UniRef90_Q6RZW0 Hypothetical protein G9-5 related cluster	2.06677	0.0149	2.99819e-16
VVTU12188_s_at	similar (evalue=1e-76 match_len=681 match_identity=0.21) to UniRef90_Q27U75 Pectate lyase related cluster	3.1159	0.01381	2.99819e-16
VVTU20708_s_at	similar (evalue=2e-07 match_len=111 match_identity=0.22) to UniRef90_Q9FPM8 JD1 related cluster	2.68989	0.00109746	2.99819e-16
VVTU20709_x_at	similar (evalue=6e-10 match_len=42 match_identity=0.71) to UniRef90_Q8S9K1 At1g23880 T23E23_8 related cluster	2.2952	0.00432986	2.99819e-16
VVTU20710_at	similar (evalue=6e-89 match_len=810 match_identity=0.20) to UniRef90_Q6VM20 Metal transport protein related cluster	2.14306	0.0218	3.6794e-07
VVTU20715_at	similar (evalue=2e-04 match_len=300 match_identity=0.11) to UniRef90_Q9SNE9 Hypothetical protein F11C1_20 related cluster	2.60643	0.000667543	3.40123e-08
VVTU20717_at	similar (evalue=1e-12 match_len=159 match_identity=0.25) to UniRef90_Q9SFG2 F2O10.6 protein related cluster	2.02606	0.02663	2.99819e-16
VVTU20719_at	similar (evalue=6e-17 match_len=192 match_identity=0.22) to UniRef90_Q9SWV8 Ethylene-responsive small GTP-binding protein related cluster	2.30255	0.00165951	2.99819e-16
VVTU20722_s_at	similar (evalue=1e-09 match_len=147 match_identity=0.21) to UniRef90_Q8LCJ2 Hypothetical protein related cluster	2.70002	0.00206244	2.41126e-05
VVTU20724_at	similar (evalue=8e-37 match_len=258 match_identity=0.28) to UniRef90_Q6Z1R9 Hypothetical protein OSJNBa0038P10.32 related cluster	2.83419	0.00109133	2.99819e-16
VVTU20734_at	similar (evalue=9e-65 match_len=597 match_identity=0.21) to UniRef90_Q9FMI5 Arabidopsis thaliana genomic DNA, chromosome 5, P1 clone:MHJ24 related cluster	2.38278	0.000730781	1.84744e-07
VVTU24481_at	similar (evalue=8e-43 match_len=96 match_identity=0.88) to UniRef90_Q9SC88 Gamma-tubulin complex component 4 homolog related cluster	2.1838	0.00291872	7.03228e-10
VVTU24487_at	similar (evalue=6e-58 match_len=477 match_identity=0.23) to UniRef90_Q9M1R1 Hypothetical protein T17J13.90 related cluster	2.30201	0.01686	3.54509e-11
VVTU24489_at	similar (evalue=1e-48 match_len=546 match_identity=0.19) to UniRef90_Q0JJU2 Os01g0716800 protein related cluster	1.76589	0.03062	2.6774e-08
VVTU24490_at	similar (evalue=7e-20 match_len=258 match_identity=0.19) to UniRef90_O81459 T27D20.13 protein related cluster	2.28427	0.00381291	7.10135e-12
VVTU24493_at	similar (evalue=1e-24 match_len=192 match_identity=0.26) to UniRef90_Q7EZS0 Hypothetical protein P0582D05.115 related cluster	2.13641	0.00341302	1.10844e-07
VVTU20687_at	similar (evalue=2e-18 match_len=270 match_identity=0.18) to UniRef90_Q94KF3 Pto-like kinase SG5-3f related cluster	2.60396	0.00305017	2.99819e-16
VVTU20623_at	similar (evalue=3e-23 match_len=213 match_identity=0.25) to UniRef90_Q0DCB9 Os06g0353400 protein related cluster	2.45424	0.00126059	6.93095e-14
VVTU20628_at	similar (evalue=1e-09 match_len=138 match_identity=0.22) to UniRef90_Q7F8R0 KH domain-containing protein-like related cluster	2.2293	0.00325376	1.85334e-09
VVTU20629_at	similar (evalue=1e-40 match_len=426 match_identity=0.20) to UniRef90_Q3E7N8 Protein At1g77030 related cluster	2.8165	0.000664494	2.99819e-16
VVTU20633_at	similar (evalue=3e-08 match_len=231 match_identity=0.14) to UniRef90_Q6NKU3 At1g55340 related cluster	1.92661	0.01133	2.99819e-16
VVTU20637_s_at	similar (evalue=1e-60 match_len=465 match_identity=0.25) to UniRef90_Q6SZ87 Nucleobase-ascorbate transporter 11 related cluster	2.61342	0.00254071	2.99819e-16
VVTU20638_at	similar (evalue=1e-25 match_len=282 match_identity=0.21) to UniRef90_Q9SW54 Hypothetical protein T11I11.40 related cluster	1.51555	0.0097991	2.69093e-05
VVTU20639_at	similar (evalue=1e-35 match_len=288 match_identity=0.23) to UniRef90_O64555 YUP8H12R.46 protein related cluster	2.06006	0.00222682	1.95559e-08
VVTU20644_s_at	similar (evalue=1e-17 match_len=258 match_identity=0.19) to UniRef90_Q6YZI7 Hypothetical protein P0562A06.9 related cluster	3.01619	0.000757907	2.99819e-16
VVTU5816_s_at	similar (evalue=1e-20 match_len=366 match_identity=0.16) to UniRef90_Q45GG8 Hypothetical protein related cluster	2.67172	0.000762201	4.59912e-11
VVTU20656_at	similar (evalue=0.001 match_len=90 match_identity=0.18) to UniRef90_Q9ATD3 GHMYB36 related cluster	2.39666	0.006564	2.99819e-16
VVTU20659_at	similar (evalue=6e-29 match_len=318 match_identity=0.20) to UniRef90_Q9FTF3 Putative receptor serine threonine kinase PR5K related cluster	2.58579	0.00282009	2.99819e-16
VVTU20660_at	similar (evalue=4e-38 match_len=309 match_identity=0.26) to UniRef90_Q0D8F6 Os07g0163500 protein related cluster	3.27487	0.000563246	2.99819e-16
VVTU20666_at	similar (evalue=2e-50 match_len=147 match_identity=0.71) to UniRef90_Q9SZI9 Putative mitochondrial carrier protein related cluster	2.80233	0.000972625	2.99819e-16
VVTU20671_s_at	similar (evalue=3e-06 match_len=288 match_identity=0.12) to UniRef90_Q9SRE5 Hypothetical protein F28O16.3 related cluster	3.13648	0.000962209	2.99819e-16
VVTU20678_at	similar (evalue=2e-06 match_len=111 match_identity=0.22) to UniRef90_Q6ZD68 DNA ligase-like related cluster	2.48243	0.00736988	2.99819e-16
VVTU20679_at	similar (evalue=2e-30 match_len=369 match_identity=0.19) to UniRef90_Q9SD07 Mucin-like protein related cluster	2.22864	0.00166026	5.92148e-16
VVTU20684_at	similar (evalue=3e-37 match_len=276 match_identity=0.25) to UniRef90_Q9M0Y6 Putative PAP-specific phosphatase, mitochondrial precursor (3 (2 ),5 - bisphosphate nucleotidase) (EC 3.1.3.7) (3 (2 ),5-bisphosphonucleoside 3 (2 )-phosphohydrolase) related cluster	2.54086	0.00133127	2.99819e-16
VVTU20685_at	similar (evalue=2e-15 match_len=47 match_identity=0.75) to UniRef90_UPI000051A059 Cluster related to UPI000051A059; PREDICTED: similar to Muscle LIM protein at 84B CG1019-PA, isoform A isoform 1	1.72056	0.00717304	1.16192e-06
VVTU28385_at	similar (evalue=8e-43 match_len=360 match_identity=0.21) to UniRef90_Q336T9 Flavin-containing monooxygenase family protein, putative, expressed related cluster	3.05604	0.000696148	2.99819e-16
VVTU28395_s_at	similar (evalue=7e-09 match_len=120 match_identity=0.24) to UniRef90_O49727 Starch synthase-like protein related cluster	1.63003	0.01148	1.98038e-07
VVTU28398_x_at	similar (evalue=4e-33 match_len=330 match_identity=0.20) to UniRef90_Q0KIP5 Polyprotein, putative related cluster	1.58792	0.00750158	6.38758e-08
VVTU28409_s_at	similar (evalue=5e-18 match_len=168 match_identity=0.25) to UniRef90_Q0WSA8 Peptidylprolyl isomerase related cluster	3.32391	0.00223418	9.87681e-12
VVTU28411_s_at	similar (evalue=2e-25 match_len=195 match_identity=0.29) to UniRef90_Q8VY91 30S ribosomal protein S6 alpha, chloroplast precursor related cluster	3.02891	0.00262695	2.99819e-16
VVTU28414_at	similar (evalue=5e-27 match_len=312 match_identity=0.19) to UniRef90_Q33DV2 UDP-glucose glucosyltransferase related cluster	2.18502	0.02697	2.99819e-16
VVTU28418_at	similar (evalue=7e-21 match_len=309 match_identity=0.16) to UniRef90_Q1S9M3 Lipase, active site related cluster	2.20668	0.0187	2.99819e-16
VVTU28420_s_at	similar (evalue=1e-06 match_len=162 match_identity=0.17) to UniRef90_Q1SZ14 Hypothetical protein related cluster	2.76099	0.01104	2.99819e-16
VVTU28422_s_at	similar (evalue=7e-18 match_len=276 match_identity=0.17) to UniRef90_Q56ZH1 Hypothetical protein related cluster	3.05093	0.00205938	2.99819e-16
VVTU28425_s_at	similar (evalue=5e-22 match_len=423 match_identity=0.15) to UniRef90_O04893 Alpha-glucosidase precursor related cluster	2.19963	0.01042	2.99819e-16
VVTU28426_at	similar (evalue=4e-26 match_len=381 match_identity=0.17) to UniRef90_Q8W4C9 Hypothetical protein At1g71340; F3I17.1 related cluster	2.41358	0.000765854	2.99819e-16
VVTU28430_s_at	similar (evalue=1e-11 match_len=108 match_identity=0.30) to UniRef90_Q9FUG8 Asparaginase related cluster	2.88869	0.03143	2.99819e-16
VVTU28432_at	similar (evalue=1e-30 match_len=231 match_identity=0.29) to UniRef90_Q0UI30 Hypothetical protein related cluster	1.58411	0.01181	2.91303e-11
VVTU28437_at	similar (evalue=1e-11 match_len=105 match_identity=0.29) to UniRef90_UPI00001625FA Cluster related to UPI00001625FA; unknown protein	2.61479	0.00144912	1.05266e-09
VVTU28439_at	similar (evalue=6e-10 match_len=171 match_identity=0.17) to UniRef90_Q1SMG0 Hypothetical protein related cluster	2.51391	0.000725904	3.54024e-14
VVTU28439_x_at	similar (evalue=6e-10 match_len=171 match_identity=0.17) to UniRef90_Q1SMG0 Hypothetical protein related cluster	2.4443	0.00115379	8.64524e-09
VVTU28447_s_at	similar (evalue=0.007 match_len=90 match_identity=0.19) to UniRef90_Q7X806 OSJNBa0083N12.20 protein related cluster	3.34973	0.000570393	2.99819e-16
VVTU28458_s_at	similar (evalue=2e-04 match_len=78 match_identity=0.27) to UniRef90_Q8H6R2 CTV.15 related cluster	3.34306	0.00500956	4.60774e-05
VVTU28461_at	similar (evalue=6e-39 match_len=321 match_identity=0.25) to UniRef90_Q5I6E8 3-phosphoinositide-dependent protein kinase-1 related cluster	2.46988	0.00340548	7.83596e-06
VVTU28465_s_at	similar (evalue=6e-11 match_len=41 match_identity=0.83) to UniRef90_Q8GVF6 Pyrrolidone carboxyl peptidase-like protein related cluster	3.12376	0.0013948	2.99819e-16
VVTU28466_at	similar (evalue=5e-04 match_len=43 match_identity=0.40) to UniRef90_Q6ZR84 CDNA FLJ46559 fis, clone THYMU3040126 related cluster	2.02089	0.00205144	1.55251e-08
VVTU28469_at	similar (evalue=2e-05 match_len=69 match_identity=0.33) to UniRef90_Q949H5 Ethylene receptor related cluster	2.15989	0.00456434	0.000665911
VVTU28474_at	similar (evalue=1e-18 match_len=240 match_identity=0.18) to UniRef90_Q9SQN2 Hypothetical protein F19K16.31 related cluster	2.4386	0.00117038	2.99819e-16
VVTU28478_at	similar (evalue=1e-17 match_len=159 match_identity=0.28) to UniRef90_Q1RXQ2 Hypothetical protein related cluster	3.01168	0.00152614	1.09277e-12
VVTU28483_at	similar (evalue=7e-18 match_len=246 match_identity=0.19) to UniRef90_P46604 Homeobox-leucine zipper protein HAT22 related cluster	2.32316	0.02583	2.99819e-16
VVTU28485_at	similar (evalue=3e-21 match_len=288 match_identity=0.18) to UniRef90_Q6RZW8 Putative ethylene response factor 4 related cluster	1.74216	0.00747502	0.000108361
VVTU15050_at	similar (evalue=1e-16 match_len=363 match_identity=0.14) to UniRef90_Q1M2Z6 Hypothetical protein related cluster	2.2965	0.00198213	3.40256e-15
VVTU15051_at	similar (evalue=2e-08 match_len=267 match_identity=0.15) to UniRef90_O81698 Proline-rich protein related cluster	2.92998	0.000425652	2.99819e-16
VVTU15053_s_at	similar (evalue=9e-42 match_len=288 match_identity=0.27) to UniRef90_Q9LVR2 Dolichyl-di-phosphooligosaccharide-protein glycotransferase (Oligosaccharyltransferase)-like related cluster	3.70026	0.000404021	0.000280233
VVTU15054_at	similar (evalue=5e-64 match_len=570 match_identity=0.22) to UniRef90_O65538 Hypothetical protein F4D11.190 related cluster	2.60767	0.00051435	0.000171713
VVTU15055_at	similar (evalue=2e-57 match_len=139 match_identity=0.79) to UniRef90_Q0JRI3 TUDOR protein with multiple SNc domains related cluster	1.98868	0.02074	3.69687e-05
VVTU15056_x_at	similar (evalue=7e-19 match_len=264 match_identity=0.19) to UniRef90_O82615 T9A4.6 protein related cluster	2.05495	0.04345	1.17911e-11
VVTU15057_at	similar (evalue=1e-20 match_len=186 match_identity=0.27) to UniRef90_P49689 40S ribosomal protein S30 related cluster	1.89045	0.00597525	2.54079e-12
VVTU15059_at	similar (evalue=2e-21 match_len=597 match_identity=0.13) to UniRef90_Q1SMP5 MTD1 related cluster	3.08033	0.0016562	2.99819e-16
VVTU15060_s_at	similar (evalue=3e-32 match_len=186 match_identity=0.30) to UniRef90_Q8L9P3 Hypothetical protein related cluster	1.82291	0.00315499	0.000125733
VVTU15061_at	similar (evalue=2e-88 match_len=777 match_identity=0.23) to UniRef90_Q8LJR4 Syntaxin related cluster	2.86059	0.000801516	2.99819e-16
VVTU15062_at	similar (evalue=9e-94 match_len=942 match_identity=0.19) to UniRef90_Q1SHR1 Ankyrin related cluster	3.41862	0.00249319	2.40727e-10
VVTU15063_s_at	similar (evalue=1e-72 match_len=741 match_identity=0.20) to UniRef90_Q5JKR6 RWD domain containing 1-like protein related cluster	3.11278	0.00032225	1.56405e-12
VVTU15064_at	similar (evalue=5e-65 match_len=411 match_identity=0.29) to UniRef90_Q9LQ81 Actin-depolymerizing factor-like At1g01750 related cluster	1.57758	0.00655484	0.000808528
VVTU15066_at	similar (evalue=9e-54 match_len=381 match_identity=0.24) to UniRef90_Q9LTZ5 Gb|AAB61497.1 related cluster	2.68978	0.00433757	2.99819e-16
VVTU15067_at	similar (evalue=1e-19 match_len=198 match_identity=0.23) to UniRef90_O82139 Cycloartenol Synthase related cluster	1.79623	0.00901128	0.000530755
VVTU15068_at	similar (evalue=7e-34 match_len=279 match_identity=0.24) to UniRef90_Q9LQI7 Probable complex I intermediate-associated protein 30 related cluster	1.89865	0.00974847	3.67916e-15
VVTU15069_at	similar (evalue=3e-26 match_len=393 match_identity=0.17) to UniRef90_Q5QLC1 Hypothetical protein P0460C04.21 related cluster	2.17019	0.00232107	1.47868e-12
VVTU15070_s_at	similar (evalue=3e-32 match_len=444 match_identity=0.19) to UniRef90_Q93Z46 AT4g23890 T32A16_60 related cluster	2.90049	0.00401003	2.99819e-16
VVTU15072_at	similar (evalue=1e-66 match_len=633 match_identity=0.21) to UniRef90_Q1SPJ4 Thiolase related cluster	2.88427	0.00387171	1.2667e-09
VVTU15074_at	similar (evalue=3e-25 match_len=660 match_identity=0.13) to UniRef90_Q84VV1 At5g41270 related cluster	2.49302	0.00158151	2.99819e-16
VVTU15079_at	similar (evalue=7e-25 match_len=267 match_identity=0.22) to UniRef90_Q9SW54 Hypothetical protein T11I11.40 related cluster	1.95285	0.0086891	9.95352e-08
VVTU15080_at	similar (evalue=3e-78 match_len=642 match_identity=0.24) to UniRef90_Q1RUX8 Helix-loop-helix DNA-binding domain, putative related cluster	2.42932	0.01492	2.99819e-16
VVTU15081_at	similar (evalue=1e-129 match_len=852 match_identity=0.26) to UniRef90_Q8LEZ7 Hypothetical protein related cluster	2.79814	0.00347903	2.56475e-05
VVTU15082_s_at	similar (evalue=9e-79 match_len=504 match_identity=0.28) to UniRef90_Q7Y079 2-on-2 hemoglobin related cluster	2.89211	0.00264693	0.000731815
VVTU15084_at	similar (evalue=2e-87 match_len=558 match_identity=0.29) to UniRef90_Q1S8V6 Helicase, C-terminal related cluster	2.20203	0.00610743	3.72691e-08
VVTU15085_x_at	similar (evalue=1e-139 match_len=269 match_identity=0.96) to UniRef90_Q9M0W3 Polyubiquitin related cluster	2.15023	0.0035155	2.85584e-05
VVTU15086_at	similar (evalue=0.002 match_len=93 match_identity=0.20) to UniRef90_Q6L3H5 Translation elongation factor, putative related cluster	2.63927	0.00320528	2.99819e-16
VVTU9575_at	similar (evalue=1e-133 match_len=804 match_identity=0.29) to UniRef90_Q1S8V6 Helicase, C-terminal related cluster	2.60956	0.000714416	0.000227018
VVTU9578_at	similar (evalue=0.0 match_len=1605 match_identity=0.24) to UniRef90_Q9LS42 Protein CASP related cluster	2.62038	0.000602888	3.80452e-11
VVTU9580_at	similar (evalue=1e-76 match_len=266 match_identity=0.56) to UniRef90_Q1RZ48 TRNA isopentenyltransferase related cluster	2.55809	0.00262584	6.92559e-09
VVTU9581_at	similar (evalue=1e-31 match_len=89 match_identity=0.73) to UniRef90_P92939 Calcium-transporting ATPase 1, endoplasmic reticulum-type related cluster	3.14894	0.00189352	2.79484e-11
VVTU9582_at	similar (evalue=5e-28 match_len=612 match_identity=0.14) to UniRef90_Q8GWK2 Putative AP2 domain transcription factor related cluster	2.83356	0.00298173	2.99819e-16
VVTU9583_s_at	similar (evalue=2e-67 match_len=426 match_identity=0.31) to UniRef90_Q9SF35 40S ribosomal protein S23-1 related cluster	2.83502	0.00173401	6.92117e-13
VVTU9584_at	similar (evalue=1e-32 match_len=414 match_identity=0.18) to UniRef90_Q9LMX5 F21F23.17 protein related cluster	2.70694	0.00129301	2.99819e-16
VVTU9585_at	similar (evalue=8e-67 match_len=966 match_identity=0.16) to UniRef90_Q9ZV43 Putative SNF2 RAD54 family DNA repair and recombination protein related cluster	2.75737	0.00108874	2.14125e-11
VVTU9589_at	similar (evalue=1e-148 match_len=341 match_identity=0.77) to UniRef90_Q3LHS9 DNA polymerase related cluster	2.18709	0.00310328	5.12675e-08
VVTU9590_at	similar (evalue=2e-43 match_len=702 match_identity=0.15) to UniRef90_Q6Z3U3 VP1 ABI3 family regulatory protein-like related cluster	2.41234	0.00232705	2.99819e-16
VVTU9591_at	similar (evalue=1e-21 match_len=90 match_identity=0.50) to UniRef90_Q1S9V5 Hypothetical protein related cluster	2.9303	0.00106339	2.99819e-16
VVTU9592_at	similar (evalue=1e-108 match_len=699 match_identity=0.28) to UniRef90_Q8LPJ9 Serine threonine protein kinase isolog related cluster	2.78612	0.00257611	9.91913e-15
VVTU9593_s_at	similar (evalue=1e-39 match_len=450 match_identity=0.19) to UniRef90_Q93VW7 At1g53031 related cluster	3.35213	0.000502024	2.99819e-16
VVTU9595_at	similar (evalue=7e-61 match_len=423 match_identity=0.29) to UniRef90_Q6AUI1 Unknow protein related cluster	2.97361	0.000710767	4.07813e-10
VVTU9596_at	similar (evalue=4e-98 match_len=939 match_identity=0.20) to UniRef90_Q6KA57 Lipase class 3-like related cluster	2.6354	0.000691867	0.000404481
VVTU11997_s_at	similar (evalue=1e-133 match_len=2013 match_identity=0.16) to UniRef90_Q9ZU48 Expressed protein related cluster	3.74542	0.000761097	2.99819e-16
VVTU9602_at	similar (evalue=2e-55 match_len=543 match_identity=0.20) to UniRef90_Q3EBL4 Protein At2g37035 related cluster	3.12579	0.000812887	2.99819e-16
VVTU9603_at	similar (evalue=6e-65 match_len=148 match_identity=0.74) to UniRef90_Q3ED78 Protein At1g21570 related cluster	2.92245	0.00103438	1.16274e-15
VVTU9604_at	similar (evalue=2e-08 match_len=108 match_identity=0.24) to UniRef90_Q6K722 OTU-like cysteine protease-like related cluster	2.45362	0.00280026	2.99819e-16
VVTU9606_x_at	similar (evalue=1e-58 match_len=630 match_identity=0.19) to UniRef90_Q8L7K4 Hypothetical protein At5g06410 related cluster	2.46847	0.00186514	2.99819e-16
VVTU9607_at	similar (evalue=2e-06 match_len=288 match_identity=0.15) to UniRef90_Q84WU6 Auxin response factor 17 related cluster	2.82388	0.000351001	1.65782e-14
VVTU9608_at	similar (evalue=2e-50 match_len=162 match_identity=0.61) to UniRef90_Q1KUW3 Hypothetical protein related cluster	2.6978	0.000670504	4.95639e-13
VVTU9610_at	similar (evalue=3e-71 match_len=735 match_identity=0.20) to UniRef90_Q5JKW8 Putative cytochrome P450-dependent fatty acid hydroxylase related cluster	2.23887	0.0029245	5.72113e-05
VVTU9611_at	similar (evalue=2e-42 match_len=134 match_identity=0.65) to UniRef90_Q6ZD33 Receptor protein kinase PERK1-like protein related cluster	3.12377	0.00170663	2.99819e-16
VVTU9613_at	similar (evalue=2e-33 match_len=315 match_identity=0.22) to UniRef90_Q5N773 Hypothetical protein OSJNBa0085D07.11 related cluster	2.90764	0.000511969	2.99819e-16
VVTU9615_s_at	similar (evalue=3e-29 match_len=216 match_identity=0.27) to UniRef90_Q9LDS7 Putative ubiquinol-cytochrome C reductase complex ubiquinone-binding protein related cluster	3.36543	0.000718658	6.47381e-06
VVTU39813_at	similar (evalue=6e-66 match_len=453 match_identity=0.27) to UniRef90_Q8LPM2 CDPK-like protein related cluster	2.41303	0.00301772	0.000139401
VVTU39816_at	similar (evalue=1e-61 match_len=173 match_identity=0.68) to UniRef90_Q8K1E4 Hypothetical protein related cluster	2.49879	0.00321697	6.48434e-08
VVTU39817_at	similar (evalue=1e-159 match_len=1062 match_identity=0.24) to UniRef90_Q3E972 Protein At5g23870 related cluster	2.60893	0.00307992	2.99819e-16
VVTU39819_s_at	similar (evalue=3e-98 match_len=1062 match_identity=0.20) to UniRef90_Q8LCU5 Transmembrane transport protein-like protein related cluster	2.65861	0.00168633	2.99819e-16
VVTU39820_s_at	similar (evalue=3e-59 match_len=540 match_identity=0.23) to UniRef90_P51090 Chalcone synthase related cluster	3.5344	0.0065172	5.92148e-16
VVTU39821_s_at	similar (evalue=4e-39 match_len=279 match_identity=0.30) to UniRef90_Q7XPR1 OSJNBa0053K19.12 protein related cluster	3.00402	0.00136412	3.2613e-08
VVTU39822_s_at	similar (evalue=2e-87 match_len=801 match_identity=0.20) to UniRef90_Q0V856 At1g29320 related cluster	2.45666	0.000979144	1.47754e-10
VVTU39824_s_at	similar (evalue=3e-20 match_len=243 match_identity=0.20) to UniRef90_O80915 Hypothetical protein At2g38360 related cluster	3.72879	0.000963604	2.99819e-16
VVTU39826_at	similar (evalue=2e-18 match_len=489 match_identity=0.11) to UniRef90_Q6L3H4 Hypothetical protein related cluster	2.12009	0.00271969	1.16614e-07
VVTU39829_at	similar (evalue=1e-82 match_len=480 match_identity=0.30) to UniRef90_Q1EGL9 Putative YS1-like protein related cluster	2.59529	0.00138254	2.99819e-16
VVTU39830_at	similar (evalue=3e-73 match_len=816 match_identity=0.18) to UniRef90_Q40541 Protein kinase related cluster	1.85527	0.00360635	3.55641e-13
VVTU39831_s_at	similar (evalue=1e-116 match_len=825 match_identity=0.26) to UniRef90_Q1A531 Phospholipase C related cluster	3.42554	0.000720335	2.99819e-16
VVTU39832_at	similar (evalue=1e-115 match_len=242 match_identity=0.85) to UniRef90_Q1EGL9 Putative YS1-like protein related cluster	2.37844	0.00311109	2.99819e-16
VVTU39834_s_at	similar (evalue=2e-23 match_len=330 match_identity=0.17) to UniRef90_Q9SGY4 F20B24.9 related cluster	2.9604	0.00080654	2.05805e-11
VVTU39836_at	similar (evalue=4e-57 match_len=200 match_identity=0.60) to UniRef90_Q9SIV3 Expressed protein related cluster	1.6065	0.02637	2.80715e-11
VVTU39840_at	similar (evalue=2e-14 match_len=147 match_identity=0.26) to UniRef90_Q9LS97 Dbj|BAA86474.1 related cluster	2.53223	0.00123347	2.99819e-16
VVTU39844_x_at	similar (evalue=1e-33 match_len=195 match_identity=0.33) to UniRef90_Q9M4H3 Putative metallothionein-like protein related cluster	2.25787	0.03303	1.90481e-09
VVTU39846_at	similar (evalue=8e-09 match_len=144 match_identity=0.22) to UniRef90_Q1SFE8 Hypothetical protein related cluster	1.63218	0.00706718	9.83682e-08
VVTU39848_at	similar (evalue=2e-18 match_len=252 match_identity=0.19) to UniRef90_Q9SWX8 Receptor-like kinase CHRK1 related cluster	2.56296	0.00272363	2.56776e-15
VVTU39850_at	similar (evalue=2e-08 match_len=174 match_identity=0.16) to UniRef90_O49521 Hypothetical protein F28J12.190 related cluster	2.70428	0.00114294	2.99819e-16
VVTU39856_at	similar (evalue=4e-60 match_len=441 match_identity=0.26) to UniRef90_Q1SIW5 Amidase related cluster	2.5319	0.00195865	2.59923e-09
VVTU39859_at	similar (evalue=2e-30 match_len=249 match_identity=0.25) to UniRef90_Q9FF60 Arabidopsis thaliana genomic DNA, chromosome 5, P1 clone:MUP24 related cluster	2.42272	0.00130201	2.7633e-11
VVTU39860_at	similar (evalue=6e-51 match_len=450 match_identity=0.22) to UniRef90_O22809 Putative cinnamoyl-CoA reductase related cluster	1.77263	0.02183	2.76128e-06
VVTU39866_s_at	similar (evalue=3e-63 match_len=429 match_identity=0.26) to UniRef90_Q9ZSW3 CAK associated cyclinH homolog related cluster	2.06378	0.00434916	6.59661e-11
VVTU39867_s_at	AY194364 Vitis vinifera nucleoside-diphosphate kinase (Ndpk) mRNA, partial cds.	3.94502	0.000182495	1.63162e-07
VVTU39868_s_at	similar (evalue=8e-18 match_len=378 match_identity=0.13) to UniRef90_Q8GT41 Putative invertase inhibitor precursor related cluster	2.68904	0.03685	2.99819e-16
VVTU39869_at	similar (evalue=3e-10 match_len=249 match_identity=0.14) to UniRef90_Q9FLJ2 NAM (No apical meristem)-like protein related cluster	2.58399	0.00894913	2.99819e-16
VVTU18908_s_at	similar (evalue=2e-64 match_len=591 match_identity=0.22) to UniRef90_Q9ZTK6 Peroxisomal targeting signal 1 receptor related cluster	2.44626	0.00165367	2.99819e-16
VVTU18914_s_at	similar (evalue=2e-18 match_len=393 match_identity=0.14) to UniRef90_O22926 Hypothetical protein At2g30300 related cluster	2.64113	0.00508191	2.99819e-16
VVTU18916_s_at	similar (evalue=2e-19 match_len=195 match_identity=0.24) to UniRef90_Q9ZUA0 Putative ribophorin I related cluster	2.99636	0.00238522	2.99819e-16
VVTU18919_s_at	similar (evalue=2e-58 match_len=654 match_identity=0.17) to UniRef90_Q2QWN2 Flavin-containing monooxygenase, putative related cluster	2.81764	0.00266494	2.99819e-16
VVTU18926_at	similar (evalue=1e-68 match_len=173 match_identity=0.79) to UniRef90_Q9ZU32 NADC homolog related cluster	2.51795	0.00143436	2.99819e-16
VVTU18932_at	similar (evalue=3e-05 match_len=90 match_identity=0.23) to UniRef90_Q3BKH8 Hypothetical protein related cluster	3.28725	0.000808316	2.99819e-16
VVTU18933_at	similar (evalue=6e-63 match_len=149 match_identity=0.83) to UniRef90_Q3EC87 Protein At2g01690 related cluster	2.76969	0.00139741	7.22393e-15
VVTU18935_s_at	similar (evalue=3e-06 match_len=138 match_identity=0.20) to UniRef90_P17092 30S ribosomal protein S17, chloroplast precursor related cluster	3.09947	0.00499284	2.99819e-16
VVTU18936_at	similar (evalue=8e-54 match_len=456 match_identity=0.23) to UniRef90_Q99L29 CDNA sequence BC003883 related cluster	2.40493	0.00155287	3.28386e-11
VVTU18937_s_at	similar (evalue=2e-25 match_len=333 match_identity=0.19) to UniRef90_Q84TD8 At1g67170 related cluster	2.75788	0.00175999	9.21924e-12
VVTU2630_at	similar (evalue=7e-73 match_len=663 match_identity=0.21) to UniRef90_Q9M3C5 Beta-N-acetylhexosaminidase-like protein related cluster	2.70951	0.00273858	0.000320466
VVTU2631_at	similar (evalue=1e-91 match_len=927 match_identity=0.21) to UniRef90_Q1XAN1 Sucrose responsive element binding protein related cluster	3.29815	0.00540959	4.75166e-12
VVTU2632_s_at	similar (evalue=7e-74 match_len=675 match_identity=0.22) to UniRef90_Q8LBD9 Putative proline-rich protein related cluster	3.37608	0.000594095	2.99819e-16
VVTU2633_at	similar (evalue=1e-100 match_len=717 match_identity=0.26) to UniRef90_Q9M376 Vesicle-associated membrane protein 727 related cluster	3.36015	0.000455515	1.21549e-08
VVTU2634_at	similar (evalue=5e-35 match_len=537 match_identity=0.15) to UniRef90_Q9STH7 Hypothetical protein T4C9.180 related cluster	3.16053	0.000503656	2.12365e-09
VVTU2635_at	similar (evalue=1e-134 match_len=822 match_identity=0.28) to UniRef90_P42056 36 kDa outer mitochondrial membrane protein porin related cluster	3.59725	0.000332802	2.99819e-16
VVTU2637_at	similar (evalue=1e-116 match_len=1008 match_identity=0.20) to UniRef90_Q9M7R1 Purine permease related cluster	3.09027	0.00146263	5.52253e-08
VVTU2638_at	similar (evalue=1e-144 match_len=903 match_identity=0.28) to UniRef90_Q8RXP6 Hypothetical protein At5g20520 related cluster	2.97935	0.000313279	2.99819e-16
VVTU2641_at	similar (evalue=1e-107 match_len=729 match_identity=0.27) to UniRef90_Q9SMN1 Unknown mitochondrial protein At3g48680 related cluster	3.33589	0.000537744	5.39868e-14
VVTU2642_at	similar (evalue=1e-119 match_len=1008 match_identity=0.20) to UniRef90_Q9M3U4 Beta 1-3 glucanase related cluster	1.64035	0.02708	3.51486e-14
VVTU2643_at	similar (evalue=6e-77 match_len=585 match_identity=0.23) to UniRef90_Q8LE08 Hypothetical protein related cluster	2.64333	0.00413204	2.99819e-16
VVTU2645_at	similar (evalue=0.0 match_len=1599 match_identity=0.27) to UniRef90_O24145 4-coumarate--CoA ligase 1 related cluster	3.09852	0.00311705	2.99819e-16
VVTU2646_s_at	similar (evalue=1e-168 match_len=1329 match_identity=0.22) to UniRef90_Q8LGI2 Probable mitochondrial saccharopine dehydrogenase At5g39410 related cluster	3.10385	0.000585434	2.99819e-16
VVTU2648_at	similar (evalue=6e-85 match_len=254 match_identity=0.63) to UniRef90_Q60D44 Putative pyridine nucleotide-disulphide oxidoreductase, identical related cluster	2.75621	0.00214239	2.99819e-16
VVTU2650_s_at	similar (evalue=0.0 match_len=1302 match_identity=0.27) to UniRef90_Q9LTR9 Glycylpeptide N-tetradecanoyltransferase 1 related cluster	2.98562	0.000402093	3.62927e-10
VVTU2653_at	similar (evalue=1e-102 match_len=675 match_identity=0.27) to UniRef90_Q9FMC5 Genomic DNA, chromosome 5, P1 clone:MUK11 related cluster	3.33563	0.000789181	0.000385313
VVTU2656_at	similar (evalue=0.0 match_len=1233 match_identity=0.30) to UniRef90_Q946X9 NADP-dependent isocitrate dehydrogenase related cluster	2.80466	0.00077954	4.92707e-09
VVTU2658_at	similar (evalue=0.0 match_len=1749 match_identity=0.28) to UniRef90_Q9ZSQ4 Phosphoglucomutase, cytoplasmic related cluster	3.80518	0.000592628	2.99819e-16
VVTU2659_at	similar (evalue=2e-42 match_len=579 match_identity=0.16) to UniRef90_Q1SCI9 Hypothetical protein related cluster	3.28577	0.00157806	8.63939e-09
VVTU2660_at	similar (evalue=1e-137 match_len=262 match_identity=0.91) to UniRef90_Q9M7P3 GTP-binding protein related cluster	3.53654	0.00019837	8.39389e-06
VVTU2661_at	similar (evalue=1e-125 match_len=984 match_identity=0.23) to UniRef90_Q94K68 Hypothetical protein At5g27560 related cluster	3.06529	0.00127111	2.99819e-16
VVTU2662_s_at	similar (evalue=1e-110 match_len=582 match_identity=0.32) to UniRef90_P41916 GTP-binding nuclear protein Ran-1 related cluster	3.66873	0.00078512	2.99819e-16
VVTU2667_s_at	similar (evalue=3e-95 match_len=648 match_identity=0.26) to UniRef90_Q0J8X2 Os04g0683100 protein related cluster	3.03941	0.000470132	3.08013e-09
VVTU2668_s_at	similar (evalue=0.0 match_len=1584 match_identity=0.26) to UniRef90_Q94JQ3 AT4g32520 F8B4_220 related cluster	3.15177	0.000583027	2.91587e-14
VVTU2669_at	similar (evalue=1e-108 match_len=885 match_identity=0.22) to UniRef90_Q9M291 Protein transport protein Sec24-like CEF related cluster	3.54373	0.00111303	3.11078e-07
VVTU38583_s_at	similar (evalue=5e-31 match_len=81 match_identity=0.74) to UniRef90_Q1S703 Metallo-dependent hydrolase, composite related cluster	3.59803	0.000875288	6.53205e-11
VVTU38591_at	similar (evalue=1e-15 match_len=192 match_identity=0.19) to UniRef90_Q9LJW8 Arabidopsis thaliana genomic DNA, chromosome 3, P1 clone:MLD15 related cluster	2.07121	0.01498	2.99819e-16
VVTU38592_at	similar (evalue=3e-31 match_len=73 match_identity=0.81) to UniRef90_Q259F9 H0124B04.17 protein related cluster	2.80669	0.00102824	2.33717e-08
VVTU38593_s_at	similar (evalue=5e-96 match_len=654 match_identity=0.24) to UniRef90_Q6PX45 Hypothetical protein related cluster	2.87983	0.000913576	4.04042e-09
VVTU38595_s_at	similar (evalue=3e-93 match_len=705 match_identity=0.25) to UniRef90_Q40359 Alfin-1 related cluster	3.46474	0.000332711	3.49658e-12
VVTU38599_at	similar (evalue=2e-94 match_len=594 match_identity=0.30) to UniRef90_Q36379 Atp6 protein related cluster	2.34714	0.00338216	7.18589e-13
VVTU38601_at	similar (evalue=5e-80 match_len=462 match_identity=0.31) to UniRef90_Q259H1 H0103C06.8 protein related cluster	3.25651	0.000564726	1.07275e-11
VVTU38602_s_at	similar (evalue=7e-63 match_len=927 match_identity=0.14) to UniRef90_Q9FVQ0 Flavin-containing monooxygenase, putative related cluster	3.13295	0.00172014	2.99819e-16
VVTU38603_at	similar (evalue=1e-29 match_len=234 match_identity=0.29) to UniRef90_Q9ZNT7 Prohibitin 2 related cluster	3.09836	0.000604718	2.99819e-16
VVTU38604_s_at	similar (evalue=9e-17 match_len=40 match_identity=0.95) to UniRef90_Q1S678 Concanavalin A-like lectin glucanase related cluster	2.84269	0.00153049	2.08434e-13
VVTU38605_x_at	similar (evalue=1e-26 match_len=171 match_identity=0.32) to UniRef90_Q5M9R1 Hypothetical protein orf138c related cluster	2.22436	0.00342157	2.17685e-10
VVTU38606_at	similar (evalue=3e-18 match_len=165 match_identity=0.28) to UniRef90_Q75QW9 Flowering locus T like protein related cluster	2.31993	0.04494	9.2646e-10
VVTU38607_at	similar (evalue=2e-16 match_len=183 match_identity=0.25) to UniRef90_Q9FR56 JAB related cluster	1.96702	0.00546789	2.2087e-09
VVTU38612_x_at	similar (evalue=4e-18 match_len=183 match_identity=0.26) to UniRef90_Q9FMG0 2-nitropropane dioxygenase-like protein related cluster	2.51253	0.00163239	6.19375e-05
VVTU38614_at	similar (evalue=5e-04 match_len=102 match_identity=0.20) to UniRef90_Q6J9Q4 Putative AP2 EREBP transcription factor related cluster	2.56479	0.01977	0.000550237
VVTU38619_at	similar (evalue=2e-29 match_len=474 match_identity=0.15) to UniRef90_O22980 T19F6.9 protein related cluster	2.80539	0.01089	1.38412e-06
VVTU38620_at	similar (evalue=2e-04 match_len=129 match_identity=0.17) to UniRef90_Q41251 Calmodulin-binding heat-shock protein related cluster	2.27395	0.00236973	2.99819e-16
VVTU38628_at	similar (evalue=2e-18 match_len=705 match_identity=0.10) to UniRef90_UPI0000162FB7 Cluster related to UPI0000162FB7; unknown protein	1.71065	0.00598119	7.91478e-07
VVTU38635_at	similar (evalue=8e-38 match_len=86 match_identity=0.93) to UniRef90_Q84U31 Multidrug resistance-associated protein-like protein related cluster	2.06551	0.00410988	2.99819e-16
VVTU38653_at	similar (evalue=1e-116 match_len=651 match_identity=0.31) to UniRef90_Q9AXG1 Ribulose-1,5-bisphosphate carboxylase oxygenase activase 1 related cluster	2.19891	0.01496	2.99819e-16
VVTU38664_at	similar (evalue=6e-06 match_len=153 match_identity=0.18) to UniRef90_Q9LS71 Emb|CAB72194.1 related cluster	1.62887	0.01031	0.000716251
VVTU6927_s_at	similar (evalue=3e-60 match_len=156 match_identity=0.72) to UniRef90_Q43116 Protein disulfide-isomerase precursor related cluster	3.89579	0.000475102	2.99819e-16
VVTU3674_at	similar (evalue=3e-86 match_len=630 match_identity=0.25) to UniRef90_Q9T0G1 Hypothetical protein T5L19.160 related cluster	3.10697	0.000813462	2.99819e-16
VVTU20356_at	similar (evalue=1e-11 match_len=129 match_identity=0.22) to UniRef90_Q6ES95 Hypothetical protein P0512H04.11 related cluster	2.3281	0.00223317	2.99819e-16
VVTU20359_at	similar (evalue=4e-31 match_len=261 match_identity=0.27) to UniRef90_Q2HUL8 Aspartate kinase region related cluster	1.76061	0.00556565	2.8754e-08
VVTU20361_at	similar (evalue=2e-26 match_len=345 match_identity=0.18) to UniRef90_Q1SI69 Harpin-induced 1 related cluster	1.47281	0.02847	4.21553e-08
VVTU20369_at	similar (evalue=8e-30 match_len=222 match_identity=0.26) to UniRef90_Q56W44 Receptor like protein related cluster	2.87307	0.000969325	2.99819e-16
VVTU20370_at	similar (evalue=3e-82 match_len=594 match_identity=0.25) to UniRef90_Q8LG43 Hypothetical protein related cluster	2.45349	0.00128638	1.09154e-10
VVTU20371_at	similar (evalue=1e-23 match_len=81 match_identity=0.62) to UniRef90_Q9ZPZ3 T31J12.4 related cluster	2.32797	0.00162067	7.36275e-06
VVTU20374_at	similar (evalue=3e-65 match_len=504 match_identity=0.24) to UniRef90_Q9LII1 Similarity to unknown protein related cluster	2.78367	0.000560457	0.00029681
VVTU20378_at	similar (evalue=4e-41 match_len=216 match_identity=0.56) to UniRef90_Q1S208 Tetratricopeptide-like helical related cluster	2.11402	0.01118	3.35002e-06
VVTU20380_at	similar (evalue=2e-44 match_len=285 match_identity=0.29) to UniRef90_Q9LTF4 Selenium-binding protein-like related cluster	2.01951	0.00184102	4.28079e-13
VVTU20385_at	similar (evalue=4e-17 match_len=99 match_identity=0.47) to UniRef90_Q70I34 Hypothetical protein related cluster	1.48431	0.00593965	4.08283e-07
VVTU20398_at	similar (evalue=0.004 match_len=294 match_identity=0.11) to UniRef90_Q0JEU5 Os04g0202800 protein related cluster	2.67217	0.000891668	2.99819e-16
VVTU20401_at	similar (evalue=0.003 match_len=180 match_identity=0.13) to UniRef90_Q9FL00 Emb|CAB62433.1| related cluster	1.58681	0.00944231	8.73391e-06
VVTU20404_at	similar (evalue=2e-26 match_len=279 match_identity=0.20) to UniRef90_Q9LVF1 Emb|CAB45066.1 related cluster	2.37824	0.0169	2.99819e-16
VVTU20408_at	similar (evalue=3e-07 match_len=81 match_identity=0.32) to UniRef90_Q9ZT05 Photosystem I reaction center subunit psaK, chloroplast precursor related cluster	1.90809	0.01163	2.99819e-16
VVTU20410_at	similar (evalue=3e-05 match_len=189 match_identity=0.14) to UniRef90_Q9SD94 Hypothetical protein F13G24.100 related cluster	2.1565	0.00217033	3.63038e-05
VVTU20416_at	similar (evalue=2e-29 match_len=378 match_identity=0.19) to UniRef90_Q0E0D6 Os02g0557300 protein related cluster	2.99182	0.00112832	2.99819e-16
VVTU20417_s_at	similar (evalue=1e-89 match_len=603 match_identity=0.27) to UniRef90_Q0ITL9 Os11g0240900 protein related cluster	3.17244	0.00043515	2.8371e-05
VVTU20420_at	similar (evalue=2e-24 match_len=258 match_identity=0.22) to UniRef90_Q0JAM9 Os04g0588200 protein related cluster	1.86798	0.00543429	2.99819e-16
VVTU20424_at	similar (evalue=3e-16 match_len=165 match_identity=0.23) to UniRef90_Q6ATY3 Hypothetical protein OSJNBa0035J16.10 related cluster	1.80719	0.00502445	0.000165413
VVTU14753_at	similar (evalue=7e-11 match_len=537 match_identity=0.10) to UniRef90_Q1T2C4 F-box protein interaction domain related cluster	2.69505	0.000597448	0.000460673
VVTU14754_s_at	similar (evalue=4e-16 match_len=204 match_identity=0.20) to UniRef90_Q9SVW8 Hypothetical protein AT4g35470 related cluster	2.89363	0.00253684	2.99819e-16
VVTU14756_at	similar (evalue=1e-35 match_len=384 match_identity=0.21) to UniRef90_Q1SL36 Hypothetical protein related cluster	2.74337	0.00138114	0.000680227
VVTU14757_at	similar (evalue=2e-31 match_len=80 match_identity=0.80) to UniRef90_Q94AY1 AT5g14760 T9L3_60 related cluster	2.77169	0.00261419	1.38184e-10
VVTU14759_at	similar (evalue=1e-41 match_len=375 match_identity=0.23) to UniRef90_Q9FPS3 Ubiquitin-specific protease 24 related cluster	3.28481	0.000342779	2.99819e-16
VVTU14761_s_at	similar (evalue=3e-09 match_len=37 match_identity=0.84) to UniRef90_Q8H2B1 DnaJ-like protein related cluster	3.58561	0.00153837	2.99819e-16
VVTU14763_s_at	similar (evalue=4e-37 match_len=194 match_identity=0.73) to UniRef90_Q9FSH3 Ammonium transporter related cluster	2.78283	0.00210823	2.99819e-16
VVTU14764_at	similar (evalue=1e-109 match_len=708 match_identity=0.26) to UniRef90_Q9SRX4 F22D16.20 protein related cluster	1.4095	0.01975	0.000574897
VVTU14766_at	similar (evalue=8e-18 match_len=285 match_identity=0.19) to UniRef90_Q1SER9 Phosphatidylinositol 3-and 4-kinase, catalytic related cluster	2.42702	0.00825189	5.28496e-10
VVTU14767_at	similar (evalue=1e-82 match_len=660 match_identity=0.23) to UniRef90_Q39089 PAC related cluster	2.73181	0.00242404	8.25229e-09
VVTU14768_at	similar (evalue=6e-45 match_len=408 match_identity=0.21) to UniRef90_Q8H4H5 Putative Nramp1 protein related cluster	1.8105	0.02763	3.41239e-14
VVTU14772_at	similar (evalue=6e-28 match_len=423 match_identity=0.17) to UniRef90_Q1SKA0 Na+ H+ antiporter-like protein related cluster	2.56134	0.01554	2.99819e-16
VVTU14777_at	similar (evalue=5e-83 match_len=732 match_identity=0.21) to UniRef90_Q9SK95 Similar to peptide transporter related cluster	2.5266	0.0033886	2.99819e-16
VVTU14778_s_at	similar (evalue=1e-26 match_len=81 match_identity=0.72) to UniRef90_Q9SG76 Galactokinase-like protein related cluster	2.6496	0.00502172	2.99819e-16
VVTU14780_at	similar (evalue=3e-21 match_len=168 match_identity=0.27) to UniRef90_Q53UK1 Ser Thr protein kinase related cluster	2.74106	0.00107081	5.82119e-06
VVTU14781_at	similar (evalue=2e-12 match_len=258 match_identity=0.17) to UniRef90_Q1SKI6 Hypothetical protein related cluster	1.74034	0.02807	4.23082e-15
VVTU14785_s_at	similar (evalue=1e-101 match_len=687 match_identity=0.28) to UniRef90_Q1T3X6 Protein kinase related cluster	2.70051	0.00468585	7.13402e-10
VVTU14786_at	similar (evalue=0.001 match_len=75 match_identity=0.24) to UniRef90_Q9FXX6 Arabidopsis thaliana genomic DNA, chromosome 5, P1 clone:MTH16 related cluster	2.4578	0.0019234	5.92148e-16
VVTU14787_s_at	similar (evalue=1e-19 match_len=195 match_identity=0.25) to UniRef90_Q30CZ6 Putative chorismate mutase related cluster	2.76677	0.00105229	6.25219e-06
VVTU14788_at	similar (evalue=2e-41 match_len=288 match_identity=0.27) to UniRef90_UPI00000A7565 Cluster related to UPI00000A7565; putative DEIH-box RNA DNA helicase	2.37264	0.00239132	4.52786e-08
VVTU14790_at	similar (evalue=4e-64 match_len=570 match_identity=0.22) to UniRef90_Q9FPI7 AT4g37020 related cluster	2.44903	0.000963097	2.99819e-16
VVTU14791_s_at	similar (evalue=8e-09 match_len=297 match_identity=0.12) to UniRef90_Q1S206 RNA-binding region RNP-1 (RNA recognition motif); Nuclear transport factor 2 related cluster	3.06557	0.00107	2.984e-07
VVTU14793_at	similar (evalue=4e-89 match_len=249 match_identity=0.63) to UniRef90_Q9SA28 F3O9.9 protein related cluster	2.29619	0.0020907	2.84694e-15
VVTU14797_s_at	similar (evalue=7e-59 match_len=179 match_identity=0.69) to UniRef90_Q1SU33 PAP fibrillin related cluster	2.88341	0.00119109	2.99819e-16
VVTU14801_at	similar (evalue=8e-24 match_len=375 match_identity=0.17) to UniRef90_Q2QNA4 Expressed protein related cluster	3.17604	0.000276182	3.93127e-11
VVTU14804_x_at	similar (evalue=5e-35 match_len=672 match_identity=0.13) to UniRef90_Q4F883 SAG101 related cluster	2.3988	0.00742962	2.99819e-16
VVTU14806_at	similar (evalue=5e-52 match_len=576 match_identity=0.17) to UniRef90_Q1S1F5 Sulfotransferase related cluster	1.53127	0.02057	0.000142557
VVTU14807_at	similar (evalue=1e-123 match_len=1128 match_identity=0.21) to UniRef90_Q93VB2 AT3g62770 F26K9_200 related cluster	2.92166	0.00147853	1.0867e-12
VVTU12124_s_at	similar (evalue=2e-14 match_len=321 match_identity=0.12) to UniRef90_Q0D3S3 Os07g0669200 protein related cluster	2.54662	0.00144049	2.99819e-16
VVTU12125_s_at	similar (evalue=1e-70 match_len=471 match_identity=0.29) to UniRef90_Q8GT43 Putative rac protein related cluster	2.08268	0.01656	2.99819e-16
VVTU12127_s_at	similar (evalue=1e-28 match_len=372 match_identity=0.17) to UniRef90_Q5K4H9 Putative membrane protein related cluster	2.62471	0.02286	2.99819e-16
VVTU12128_s_at	similar (evalue=1e-20 match_len=75 match_identity=0.67) to UniRef90_Q8LN31 Hypothetical protein OSJNBa0053C23.5 related cluster	3.0115	0.000957567	2.99819e-16
VVTU12129_at	similar (evalue=1e-16 match_len=255 match_identity=0.18) to UniRef90_Q9SYH0 F15I1.22 related cluster	1.29929	0.01784	0.000125026
VVTU12130_s_at	similar (evalue=2e-36 match_len=279 match_identity=0.28) to UniRef90_O04421 Signal recognition particle 14 kDa protein related cluster	3.24326	0.000497662	2.99819e-16
VVTU14079_s_at	similar (evalue=2e-41 match_len=375 match_identity=0.24) to UniRef90_Q1STG0 Ribosomal L22e protein related cluster	3.80627	0.000448705	2.99819e-16
VVTU12134_x_at	similar (evalue=1e-112 match_len=753 match_identity=0.25) to UniRef90_Q43469 Delta-8 sphingolipid desaturase related cluster	3.1501	0.00170385	2.99819e-16
VVTU12135_at	similar (evalue=5e-36 match_len=357 match_identity=0.22) to UniRef90_P93486 Glycine-rich RNA-binding protein PsGRBP related cluster	3.04606	0.000508064	2.99819e-16
VVTU12136_at	similar (evalue=0.0 match_len=1164 match_identity=0.27) to UniRef90_Q2XPV3 Oligouridylate binding protein-like protein related cluster	3.21958	0.00058506	2.99819e-16
VVTU12138_at	similar (evalue=1e-31 match_len=546 match_identity=0.16) to UniRef90_Q2HVG2 Hypothetical protein related cluster	2.9429	0.00133731	3.87951e-10
VVTU12142_at	similar (evalue=1e-22 match_len=147 match_identity=0.31) to UniRef90_Q9SV72 Hypothetical protein At4g12970 related cluster	2.09294	0.04157	2.99819e-16
VVTU12143_s_at	similar (evalue=1e-33 match_len=240 match_identity=0.28) to UniRef90_Q2HVJ1 Ribosomal protein S21e related cluster	3.96992	0.00122405	2.30581e-13
VVTU12144_at	similar (evalue=6e-59 match_len=189 match_identity=0.59) to UniRef90_Q1SWF3 Hypothetical protein related cluster	2.57694	0.01338	2.99819e-16
VVTU12145_s_at	similar (evalue=6e-13 match_len=111 match_identity=0.30) to UniRef90_Q2HT92 Hypothetical protein related cluster	3.39826	0.00322031	2.14965e-05
VVTU12147_at	similar (evalue=3e-36 match_len=267 match_identity=0.28) to UniRef90_Q2HVA0 Hypothetical protein related cluster	2.50714	0.00305318	2.99819e-16
VVTU12149_at	similar (evalue=1e-156 match_len=1014 match_identity=0.26) to UniRef90_Q9ZPB7 Aldehyde dehydrogenase family 7 member A1 related cluster	3.36165	0.000562428	1.44426e-05
VVTU12152_s_at	similar (evalue=7e-47 match_len=300 match_identity=0.30) to UniRef90_Q6SKP4 Ribosomal protein L3 related cluster	3.66827	0.000594265	2.28326e-10
VVTU12153_at	similar (evalue=1e-78 match_len=169 match_identity=0.86) to UniRef90_Q6Z5M7 Putative KH domain protein related cluster	3.49629	0.000305698	1.25928e-14
VVTU12154_x_at	similar (evalue=0.002 match_len=72 match_identity=0.22) to UniRef90_Q8GXV9 Hypothetical protein related cluster	3.37678	0.00145205	1.9586e-08
VVTU12156_at	similar (evalue=1e-70 match_len=858 match_identity=0.16) to UniRef90_Q9LEL9 Matrix metalloproteinase related cluster	1.70413	0.00453078	2.99819e-16
VVTU12157_s_at	similar (evalue=1e-05 match_len=336 match_identity=0.09) to UniRef90_Q9ARH3 Plastid-targeted protein 3 related cluster	2.89573	0.00175095	2.99819e-16
VVTU12158_at	similar (evalue=2e-68 match_len=699 match_identity=0.20) to UniRef90_O64634 Hypothetical protein At2g45540 related cluster	3.10521	0.000960486	2.07313e-06
VVTU12159_at	similar (evalue=1e-47 match_len=315 match_identity=0.27) to UniRef90_Q5XEZ1 At2g25300 related cluster	2.99928	0.000657248	2.42185e-09
VVTU12160_at	similar (evalue=1e-101 match_len=657 match_identity=0.28) to UniRef90_Q69WS1 Synaptobrevin-like protein related cluster	3.31648	0.00037508	1.22474e-12
VVTU12161_at	similar (evalue=1e-06 match_len=165 match_identity=0.19) to UniRef90_Q9LUQ6 60S ribosomal protein L19-2 related cluster	2.72582	0.00135845	1.29761e-08
VVTU12162_s_at	similar (evalue=2e-24 match_len=252 match_identity=0.23) to UniRef90_Q6K2Z6 Hypothetical protein P0543C11.13 related cluster	2.72463	0.00120166	6.68987e-09
VVTU12163_at	similar (evalue=3e-67 match_len=456 match_identity=0.28) to UniRef90_Q9SDI4 Putative solute carrier family 17 (Anion sugar transporter), member 5 related cluster	2.99045	0.00625591	2.99819e-16
VVTU19452_at	similar (evalue=3e-27 match_len=312 match_identity=0.20) to UniRef90_Q3LGX5 Cytochrome b561 related cluster	1.55592	0.00632095	0.000592301
VVTU19456_s_at	similar (evalue=3e-21 match_len=216 match_identity=0.24) to UniRef90_Q41367 24 kDa RNA binding protein related cluster	3.20052	0.00436398	2.99819e-16
VVTU19465_s_at	similar (evalue=6e-68 match_len=438 match_identity=0.27) to UniRef90_Q39227 24-methylenesterol C-methyltransferase 2 related cluster	3.34626	0.00141528	4.43525e-07
VVTU19476_s_at	similar (evalue=2e-44 match_len=426 match_identity=0.21) to UniRef90_Q8GUJ9 Hypothetical protein At5g19590 related cluster	3.33076	0.000669811	3.95372e-15
VVTU19487_at	similar (evalue=2e-10 match_len=339 match_identity=0.14) to UniRef90_Q1SAM2 Putative cell-wall P4 protein related cluster	1.15738	0.01497	1.47505e-06
VVTU19487_s_at	similar (evalue=2e-10 match_len=339 match_identity=0.14) to UniRef90_Q1SAM2 Putative cell-wall P4 protein related cluster	3.11443	0.18865	2.99819e-16
VVTU19495_s_at	similar (evalue=2e-12 match_len=270 match_identity=0.16) to UniRef90_Q84VZ7 At2g03440 related cluster	3.3575	0.00421097	2.99819e-16
VVTU19500_s_at	similar (evalue=5e-05 match_len=84 match_identity=0.25) to UniRef90_Q1SAM2 Putative cell-wall P4 protein related cluster	3.12945	0.34536	2.99819e-16
VVTU16772_at	similar (evalue=1e-36 match_len=408 match_identity=0.19) to UniRef90_Q9M2Z5 Hypothetical protein T21J18_150 related cluster	3.1462	0.000548212	2.99819e-16
VVTU16773_at	similar (evalue=1e-114 match_len=672 match_identity=0.29) to UniRef90_Q6Z702 Putative 3-isopropylmalate dehydratase large subunit related cluster	3.44087	0.0010163	2.99819e-16
VVTU16775_s_at	similar (evalue=1e-12 match_len=144 match_identity=0.24) to UniRef90_Q1RTH8 Hypothetical protein related cluster	2.98857	0.000843855	2.88627e-13
VVTU16778_at	similar (evalue=1e-62 match_len=459 match_identity=0.24) to UniRef90_Q9FGI4 Arabidopsis thaliana genomic DNA, chromosome 5, P1 clone:MPA22 related cluster	2.61992	0.000777025	6.8458e-13
VVTU16779_at	similar (evalue=4e-51 match_len=327 match_identity=0.28) to UniRef90_Q9SIR5 Expressed protein related cluster	3.46786	0.000451278	2.99819e-16
VVTU16784_s_at	similar (evalue=1e-41 match_len=98 match_identity=0.84) to UniRef90_Q6A4W8 Glutathione peroxidase related cluster	4.0793	0.000783217	2.99819e-16
VVTU16788_s_at	similar (evalue=1e-24 match_len=188 match_identity=0.41) to UniRef90_Q1SDP0 Pathogenesis-related transcriptional factor and ERF related cluster	2.22695	0.00486897	2.99819e-16
VVTU16791_at	similar (evalue=4e-26 match_len=360 match_identity=0.19) to UniRef90_Q5XPJ9 Protein SCAR2 related cluster	2.93398	0.000879142	4.88842e-13
VVTU16792_at	similar (evalue=3e-54 match_len=708 match_identity=0.17) to UniRef90_O64855 Expressed protein related cluster	2.56555	0.00137329	5.14435e-14
VVTU16793_at	similar (evalue=7e-15 match_len=411 match_identity=0.12) to UniRef90_Q9LN08 T6D22.8 related cluster	2.7217	0.00101098	3.23456e-13
VVTU16796_at	similar (evalue=1e-55 match_len=732 match_identity=0.17) to UniRef90_Q7XJQ5 At2g37920 protein related cluster	2.71141	0.0017659	2.99819e-16
VVTU16797_s_at	similar (evalue=1e-28 match_len=381 match_identity=0.18) to UniRef90_UPI00000A9B19 Cluster related to UPI00000A9B19; P0436D06.15	2.68099	0.000618818	5.64158e-06
VVTU16798_at	similar (evalue=2e-35 match_len=426 match_identity=0.19) to UniRef90_Q9C7J9 Hypothetical protein F14G9.15 related cluster	2.20896	0.0208	2.99819e-16
VVTU16801_at	similar (evalue=3e-51 match_len=627 match_identity=0.19) to UniRef90_Q9LJG4 Gb|AAC25523.1 related cluster	2.63676	0.000725462	2.99819e-16
VVTU16803_at	similar (evalue=1e-100 match_len=990 match_identity=0.20) to UniRef90_Q9SZ72 Hypothetical protein F16J13.140 related cluster	2.63061	0.00151095	2.99819e-16
VVTU16804_at	similar (evalue=1e-31 match_len=711 match_identity=0.13) to UniRef90_O22703 Putative RNA-binding protein related cluster	3.15017	0.000813823	2.99819e-16
VVTU16810_at	similar (evalue=4e-36 match_len=570 match_identity=0.14) to UniRef90_Q9LV59 Arabidopsis thaliana genomic DNA, chromosome 3, P1 clone: MOB24 related cluster	3.14446	0.00035278	2.99819e-16
VVTU16813_at	similar (evalue=1e-57 match_len=118 match_identity=0.95) to UniRef90_P34788 40S ribosomal protein S18 related cluster	2.05257	0.00280916	5.47984e-13
VVTU16814_at	similar (evalue=2e-60 match_len=594 match_identity=0.19) to UniRef90_Q9LU72 Emb|CAB76911.1 related cluster	2.51431	0.000760442	1.38677e-07
VVTU16815_at	similar (evalue=8e-63 match_len=549 match_identity=0.22) to UniRef90_Q0WQ63 Putative sugar transporter related cluster	2.59478	0.00392447	2.99819e-16
VVTU16817_at	similar (evalue=3e-93 match_len=705 match_identity=0.23) to UniRef90_Q9FGY4 Gb|AAF30317.1 related cluster	2.96729	0.000820208	3.81988e-10
VVTU16818_at	similar (evalue=1e-120 match_len=951 match_identity=0.20) to UniRef90_O04261 Putative zinc finger protein related cluster	2.60308	0.00248372	7.53073e-13
VVTU16819_at	similar (evalue=2e-11 match_len=183 match_identity=0.32) to UniRef90_UPI00005C2684 Cluster related to UPI00005C2684; PREDICTED: similar to CG15005-PA	2.32634	0.01985	2.99819e-16
VVTU16819_x_at	similar (evalue=2e-11 match_len=183 match_identity=0.32) to UniRef90_UPI00005C2684 Cluster related to UPI00005C2684; PREDICTED: similar to CG15005-PA	2.56407	0.00850329	2.99819e-16
VVTU16821_at	similar (evalue=3e-58 match_len=327 match_identity=0.46) to UniRef90_Q1RWH4 WRKY DNA-binding domain, putative related cluster	1.87084	0.00457038	6.86112e-09
VVTU16824_at	similar (evalue=8e-52 match_len=420 match_identity=0.24) to UniRef90_Q38HU1 Hypothetical protein related cluster	2.92621	0.000632025	6.63776e-13
VVTU16829_at	similar (evalue=3e-37 match_len=486 match_identity=0.19) to UniRef90_Q5XVC2 Hypothetical protein related cluster	2.13983	0.00255461	2.05477e-10
VVTU24905_at	similar (evalue=8e-50 match_len=471 match_identity=0.21) to UniRef90_Q43793 Glucose-6-phosphate 1-dehydrogenase, chloroplast precursor related cluster	1.92956	0.01226	0.000272125
VVTU24909_at	similar (evalue=3e-98 match_len=579 match_identity=0.30) to UniRef90_P22200 Pyruvate kinase, cytosolic isozyme related cluster	2.72586	0.00879372	2.28855e-15
VVTU24910_at	similar (evalue=2e-54 match_len=402 match_identity=0.25) to UniRef90_Q7XAS3 Beta-D-glucosidase related cluster	1.91383	0.0256	2.99819e-16
VVTU24911_at	similar (evalue=3e-20 match_len=426 match_identity=0.16) to UniRef90_Q5YD56 Calcium calmodulin-regulated receptor-like kinase related cluster	1.67506	0.01555	4.24304e-10
VVTU24916_at	similar (evalue=1e-52 match_len=507 match_identity=0.21) to UniRef90_Q1S2K5 Disease resistance protein; AAA ATPase related cluster	2.56697	0.00318983	2.43121e-06
VVTU24917_s_at	similar (evalue=7e-18 match_len=52 match_identity=0.88) to UniRef90_Q0IVD2 Os10g0578000 protein related cluster	2.49251	0.00551246	2.14225e-13
VVTU24918_at	similar (evalue=8e-76 match_len=477 match_identity=0.27) to UniRef90_Q84KZ2 Purple acid phosphatase related cluster	2.59845	0.00194613	2.53466e-09
VVTU24924_at	similar (evalue=7e-65 match_len=573 match_identity=0.22) to UniRef90_Q9LD60 Spliceosomal-like protein related cluster	2.32156	0.00141525	2.99819e-16
VVTU24928_at	similar (evalue=1e-108 match_len=630 match_identity=0.30) to UniRef90_Q84J57 Hypothetical protein At2g38630 related cluster	2.7302	0.00129178	7.78211e-11
VVTU24932_at	similar (evalue=7e-68 match_len=546 match_identity=0.22) to UniRef90_Q3HNW2 Xyloglucan endotransglycosylase hydrolase related cluster	2.65334	0.01803	2.99819e-16
VVTU24933_at	similar (evalue=7e-46 match_len=318 match_identity=0.28) to UniRef90_Q1SDE5 Spermine synthase related cluster	2.15832	0.03809	2.99819e-16
VVTU24937_at	similar (evalue=5e-11 match_len=114 match_identity=0.36) to UniRef90_Q9SH73 F22C12.1 related cluster	1.63363	0.01087	9.91913e-15
VVTU24943_at	similar (evalue=2e-12 match_len=354 match_identity=0.12) to UniRef90_Q9LSY3 Arabidopsis thaliana genomic DNA, chromosome 3, P1 clone: MSD21 related cluster	2.37261	0.00150909	2.99819e-16
VVTU24945_at	similar (evalue=4e-55 match_len=510 match_identity=0.22) to UniRef90_Q9FGF3 Similarity to unknown protein related cluster	2.68433	0.00391401	1.79625e-06
VVTU24952_at	similar (evalue=5e-51 match_len=501 match_identity=0.21) to UniRef90_Q9SU94 Arginine methyltransferase related cluster	2.68289	0.00351052	8.23526e-07
VVTU24956_at	similar (evalue=2e-29 match_len=459 match_identity=0.16) to UniRef90_Q7XIP5 Hypothetical protein OJ1458_B07.110 related cluster	1.8041	0.00606474	1.62232e-05
VVTU24957_at	similar (evalue=6e-38 match_len=408 match_identity=0.18) to UniRef90_Q6K720 Hypothetical protein P0474F11.3 related cluster	2.20771	0.00487631	0.000372486
VVTU24958_x_at	similar (evalue=3e-05 match_len=64 match_identity=0.41) to UniRef90_UPI00006611AA Cluster related to UPI00006611AA	2.58564	0.00791113	7.9674e-05
VVTU24962_at	similar (evalue=6e-48 match_len=360 match_identity=0.27) to UniRef90_Q9SGP9 F3M18.5 related cluster	2.42855	0.00189558	2.99153e-08
VVTU24964_at	similar (evalue=7e-46 match_len=384 match_identity=0.24) to UniRef90_Q1SBL9 Beta-glucosidase, putative related cluster	1.35183	0.02384	3.98677e-10
VVTU24966_at	similar (evalue=4e-45 match_len=115 match_identity=0.70) to UniRef90_UPI0000197060 Cluster related to UPI0000197060; unknown protein	2.34474	0.00157502	4.18738e-14
VVTU24974_at	similar (evalue=2e-51 match_len=426 match_identity=0.24) to UniRef90_P22195 Cationic peroxidase 1 precursor related cluster	2.14753	0.01149	2.99819e-16
VVTU24977_at	similar (evalue=1e-27 match_len=387 match_identity=0.15) to UniRef90_Q9LUG9 Gb|AAD13716.2 related cluster	2.04961	0.00739376	0.000684666
VVTU24978_at	similar (evalue=3e-34 match_len=507 match_identity=0.17) to UniRef90_Q9C6V6 Bystin, putative related cluster	2.26242	0.00210854	2.99819e-16
VVTU16831_at	similar (evalue=6e-32 match_len=432 match_identity=0.17) to UniRef90_Q1SD19 Arf GTPase activating protein related cluster	3.10477	0.000562855	7.68738e-09
VVTU16835_at	similar (evalue=1e-11 match_len=384 match_identity=0.12) to UniRef90_Q84R10 Putative pectinesterase related cluster	1.80694	0.05866	2.50857e-11
VVTU34967_s_at	similar (evalue=9e-62 match_len=540 match_identity=0.22) to UniRef90_Q93Z51 AT3g16190 MYA6_2 related cluster	2.4496	0.00108368	2.99819e-16
VVTU16840_at	similar (evalue=1e-104 match_len=681 match_identity=0.27) to UniRef90_Q9FKG3 Pyrophosphate-fructose-6-phosphate 1-phosphotransferase-like protein related cluster	2.84682	0.00113662	2.99819e-16
VVTU16843_at	similar (evalue=9e-70 match_len=205 match_identity=0.67) to UniRef90_Q2V469 Protein At2g22660 related cluster	2.1845	0.0044057	2.99819e-16
VVTU16844_at	similar (evalue=2e-81 match_len=669 match_identity=0.23) to UniRef90_Q0ZCE8 ATP-binding protein related cluster	2.82297	0.000660938	8.74187e-09
VVTU16846_at	similar (evalue=6e-83 match_len=606 match_identity=0.27) to UniRef90_Q9LLI0 ClpB related cluster	2.29016	0.00257987	4.33114e-13
VVTU16848_at	similar (evalue=9e-53 match_len=152 match_identity=0.66) to UniRef90_Q1S9J0 Hypothetical protein related cluster	2.27505	0.00382819	0.000680483
VVTU16850_at	similar (evalue=8e-45 match_len=342 match_identity=0.25) to UniRef90_Q6K8D7 DNAJ heat shock N-terminal domain-containing protein-like related cluster	2.69812	0.002138	2.99819e-16
VVTU16852_s_at	similar (evalue=5e-05 match_len=234 match_identity=0.12) to UniRef90_Q45KQ0 Cellulose synthase-like protein CslE related cluster	2.84621	0.00482955	2.99819e-16
VVTU16853_at	similar (evalue=4e-45 match_len=507 match_identity=0.18) to UniRef90_Q657X5 Hypothetical protein P0005A05.37 related cluster	3.29737	0.00117766	0.000169554
VVTU16856_x_at	similar (evalue=1e-09 match_len=186 match_identity=0.30) to UniRef90_UPI00005C2684 Cluster related to UPI00005C2684; PREDICTED: similar to CG15005-PA	3.1092	0.02955	2.99819e-16
VVTU16857_at	similar (evalue=3e-43 match_len=486 match_identity=0.20) to UniRef90_Q6NMH5 At3g16760 related cluster	2.55085	0.00910308	1.87591e-05
VVTU16858_at	similar (evalue=5e-50 match_len=618 match_identity=0.18) to UniRef90_Q2QPD5 Fibronectin type III domain containing protein, expressed related cluster	2.87451	0.00085653	0.000923312
VVTU16859_at	similar (evalue=3e-47 match_len=345 match_identity=0.26) to UniRef90_Q5FV40 At2g01170 related cluster	1.89246	0.00420649	2.99819e-16
VVTU16861_at	similar (evalue=1e-45 match_len=459 match_identity=0.22) to UniRef90_Q0JEG1 Os04g0280200 protein related cluster	2.78513	0.00109129	2.99819e-16
VVTU16862_at	similar (evalue=7e-55 match_len=405 match_identity=0.25) to UniRef90_Q9XIF5 Putative heat shock protein related cluster	3.43601	0.00123891	2.99819e-16
VVTU16873_x_at	similar (evalue=2e-07 match_len=30 match_identity=0.80) to UniRef90_Q9M4H9 Putative proline-rich cell wall protein related cluster	2.72451	0.00417299	2.99819e-16
VVTU16874_at	similar (evalue=4e-46 match_len=678 match_identity=0.17) to UniRef90_Q64MA3 Putative single-strand DNA endonuclease-1 related cluster	2.44073	0.000831595	1.44441e-06
VVTU16876_at	similar (evalue=9e-53 match_len=507 match_identity=0.19) to UniRef90_Q2QYR0 Pentatricopeptide, putative, expressed related cluster	2.07383	0.00434482	5.2468e-14
VVTU16881_at	similar (evalue=3e-16 match_len=195 match_identity=0.21) to UniRef90_Q1T152 IMP dehydrogenase GMP reductase related cluster	1.89695	0.00620611	2.99819e-16
VVTU16884_x_at	similar (evalue=3e-76 match_len=978 match_identity=0.15) to UniRef90_Q8LA49 Globulin-like protein related cluster	1.6665	0.0156	1.42311e-07
VVTU16889_at	similar (evalue=5e-54 match_len=360 match_identity=0.30) to UniRef90_P92557 Mitochondrial ribosomal protein S7 related cluster	2.09245	0.00427216	1.84621e-08
VVTU16890_at	similar (evalue=1e-61 match_len=657 match_identity=0.18) to UniRef90_Q94K06 TRNA adenylyltransferase-like protein related cluster	2.66976	0.000737267	3.40256e-15
VVTU16892_at	similar (evalue=1e-25 match_len=333 match_identity=0.17) to UniRef90_O80601 T27I1.12 protein related cluster	2.5105	0.000714913	2.99819e-16
VVTU16894_at	similar (evalue=2e-89 match_len=795 match_identity=0.23) to UniRef90_Q5PP33 At5g19500 related cluster	2.47533	0.00645457	2.99819e-16
VVTU4756_at	similar (evalue=2e-57 match_len=152 match_identity=0.72) to UniRef90_Q8W437 PBng143 related cluster	2.9541	0.00174693	0.000542547
VVTU4757_at	similar (evalue=4e-56 match_len=912 match_identity=0.16) to UniRef90_Q9SZP8 Hypothetical protein F20M13.270 related cluster	3.05401	0.00116689	0.000267855
VVTU4758_s_at	similar (evalue=7e-20 match_len=186 match_identity=0.28) to UniRef90_Q5CDC4 LacOPZ-alpha peptide from pUC9 related cluster	2.85577	0.00168567	3.68534e-12
VVTU4760_at	similar (evalue=7e-84 match_len=546 match_identity=0.27) to UniRef90_Q8LEK2 FAM18-like protein At1g09330 related cluster	3.22882	0.000595494	6.47126e-10
VVTU4761_at	similar (evalue=1e-115 match_len=1059 match_identity=0.19) to UniRef90_Q9STM6 Lipase-like protein related cluster	3.17865	0.00684727	2.99819e-16
VVTU4763_at	similar (evalue=2e-65 match_len=507 match_identity=0.23) to UniRef90_Q8GZ17 COBRA-like protein 7 precursor related cluster	3.35261	0.00574191	0.000134673
VVTU4764_at	similar (evalue=1e-88 match_len=191 match_identity=0.84) to UniRef90_Q7XYV1 P58IPK related cluster	3.14466	0.00140952	8.77492e-16
VVTU4765_at	similar (evalue=1e-101 match_len=684 match_identity=0.28) to UniRef90_P93033 Fumarate hydratase 1, mitochondrial precursor related cluster	2.79563	0.001384	6.54395e-14
VVTU4769_s_at	similar (evalue=2e-30 match_len=228 match_identity=0.25) to UniRef90_Q948Z4 Snakin-1 related cluster	1.98656	0.00468782	0.000688468
VVTU4771_s_at	similar (evalue=3e-71 match_len=241 match_identity=0.54) to UniRef90_Q9FF95 Similarity to unknown protein related cluster	2.92552	0.00228152	1.43855e-08
VVTU4772_at	similar (evalue=2e-26 match_len=630 match_identity=0.13) to UniRef90_Q0D6G9 Os07g0481000 protein related cluster	2.61289	0.00168814	3.13697e-08
VVTU4774_at	similar (evalue=5e-18 match_len=174 match_identity=0.26) to UniRef90_Q9LHS4 RAN binding protein 16-like related cluster	2.86013	0.000478926	2.99819e-16
VVTU4776_at	similar (evalue=3e-52 match_len=855 match_identity=0.16) to UniRef90_Q9LSL1 Arabidopsis thaliana genomic DNA, chromosome 5, TAC clone:K21L13 related cluster	1.7787	0.02568	4.80816e-14
VVTU4777_at	similar (evalue=1e-36 match_len=522 match_identity=0.14) to UniRef90_Q259I7 H0101F08.6 protein related cluster	2.71543	0.000913628	0.000128356
VVTU4778_at	similar (evalue=6e-49 match_len=336 match_identity=0.27) to UniRef90_Q8GW61 Sugar transport protein 14 related cluster	3.22896	0.00280917	2.4392e-13
VVTU4779_s_at	similar (evalue=9e-80 match_len=237 match_identity=0.61) to UniRef90_Q94IF1 Glucosyltransferase related cluster	2.83348	0.00637906	7.07813e-05
VVTU4781_at	similar (evalue=1e-106 match_len=233 match_identity=0.82) to UniRef90_Q0ZPV4 CXE carboxylesterase related cluster	2.67079	0.00293296	2.99819e-16
VVTU4784_at	similar (evalue=1e-125 match_len=897 match_identity=0.23) to UniRef90_Q8S1X0 Putative callose synthase 1 catalytic subunit related cluster	3.1488	0.000760788	2.99819e-16
VVTU4785_at	similar (evalue=8e-75 match_len=639 match_identity=0.22) to UniRef90_Q9LQ87 T1N6.10 protein related cluster	3.06974	0.000535678	1.17653e-09
VVTU4786_at	similar (evalue=1e-64 match_len=164 match_identity=0.70) to UniRef90_O48684 F3I6.10 protein related cluster	2.71764	0.0075678	2.0239e-09
VVTU4789_at	similar (evalue=8e-86 match_len=612 match_identity=0.24) to UniRef90_Q9XIY9 NtPRp27 related cluster	2.58972	0.00964019	2.99819e-16
VVTU4790_at	similar (evalue=1e-103 match_len=642 match_identity=0.27) to UniRef90_Q10F72 Expressed protein related cluster	2.65743	0.000762552	0.000306151
VVTU4791_at	similar (evalue=1e-178 match_len=409 match_identity=0.73) to UniRef90_Q93YV6 Serine threonine protein phosphatase 2A 57 kDa regulatory subunit B iota isoform related cluster	2.91673	0.00304586	4.87233e-09
VVTU4792_at	similar (evalue=4e-72 match_len=338 match_identity=0.44) to UniRef90_Q9M7K3 HAK2 related cluster	2.40069	0.00725701	2.99819e-16
VVTU29726_at	similar (evalue=6e-39 match_len=300 match_identity=0.26) to UniRef90_Q9XGL1 DNA topoisomerase I related cluster	2.71472	0.00133468	2.99819e-16
VVTU29728_s_at	similar (evalue=9e-60 match_len=420 match_identity=0.27) to UniRef90_O49682 N-acetylornithine deacetylase-like protein, related cluster	3.40247	0.000411335	2.99819e-16
VVTU29741_s_at	similar (evalue=2e-34 match_len=282 match_identity=0.27) to UniRef90_Q3HRZ6 Hypothetical protein related cluster	3.60919	0.00149151	2.99819e-16
VVTU29744_s_at	similar (evalue=1e-35 match_len=489 match_identity=0.17) to UniRef90_Q39892 Nucleosome assembly protein 1 related cluster	2.77657	0.00417143	2.33069e-06
VVTU29746_s_at	similar (evalue=5e-07 match_len=105 match_identity=0.22) to UniRef90_Q5Z8T3 Probable inositol oxygenase related cluster	2.83571	0.01077	2.99819e-16
VVTU29749_at	similar (evalue=6e-16 match_len=135 match_identity=0.30) to UniRef90_Q645N0 Cytosolic malate dehydrogenase related cluster	2.42694	0.00216399	1.25564e-08
VVTU29756_s_at	similar (evalue=1e-49 match_len=354 match_identity=0.27) to UniRef90_Q94AL9 Alanine--glyoxylate aminotransferase 2 homolog 2, mitochondrial precursor related cluster	2.56641	0.0038838	1.17843e-13
VVTU29760_at	similar (evalue=9e-06 match_len=135 match_identity=0.22) to UniRef90_Q9F713 Orf122 related cluster	1.9756	0.00500849	5.80005e-07
VVTU29763_s_at	similar (evalue=1e-17 match_len=198 match_identity=0.22) to UniRef90_Q7XI53 Putative ankyrin-kinase related cluster	3.07143	0.000502181	2.99819e-16
VVTU29765_at	similar (evalue=2e-74 match_len=825 match_identity=0.17) to UniRef90_Q9FFG6 Arabidopsis thaliana genomic DNA, chromosome 5, P1 clone:MOP10 related cluster	2.29339	0.00591596	2.99819e-16
VVTU29770_at	similar (evalue=1e-06 match_len=78 match_identity=0.32) to UniRef90_Q9SSV4 Inositol-3-phosphate synthase related cluster	1.99729	0.01228	4.55648e-10
VVTU29770_x_at	similar (evalue=1e-06 match_len=78 match_identity=0.32) to UniRef90_Q9SSV4 Inositol-3-phosphate synthase related cluster	2.25487	0.00679468	1.00464e-13
VVTU29775_x_at	similar (evalue=9e-09 match_len=111 match_identity=0.24) to UniRef90_Q6Z2J8 Hypothetical protein P0643A10.26 related cluster	2.39069	0.00219247	1.02435e-09
VVTU29810_s_at	similar (evalue=2e-06 match_len=147 match_identity=0.15) to UniRef90_Q45KQ0 Cellulose synthase-like protein CslE related cluster	2.77895	0.00436571	2.99819e-16
VVTU29813_at	similar (evalue=7e-23 match_len=85 match_identity=0.60) to UniRef90_Q8VYK1 AT3g11470 F24K9_14 related cluster	1.8151	0.00271651	1.59244e-10
VVTU29814_at	similar (evalue=3e-87 match_len=780 match_identity=0.20) to UniRef90_Q45KQ0 Cellulose synthase-like protein CslE related cluster	1.94347	0.00765319	2.99819e-16
VVTU29816_x_at	similar (evalue=1e-06 match_len=90 match_identity=0.27) to UniRef90_Q1L4E2 Chloroplast ferritin related cluster	3.01209	0.00158098	1.59292e-07
VVTU29822_s_at	similar (evalue=1e-30 match_len=399 match_identity=0.17) to UniRef90_Q43607 Prunin precursor related cluster	2.45627	0.05775	2.99819e-16
VVTU32452_at	similar (evalue=4e-07 match_len=177 match_identity=0.17) to UniRef90_Q39511 Metallothionein-like protein 1 related cluster	2.77074	0.00325264	2.99819e-16
VVTU32453_x_at	similar (evalue=3e-25 match_len=195 match_identity=0.27) to UniRef90_Q9M4H3 Putative metallothionein-like protein related cluster	2.95301	0.00253779	2.99819e-16
VVTU32459_at	similar (evalue=3e-18 match_len=141 match_identity=0.29) to UniRef90_Q9M4H3 Putative metallothionein-like protein related cluster	1.60818	0.01339	0.000712594
VVTU32459_x_at	similar (evalue=3e-18 match_len=141 match_identity=0.29) to UniRef90_Q9M4H3 Putative metallothionein-like protein related cluster	2.30058	0.00304739	7.74996e-12
VVTU32460_at	similar (evalue=1e-102 match_len=597 match_identity=0.32) to UniRef90_UPI00000A81E6 Cluster related to UPI00000A81E6; similar to Arabidopsis thaliana putative ATPase (ISW2-like) (AC011623)	2.70173	0.00231237	2.99819e-16
VVTU32464_s_at	similar (evalue=3e-22 match_len=171 match_identity=0.30) to UniRef90_P35100 ATP-dependent Clp protease ATP-binding subunit clpC homolog, chloroplast precursor related cluster	2.77774	0.00235911	2.99819e-16
VVTU32469_s_at	similar (evalue=2e-52 match_len=648 match_identity=0.18) to UniRef90_Q9LNB6 F5O11.2 related cluster	2.69189	0.00521374	3.68321e-06
VVTU32469_x_at	similar (evalue=2e-52 match_len=648 match_identity=0.18) to UniRef90_Q9LNB6 F5O11.2 related cluster	1.4344	0.01819	0.000246796
VVTU32471_s_at	similar (evalue=6e-43 match_len=429 match_identity=0.22) to UniRef90_Q9FUB4 PRLI-interacting factor A related cluster	2.79849	0.00205241	1.51101e-12
VVTU32473_at	similar (evalue=3e-31 match_len=420 match_identity=0.17) to UniRef90_Q9SX65 F11A17.13 related cluster	1.89493	0.00625407	4.3912e-08
VVTU32477_s_at	similar (evalue=8e-48 match_len=318 match_identity=0.28) to UniRef90_Q93VE6 AT5g10780 T30N20_50 related cluster	3.69409	0.000531558	2.99819e-16
VVTU32481_at	similar (evalue=3e-35 match_len=357 match_identity=0.20) to UniRef90_Q1RZM9 Hypothetical protein related cluster	2.86459	0.000703566	1.92194e-14
VVTU32481_x_at	similar (evalue=3e-35 match_len=357 match_identity=0.20) to UniRef90_Q1RZM9 Hypothetical protein related cluster	2.80137	0.000944853	5.70801e-11
VVTU32484_s_at	similar (evalue=2e-07 match_len=156 match_identity=0.19) to UniRef90_Q9FHL4 Similarity to ferredoxin-thioredoxin reductase variable chain related cluster	3.11292	0.00152154	2.99819e-16
VVTU32485_s_at	similar (evalue=2e-17 match_len=216 match_identity=0.18) to UniRef90_Q9ZQF5 Putative RING-H2 zinc finger protein related cluster	3.51018	0.00303237	2.99819e-16
VVTU32488_at	similar (evalue=6e-50 match_len=228 match_identity=0.54) to UniRef90_Q1SLQ8 Dihydrolipoamide succinyltransferase related cluster	1.52712	0.01189	7.12961e-09
VVTU32491_s_at	similar (evalue=2e-52 match_len=540 match_identity=0.20) to UniRef90_Q2QYK6 Chalcone-flavanone isomerase family protein, expressed related cluster	3.72359	0.00186446	2.99819e-16
VVTU32492_at	similar (evalue=4e-50 match_len=165 match_identity=0.59) to UniRef90_P26291 Cytochrome b6-f complex iron-sulfur subunit, chloroplast precursor related cluster	1.34466	0.01721	1.92623e-06
VVTU32493_at	similar (evalue=9e-12 match_len=267 match_identity=0.15) to UniRef90_Q1RZJ4 Aldo keto reductase; Sigma-54 factor, interaction region related cluster	2.42736	0.00127303	2.99819e-16
VVTU32500_s_at	similar (evalue=2e-67 match_len=167 match_identity=0.75) to UniRef90_Q6RHY0 Xyloglucan endotransglucosylase-hydrolase XTH3 related cluster	1.95016	0.01278	1.72782e-15
VVTU15621_at	similar (evalue=5e-22 match_len=747 match_identity=0.11) to UniRef90_Q9C5S1 MAP kinase phosphatase related cluster	2.71504	0.000766568	6.37942e-11
VVTU15622_s_at	similar (evalue=9e-30 match_len=351 match_identity=0.21) to UniRef90_Q8L8N3 Hypothetical protein related cluster	3.14495	0.00198145	7.15054e-11
VVTU15623_at	similar (evalue=9e-99 match_len=645 match_identity=0.26) to UniRef90_UPI000016338B Cluster related to UPI000016338B; RNA binding structural constituent of ribosome	2.63289	0.000875851	2.99819e-16
VVTU15624_at	similar (evalue=1e-08 match_len=246 match_identity=0.15) to UniRef90_Q84NN3 Putative DNA-directed RNA polymerase III subunit 22.9 kDa polypeptide related cluster	1.81827	0.02037	2.99819e-16
VVTU15626_s_at	similar (evalue=3e-36 match_len=426 match_identity=0.19) to UniRef90_O04133 SRC2 related cluster	3.29546	0.00165605	2.99819e-16
VVTU15627_at	similar (evalue=6e-18 match_len=324 match_identity=0.16) to UniRef90_Q9SZ48 Enoyl-CoA hydratase-like protein related cluster	2.30747	0.00354407	6.55779e-06
VVTU15628_s_at	AY670112 Vitis vinifera clone 357805_J4 stilbene synthase mRNA, partial cds.	3.21169	0.01747	2.99819e-16
VVTU15629_at	similar (evalue=5e-40 match_len=114 match_identity=0.75) to UniRef90_Q69DC2 Anx1 related cluster	3.31868	0.00233337	2.99819e-16
VVTU15630_at	similar (evalue=9e-67 match_len=453 match_identity=0.25) to UniRef90_Q1S4X7 Berberine and berberine like, putative related cluster	2.72182	0.0124	2.99819e-16
VVTU15631_at	similar (evalue=5e-26 match_len=318 match_identity=0.18) to UniRef90_Q1RZ39 Hypothetical protein related cluster	1.95417	0.00721484	7.76429e-15
VVTU15632_at	similar (evalue=5e-06 match_len=150 match_identity=0.19) to UniRef90_Q5VRG7 Putative RING finger 1 related cluster	2.60529	0.00788407	2.99819e-16
VVTU15633_at	similar (evalue=1e-113 match_len=654 match_identity=0.28) to UniRef90_Q60E68 Hypothetical protein OSJNBa0073E05.8 related cluster	2.27539	0.00164815	3.27657e-12
VVTU15638_at	similar (evalue=7e-32 match_len=519 match_identity=0.16) to UniRef90_Q338D5 Endonuclease exonuclease phosphatase family protein, putative, expressed related cluster	2.19817	0.00388877	5.87342e-13
VVTU15639_s_at	similar (evalue=5e-32 match_len=330 match_identity=0.17) to UniRef90_O04036 F7G19.19 protein related cluster	2.58427	0.02136	2.99819e-16
VVTU15640_at	similar (evalue=1e-81 match_len=825 match_identity=0.19) to UniRef90_Q9SK95 Similar to peptide transporter related cluster	2.31044	0.0038265	5.92148e-16
VVTU15641_at	similar (evalue=3e-94 match_len=633 match_identity=0.26) to UniRef90_Q1S3Y4 Hypothetical protein related cluster	2.61076	0.000601019	1.46787e-06
VVTU15642_at	similar (evalue=1e-104 match_len=876 match_identity=0.24) to UniRef90_O48781 Hypothetical protein At2g26660 related cluster	2.75857	0.01133	2.67955e-06
VVTU15644_x_at	similar (evalue=6e-51 match_len=321 match_identity=0.30) to UniRef90_Q947H2 Ribosomal protein related cluster	2.46521	0.00123968	0.000671462
VVTU15645_at	similar (evalue=5e-20 match_len=168 match_identity=0.29) to UniRef90_Q9SPE6 Alpha-soluble NSF attachment protein 2 related cluster	1.82069	0.00629119	2.09311e-10
VVTU15646_at	similar (evalue=6e-39 match_len=495 match_identity=0.17) to UniRef90_Q589Y0 Malonyltransferase MaT1 related cluster	1.9818	0.01447	2.99819e-16
VVTU15648_s_at	similar (evalue=8e-47 match_len=429 match_identity=0.21) to UniRef90_Q4PSG2 Hydrolase related cluster	2.44231	0.00808741	2.99819e-16
VVTU15649_at	similar (evalue=1e-102 match_len=744 match_identity=0.25) to UniRef90_Q9ZUH2 Putative receptor-like protein kinase related cluster	2.06044	0.00527973	1.05599e-07
VVTU15651_at	similar (evalue=4e-39 match_len=333 match_identity=0.23) to UniRef90_O64761 Putative phosphatidylinositol-glycan synthase related cluster	2.89213	0.000488874	3.43504e-06
VVTU15652_at	similar (evalue=6e-38 match_len=315 match_identity=0.23) to UniRef90_Q0IM66 Os12g0595000 protein related cluster	2.54433	0.000662651	2.99819e-16
VVTU15656_at	similar (evalue=1e-126 match_len=1035 match_identity=0.22) to UniRef90_Q534S9 SAMT related cluster	2.64066	0.01875	2.99819e-16
VVTU15657_s_at	similar (evalue=2e-35 match_len=141 match_identity=0.67) to UniRef90_Q8GZD4 Putative transporter related cluster	3.49628	0.00133283	1.44596e-15
VVTU15658_s_at	similar (evalue=2e-54 match_len=420 match_identity=0.24) to UniRef90_Q75M01 Hypothetical protein P0676G05.12 related cluster	3.29285	0.00204096	2.99819e-16
VVTU15659_at	similar (evalue=1e-08 match_len=159 match_identity=0.18) to UniRef90_Q2QVE1 Zinc finger family protein, putative, expressed related cluster	1.77695	0.00329378	7.5407e-08
VVTU13945_s_at	similar (evalue=2e-51 match_len=561 match_identity=0.19) to UniRef90_Q0WSI3 Hypothetical protein At3g51100 related cluster	3.28162	0.000976177	2.99819e-16
VVTU15661_at	similar (evalue=1e-33 match_len=309 match_identity=0.22) to UniRef90_Q8LNP3 Growth regulator-related protein related cluster	2.28686	0.02566	2.99819e-16
VVTU19356_s_at	similar (evalue=1e-66 match_len=414 match_identity=0.31) to UniRef90_UPI00005A5824 Cluster related to UPI00005A5824; PREDICTED: similar to histone 1, H2ai (predicted)	3.69518	0.000737993	2.99819e-16
VVTU19360_at	similar (evalue=8e-49 match_len=378 match_identity=0.26) to UniRef90_O22046 Chalcone synthase E related cluster	2.17194	0.00426857	3.38653e-14
VVTU19363_s_at	similar (evalue=1e-58 match_len=336 match_identity=0.33) to UniRef90_P13905 Elongation factor 1-alpha related cluster	3.55915	0.00406793	2.99819e-16
VVTU19368_s_at	similar (evalue=1e-27 match_len=231 match_identity=0.22) to UniRef90_Q4LAW3 Hypothetical protein related cluster	3.31081	0.000471054	1.23871e-09
VVTU19372_s_at	similar (evalue=3e-30 match_len=285 match_identity=0.24) to UniRef90_P46293 40S ribosomal protein S16 related cluster	3.59797	0.000658005	2.99819e-16
VVTU19374_s_at	similar (evalue=8e-52 match_len=303 match_identity=0.33) to UniRef90_Q2I313 Cyclase related cluster	4.00919	0.000889902	2.99819e-16
VVTU19380_at	similar (evalue=2e-70 match_len=456 match_identity=0.29) to UniRef90_P34788 40S ribosomal protein S18 related cluster	3.37458	0.000484944	2.99819e-16
VVTU19386_at	similar (evalue=1e-44 match_len=351 match_identity=0.25) to UniRef90_O82428 Rubisco activase related cluster	2.67566	0.00334579	2.99819e-16
VVTU19388_s_at	similar (evalue=2e-46 match_len=444 match_identity=0.19) to UniRef90_Q672Q3 Wound stress protein precursor related cluster	2.73818	0.00198243	2.99819e-16
VVTU19389_s_at	similar (evalue=3e-44 match_len=369 match_identity=0.23) to UniRef90_Q5K6M5 Putative ethylene receptor ETR3 related cluster	3.00205	0.000608444	2.99819e-16
VVTU19391_s_at	similar (evalue=1e-33 match_len=237 match_identity=0.28) to UniRef90_Q2HVJ1 Ribosomal protein S21e related cluster	3.50432	0.0014829	1.44596e-15
VVTU19392_at	similar (evalue=5e-35 match_len=345 match_identity=0.23) to UniRef90_Q9SE97 Formin-like protein AHF1 related cluster	2.16214	0.00498084	2.99819e-16
VVTU19393_at	similar (evalue=3e-39 match_len=327 match_identity=0.23) to UniRef90_Q2VAC8 Thaumatin-like protein isoform 3 related cluster	2.08547	0.00354907	2.99819e-16
VVTU27087_at	similar (evalue=9e-04 match_len=87 match_identity=0.23) to UniRef90_Q9LK88 NADPH:quinone oxidoreductase related cluster	2.17692	0.00484119	2.99819e-16
VVTU27093_at	similar (evalue=3e-08 match_len=135 match_identity=0.19) to UniRef90_Q7XZW4 Putative cytochrome c oxidase subunit VIa related cluster	1.87833	0.0038041	0.000107215
VVTU27093_s_at	similar (evalue=3e-08 match_len=135 match_identity=0.19) to UniRef90_Q7XZW4 Putative cytochrome c oxidase subunit VIa related cluster	3.23372	0.000706565	5.33366e-08
VVTU27095_s_at	similar (evalue=5e-15 match_len=195 match_identity=0.22) to UniRef90_Q9C9Y9 Hypothetical protein F17O14.14 related cluster	2.95691	0.00164929	2.99819e-16
VVTU27101_at	similar (evalue=3e-69 match_len=507 match_identity=0.23) to UniRef90_P46275 Fructose-1,6-bisphosphatase, chloroplast precursor related cluster	2.45932	0.00542283	2.99819e-16
VVTU27102_at	similar (evalue=3e-30 match_len=219 match_identity=0.31) to UniRef90_Q84U32 Putative serine threonine kinase related cluster	2.57966	0.00236847	3.95372e-15
VVTU27106_at	similar (evalue=6e-09 match_len=168 match_identity=0.19) to UniRef90_Q5IRD1 Ser Thr protein kinase related cluster	1.8471	0.02006	3.12492e-15
VVTU27107_s_at	similar (evalue=3e-30 match_len=255 match_identity=0.26) to UniRef90_Q9SUC9 Uncharacterized GPI-anchored protein At4g28100 precursor related cluster	2.65567	0.00749954	2.99819e-16
VVTU27110_at	similar (evalue=1e-12 match_len=474 match_identity=0.13) to UniRef90_Q1SCQ2 Hypothetical protein related cluster	1.58388	0.01625	2.68232e-06
VVTU27111_at	similar (evalue=1e-14 match_len=450 match_identity=0.13) to UniRef90_Q9FZH6 F1O19.11 protein related cluster	1.76686	0.01278	1.69465e-07
VVTU27115_at	similar (evalue=2e-24 match_len=345 match_identity=0.17) to UniRef90_Q8S342 Putative anthocyanidine rhamnosyl-transferase related cluster	2.05088	0.03069	2.99819e-16
VVTU27118_at	similar (evalue=3e-06 match_len=132 match_identity=0.19) to UniRef90_Q40957 Type 1 light-harvesting chlorophyll a b-binding polypeptide related cluster	1.65253	0.00942517	6.49502e-12
VVTU27118_x_at	similar (evalue=3e-06 match_len=132 match_identity=0.19) to UniRef90_Q40957 Type 1 light-harvesting chlorophyll a b-binding polypeptide related cluster	1.82917	0.00549483	1.87303e-08
VVTU27124_s_at	similar (evalue=1e-23 match_len=159 match_identity=0.32) to UniRef90_Q40957 Type 1 light-harvesting chlorophyll a b-binding polypeptide related cluster	3.54002	0.03905	2.99819e-16
VVTU27125_s_at	similar (evalue=1e-19 match_len=98 match_identity=0.51) to UniRef90_Q94A61 At2g47840 F17A22.23 related cluster	2.66939	0.00226594	1.21416e-09
VVTU27126_s_at	similar (evalue=7e-30 match_len=255 match_identity=0.25) to UniRef90_Q6YTU7 Putative WD repeat domain 5 protein related cluster	2.97426	0.0008572	7.32094e-09
VVTU27128_x_at	similar (evalue=2e-28 match_len=210 match_identity=0.29) to UniRef90_Q9XF73 Putative chlorophyll a b-binding protein related cluster	1.78064	0.01014	4.05393e-11
VVTU27130_at	similar (evalue=5e-10 match_len=138 match_identity=0.21) to UniRef90_Q53P31 HAD-superfamily hydrolase, subfamily IA, variant 3, putative related cluster	2.50562	0.00165633	0.000102694
VVTU27133_at	similar (evalue=7e-04 match_len=81 match_identity=0.25) to UniRef90_Q43321 Enolase related cluster	1.89318	0.00720801	1.16584e-05
VVTU27138_s_at	similar (evalue=3e-11 match_len=144 match_identity=0.21) to UniRef90_Q9FRF5 Expressed protein related cluster	3.04568	0.00704125	2.99819e-16
VVTU27138_x_at	similar (evalue=3e-11 match_len=144 match_identity=0.21) to UniRef90_Q9FRF5 Expressed protein related cluster	2.45977	0.00299	2.99819e-16
VVTU19991_at	similar (evalue=8e-28 match_len=198 match_identity=0.30) to UniRef90_Q0D3Z1 Os07g0658200 protein related cluster	2.43468	0.00141745	7.25338e-07
VVTU19999_s_at	similar (evalue=9e-29 match_len=201 match_identity=0.30) to UniRef90_Q64LH3 Profilin-like protein related cluster	3.41541	0.000235763	2.48758e-09
VVTU20002_at	similar (evalue=2e-34 match_len=222 match_identity=0.31) to UniRef90_Q1STY0 Like-Sm ribonucleoprotein-related, core related cluster	1.73163	0.00719557	2.99819e-16
VVTU20003_s_at	similar (evalue=1e-126 match_len=720 match_identity=0.31) to UniRef90_Q2I313 Cyclase related cluster	3.76751	0.00451732	2.99819e-16
VVTU20010_at	similar (evalue=4e-28 match_len=186 match_identity=0.33) to UniRef90_Q2I313 Cyclase related cluster	1.30492	0.01595	5.34961e-09
VVTU20017_at	similar (evalue=3e-26 match_len=174 match_identity=0.31) to UniRef90_Q9M4H3 Putative metallothionein-like protein related cluster	1.83313	0.00722254	1.17049e-05
VVTU20036_at	similar (evalue=8e-25 match_len=234 match_identity=0.23) to UniRef90_Q6V9I4 SWIb domain-containing protein related cluster	1.40416	0.01557	2.54202e-07
VVTU36728_at	similar (evalue=7e-87 match_len=648 match_identity=0.25) to UniRef90_Q8GW61 Sugar transport protein 14 related cluster	2.69652	0.00285722	2.99819e-16
VVTU36735_at	similar (evalue=4e-07 match_len=105 match_identity=0.23) to UniRef90_UPI000034F451 Cluster related to UPI000034F451; hedgehog receptor	1.72719	0.00916926	2.99819e-16
VVTU36742_at	similar (evalue=6e-11 match_len=312 match_identity=0.12) to UniRef90_Q8LNV0 Putative copia-like polyprotein related cluster	1.24716	0.01751	0.000128619
VVTU36754_at	similar (evalue=1e-15 match_len=156 match_identity=0.27) to UniRef90_Q67WD2 Paxneb protein-like related cluster	2.731	0.000470154	2.99819e-16
VVTU36756_at	similar (evalue=3e-30 match_len=198 match_identity=0.32) to UniRef90_Q84U04 Glutamate decarboxylase related cluster	2.30486	0.00268137	2.99819e-16
VVTU36791_s_at	similar (evalue=1e-04 match_len=198 match_identity=0.13) to UniRef90_Q0REK2 Hypothetical protein related cluster	4.08096	0.01572	2.99819e-16
VVTU14543_s_at	similar (evalue=1e-50 match_len=381 match_identity=0.26) to UniRef90_Q947H2 Ribosomal protein related cluster	2.69907	0.00225554	4.40821e-09
VVTU36946_at	similar (evalue=7e-35 match_len=324 match_identity=0.22) to UniRef90_Q8L908 Hypothetical protein related cluster	3.27562	0.000719865	1.31966e-10
VVTU9057_s_at	similar (evalue=6e-84 match_len=636 match_identity=0.25) to UniRef90_Q9SC83 VAP27 related cluster	2.99892	0.000423884	2.99819e-16
VVTU36958_at	similar (evalue=1e-58 match_len=390 match_identity=0.27) to UniRef90_Q9AS36 Putative ania-6a type cyclin related cluster	2.04268	0.01251	1.2625e-09
VVTU36959_at	similar (evalue=1e-60 match_len=552 match_identity=0.22) to UniRef90_Q9SCL8 Guanylate kinase-like protein related cluster	2.90151	0.00237233	6.2989e-13
VVTU36960_s_at	similar (evalue=4e-42 match_len=432 match_identity=0.20) to UniRef90_Q1S7W2 Glyoxalase bleomycin resistance protein dioxygenase related cluster	3.00179	0.000782961	8.15343e-07
VVTU36961_at	similar (evalue=4e-04 match_len=132 match_identity=0.17) to UniRef90_O22957 Expressed protein related cluster	2.07317	0.00287927	9.08196e-09
VVTU36963_at	similar (evalue=3e-57 match_len=684 match_identity=0.19) to UniRef90_Q8L8S5 Putative heat shock protein related cluster	2.84535	0.00112974	2.99819e-16
VVTU36965_s_at	similar (evalue=7e-87 match_len=804 match_identity=0.19) to UniRef90_Q10RH2 XS domain containing protein, expressed related cluster	3.23349	0.00139827	3.95372e-15
VVTU36976_at	similar (evalue=1e-109 match_len=741 match_identity=0.27) to UniRef90_O64989 Cytochrome P450 90B1 related cluster	2.22883	0.01071	2.99819e-16
VVTU36978_s_at	similar (evalue=8e-08 match_len=90 match_identity=0.28) to UniRef90_O80915 Hypothetical protein At2g38360 related cluster	3.74016	0.00064319	8.87123e-06
VVTU36980_at	similar (evalue=1e-37 match_len=101 match_identity=0.64) to UniRef90_Q8LBL5 Ubiquitin protein ligase PRT1 related cluster	2.76235	0.0040223	6.41701e-09
VVTU36983_at	similar (evalue=1e-15 match_len=384 match_identity=0.12) to UniRef90_Q7XNY0 OSJNBb0015N08.11 protein related cluster	2.16337	0.00222864	0.000983073
VVTU32883_x_at	similar (evalue=2e-04 match_len=75 match_identity=0.23) to UniRef90_UPI00005DC0EE Cluster related to UPI00005DC0EE; Hypothetical protein F8L15_130	2.12248	0.00237557	6.65673e-09
VVTU32893_s_at	similar (evalue=5e-20 match_len=138 match_identity=0.33) to UniRef90_Q2M5D1 ARF-like small GTPase 1 related cluster	3.97024	0.000464296	2.99819e-16
VVTU34878_s_at	similar (evalue=1e-33 match_len=321 match_identity=0.24) to UniRef90_Q2L989 Putative DnaJ protein related cluster	3.21506	0.00442348	2.99819e-16
VVTU32908_at	similar (evalue=3e-19 match_len=153 match_identity=0.31) to UniRef90_Q1EGL9 Putative YS1-like protein related cluster	3.2345	0.000968873	2.99819e-16
VVTU32911_x_at	similar (evalue=9e-06 match_len=102 match_identity=0.22) to UniRef90_Q3KTL6 SJCHGC01393 protein related cluster	2.41838	0.00276527	9.48541e-11
VVTU32913_x_at	similar (evalue=7e-04 match_len=138 match_identity=0.18) to UniRef90_Q9M4H3 Putative metallothionein-like protein related cluster	2.42698	0.00458012	2.99819e-16
VVTU32915_x_at	similar (evalue=2e-24 match_len=195 match_identity=0.27) to UniRef90_Q9M4H3 Putative metallothionein-like protein related cluster	2.7374	0.00698018	2.03347e-12
VVTU32917_x_at	similar (evalue=8e-18 match_len=147 match_identity=0.31) to UniRef90_Q5M9R1 Hypothetical protein orf138c related cluster	2.64947	0.00176592	8.77492e-16
VVTU32919_x_at	similar (evalue=2e-25 match_len=180 match_identity=0.29) to UniRef90_Q5M9R1 Hypothetical protein orf138c related cluster	1.9348	0.00803517	2.99819e-16
VVTU32927_at	similar (evalue=2e-23 match_len=450 match_identity=0.14) to UniRef90_Q1ENX4 U-box domain-containing protein related cluster	2.42666	0.00413798	3.32605e-11
VVTU32929_at	similar (evalue=1e-11 match_len=267 match_identity=0.17) to UniRef90_Q1S190 T6D22.1, putative related cluster	1.46472	0.01302	2.99819e-16
VVTU32934_at	similar (evalue=1e-59 match_len=142 match_identity=0.76) to UniRef90_Q9C5X8 Molybdenum cofactor sulfurase related cluster	1.75633	0.01165	1.08314e-05
VVTU32939_x_at	similar (evalue=7e-06 match_len=58 match_identity=0.50) to UniRef90_Q5N755 Putative ZnF_RBZ domain protein related cluster	1.69825	0.00478354	0.000550473
VVTU32948_x_at	similar (evalue=2e-14 match_len=141 match_identity=0.25) to UniRef90_Q9M4H3 Putative metallothionein-like protein related cluster	1.61684	0.01752	0.000447612
VVTU32955_at	similar (evalue=3e-57 match_len=402 match_identity=0.27) to UniRef90_Q8LJT8 Myb SANT domain protein related cluster	2.58826	0.00121109	1.7154e-05
VVTU16421_s_at	similar (evalue=1e-30 match_len=264 match_identity=0.23) to UniRef90_Q75M01 Hypothetical protein P0676G05.12 related cluster	3.28206	0.00227029	2.99819e-16
VVTU16422_at	similar (evalue=3e-98 match_len=603 match_identity=0.28) to UniRef90_Q2MJ22 Cytochrome P450 monooxygenase CYP51G1 related cluster	3.23115	0.000736816	2.99819e-16
VVTU16424_at	similar (evalue=2e-53 match_len=105 match_identity=0.99) to UniRef90_Q1RUZ0 DEAD DEAH box helicase, putative related cluster	3.27702	0.000276911	2.99819e-16
VVTU16427_at	similar (evalue=2e-28 match_len=225 match_identity=0.26) to UniRef90_Q7XM29 OSJNBa0084K01.2 protein related cluster	2.95658	0.000583464	2.99819e-16
VVTU16430_at	similar (evalue=2e-10 match_len=111 match_identity=0.25) to UniRef90_Q1SE15 Zinc finger, DHHC-type related cluster	2.66366	0.000932279	2.99819e-16
VVTU16431_at	similar (evalue=1e-15 match_len=198 match_identity=0.23) to UniRef90_Q9SYA5 T13M11.5 protein related cluster	2.62853	0.00180838	3.73177e-05
VVTU16433_at	similar (evalue=0.005 match_len=141 match_identity=0.17) to UniRef90_Q1SP35 Hypothetical protein related cluster	2.81594	0.00483945	2.99819e-16
VVTU16436_s_at	similar (evalue=1e-16 match_len=117 match_identity=0.30) to UniRef90_Q9FY33 Manganese superoxide dismutase related cluster	4.01275	0.000788904	2.99819e-16
VVTU16437_at	similar (evalue=1e-17 match_len=72 match_identity=0.57) to UniRef90_O23274 Kinesin like protein related cluster	2.82962	0.000722377	1.16274e-15
VVTU16440_s_at	similar (evalue=3e-07 match_len=192 match_identity=0.19) to UniRef90_Q6TKQ4 Putative ethylene response factor ERF3a related cluster	3.44092	0.00476148	4.37393e-10
VVTU16441_x_at	similar (evalue=4e-32 match_len=258 match_identity=0.26) to UniRef90_Q0MX10 Putative aquaporin related cluster	2.6798	0.00399201	2.99819e-16
VVTU16445_at	similar (evalue=1e-18 match_len=312 match_identity=0.15) to UniRef90_Q2L360 Putative CC-NBS-LRR resistance protein related cluster	3.14336	0.000575636	2.99819e-16
VVTU16446_at	similar (evalue=1e-20 match_len=96 match_identity=0.46) to UniRef90_Q1SYX5 Protein kinase related cluster	1.98244	0.02709	2.99819e-16
VVTU16447_at	similar (evalue=2e-13 match_len=183 match_identity=0.18) to UniRef90_Q8GY43 Myb like protein related cluster	2.63316	0.000712893	2.99819e-16
VVTU16448_at	similar (evalue=3e-10 match_len=180 match_identity=0.17) to UniRef90_Q8H6R9 NBS-LRR type disease resistance protein related cluster	2.16849	0.00177435	7.3538e-08
VVTU16450_at	similar (evalue=3e-21 match_len=189 match_identity=0.22) to UniRef90_Q0WVU4 Putative zinc protease related cluster	2.59124	0.0017428	2.99819e-16
VVTU16451_at	similar (evalue=4e-25 match_len=78 match_identity=0.69) to UniRef90_Q8LEW4 Hypothetical protein related cluster	2.73325	0.00349854	2.99819e-16
VVTU16453_s_at	similar (evalue=2e-28 match_len=210 match_identity=0.29) to UniRef90_Q39613 Peptidyl-prolyl cis-trans isomerase related cluster	4.08862	0.01632	2.99819e-16
VVTU16453_x_at	similar (evalue=2e-28 match_len=210 match_identity=0.29) to UniRef90_Q39613 Peptidyl-prolyl cis-trans isomerase related cluster	3.00845	0.0040852	2.99819e-16
VVTU16455_at	similar (evalue=6e-20 match_len=537 match_identity=0.13) to UniRef90_Q39264 Zinc finger protein 5 related cluster	2.93841	0.02475	2.99819e-16
VVTU16456_at	similar (evalue=1e-135 match_len=867 match_identity=0.27) to UniRef90_Q1KUZ2 Hypothetical protein related cluster	2.98224	0.00183154	2.99819e-16
VVTU16459_at	similar (evalue=6e-18 match_len=85 match_identity=0.60) to UniRef90_Q9LV37 Mitogen-activated protein kinase 9 related cluster	2.36307	0.00169547	8.29236e-11
VVTU16460_at	similar (evalue=3e-06 match_len=135 match_identity=0.19) to UniRef90_Q1G3R7 Hypothetical protein related cluster	2.33939	0.00165773	1.95669e-07
VVTU16461_s_at	similar (evalue=1e-33 match_len=483 match_identity=0.16) to UniRef90_Q9FH05 Serine carboxypeptidase II-like related cluster	2.43684	0.00309814	2.99819e-16
VVTU16462_at	similar (evalue=3e-63 match_len=609 match_identity=0.19) to UniRef90_Q9CAZ7 Strictosidine synthase-like protein related cluster	3.26481	0.00212053	2.99819e-16
VVTU16463_at	similar (evalue=6e-40 match_len=303 match_identity=0.24) to UniRef90_Q93WJ2 AT4g02990 T4I9_13 related cluster	2.84666	0.000606918	2.99819e-16
VVTU1411_s_at	similar (evalue=3e-33 match_len=261 match_identity=0.25) to UniRef90_UPI0000196BC4 Cluster related to UPI0000196BC4; Hypothetical protein At5g05360	3.11175	0.00430104	3.84647e-06
VVTU1412_at	similar (evalue=7e-14 match_len=588 match_identity=0.11) to UniRef90_Q651M3 Hypothetical protein OSJNBa0047P18.32-1 related cluster	2.09855	0.01142	2.99819e-16
VVTU1415_s_at	similar (evalue=4e-17 match_len=168 match_identity=0.23) to UniRef90_Q9SVT5 Hypothetical protein F17L22.80 related cluster	2.61159	0.00554246	2.99819e-16
VVTU1416_at	similar (evalue=4e-47 match_len=297 match_identity=0.28) to UniRef90_Q6IDB3 At3g09860 related cluster	2.03343	0.00542278	4.61441e-11
VVTU1418_at	similar (evalue=3e-89 match_len=720 match_identity=0.23) to UniRef90_Q655Y9 Putative ructose 1,6-bisphosphatase related cluster	2.72263	0.000755602	2.99819e-16
VVTU1424_at	similar (evalue=1e-116 match_len=927 match_identity=0.24) to UniRef90_Q9CAF5 Non-intrinsic ABC protein 7, chloroplast precursor related cluster	2.61664	0.00162689	1.38484e-10
VVTU1425_at	similar (evalue=1e-04 match_len=99 match_identity=0.22) to UniRef90_Q8S344 Hypothetical protein upa9 related cluster	3.14056	0.00712358	2.99819e-16
VVTU1426_at	similar (evalue=6e-21 match_len=264 match_identity=0.20) to UniRef90_Q2V363 Protein At5g19473 related cluster	1.7265	0.01987	3.3877e-09
VVTU1427_at	similar (evalue=2e-65 match_len=567 match_identity=0.24) to UniRef90_Q6T285 Predicted protein related cluster	2.99825	0.000581788	1.25045e-08
VVTU1429_at	similar (evalue=1e-113 match_len=804 match_identity=0.26) to UniRef90_Q9LRP1 Novel plant SNARE 13 related cluster	3.16333	0.000478896	2.28855e-15
VVTU1430_at	similar (evalue=0.0 match_len=1971 match_identity=0.29) to UniRef90_P37900 Heat shock 70 kDa protein, mitochondrial precursor related cluster	3.32611	0.000918452	7.8412e-05
VVTU1432_at	AJ567368 Vitis vinifera samdc gene for S-adenosylmethionine decarboxylase proenzyme, mRNA.	2.40633	0.00175099	2.99819e-16
VVTU1433_s_at	similar (evalue=1e-118 match_len=834 match_identity=0.25) to UniRef90_Q8GTJ0 Xyloglucan endotransglycosylase related cluster	3.0015	0.02639	2.99819e-16
VVTU35705_s_at	similar (evalue=1e-64 match_len=135 match_identity=0.89) to UniRef90_Q1STX7 Flavoprotein pyridine nucleotide cytochrome reductase; Flavodoxin nitric oxide synthase related cluster	3.87495	0.000497514	2.61248e-08
VVTU1435_s_at	similar (evalue=1e-108 match_len=240 match_identity=0.81) to UniRef90_P27081 ADP,ATP carrier protein, mitochondrial precursor related cluster	3.17516	0.000834064	5.89197e-06
VVTU1436_s_at	similar (evalue=3e-98 match_len=555 match_identity=0.32) to UniRef90_UPI00000A4A7E Cluster related to UPI00000A4A7E; putative ADP-ribosylation factor	3.12407	0.0022737	4.24554e-06
VVTU1437_at	similar (evalue=2e-81 match_len=924 match_identity=0.17) to UniRef90_Q7X779 OSJNBa0081C01.23 protein related cluster	3.11797	0.00224332	2.99819e-16
VVTU1438_s_at	similar (evalue=6e-34 match_len=366 match_identity=0.23) to UniRef90_P93092 Acyl carrier protein 1, chloroplast precursor related cluster	3.39014	0.00118065	2.31255e-05
VVTU1439_at	similar (evalue=1e-15 match_len=165 match_identity=0.24) to UniRef90_Q67Y69 At1g70950 protein related cluster	2.85257	0.000545856	2.99819e-16
VVTU1440_at	similar (evalue=0.0 match_len=1314 match_identity=0.27) to UniRef90_Q84LI7 Polygalacturonase-like protein related cluster	2.2958	0.0196	2.99819e-16
VVTU1441_at	similar (evalue=6e-34 match_len=357 match_identity=0.20) to UniRef90_Q9AYA9 Hypothetical protein OSJNBa0004B24.3 related cluster	2.7764	0.00168431	4.30265e-11
VVTU1442_s_at	similar (evalue=7e-54 match_len=432 match_identity=0.25) to UniRef90_Q9MAH9 F12M16.12 related cluster	3.25762	0.00310786	1.87339e-11
VVTU1443_at	similar (evalue=2e-98 match_len=600 match_identity=0.30) to UniRef90_P28147 TATA-box-binding protein 1 related cluster	3.52934	0.000400857	1.42985e-12
VVTU1444_at	similar (evalue=0.0 match_len=1791 match_identity=0.27) to UniRef90_Q93W95 Hypothetical protein At4g00740; F15P23.2 related cluster	2.9118	0.000831912	5.39091e-13
VVTU1447_at	similar (evalue=2e-35 match_len=360 match_identity=0.21) to UniRef90_Q9XF70 Thioredoxin h related cluster	2.08703	0.002266	1.81769e-05
VVTU1448_s_at	similar (evalue=2e-61 match_len=540 match_identity=0.22) to UniRef90_Q9SF90 F8A24.6 protein related cluster	3.15265	0.00056057	5.92148e-16
VVTU21101_s_at	similar (evalue=2e-30 match_len=474 match_identity=0.15) to UniRef90_Q9FYG4 F1N21.11 related cluster	1.7495	0.04277	7.49715e-15
VVTU1451_at	similar (evalue=2e-54 match_len=137 match_identity=0.77) to UniRef90_Q1SBT2 At1g12450-related related cluster	3.17438	0.00183712	7.00616e-14
VVTU1452_at	similar (evalue=3e-81 match_len=525 match_identity=0.29) to UniRef90_Q93VF2 Calcineurin-like protein related cluster	2.96599	0.00107343	3.67916e-15
VVTU15792_at	similar (evalue=1e-124 match_len=801 match_identity=0.27) to UniRef90_Q41493 Stpk1 protein kinase related cluster	2.92086	0.000434683	1.28452e-12
VVTU15797_at	similar (evalue=1e-80 match_len=519 match_identity=0.28) to UniRef90_Q6J8X1 Cellulose synthase related cluster	2.98714	0.00141512	2.99819e-16
VVTU15798_s_at	similar (evalue=4e-17 match_len=300 match_identity=0.17) to UniRef90_Q9LSD5 Genomic DNA, chromosome 3, P1 clone: MOJ10 related cluster	3.33575	0.000602157	2.99819e-16
VVTU15799_at	similar (evalue=4e-47 match_len=98 match_identity=0.88) to UniRef90_Q8LFD6 Hypothetical protein related cluster	3.09441	0.00126017	3.33773e-06
VVTU15800_x_at	similar (evalue=4e-29 match_len=447 match_identity=0.17) to UniRef90_Q9XG10 Lectin related cluster	2.89421	0.00445164	8.54009e-06
VVTU15801_at	similar (evalue=1e-45 match_len=152 match_identity=0.66) to UniRef90_Q6DXT2 Putative leucine-rich repeat transmembrane protein related cluster	1.94577	0.01614	4.79742e-06
VVTU15805_x_at	similar (evalue=2e-31 match_len=87 match_identity=0.75) to UniRef90_Q948X4 Glutathione S-transferase related cluster	1.68882	0.01298	2.99819e-16
VVTU15806_at	similar (evalue=0.0 match_len=1344 match_identity=0.25) to UniRef90_Q9FKT8 Similarity to cytochrome oxidase assembly factor related cluster	2.8279	0.00169154	2.99819e-16
VVTU15807_at	similar (evalue=3e-81 match_len=735 match_identity=0.20) to UniRef90_Q65XT7 Hypothetical protein P0033D06.11 related cluster	2.33255	0.0028254	1.0204e-08
VVTU15810_at	similar (evalue=8e-35 match_len=321 match_identity=0.21) to UniRef90_Q9LXK1 Hypothetical protein F3C22_30 related cluster	2.32224	0.00163336	3.82994e-09
VVTU15811_at	similar (evalue=1e-29 match_len=444 match_identity=0.18) to UniRef90_Q94AB1 AT3g14070 MAG2_2 related cluster	2.99384	0.00113484	1.08642e-07
VVTU15812_s_at	similar (evalue=1e-71 match_len=540 match_identity=0.24) to UniRef90_Q8GWL5 Hypothetical protein At5g27390 F21A20_100 related cluster	2.51877	0.00313293	2.99819e-16
VVTU15814_at	similar (evalue=2e-09 match_len=150 match_identity=0.23) to UniRef90_Q9M1X0 Ribosome recycling factor, chloroplast precursor related cluster	2.76563	0.00084796	9.04011e-06
VVTU15818_at	similar (evalue=6e-41 match_len=606 match_identity=0.15) to UniRef90_Q1RV39 Calponin-like actin-binding; Kinesin, motor region related cluster	1.85124	0.01281	7.97803e-05
VVTU15824_at	similar (evalue=1e-123 match_len=780 match_identity=0.27) to UniRef90_Q1SFA0 Eukaryotic-type DNA primase, large subunit related cluster	2.28219	0.00512006	2.99819e-16
VVTU15825_at	similar (evalue=6e-38 match_len=357 match_identity=0.22) to UniRef90_Q9ZUA0 Putative ribophorin I related cluster	1.45654	0.00949433	7.46025e-05
VVTU15827_at	similar (evalue=1e-60 match_len=489 match_identity=0.23) to UniRef90_Q8GWX2 Hypothetical protein At2g21120 related cluster	2.61607	0.000942191	1.83487e-11
VVTU15831_at	similar (evalue=5e-05 match_len=411 match_identity=0.10) to UniRef90_Q3E9K3 Protein At5g06980 related cluster	3.41074	0.00202051	4.21498e-08
VVTU15835_s_at	similar (evalue=4e-23 match_len=282 match_identity=0.21) to UniRef90_Q8H2C2 Serine threonine kinase related cluster	3.46465	0.000914933	2.99819e-16
VVTU15843_at	similar (evalue=6e-04 match_len=738 match_identity=0.08) to UniRef90_Q9FJQ3 Genomic DNA, chromosome 5, P1 clone:MQN23 related cluster	2.18086	0.00300576	2.99819e-16
VVTU3157_at	similar (evalue=1e-50 match_len=912 match_identity=0.15) to UniRef90_Q1S928 Hypothetical protein related cluster	3.194	0.00161393	2.99819e-16
VVTU875_s_at	similar (evalue=8e-16 match_len=738 match_identity=0.10) to UniRef90_Q259M7 H0723C07.4 protein related cluster	3.27296	0.00206224	4.18747e-10
VVTU3160_s_at	VVU68144 Vitis vinifera beta-1,3-glucanase mRNA, partial cds.	2.35527	0.00322566	2.06599e-09
VVTU3161_s_at	similar (evalue=3e-90 match_len=543 match_identity=0.28) to UniRef90_Q7XJB0 Eukaryotic translation initiation factor iso4E related cluster	3.67075	0.000600982	3.27968e-13
VVTU3162_at	similar (evalue=1e-149 match_len=900 match_identity=0.29) to UniRef90_P49244 3-oxoacyl-[acyl-carrier-protein] synthase 3 A, chloroplast precursor related cluster	3.21565	0.000651146	7.70804e-06
VVTU3163_at	similar (evalue=9e-73 match_len=486 match_identity=0.28) to UniRef90_P37107 Signal recognition particle 54 kDa protein, chloroplast precursor related cluster	3.11295	0.00215806	1.96738e-07
VVTU3165_s_at	similar (evalue=8e-48 match_len=579 match_identity=0.18) to UniRef90_Q3LHL3 MYB-CC type transfactor related cluster	2.982	0.000309835	2.99819e-16
VVTU3166_at	similar (evalue=1e-165 match_len=1116 match_identity=0.27) to UniRef90_Q1RVD4 Isocitrate dehydrogenase, NAD-dependent related cluster	3.21758	0.000306162	2.99819e-16
VVTU3167_s_at	similar (evalue=1e-90 match_len=795 match_identity=0.23) to UniRef90_Q2HTV7 Major sperm protein related cluster	3.40703	0.000639245	2.99819e-16
VVTU3168_s_at	similar (evalue=2e-69 match_len=178 match_identity=0.73) to UniRef90_Q9XF85 Lhca5 protein related cluster	2.51599	0.00771556	2.99819e-16
VVTU3170_s_at	similar (evalue=1e-107 match_len=738 match_identity=0.26) to UniRef90_Q6T5H5 Alpha-expansin 3 related cluster	2.88319	0.00972119	2.99819e-16
VVTU3172_s_at	similar (evalue=6e-28 match_len=381 match_identity=0.19) to UniRef90_Q1RV55 Hypothetical protein related cluster	3.77422	0.00174668	2.99819e-16
VVTU3174_s_at	similar (evalue=6e-39 match_len=516 match_identity=0.17) to UniRef90_Q6NNI8 Zinc finger A20 and AN1 domains-containing protein At1g12440 related cluster	3.15798	0.000752613	2.99819e-16
VVTU3175_at	similar (evalue=3e-37 match_len=288 match_identity=0.22) to UniRef90_Q5NA70 Putative beta-1,3-glucanase related cluster	2.33117	0.02907	2.99819e-16
VVTU3177_s_at	similar (evalue=1e-175 match_len=340 match_identity=0.90) to UniRef90_Q6WJ05 Central motor kinesin 1 related cluster	3.11053	0.000894974	2.99819e-16
VVTU3178_at	similar (evalue=1e-159 match_len=1083 match_identity=0.27) to UniRef90_Q3ECQ8 Protein At1g53880 related cluster	3.15889	0.000358385	3.04892e-12
VVTU3179_at	similar (evalue=1e-130 match_len=954 match_identity=0.25) to UniRef90_Q0PJJ8 MYB transcription factor MYB93 related cluster	2.76985	0.000830377	2.99819e-16
VVTU3181_at	similar (evalue=1e-123 match_len=957 match_identity=0.24) to UniRef90_P50287 L-asparaginase 1 precursor (EC 3.5.1.1) (L-asparagine amidohydrolase 1) [Contains: L-asparaginase 1 subunit alpha; L-asparaginase 1 subunit beta] related cluster	2.70519	0.00367959	2.99819e-16
VVTU3182_at	similar (evalue=2e-55 match_len=363 match_identity=0.29) to UniRef90_Q45NM5 Hypothetical protein related cluster	2.46781	0.00238518	3.12506e-14
VVTU3183_at	similar (evalue=4e-49 match_len=226 match_identity=0.48) to UniRef90_Q9M2S6 Hypothetical protein T22E16.190 related cluster	2.74064	0.00214739	2.99819e-16
VVTU3184_at	similar (evalue=1e-127 match_len=301 match_identity=0.70) to UniRef90_Q9FYH7 Vacuolar sorting receptor 6 precursor related cluster	3.43704	0.00195511	1.9235e-08
VVTU12206_s_at	similar (evalue=1e-73 match_len=570 match_identity=0.22) to UniRef90_Q93VQ6 At1g07080 F10K1_15 related cluster	3.51004	0.000425985	1.43564e-13
VVTU3186_s_at	similar (evalue=5e-53 match_len=255 match_identity=0.64) to UniRef90_Q8S3D1 Putative bHLH transcription factor related cluster	2.61269	0.01346	0.00029801
VVTU3187_at	similar (evalue=0.0 match_len=2202 match_identity=0.26) to UniRef90_Q9M650 Beta-adaptin-like protein B related cluster	3.66578	0.00025841	1.06037e-12
VVTU3188_at	similar (evalue=1e-160 match_len=996 match_identity=0.28) to UniRef90_Q93YF4 Calcium-dependent protein kinase 2 related cluster	3.25697	0.000540532	2.99819e-16
VVTU3189_at	similar (evalue=2e-58 match_len=489 match_identity=0.21) to UniRef90_O24213 Osr40g3 protein related cluster	3.53962	0.000330725	9.59868e-09
VVTU3190_at	similar (evalue=5e-06 match_len=351 match_identity=0.14) to UniRef90_Q6YZE8 SBP-domain protein-like related cluster	2.84361	0.0050174	2.99819e-16
VVTU3192_at	similar (evalue=7e-77 match_len=190 match_identity=0.75) to UniRef90_Q8GZM8 Putative serine hydrolase related cluster	2.08028	0.02096	2.99819e-16
VVTU3193_s_at	similar (evalue=1e-135 match_len=1014 match_identity=0.23) to UniRef90_Q8S4V8 Holocarboxylase synthetase 1 related cluster	3.41163	0.000390827	2.99819e-16
VVTU20280_s_at	similar (evalue=1e-09 match_len=93 match_identity=0.30) to UniRef90_Q39227 24-methylenesterol C-methyltransferase 2 related cluster	3.2266	0.00169263	1.10777e-08
VVTU20281_at	similar (evalue=9e-37 match_len=270 match_identity=0.27) to UniRef90_Q0J8Q4 Os04g0692500 protein related cluster	2.06359	0.00287532	2.25005e-11
VVTU20293_at	similar (evalue=1e-51 match_len=360 match_identity=0.25) to UniRef90_Q6PP04 Peroxidase related cluster	1.71557	0.02742	7.22393e-15
VVTU20298_at	similar (evalue=2e-08 match_len=327 match_identity=0.12) to UniRef90_Q7XNY0 OSJNBb0015N08.11 protein related cluster	1.66288	0.01135	9.30621e-06
VVTU20299_at	similar (evalue=6e-13 match_len=162 match_identity=0.23) to UniRef90_Q9LS09 Anti-silencing protein-like related cluster	1.98194	0.00361331	3.16887e-05
VVTU20301_at	similar (evalue=1e-07 match_len=126 match_identity=0.21) to UniRef90_Q0E4E8 Os02g0122400 protein related cluster	2.46768	0.00129587	2.99819e-16
VVTU20303_at	similar (evalue=2e-10 match_len=120 match_identity=0.25) to UniRef90_Q1SCZ1 Prefoldin related cluster	2.57389	0.00050942	3.85322e-11
VVTU20307_s_at	similar (evalue=2e-21 match_len=59 match_identity=0.76) to UniRef90_Q8L9E2 Hypothetical protein related cluster	2.6217	0.000957177	2.99819e-16
VVTU20316_at	similar (evalue=8e-24 match_len=513 match_identity=0.12) to UniRef90_Q2R053 SRF-type transcription factor family protein related cluster	1.50898	0.01264	1.22256e-10
VVTU20317_at	similar (evalue=2e-12 match_len=165 match_identity=0.19) to UniRef90_Q5CAZ5 UDP-xylose phenolic glycosyltransferase related cluster	1.19841	0.03925	4.01856e-09
VVTU8633_s_at	similar (evalue=1e-159 match_len=1011 match_identity=0.28) to UniRef90_Q0PGG3 Vacuolar H+-ATPase subunit C related cluster	2.60415	0.00314853	2.99819e-16
VVTU20323_s_at	similar (evalue=6e-12 match_len=111 match_identity=0.27) to UniRef90_Q9S9L9 T24D18.26 protein related cluster	3.8564	0.00030455	2.99819e-16
VVTU20326_at	similar (evalue=1e-43 match_len=591 match_identity=0.16) to UniRef90_Q1SCC2 Cullin related cluster	2.01869	0.01166	6.06e-14
VVTU20327_at	similar (evalue=3e-26 match_len=336 match_identity=0.21) to UniRef90_Q9FQ93 Anther ethylene-upregulated protein ER1 related cluster	2.6093	0.00178192	2.8452e-05
VVTU20331_at	similar (evalue=7e-05 match_len=117 match_identity=0.25) to UniRef90_Q9MAW6 60S ribosomal protein L27a related cluster	2.14639	0.00331594	4.60232e-10
VVTU20332_s_at	similar (evalue=1e-04 match_len=111 match_identity=0.20) to UniRef90_Q10MC5 O-acetyltransferase, putative, expressed related cluster	3.32378	0.00110813	2.99819e-16
VVTU20339_at	similar (evalue=8e-11 match_len=85 match_identity=0.44) to UniRef90_Q1SBI1 Hypothetical protein related cluster	1.69706	0.02067	8.51932e-06
VVTU20340_at	similar (evalue=2e-17 match_len=186 match_identity=0.23) to UniRef90_Q4R0H0 S-adenosyl-L-methionine:salicylic acid carboxyl methyltransferase related cluster	1.9624	0.01194	0.000509157
VVTU20341_at	similar (evalue=3e-06 match_len=96 match_identity=0.24) to UniRef90_Q8L8G4 Nucleosome chromatin assembly factor group C related cluster	2.93322	0.000636148	2.99819e-16
VVTU20343_x_at	similar (evalue=2e-99 match_len=819 match_identity=0.23) to UniRef90_Q43317 Cysteine synthase (EC 2.5.1.47) (Beta-pyrazolylalanine synthase) (Beta-PA CSase) (EC 2.5.1.51) (L-mimosine synthase) (EC 2.5.1.52) (O- acetylserine sulfhydrylase) (O-acetylserine (Thiol)-lyase) related cluster	2.11965	0.0041516	1.20266e-12
VVTU20348_at	similar (evalue=6e-08 match_len=120 match_identity=0.22) to UniRef90_O49506 Glycolate oxidase - like protein related cluster	2.498	0.0012073	6.9217e-06
VVTU20349_at	similar (evalue=1e-11 match_len=189 match_identity=0.17) to UniRef90_Q5DMV4 MRGH8 related cluster	2.89839	0.00320731	2.99819e-16
VVTU20352_at	similar (evalue=1e-146 match_len=834 match_identity=0.30) to UniRef90_Q8L7Z0 Probable cyclic nucleotide-gated ion channel 17 related cluster	2.93226	0.00311025	2.99819e-16
VVTU8990_s_at	similar (evalue=6e-43 match_len=438 match_identity=0.22) to UniRef90_Q7XJ15 Hypothetical protein P0478E02.11 related cluster	2.82374	0.000719634	3.74966e-10
VVTU14675_at	similar (evalue=1e-12 match_len=225 match_identity=0.17) to UniRef90_Q6I5V6 Hypothetical protein OJ1378_A04.2 related cluster	2.62596	0.000806218	2.99819e-16
VVTU14676_at	similar (evalue=5e-07 match_len=258 match_identity=0.14) to UniRef90_Q9SL96 Expressed protein related cluster	2.65372	0.00154198	2.99819e-16
VVTU14677_s_at	similar (evalue=2e-04 match_len=87 match_identity=0.25) to UniRef90_Q7X648 OSJNBb0089B03.1 protein related cluster	2.84987	0.000911705	9.92077e-11
VVTU14678_s_at	similar (evalue=7e-42 match_len=633 match_identity=0.18) to UniRef90_Q8L8A5 GRF1-interacting factor 1 related cluster	2.59869	0.00237186	7.80823e-10
VVTU14679_s_at	similar (evalue=3e-11 match_len=126 match_identity=0.29) to UniRef90_O49543 Cysteine desulfurase 1, mitochondrial precursor related cluster	2.70753	0.00138595	0.000193942
VVTU14686_at	similar (evalue=7e-28 match_len=216 match_identity=0.28) to UniRef90_Q6Z6A0 Putative ribosomal protein L29 related cluster	2.59585	0.000773245	3.66061e-08
VVTU14690_at	similar (evalue=1e-07 match_len=150 match_identity=0.19) to UniRef90_Q8LG39 Hypothetical protein related cluster	2.82444	0.00117242	1.44596e-15
VVTU14691_at	similar (evalue=1e-12 match_len=174 match_identity=0.20) to UniRef90_Q40286 Anthocyanidin 3-O-glucosyltransferase related cluster	1.54578	0.01045	4.74284e-11
VVTU14692_at	similar (evalue=8e-55 match_len=462 match_identity=0.24) to UniRef90_Q5FV40 At2g01170 related cluster	1.59915	0.01122	2.99819e-16
VVTU14696_s_at	similar (evalue=0.009 match_len=120 match_identity=0.17) to UniRef90_Q4N2N2 Cyclin-related, putative related cluster	2.74582	0.00505002	2.99819e-16
VVTU14699_s_at	similar (evalue=1e-107 match_len=1023 match_identity=0.22) to UniRef90_P28643 3-oxoacyl-[acyl-carrier-protein] reductase, chloroplast precursor related cluster	2.97838	0.00308821	2.99819e-16
VVTU14701_at	similar (evalue=4e-39 match_len=705 match_identity=0.15) to UniRef90_Q9C683 Hypothetical protein F23H24.7 related cluster	2.24363	0.00214159	2.40636e-05
VVTU14707_at	similar (evalue=3e-59 match_len=405 match_identity=0.26) to UniRef90_Q1S126 Hypothetical protein related cluster	2.1306	0.01852	2.99819e-16
VVTU18295_s_at	similar (evalue=8e-34 match_len=300 match_identity=0.24) to UniRef90_Q18LC4 Cysteine protease related cluster	3.46315	0.00226971	1.69922e-05
VVTU14713_at	similar (evalue=1e-52 match_len=462 match_identity=0.23) to UniRef90_Q8W417 Cig3 related cluster	1.93466	0.00728739	9.78354e-06
VVTU14714_s_at	similar (evalue=7e-33 match_len=109 match_identity=0.65) to UniRef90_Q9XED8 Auxin response factor 9 related cluster	2.83617	0.00215841	2.99819e-16
VVTU14715_at	similar (evalue=1e-16 match_len=216 match_identity=0.21) to UniRef90_Q2HUE2 Sugar transporter superfamily; Major facilitator superfamily MFS_1 related cluster	3.20915	0.00391471	6.73323e-12
VVTU14717_at	similar (evalue=8e-52 match_len=432 match_identity=0.25) to UniRef90_P46665 Homeobox-leucine zipper protein HAT14 related cluster	2.40192	0.05795	2.99819e-16
VVTU1297_at	similar (evalue=4e-59 match_len=282 match_identity=0.58) to UniRef90_Q8LAL2 Auxin-responsive protein IAA26 related cluster	2.97471	0.0101	8.89034e-07
VVTU1300_at	similar (evalue=1e-169 match_len=1293 match_identity=0.23) to UniRef90_Q8L9B9 Chloroplast nucleoid DNA binding protein, putative related cluster	3.03753	0.00393521	1.59755e-06
VVTU1301_at	similar (evalue=3e-22 match_len=321 match_identity=0.18) to UniRef90_Q9FZC2 T1K7.26 protein related cluster	3.78437	0.000160883	2.99819e-16
VVTU1302_at	similar (evalue=1e-151 match_len=333 match_identity=0.74) to UniRef90_Q9LV33 Beta-glucosidase related cluster	2.53892	0.02505	6.49613e-11
VVTU13169_at	similar (evalue=2e-59 match_len=546 match_identity=0.23) to UniRef90_Q1S0N7 Hypothetical protein related cluster	2.74638	0.0012375	5.59971e-15
VVTU13170_at	similar (evalue=1e-142 match_len=1116 match_identity=0.22) to UniRef90_Q9ZQ41 Hypothetical protein At2g22730 related cluster	3.07332	0.000611662	2.46637e-10
VVTU13171_at	similar (evalue=4e-40 match_len=480 match_identity=0.19) to UniRef90_Q1H8M0 Cys2-His2 zinc finger protein related cluster	2.82469	0.00220525	2.99819e-16
VVTU13173_at	similar (evalue=3e-70 match_len=738 match_identity=0.17) to UniRef90_Q9LXT5 Hypothetical protein T20N10_10 related cluster	2.56442	0.00166723	2.99819e-16
VVTU13174_at	similar (evalue=3e-11 match_len=150 match_identity=0.23) to UniRef90_Q1W3C8 Metallothionin 2 related cluster	2.47734	0.01145	2.99819e-16
VVTU13174_s_at	similar (evalue=3e-11 match_len=150 match_identity=0.23) to UniRef90_Q1W3C8 Metallothionin 2 related cluster	2.28118	0.04807	2.99819e-16
VVTU13174_x_at	similar (evalue=3e-11 match_len=150 match_identity=0.23) to UniRef90_Q1W3C8 Metallothionin 2 related cluster	1.98001	0.00940091	2.99819e-16
VVTU13175_at	similar (evalue=2e-62 match_len=159 match_identity=0.73) to UniRef90_Q9C989 Hypothetical protein F23N20.18 related cluster	3.09138	0.00176908	2.99819e-16
VVTU13178_s_at	similar (evalue=1e-114 match_len=762 match_identity=0.26) to UniRef90_Q93W95 Hypothetical protein At4g00740; F15P23.2 related cluster	3.19323	0.000648317	6.95553e-15
VVTU13179_at	similar (evalue=2e-64 match_len=411 match_identity=0.29) to UniRef90_Q0JN73 Os01g0321700 protein related cluster	3.12274	0.000478403	1.05535e-08
VVTU13180_s_at	similar (evalue=3e-52 match_len=336 match_identity=0.28) to UniRef90_O04287 Peptidyl-prolyl isomerase FKBP12 related cluster	2.17448	0.0098107	2.99819e-16
VVTU13181_at	similar (evalue=1e-131 match_len=849 match_identity=0.28) to UniRef90_Q9ZPA0 Inosine monophosphate dehydrogenase related cluster	2.96019	0.00247404	6.68391e-15
VVTU14688_s_at	similar (evalue=2e-40 match_len=459 match_identity=0.20) to UniRef90_Q8RWU9 Hypothetical protein At4g24100 related cluster	3.32012	0.000432279	3.51486e-14
VVTU13184_at	similar (evalue=2e-50 match_len=369 match_identity=0.26) to UniRef90_Q0JMK9 Os01g0388500 protein related cluster	2.90746	0.00133363	2.99819e-16
VVTU13185_s_at	similar (evalue=0.0 match_len=1614 match_identity=0.29) to UniRef90_Q75HJ3 Putative TCP-1 cpn60 chaperonin family protein related cluster	3.63734	0.000206612	3.18267e-12
VVTU13187_at	similar (evalue=0.0 match_len=1011 match_identity=0.32) to UniRef90_Q9S944 Vacuolar invertase 1, GIN1 related cluster	3.43368	0.00851963	2.99819e-16
VVTU13189_at	similar (evalue=3e-85 match_len=714 match_identity=0.23) to UniRef90_Q9FIJ7 Probable adenylate kinase 2, chloroplast precursor related cluster	3.46748	0.000363287	1.10323e-05
VVTU13190_at	similar (evalue=6e-46 match_len=354 match_identity=0.26) to UniRef90_Q9T049 Hypothetical protein AT4g11800 related cluster	3.12223	0.000772622	2.99819e-16
VVTU13191_at	similar (evalue=0.0 match_len=1266 match_identity=0.30) to UniRef90_P46465 26S protease regulatory subunit 6A homolog related cluster	3.65059	0.000485487	2.99819e-16
VVTU13193_s_at	similar (evalue=1e-149 match_len=1581 match_identity=0.19) to UniRef90_Q8RWQ4 AT5g19390 F7K24_140 related cluster	3.1198	0.000668408	2.99819e-16
VVTU13194_at	similar (evalue=2e-12 match_len=120 match_identity=0.26) to UniRef90_Q7EXZ3 Hypothetical protein OSJNBa0016N23.107 related cluster	2.61316	0.000698268	2.99819e-16
VVTU13195_s_at	similar (evalue=1e-62 match_len=420 match_identity=0.26) to UniRef90_Q9SDL7 Homocysteine S-methyltransferase 1 related cluster	2.45626	0.00830556	2.84694e-15
VVTU13196_at	similar (evalue=6e-52 match_len=339 match_identity=0.28) to UniRef90_Q0IWN2 Os10g0498600 protein related cluster	2.63497	0.000727657	2.99819e-16
VVTU13196_s_at	similar (evalue=6e-52 match_len=339 match_identity=0.28) to UniRef90_Q0IWN2 Os10g0498600 protein related cluster	2.7771	0.00116744	2.99819e-16
VVTU13199_at	similar (evalue=1e-114 match_len=963 match_identity=0.20) to UniRef90_Q8H5F8 Hypothetical protein OJ1165_F02.106 related cluster	2.84665	0.00332156	5.11785e-08
VVTU13200_at	similar (evalue=2e-29 match_len=501 match_identity=0.14) to UniRef90_Q9FI62 Nuclear pore protein-like related cluster	2.84347	0.00128733	1.16895e-06
VVTU13202_s_at	similar (evalue=8e-91 match_len=537 match_identity=0.31) to UniRef90_Q9FLF0 40S ribosomal protein S9-2 related cluster	3.88715	0.000314138	2.99819e-16
VVTU13204_at	similar (evalue=3e-45 match_len=196 match_identity=0.51) to UniRef90_O80959 Similar to latex allergen from Hevea brasiliensis related cluster	1.67181	0.03163	2.99819e-16
VVTU786_s_at	similar (evalue=1e-119 match_len=867 match_identity=0.25) to UniRef90_Q8H0P5 Serine acetyltransferase 7 related cluster	3.38068	0.00123249	1.49663e-06
VVTU39770_s_at	similar (evalue=2e-56 match_len=417 match_identity=0.25) to UniRef90_Q155L4 Cysteine protease related cluster	3.73085	0.00256146	2.99819e-16
VVTU39771_at	similar (evalue=1e-27 match_len=234 match_identity=0.23) to UniRef90_Q3ECW6 Protein At1g45231 related cluster	2.34494	0.00154531	2.99819e-16
VVTU39774_at	similar (evalue=7e-50 match_len=153 match_identity=0.63) to UniRef90_Q9SD82 Replication factor A-like protein related cluster	2.91163	0.00105492	1.57414e-05
VVTU39775_at	similar (evalue=3e-49 match_len=495 match_identity=0.21) to UniRef90_Q7X9I3 MYB transcription factor R3 type related cluster	2.91081	0.000351374	2.99819e-16
VVTU39777_at	similar (evalue=3e-24 match_len=255 match_identity=0.22) to UniRef90_Q8VYV3 At1g31940 F5M6.6 related cluster	2.44212	0.00102627	3.60758e-11
VVTU39779_at	similar (evalue=1e-96 match_len=202 match_identity=0.83) to UniRef90_UPI000034F21F Cluster related to UPI000034F21F; EMB2247; ATP binding tRNA ligase valine-tRNA ligase	2.42485	0.00309811	1.50031e-06
VVTU39781_at	similar (evalue=2e-21 match_len=109 match_identity=0.50) to UniRef90_Q9LZE2 Hypothetical protein F12E4_210 related cluster	2.32872	0.00327493	3.12506e-14
VVTU39783_at	similar (evalue=6e-57 match_len=345 match_identity=0.32) to UniRef90_Q6JJ29 Prephenate dehydratase related cluster	3.53372	0.00224787	2.99819e-16
VVTU11863_s_at	similar (evalue=0.0 match_len=1074 match_identity=0.30) to UniRef90_Q8VWN8 Reversibly glycosylated polypeptide related cluster	3.60858	0.000341676	2.46213e-08
VVTU39787_s_at	X75965 V.vinifera F3H mRNA for flavanone 3-hydroxylase.	3.87314	0.00391994	2.99819e-16
VVTU39790_at	similar (evalue=4e-24 match_len=240 match_identity=0.22) to UniRef90_Q94AX9 At1g72650 F28P22_16 related cluster	1.73551	0.00803186	1.97237e-05
VVTU39791_s_at	similar (evalue=9e-47 match_len=612 match_identity=0.17) to UniRef90_Q75LJ7 Putative RNA binding protein related cluster	3.55016	0.000825517	3.1781e-14
VVTU39792_at	similar (evalue=1e-11 match_len=147 match_identity=0.20) to UniRef90_Q9S7P5 Squamosa promoter-binding-like protein 12 related cluster	2.53873	0.00481893	1.55444e-13
VVTU39794_at	similar (evalue=2e-67 match_len=654 match_identity=0.21) to UniRef90_Q8GXJ4 Glutamate receptor 3.4 precursor related cluster	2.26457	0.0029318	7.81764e-09
VVTU39795_at	similar (evalue=1e-111 match_len=213 match_identity=0.88) to UniRef90_Q8H6W4 Chromosome condensation regulator protein related cluster	2.54343	0.00066959	2.99819e-16
VVTU5068_s_at	similar (evalue=6e-68 match_len=213 match_identity=0.61) to UniRef90_Q2V9B8 RNA-binding protein AKIP1-like related cluster	3.19881	0.000404599	2.99819e-16
VVTU39798_s_at	similar (evalue=5e-52 match_len=149 match_identity=0.71) to UniRef90_Q27GI5 Protein At5g61540 related cluster	2.72501	0.000594643	5.86975e-07
VVTU39799_at	similar (evalue=1e-43 match_len=492 match_identity=0.21) to UniRef90_P93653 Trehalose-6-phosphate synthase related cluster	2.25207	0.00802468	0.000187345
VVTU39801_at	similar (evalue=9e-21 match_len=426 match_identity=0.15) to UniRef90_Q9FZ93 F3H9.15 protein related cluster	2.84265	0.0076478	2.99819e-16
VVTU39802_at	similar (evalue=8e-42 match_len=104 match_identity=0.84) to UniRef90_Q93ZL4 At3g07700 F17A17.4 related cluster	2.1108	0.00539875	2.99819e-16
VVTU39804_s_at	AY043234 Vitis vinifera putative pectate lyase mRNA, partial cds.	3.43314	0.00918432	2.99819e-16
VVTU39806_at	similar (evalue=2e-72 match_len=570 match_identity=0.24) to UniRef90_Q0V856 At1g29320 related cluster	2.63149	0.000523431	1.62545e-10
VVTU39809_at	similar (evalue=2e-14 match_len=53 match_identity=0.68) to UniRef90_O49021 MYB-like DNA-binding domain protein related cluster	2.66931	0.00200395	2.99819e-16
VVTU39810_at	similar (evalue=2e-19 match_len=351 match_identity=0.14) to UniRef90_Q9SN19 Hypothetical protein F3A4.70 related cluster	2.04712	0.00619702	2.21752e-11
VVTU39811_s_at	similar (evalue=3e-09 match_len=225 match_identity=0.16) to UniRef90_Q1SSA7 ZIM related cluster	3.09774	0.02307	0.000131693
VVTU39812_at	similar (evalue=4e-13 match_len=240 match_identity=0.19) to UniRef90_Q9LNC4 F9P14.9 protein related cluster	2.38473	0.00149805	1.43132e-09
VVTU26502_at	similar (evalue=2e-23 match_len=166 match_identity=0.37) to UniRef90_Q681A8 MRNA, complete cds, clone: RAFL22-24-D11 related cluster	2.07942	0.00307142	0.000110684
VVTU26504_at	similar (evalue=1e-70 match_len=495 match_identity=0.25) to UniRef90_Q1SJD9 Glycoside hydrolase, family 31 related cluster	2.04139	0.00523144	0.000331712
VVTU26516_s_at	similar (evalue=6e-35 match_len=339 match_identity=0.21) to UniRef90_Q5PNU3 At4g16144 related cluster	2.74793	0.00281254	2.99819e-16
VVTU26518_at	similar (evalue=2e-77 match_len=471 match_identity=0.28) to UniRef90_Q10DW2 Splicing factor 3A subunit 3, putative, expressed related cluster	2.9231	0.000622132	7.74191e-07
VVTU26522_at	similar (evalue=3e-43 match_len=321 match_identity=0.26) to UniRef90_Q1SCH7 ABC transporter, putative related cluster	2.78858	0.00152005	2.99819e-16
VVTU26524_at	similar (evalue=2e-08 match_len=99 match_identity=0.27) to UniRef90_Q30E95 Type II SK2 dehydrin related cluster	2.4801	0.01036	1.06294e-06
VVTU26525_at	similar (evalue=1e-68 match_len=504 match_identity=0.25) to UniRef90_Q1KUZ2 Hypothetical protein related cluster	2.34678	0.00803538	2.99819e-16
VVTU26533_at	similar (evalue=3e-06 match_len=165 match_identity=0.67) to UniRef90_Q9M8Y0 Probable UDP-N-acetylglucosamine--peptide N- acetylglucosaminyltransferase SEC related cluster	2.28236	0.00308193	4.72194e-06
VVTU26534_s_at	similar (evalue=8e-05 match_len=84 match_identity=0.24) to UniRef90_Q9SAC0 T16B5.3 protein related cluster	2.54228	0.00213274	2.99819e-16
VVTU26536_at	similar (evalue=5e-26 match_len=300 match_identity=0.19) to UniRef90_Q6ZC85 Hypothetical protein P0702G08.11 related cluster	1.95279	0.00343495	7.89027e-09
VVTU26538_at	similar (evalue=4e-31 match_len=114 match_identity=0.58) to UniRef90_Q10MF7 Expressed protein related cluster	2.36577	0.00287183	6.5757e-09
VVTU26540_at	similar (evalue=3e-50 match_len=354 match_identity=0.28) to UniRef90_O23654 Vacuolar ATP synthase catalytic subunit A related cluster	2.56202	0.00921909	5.07126e-10
VVTU26541_at	similar (evalue=1e-50 match_len=384 match_identity=0.25) to UniRef90_O22993 Cell division protein isolog related cluster	2.62249	0.00155827	7.76429e-15
VVTU26544_at	similar (evalue=9e-36 match_len=384 match_identity=0.19) to UniRef90_Q1SJ16 3-5 exonuclease related cluster	2.28899	0.00461719	2.99819e-16
VVTU26547_at	similar (evalue=4e-59 match_len=486 match_identity=0.22) to UniRef90_Q9ZPY7 Importin-alpha re-exporter related cluster	2.64998	0.00140545	2.99819e-16
VVTU26549_at	similar (evalue=1e-61 match_len=408 match_identity=0.26) to UniRef90_Q84KZ2 Purple acid phosphatase related cluster	2.39157	0.00254748	0.000817082
VVTU26552_at	similar (evalue=3e-30 match_len=348 match_identity=0.18) to UniRef90_O80905 Hypothetical protein At2g38460 related cluster	2.45582	0.00222898	9.62278e-10
VVTU26554_at	similar (evalue=3e-40 match_len=405 match_identity=0.21) to UniRef90_Q1S1I5 SART-1 protein related cluster	2.27612	0.00629909	1.63651e-07
VVTU26556_s_at	similar (evalue=2e-27 match_len=210 match_identity=0.28) to UniRef90_Q9MA39 T20M3.14 protein related cluster	2.02001	0.0062227	5.38004e-07
VVTU26560_s_at	similar (evalue=5e-04 match_len=243 match_identity=0.14) to UniRef90_UPI0000449D94 Cluster related to UPI0000449D94; PREDICTED: similar to CG10910-PB, partial	2.02738	0.0334	1.72782e-15
VVTU26572_at	similar (evalue=2e-54 match_len=396 match_identity=0.26) to UniRef90_Q9ZUI6 T2K10.12 protein related cluster	1.81001	0.00853648	4.71265e-05
VVTU26573_at	similar (evalue=3e-44 match_len=429 match_identity=0.21) to UniRef90_Q10KD2 IQ calmodulin-binding motif family protein, expressed related cluster	2.74807	0.000851088	2.99819e-16
VVTU26574_x_at	similar (evalue=4e-52 match_len=444 match_identity=0.23) to UniRef90_Q9LQK4 F5D14.31 protein related cluster	1.55425	0.01762	4.55246e-09
VVTU18949_s_at	similar (evalue=4e-50 match_len=543 match_identity=0.19) to UniRef90_Q9FLM1 Similarity to unknown protein related cluster	2.66154	0.00861178	2.99819e-16
VVTU18955_at	similar (evalue=2e-22 match_len=171 match_identity=0.32) to UniRef90_Q107W9 Small basic intrinsic protein 1 related cluster	1.92972	0.00509934	8.61554e-06
VVTU18966_s_at	similar (evalue=2e-60 match_len=208 match_identity=0.60) to UniRef90_O49621 MLO-like protein 1 related cluster	2.72837	0.00259426	5.83531e-13
VVTU18971_at	similar (evalue=9e-28 match_len=360 match_identity=0.18) to UniRef90_Q52QX4 Auxin-repressed protein-like protein ARP1 related cluster	1.98479	0.00684144	0.000233235
VVTU18972_at	similar (evalue=9e-67 match_len=537 match_identity=0.24) to UniRef90_Q9LY84 Early nodule-specific protein-like related cluster	1.54419	0.0222	0.000488383
VVTU18974_s_at	similar (evalue=1e-47 match_len=351 match_identity=0.27) to UniRef90_Q1S407 Phospholipase Carboxylesterase related cluster	2.40952	0.01127	2.99819e-16
VVTU18976_at	similar (evalue=5e-17 match_len=177 match_identity=0.23) to UniRef90_Q9LVC1 Similarity to carboxyl-terminal proteinase related cluster	2.0393	0.00810833	7.6921e-11
VVTU18979_s_at	similar (evalue=4e-50 match_len=333 match_identity=0.30) to UniRef90_Q9M434 Enolase related cluster	3.51256	0.00875543	2.99819e-16
VVTU18982_x_at	similar (evalue=1e-84 match_len=462 match_identity=0.32) to UniRef90_P56778 Photosystem II 44 kDa reaction center protein precursor related cluster	2.2862	0.00955831	2.99819e-16
VVTU18985_at	similar (evalue=2e-38 match_len=615 match_identity=0.16) to UniRef90_Q94AH7 Hypothetical protein At4g36850 related cluster	1.289	0.01311	7.3636e-09
VVTU18991_s_at	similar (evalue=3e-29 match_len=312 match_identity=0.22) to UniRef90_Q84TD8 At1g67170 related cluster	3.07051	0.00140303	2.99819e-16
VVTU18992_at	similar (evalue=4e-45 match_len=408 match_identity=0.23) to UniRef90_O64459 UTP--glucose-1-phosphate uridylyltransferase related cluster	1.72179	0.00733313	7.82554e-07
VVTU18995_s_at	similar (evalue=5e-23 match_len=339 match_identity=0.18) to UniRef90_O80507-2 Isoform 2 of O80507 related cluster	3.33863	0.00106378	7.80728e-12
VVTU18996_at	similar (evalue=8e-70 match_len=480 match_identity=0.26) to UniRef90_Q9LPL6 F24J8.3 protein related cluster	2.36987	0.00184277	2.99819e-16
VVTU18997_s_at	similar (evalue=7e-79 match_len=498 match_identity=0.28) to UniRef90_Q6XZC2 Cellulose synthase 6 related cluster	3.10524	0.00223832	2.99819e-16
VVTU24183_at	similar (evalue=7e-38 match_len=264 match_identity=0.29) to UniRef90_Q6YWS6 Putative high mobility group-like nuclear protein 2 related cluster	2.9775	0.000377567	1.50147e-08
VVTU24185_at	similar (evalue=2e-55 match_len=627 match_identity=0.18) to UniRef90_Q9LUC0 Gb|AAD10662.1 related cluster	1.63601	0.00968083	1.90766e-10
VVTU24190_at	similar (evalue=2e-08 match_len=93 match_identity=0.27) to UniRef90_Q7XJ65 Protein kinase related cluster	2.51306	0.00494066	1.48965e-05
VVTU24193_at	similar (evalue=4e-32 match_len=501 match_identity=0.17) to UniRef90_Q9M6R6 RNA helicase related cluster	2.55341	0.00220576	5.58619e-09
VVTU24208_s_at	similar (evalue=5e-13 match_len=183 match_identity=0.22) to UniRef90_Q9M9Z3 F4H5.5 protein related cluster	3.16325	0.00121669	2.99819e-16
VVTU24209_x_at	similar (evalue=0.004 match_len=171 match_identity=0.11) to UniRef90_Q84WG5 Hypothetical protein At5g58450 related cluster	2.21203	0.00250851	3.08291e-07
VVTU24214_at	similar (evalue=6e-42 match_len=294 match_identity=0.26) to UniRef90_Q2HUD0 WD40-like related cluster	1.79223	0.00935642	0.000126285
VVTU24215_at	similar (evalue=3e-86 match_len=654 match_identity=0.25) to UniRef90_Q9FK34 Gb|AAD25781.1 related cluster	2.90503	0.0024222	6.1542e-12
VVTU24219_at	similar (evalue=6e-18 match_len=186 match_identity=0.22) to UniRef90_Q39247 Serine threonine protein phosphatase 2A 55 kDa regulatory subunit B beta isoform related cluster	2.23225	0.00482423	1.59459e-09
VVTU24222_at	similar (evalue=2e-23 match_len=312 match_identity=0.18) to UniRef90_Q9FXW9 Pectin methylesterase-like protein related cluster	2.48403	0.00797189	1.30878e-06
VVTU24225_at	similar (evalue=4e-71 match_len=483 match_identity=0.29) to UniRef90_Q7X7H8 OSJNBb0086G13.9 protein related cluster	1.5639	0.00650656	0.000798405
VVTU24231_at	similar (evalue=4e-56 match_len=429 match_identity=0.25) to UniRef90_Q1SGE0 Hypothetical protein related cluster	2.09021	0.00369281	1.59493e-12
VVTU24239_x_at	similar (evalue=1e-36 match_len=306 match_identity=0.24) to UniRef90_Q9LJH3 Glycolate oxidase related cluster	2.73272	0.000833595	2.99819e-16
VVTU24268_s_at	similar (evalue=3e-16 match_len=180 match_identity=0.20) to UniRef90_Q1T055 Bet v I allergen related cluster	2.82921	0.04715	2.99819e-16
VVTU24270_at	similar (evalue=3e-21 match_len=198 match_identity=0.23) to UniRef90_Q8VXU6 AT3g06760 F3E22_10 related cluster	2.6916	0.00316856	5.3353e-09
VVTU24274_at	similar (evalue=1e-28 match_len=276 match_identity=0.20) to UniRef90_O81016 Probable pleiotropic drug resistance protein 4 related cluster	1.73188	0.02442	1.59939e-07
VVTU20045_at	similar (evalue=1e-108 match_len=741 match_identity=0.26) to UniRef90_Q946X9 NADP-dependent isocitrate dehydrogenase related cluster	2.28495	0.00149283	1.37871e-13
VVTU20047_s_at	similar (evalue=5e-18 match_len=276 match_identity=0.18) to UniRef90_Q56ZH1 Hypothetical protein related cluster	3.05191	0.00187144	2.99819e-16
VVTU20057_at	similar (evalue=1e-06 match_len=153 match_identity=0.19) to UniRef90_Q5ZDL8 Hypothetical protein P0416D03.38-1 related cluster	1.82034	0.01004	0.000711735
VVTU20069_s_at	similar (evalue=4e-35 match_len=288 match_identity=0.25) to UniRef90_Q8VWY0 Ubiquitin-like protein related cluster	3.21591	0.000448248	2.99819e-16
VVTU20078_s_at	similar (evalue=3e-07 match_len=189 match_identity=0.16) to UniRef90_Q1SQB6 Photosystem I reaction centre subunit N related cluster	3.10111	0.00747951	2.99819e-16
VVTU20085_at	similar (evalue=3e-16 match_len=153 match_identity=0.25) to UniRef90_Q1W3C8 Metallothionin 2 related cluster	1.31827	0.01598	0.000408002
VVTU20086_at	similar (evalue=2e-38 match_len=270 match_identity=0.30) to UniRef90_Q9C522 ATP citrate lyase, putative; 3734-7120 related cluster	1.98523	0.00343491	0.00026216
VVTU20090_at	similar (evalue=2e-34 match_len=228 match_identity=0.31) to UniRef90_Q2I314 Ribulose-1,5-bisphophate carboxylase oxygenase small subunit related cluster	1.80488	0.00871409	1.98563e-06
VVTU17706_at	similar (evalue=4e-66 match_len=192 match_identity=0.67) to UniRef90_Q5MJW2 Avr9 Cf-9 rapidly elicited protein 102 related cluster	2.09439	0.02002	2.99819e-16
VVTU17707_at	similar (evalue=0.005 match_len=237 match_identity=0.12) to UniRef90_Q1SEJ4 Hypothetical protein related cluster	3.12024	0.00102927	6.24427e-12
VVTU17708_s_at	similar (evalue=3e-40 match_len=125 match_identity=0.65) to UniRef90_Q1T4Z3 Thioredoxin domain 2 related cluster	3.06682	0.00320793	1.34318e-12
VVTU17709_x_at	similar (evalue=1e-24 match_len=228 match_identity=0.24) to UniRef90_Q9LDG2 Hypothetical protein F24F17.6 related cluster	2.94072	0.00232137	2.99819e-16
VVTU18259_s_at	similar (evalue=2e-42 match_len=399 match_identity=0.22) to UniRef90_Q6U1L7 Bax inhibitor related cluster	3.71417	0.00141366	4.64913e-10
VVTU18260_s_at	similar (evalue=8e-14 match_len=378 match_identity=0.13) to UniRef90_Q1SWM3 Proteinase inhibitor, propeptide related cluster	2.4743	0.00851372	7.92932e-13
VVTU18261_s_at	similar (evalue=4e-06 match_len=342 match_identity=0.10) to UniRef90_Q9FFY4 Gb|AAD43171.1 related cluster	2.81465	0.00286145	4.27387e-07
VVTU18264_s_at	similar (evalue=4e-53 match_len=408 match_identity=0.26) to UniRef90_Q4JHK7 Actin depolymerizing factor related cluster	3.87108	0.000331901	7.02414e-08
VVTU18266_s_at	similar (evalue=5e-56 match_len=366 match_identity=0.29) to UniRef90_Q9FGU1 Gb|AAD34459.1 related cluster	2.99526	0.00059266	6.65223e-07
VVTU18269_s_at	similar (evalue=8e-22 match_len=387 match_identity=0.16) to UniRef90_Q39819 Hsp22.3 related cluster	2.76045	0.0343	4.42397e-12
VVTU18269_x_at	similar (evalue=8e-22 match_len=387 match_identity=0.16) to UniRef90_Q39819 Hsp22.3 related cluster	1.76981	0.01204	2.99552e-07
VVTU17359_at	similar (evalue=2e-63 match_len=540 match_identity=0.22) to UniRef90_Q2PEU6 Hypothetical protein related cluster	3.187	0.0019669	2.99819e-16
VVTU17360_at	similar (evalue=6e-54 match_len=591 match_identity=0.19) to UniRef90_Q1SJT6 Galactose-binding like; Alpha-L-arabinofuranosidase, C-terminal related cluster	3.54336	0.000650555	2.99819e-16
VVTU17361_at	similar (evalue=8e-75 match_len=579 match_identity=0.23) to UniRef90_Q0J2N7 Os09g0322200 protein related cluster	3.00599	0.000575931	2.99819e-16
VVTU17362_at	similar (evalue=1e-106 match_len=675 match_identity=0.30) to UniRef90_Q40200 RAB11J related cluster	2.75832	0.00102505	2.99819e-16
VVTU17363_s_at	similar (evalue=8e-22 match_len=525 match_identity=0.13) to UniRef90_Q500V3 At2g12550 related cluster	3.0128	0.00198288	2.99819e-16
VVTU17364_at	similar (evalue=2e-47 match_len=363 match_identity=0.25) to UniRef90_Q69IM0 Putative translation initiation factor IF-2 related cluster	2.76271	0.000662823	2.99819e-16
VVTU17368_at	similar (evalue=1e-81 match_len=600 match_identity=0.23) to UniRef90_Q6RZV0 Transposase-like protein related cluster	2.51776	0.00142339	2.99819e-16
VVTU17369_s_at	similar (evalue=0.007 match_len=63 match_identity=0.32) to UniRef90_Q3LSN4 Putative lipoic acid synthase related cluster	2.94138	0.000531417	2.99819e-16
VVTU17370_at	similar (evalue=1e-75 match_len=540 match_identity=0.26) to UniRef90_Q2RAK2 Pyruvate kinase family protein, expressed related cluster	3.02134	0.0009587	2.99819e-16
VVTU17372_at	similar (evalue=1e-78 match_len=531 match_identity=0.26) to UniRef90_Q9SS63 T12J13.11 protein related cluster	2.6435	0.0010431	1.56172e-05
VVTU17373_at	similar (evalue=3e-19 match_len=534 match_identity=0.12) to UniRef90_Q9LYE5 Hypothetical protein F15N18_30 related cluster	3.03087	0.000580686	2.99819e-16
VVTU17374_at	similar (evalue=3e-70 match_len=465 match_identity=0.26) to UniRef90_Q6JJ42 Putative phosphatidylcholine-sterol acyltransferase related cluster	1.81648	0.01419	2.01167e-06
VVTU17375_at	similar (evalue=7e-35 match_len=240 match_identity=0.29) to UniRef90_Q9SYB8 F11M15.2 protein related cluster	2.98415	0.000614431	2.99819e-16
VVTU17377_at	similar (evalue=6e-51 match_len=486 match_identity=0.21) to UniRef90_Q19PI6 TIR-NBS type disease resistance protein related cluster	2.23754	0.00432819	3.50651e-05
VVTU17378_s_at	similar (evalue=5e-35 match_len=288 match_identity=0.27) to UniRef90_Q1SQA8 Heat shock protein DnaJ, N-terminal related cluster	2.42637	0.00174912	1.10453e-10
VVTU17380_at	similar (evalue=1e-122 match_len=993 match_identity=0.20) to UniRef90_Q93ZN3 AT4g17070 dl4565c related cluster	2.61809	0.00210254	0.000137853
VVTU17385_at	similar (evalue=3e-44 match_len=330 match_identity=0.27) to UniRef90_Q0JKE2 Os01g0680400 protein related cluster	2.99354	0.000784072	2.99819e-16
VVTU17387_at	similar (evalue=1e-77 match_len=519 match_identity=0.28) to UniRef90_Q0E3S2 Os02g0157700 protein related cluster	2.66563	0.00191768	4.651e-08
VVTU17388_at	similar (evalue=2e-29 match_len=678 match_identity=0.15) to UniRef90_Q8LDL8 TINY-like protein related cluster	2.96418	0.0095061	8.77492e-16
VVTU17389_s_at	similar (evalue=4e-62 match_len=561 match_identity=0.21) to UniRef90_Q5Z7X8 Putative endo-beta-1,4-mannanase related cluster	3.22929	0.00138252	2.99819e-16
VVTU17391_s_at	similar (evalue=1e-113 match_len=666 match_identity=0.29) to UniRef90_O24329 Hypothetical protein related cluster	4.10598	0.00104574	2.99819e-16
VVTU17392_at	similar (evalue=2e-73 match_len=630 match_identity=0.23) to UniRef90_Q08069 40S ribosomal protein S8 related cluster	3.29284	0.000685948	2.99819e-16
VVTU17397_at	similar (evalue=2e-77 match_len=549 match_identity=0.25) to UniRef90_Q9LQK7 Protein NAP6, chloroplast precursor related cluster	3.09065	0.000370062	2.99819e-16
VVTU17401_at	similar (evalue=2e-39 match_len=492 match_identity=0.19) to UniRef90_Q9C5J9 Putative GTP-binding protein At5g64813 related cluster	2.8481	0.00138086	2.99819e-16
VVTU17402_at	similar (evalue=2e-27 match_len=240 match_identity=0.24) to UniRef90_Q6K5Y4 Putative UDP-N-acetylglucosamine transporter related cluster	2.82338	0.000751843	4.67739e-13
VVTU17403_at	similar (evalue=3e-47 match_len=366 match_identity=0.25) to UniRef90_Q1SW39 Hypothetical protein related cluster	3.19593	0.000893891	2.84527e-08
VVTU17405_at	similar (evalue=8e-84 match_len=630 match_identity=0.25) to UniRef90_O22155 Hypothetical protein At2g44970 related cluster	2.70728	0.00106072	2.99819e-16
VVTU17406_s_at	similar (evalue=1e-114 match_len=657 match_identity=0.30) to UniRef90_Q6DXR6 Putative permease related cluster	2.27906	0.00655219	3.79928e-11
VVTU29252_at	similar (evalue=2e-30 match_len=273 match_identity=0.23) to UniRef90_Q6VBB2 Heat shock factor RHSF5 related cluster	1.30815	0.02241	5.26524e-06
VVTU29254_s_at	similar (evalue=2e-33 match_len=255 match_identity=0.28) to UniRef90_Q0ZIZ4 Clp protease proteolytic subunit related cluster	2.18419	0.00393061	3.91032e-12
VVTU29268_at	similar (evalue=1e-09 match_len=291 match_identity=0.15) to UniRef90_O23351 Hypothetical protein related cluster	1.80687	0.00705294	2.99819e-16
VVTU29283_at	similar (evalue=1e-04 match_len=297 match_identity=0.12) to UniRef90_Q1SQ56 Nucleic acid-binding, OB-fold related cluster	2.34884	0.00242794	2.99819e-16
VVTU29284_at	similar (evalue=3e-70 match_len=504 match_identity=0.23) to UniRef90_Q8S8Z5 Syringolide-induced protein B13-1-1 related cluster	2.1143	0.0158	5.06682e-13
VVTU29287_at	similar (evalue=2e-16 match_len=62 match_identity=0.66) to UniRef90_Q1SD84 Integrase, catalytic region related cluster	2.07957	0.00580942	4.10435e-05
VVTU29301_at	similar (evalue=2e-97 match_len=537 match_identity=0.31) to UniRef90_Q9XIJ3 T10O24.21 related cluster	2.9997	0.000527668	6.21214e-07
VVTU29341_at	similar (evalue=2e-13 match_len=144 match_identity=0.25) to UniRef90_Q500V2 At2g20650 related cluster	1.9235	0.00486167	1.99716e-07
VVTU17443_s_at	similar (evalue=1e-99 match_len=621 match_identity=0.28) to UniRef90_Q9SX53 F14I3.4 protein related cluster	2.68733	0.00343947	2.99819e-16
VVTU29347_at	similar (evalue=6e-63 match_len=642 match_identity=0.18) to UniRef90_Q9FRU2 Nitrate transporter NRT1-5 related cluster	1.75617	0.01542	4.93731e-10
VVTU29348_x_at	similar (evalue=4e-06 match_len=198 match_identity=0.16) to UniRef90_Q8LD05 Hypothetical protein related cluster	2.37136	0.00173225	0.000135513
VVTU29349_at	similar (evalue=1e-38 match_len=405 match_identity=0.20) to UniRef90_Q6Z0Y8 Hypothetical protein OSJNBa0081C13.12 related cluster	1.44519	0.01496	2.70647e-09
VVTU29357_at	similar (evalue=2e-72 match_len=669 match_identity=0.22) to UniRef90_Q9FEK8 Ferrochelatase related cluster	2.52027	0.00137737	3.22364e-06
VVTU12271_s_at	similar (evalue=5e-72 match_len=642 match_identity=0.20) to UniRef90_O80345 Cdk-activating kinase 1At related cluster	3.12491	0.000275421	6.43062e-06
VVTU17407_at	similar (evalue=3e-13 match_len=303 match_identity=0.16) to UniRef90_Q1RX01 Thioredoxin domain 2 related cluster	2.93289	0.00168997	1.52698e-09
VVTU17409_s_at	similar (evalue=6e-21 match_len=282 match_identity=0.19) to UniRef90_Q09JM0 10 kDa putative secreted protein related cluster	2.51286	0.00613283	4.95081e-11
VVTU17411_at	similar (evalue=9e-93 match_len=999 match_identity=0.19) to UniRef90_Q0WMY3 Tubulin-like protein related cluster	2.41269	0.000997539	2.99506e-14
VVTU17413_at	similar (evalue=1e-79 match_len=636 match_identity=0.23) to UniRef90_Q6ZND7 CDNA FLJ16192 fis, clone BRTHA2017364, weakly similar to ATP-DEPENDENT RNA HELICASE T26G10.1 IN CHROMOSOME III related cluster	2.78471	0.00125812	3.47908e-13
VVTU7386_s_at	similar (evalue=1e-120 match_len=924 match_identity=0.22) to UniRef90_Q9LMH1 F16A14.7 related cluster	2.81828	0.000846441	2.99819e-16
VVTU17416_at	similar (evalue=2e-62 match_len=447 match_identity=0.27) to UniRef90_Q506K3 Squalene monooxygenase related cluster	2.91601	0.00673734	2.99819e-16
VVTU17419_at	similar (evalue=5e-32 match_len=375 match_identity=0.18) to UniRef90_Q9M096 Hypothetical protein AT4g30640 related cluster	1.96729	0.00501591	2.99819e-16
VVTU17420_at	similar (evalue=1e-100 match_len=633 match_identity=0.27) to UniRef90_Q9LDR4 Delta(14)-sterol reductase related cluster	2.97873	0.00076635	2.99819e-16
VVTU17421_s_at	similar (evalue=2e-55 match_len=405 match_identity=0.26) to UniRef90_Q84V47 Alternative oxidase 1a related cluster	3.3316	0.00375111	2.99819e-16
VVTU17423_s_at	similar (evalue=1e-15 match_len=270 match_identity=0.16) to UniRef90_Q9ZVT6 F15K9.5 protein related cluster	3.25517	0.000777504	8.37571e-07
VVTU17425_s_at	similar (evalue=9e-18 match_len=150 match_identity=0.30) to UniRef90_Q0ZJ11 Acetyl-CoA carboxylase carboxyltransferase beta subunit related cluster	2.72848	0.00347497	1.01623e-06
VVTU17426_at	similar (evalue=5e-74 match_len=516 match_identity=0.25) to UniRef90_Q1SRU7 Exostosin-like related cluster	2.76009	0.00103502	8.77492e-16
VVTU17427_s_at	similar (evalue=9e-29 match_len=195 match_identity=0.28) to UniRef90_Q1RWG5 Hypothetical protein related cluster	2.85158	0.000264423	2.99819e-16
VVTU17429_at	similar (evalue=7e-37 match_len=456 match_identity=0.17) to UniRef90_Q9C6T6 Hypothetical protein F4M15.4 related cluster	2.66883	0.000670683	3.10524e-10
VVTU17430_s_at	similar (evalue=1e-29 match_len=255 match_identity=0.25) to UniRef90_Q1SK18 Spectrin repeat related cluster	2.98601	0.000592894	2.99819e-16
VVTU17431_at	similar (evalue=7e-52 match_len=525 match_identity=0.19) to UniRef90_Q8LFK4 Hypothetical protein related cluster	2.35899	0.00277621	5.92148e-16
VVTU17432_at	similar (evalue=0.0 match_len=1194 match_identity=0.29) to UniRef90_Q1SLG2 Cyclin-like F-box; Galactose oxidase, central related cluster	3.13588	0.00377107	2.99819e-16
VVTU17433_s_at	similar (evalue=0.008 match_len=54 match_identity=0.30) to UniRef90_Q59296 Catalase related cluster	2.72931	0.00447398	7.76429e-15
VVTU17441_s_at	similar (evalue=4e-33 match_len=504 match_identity=0.17) to UniRef90_Q1SP52 AT5g42220 K5J14_2 related cluster	2.92943	0.0013224	2.99819e-16
VVTU17444_at	similar (evalue=0.006 match_len=201 match_identity=0.13) to UniRef90_UPI0000576538 Cluster related to UPI0000576538; hypothetical protein TeryDRAFT_0857	1.73365	0.01101	4.78994e-10
VVTU17450_s_at	similar (evalue=2e-84 match_len=651 match_identity=0.23) to UniRef90_Q9XQB6 Chlorophyll a b-binding protein CP24 related cluster	3.06379	0.0051856	2.99819e-16
VVTU17452_at	similar (evalue=2e-09 match_len=225 match_identity=0.13) to UniRef90_Q6ZLD9 Hypothetical protein OJ1005_H01.34 related cluster	1.62937	0.01133	7.03967e-07
VVTU17458_at	similar (evalue=7e-66 match_len=555 match_identity=0.23) to UniRef90_Q9FN75 AAA-type ATPase-like protein related cluster	2.42457	0.03765	2.99819e-16
VVTU17463_at	similar (evalue=1e-60 match_len=537 match_identity=0.21) to UniRef90_Q9S7M6 Glutathione S-transferase 2 related cluster	1.64812	0.005057	2.99819e-16
VVTU22390_at	similar (evalue=2e-62 match_len=531 match_identity=0.22) to UniRef90_Q8GXZ5 Hypothetical protein At5g18910 F17K4_160 related cluster	2.35913	0.00151868	2.99819e-16
VVTU22393_s_at	similar (evalue=5e-67 match_len=444 match_identity=0.27) to UniRef90_Q5XF36 At4g14950 related cluster	3.28228	0.000902252	2.99819e-16
VVTU22394_at	similar (evalue=4e-30 match_len=525 match_identity=0.16) to UniRef90_O82459 Rac GTPase activating protein 2 related cluster	2.71503	0.0061569	2.99819e-16
VVTU22395_at	similar (evalue=4e-20 match_len=444 match_identity=0.13) to UniRef90_Q9M9I0 F14O23.1 protein related cluster	1.73449	0.00670006	3.22573e-10
VVTU22398_s_at	similar (evalue=4e-19 match_len=264 match_identity=0.20) to UniRef90_Q6CQE3 Kluyveromyces lactis strain NRRL Y-1140 chromosome D of strain NRRL Y- 1140 of Kluyveromyces lactis related cluster	1.98631	0.03732	2.99819e-16
VVTU22399_at	similar (evalue=4e-11 match_len=396 match_identity=0.11) to UniRef90_Q1T670 Nitrate-induced NOI related cluster	1.63556	0.0097828	2.06254e-05
VVTU22405_at	similar (evalue=9e-17 match_len=201 match_identity=0.20) to UniRef90_Q84JL3 Ubiquitin ligase SINAT3 related cluster	1.56423	0.01618	3.31967e-11
VVTU22407_s_at	similar (evalue=2e-51 match_len=351 match_identity=0.28) to UniRef90_Q9SWV8 Ethylene-responsive small GTP-binding protein related cluster	1.83391	0.00756802	2.3291e-09
VVTU22409_at	similar (evalue=7e-96 match_len=558 match_identity=0.29) to UniRef90_Q8LSZ8 Lipoic acid synthase related cluster	2.46251	0.00153671	2.99819e-16
VVTU22410_at	similar (evalue=2e-10 match_len=171 match_identity=0.20) to UniRef90_Q8LJU2 Putative hydrolase related cluster	1.86398	0.01277	7.54114e-14
VVTU22413_at	similar (evalue=0.008 match_len=141 match_identity=0.17) to UniRef90_Q9SI74 F23N19.12 related cluster	2.76066	0.00267773	2.99819e-16
VVTU22415_s_at	similar (evalue=2e-11 match_len=396 match_identity=0.12) to UniRef90_Q9ZSI7 Probable WRKY transcription factor 47 related cluster	2.94345	0.00234996	2.99819e-16
VVTU22418_at	similar (evalue=5e-06 match_len=81 match_identity=0.28) to UniRef90_O82118 Zinc finger protein related cluster	2.85444	0.0028155	2.99819e-16
VVTU22421_at	similar (evalue=6e-45 match_len=330 match_identity=0.25) to UniRef90_Q10HY8 MATE efflux family protein, expressed related cluster	1.72833	0.0107	6.99049e-06
VVTU22423_s_at	similar (evalue=2e-59 match_len=729 match_identity=0.16) to UniRef90_Q9LEL9 Matrix metalloproteinase related cluster	1.05892	0.02224	2.26242e-14
VVTU22425_at	similar (evalue=3e-10 match_len=273 match_identity=0.17) to UniRef90_Q1SBI8 Hypothetical protein related cluster	2.00952	0.00757464	2.99819e-16
VVTU22426_at	similar (evalue=6e-71 match_len=621 match_identity=0.21) to UniRef90_Q1SM76 Zinc finger, Dof-type related cluster	2.73825	0.00488373	3.05078e-13
VVTU22427_at	similar (evalue=4e-98 match_len=681 match_identity=0.26) to UniRef90_Q287W7 ABC transporter family protein related cluster	2.73921	0.00269177	1.23015e-06
VVTU22428_at	similar (evalue=1e-24 match_len=321 match_identity=0.19) to UniRef90_Q1SYZ0 Homeodomain-related related cluster	1.99027	0.02256	2.99819e-16
VVTU22434_at	similar (evalue=1e-100 match_len=852 match_identity=0.23) to UniRef90_Q8W4E7 Hypothetical protein At5g26820 related cluster	2.50315	0.00180871	1.64906e-10
VVTU22436_at	similar (evalue=1e-46 match_len=495 match_identity=0.19) to UniRef90_Q6ET95 Tetracycline transporter protein-like related cluster	2.35327	0.00742409	4.08377e-14
VVTU22437_at	similar (evalue=9e-32 match_len=79 match_identity=0.87) to UniRef90_Q9LVV7 Gb|AAC24386.1 related cluster	2.1696	0.0037908	2.99819e-16
VVTU22441_x_at	similar (evalue=5e-09 match_len=90 match_identity=0.32) to UniRef90_Q1SI43 Ribosomal protein S17, putative related cluster	2.3522	0.000795599	5.92148e-16
VVTU22442_at	similar (evalue=3e-35 match_len=264 match_identity=0.26) to UniRef90_Q4ADY3 ACAULIS5 protein related cluster	2.58482	0.02648	2.99819e-16
VVTU33872_s_at	similar (evalue=3e-20 match_len=189 match_identity=0.25) to UniRef90_UPI000034F19D Cluster related to UPI000034F19D; antiporter drug transporter	2.73076	0.00111577	4.36912e-07
VVTU34175_s_at	similar (evalue=1e-14 match_len=111 match_identity=0.32) to UniRef90_Q59296 Catalase related cluster	3.12144	0.00141516	2.47991e-12
VVTU34176_s_at	similar (evalue=1e-32 match_len=225 match_identity=0.31) to UniRef90_Q56YZ4 Translation elongation factor eEF-1 alpha chain related cluster	4.11471	0.00066286	2.99819e-16
VVTU34176_x_at	similar (evalue=1e-32 match_len=225 match_identity=0.31) to UniRef90_Q56YZ4 Translation elongation factor eEF-1 alpha chain related cluster	3.56907	0.00181689	2.99819e-16
VVTU13227_s_at	similar (evalue=2e-29 match_len=276 match_identity=0.24) to UniRef90_Q9AUL2 Hypothetical protein OSJNBb0072E24.9 related cluster	3.49651	0.000481879	9.3853e-15
VVTU34181_s_at	similar (evalue=2e-14 match_len=111 match_identity=0.32) to UniRef90_Q59296 Catalase related cluster	2.58495	0.00153374	2.99819e-16
VVTU34182_s_at	similar (evalue=1e-18 match_len=159 match_identity=0.29) to UniRef90_Q5VMX2 Hypothetical protein P0702F05.21 related cluster	3.03651	0.00118234	1.17797e-06
VVTU34185_at	similar (evalue=2e-06 match_len=72 match_identity=0.29) to UniRef90_Q59296 Catalase related cluster	1.58726	0.01356	3.13427e-11
VVTU34185_s_at	similar (evalue=2e-06 match_len=72 match_identity=0.29) to UniRef90_Q59296 Catalase related cluster	4.00696	0.000909303	0.000105868
VVTU34185_x_at	similar (evalue=2e-06 match_len=72 match_identity=0.29) to UniRef90_Q59296 Catalase related cluster	1.53989	0.01525	9.60404e-07
VVTU34192_x_at	similar (evalue=0.009 match_len=96 match_identity=0.20) to UniRef90_Q7XN10 OSJNBa0008M17.5 protein related cluster	3.60098	0.000658747	2.99819e-16
VVTU34193_at	similar (evalue=2e-37 match_len=360 match_identity=0.19) to UniRef90_Q9M1T5 Serine threonine-protein kinase-like protein related cluster	2.37898	0.01183	2.99819e-16
VVTU34194_at	similar (evalue=4e-14 match_len=111 match_identity=0.31) to UniRef90_Q59296 Catalase related cluster	1.78716	0.00439222	0.000257449
VVTU34197_at	similar (evalue=1e-17 match_len=135 match_identity=0.31) to UniRef90_Q1SRL6 Prephenate dehydratase with ACT region related cluster	2.36308	0.00254706	7.51766e-14
VVTU34200_at	similar (evalue=8e-10 match_len=195 match_identity=0.17) to UniRef90_Q1SWW3 Disease resistance protein related cluster	2.56766	0.00175188	2.53305e-09
VVTU34202_at	similar (evalue=2e-05 match_len=165 match_identity=0.14) to UniRef90_Q19PK7 NBS-LRR type disease resistance protein related cluster	2.29123	0.00387998	2.99819e-16
VVTU34204_s_at	similar (evalue=1e-56 match_len=501 match_identity=0.21) to UniRef90_Q45W75 Disease resistance-responsive family protein related cluster	1.45885	0.03042	2.99819e-16
VVTU34205_at	similar (evalue=1e-07 match_len=687 match_identity=0.09) to UniRef90_Q1SEY4 Cyclin-like F-box related cluster	2.10602	0.00420558	2.02632e-14
VVTU34206_at	similar (evalue=1e-23 match_len=186 match_identity=0.29) to UniRef90_Q1SDC2 DnaJ domain, putative related cluster	3.2338	0.00046382	2.99819e-16
VVTU34211_s_at	similar (evalue=4e-56 match_len=489 match_identity=0.21) to UniRef90_Q0ZPX0 CXE carboxylesterase related cluster	3.12198	0.000851937	2.99819e-16
VVTU34212_at	similar (evalue=6e-13 match_len=124 match_identity=0.37) to UniRef90_Q1SI90 Disease resistance protein; AAA ATPase related cluster	2.18493	0.00878081	1.37847e-11
VVTU34214_at	similar (evalue=1e-21 match_len=318 match_identity=0.19) to UniRef90_Q0WNP5 Hypothetical protein At1g54740 related cluster	2.94778	0.00694591	2.99819e-16
VVTU34216_at	similar (evalue=7e-18 match_len=429 match_identity=0.14) to UniRef90_Q7X7Y6 OSJNBa0060P14.15 protein related cluster	2.39686	0.000470746	5.11764e-09
VVTU34223_s_at	similar (evalue=5e-45 match_len=312 match_identity=0.28) to UniRef90_Q9FIJ4 Gb|AAF26028.1 related cluster	3.62033	0.000909687	1.62774e-11
VVTU34224_at	similar (evalue=2e-28 match_len=246 match_identity=0.25) to UniRef90_Q1SRV1 Hypothetical protein related cluster	2.15392	0.00602179	2.99819e-16
VVTU19512_at	similar (evalue=2e-04 match_len=426 match_identity=0.10) to UniRef90_Q9FN33 Arabidopsis thaliana genomic DNA, chromosome 5, TAC clone:K19P17 related cluster	1.22408	0.02075	9.14307e-07
VVTU19516_at	similar (evalue=1e-82 match_len=684 match_identity=0.23) to UniRef90_Q9SRK7 F9F8.22 protein related cluster	2.33308	0.00484041	2.99819e-16
VVTU19527_at	similar (evalue=3e-66 match_len=582 match_identity=0.21) to UniRef90_Q9FQD7 Glutathione S-transferase GST 21 related cluster	1.64884	0.01065	0.000263502
VVTU19537_at	similar (evalue=4e-86 match_len=666 match_identity=0.23) to UniRef90_Q67X51 Putative family II lipase EXL1 related cluster	1.74479	0.01143	2.38614e-12
VVTU19541_s_at	similar (evalue=3e-57 match_len=366 match_identity=0.29) to UniRef90_Q9SS17 40S ribosomal protein S24-1 related cluster	3.56621	0.000212077	2.99819e-16
VVTU19549_at	similar (evalue=5e-45 match_len=270 match_identity=0.31) to UniRef90_Q0D5Z3 Os07g0523100 protein related cluster	2.03045	0.00367176	1.04311e-05
VVTU19552_s_at	similar (evalue=2e-19 match_len=261 match_identity=0.21) to UniRef90_UPI0000196AE3 Cluster related to UPI0000196AE3; KEA2; potassium:hydrogen antiporter	2.83488	0.00145029	4.69342e-05
VVTU19555_at	similar (evalue=5e-62 match_len=501 match_identity=0.24) to UniRef90_Q9S9W2 T1J24.9 protein related cluster	1.79896	0.00732329	1.0279e-05
VVTU19560_s_at	similar (evalue=1e-70 match_len=714 match_identity=0.19) to UniRef90_Q9LIQ6 Arabidopsis thaliana genomic DNA, chromosome 3, BAC clone:F14O13 related cluster	3.06014	0.000771236	2.99819e-16
VVTU19563_s_at	similar (evalue=6e-18 match_len=105 match_identity=0.47) to UniRef90_Q9FLC6 Putative RING-H2 finger protein ATL5B precursor related cluster	2.91341	0.00338945	2.99819e-16
VVTU5140_at	similar (evalue=1e-136 match_len=1017 match_identity=0.24) to UniRef90_Q9SSQ5 F6D8.25 related cluster	1.89383	0.00478219	6.52529e-05
VVTU5141_at	similar (evalue=1e-102 match_len=230 match_identity=0.79) to UniRef90_O82432 Leucine-rich receptor-like protein kinase related cluster	2.9266	0.00368824	2.99819e-16
VVTU5145_at	similar (evalue=1e-153 match_len=1197 match_identity=0.23) to UniRef90_Q2TE73 Ring zinc finger protein related cluster	3.32515	0.00107179	2.99819e-16
VVTU5146_at	similar (evalue=1e-145 match_len=915 match_identity=0.28) to UniRef90_Q9M038 Hypothetical protein T10O8_50 related cluster	2.56923	0.000746066	1.74276e-07
VVTU5147_at	similar (evalue=1e-134 match_len=981 match_identity=0.24) to UniRef90_Q9T024 DnaJ-like protein related cluster	3.11344	0.00101119	1.97879e-12
VVTU5148_at	similar (evalue=3e-74 match_len=332 match_identity=0.49) to UniRef90_Q1SMI5 Prefoldin; tRNA-binding arm; t-snare; Protein kinase PKN PRK1, effector related cluster	3.50516	0.000917469	5.95784e-14
VVTU5149_at	similar (evalue=4e-86 match_len=269 match_identity=0.65) to UniRef90_Q8GYT5 Hypothetical protein At3g13700 MMM17_13 related cluster	2.75989	0.000468728	2.99819e-16
VVTU5150_s_at	similar (evalue=1e-134 match_len=363 match_identity=0.64) to UniRef90_Q8LFT7 Aldehyde dehydrogenase, putative related cluster	2.69881	0.000786279	4.35026e-06
VVTU5151_at	similar (evalue=2e-40 match_len=113 match_identity=0.70) to UniRef90_Q69TX8 Putative transmembrane protein Tmp21 related cluster	3.26405	0.00152551	3.36872e-10
VVTU5152_at	similar (evalue=0.0 match_len=1374 match_identity=0.25) to UniRef90_Q1SA25 Aminotransferase, class V related cluster	2.99821	0.000751321	2.99819e-16
VVTU5153_at	similar (evalue=4e-54 match_len=585 match_identity=0.18) to UniRef90_Q6RZV8 Hypothetical protein G9-7 related cluster	2.73866	0.000632782	2.99819e-16
VVTU5154_at	similar (evalue=1e-60 match_len=750 match_identity=0.18) to UniRef90_Q9M9E4 F3F9.22 related cluster	3.10539	0.00100726	5.7333e-11
VVTU5156_at	similar (evalue=2e-30 match_len=318 match_identity=0.22) to UniRef90_Q1SMF9 Transposase, IS4 related cluster	2.82016	0.00075514	1.03106e-11
VVTU5157_at	similar (evalue=1e-52 match_len=798 match_identity=0.15) to UniRef90_Q1SBE2 Hypothetical protein related cluster	3.61806	0.000456847	1.65782e-14
VVTU5158_at	similar (evalue=1e-29 match_len=576 match_identity=0.15) to UniRef90_Q93ZM9 AT5g13220 T31B5_40 related cluster	2.2003	0.04541	1.16127e-11
VVTU5159_at	similar (evalue=4e-52 match_len=666 match_identity=0.17) to UniRef90_Q6ZJD2 Hypothetical protein OJ1666_A04.10 related cluster	2.9045	0.000545198	2.99819e-16
VVTU5160_at	similar (evalue=1e-21 match_len=168 match_identity=0.30) to UniRef90_Q3E7Q0 Protein At2g45150 related cluster	3.0704	0.000421736	2.96049e-11
VVTU5161_at	similar (evalue=1e-108 match_len=666 match_identity=0.28) to UniRef90_P93394 Uracil phosphoribosyltransferase related cluster	2.78257	0.00153649	1.77211e-11
VVTU5162_at	similar (evalue=0.0 match_len=1197 match_identity=0.28) to UniRef90_Q8H183 Beta-ureidopropionase related cluster	3.42739	0.000636403	2.99819e-16
VVTU5163_at	similar (evalue=2e-35 match_len=456 match_identity=0.19) to UniRef90_Q9FGQ9 Arabidopsis thaliana genomic DNA, chromosome 5, TAC clone:K14A3 related cluster	2.51726	0.00342844	2.99819e-16
VVTU5164_at	similar (evalue=8e-20 match_len=321 match_identity=0.17) to UniRef90_Q9CAA4 Putative transcription factor BIM2 related cluster	3.13342	0.000484086	2.99819e-16
VVTU5165_at	similar (evalue=2e-66 match_len=435 match_identity=0.28) to UniRef90_Q67UZ0 Putative cysteine conjugate beta-lyase related cluster	3.06686	0.000397878	2.78935e-11
VVTU5166_s_at	similar (evalue=2e-94 match_len=609 match_identity=0.28) to UniRef90_O81098 RNA polymerase I, II and III 24.3 kDa subunit related cluster	2.87002	0.00135872	2.48348e-08
VVTU5167_at	similar (evalue=7e-15 match_len=309 match_identity=0.15) to UniRef90_Q9SJG9 Mitogen-activated protein kinase 20 related cluster	2.72876	0.00456166	1.03913e-07
VVTU5168_at	similar (evalue=2e-10 match_len=144 match_identity=0.22) to UniRef90_Q8L9X5 Hypothetical protein related cluster	3.64524	0.000357118	2.99819e-16
VVTU5169_at	similar (evalue=1e-156 match_len=1101 match_identity=0.25) to UniRef90_Q93ZH0 LysM domain GPI-anchored protein 1 precursor related cluster	2.75391	0.00552376	2.99819e-16
VVTU5170_at	similar (evalue=1e-178 match_len=1074 match_identity=0.28) to UniRef90_Q0PW22 Leucine-rich repeat receptor-like kinase related cluster	2.29014	0.00736508	1.44596e-15
VVTU5171_at	similar (evalue=3e-24 match_len=195 match_identity=0.26) to UniRef90_Q9ZS62-4 Isoform 4 of Q9ZS62 related cluster	3.01894	0.0010366	1.23265e-14
VVTU5173_at	similar (evalue=3e-41 match_len=399 match_identity=0.23) to UniRef90_Q5JJY4 Hypothetical protein OSJNBa0062A24.20 related cluster	2.75917	0.000643774	6.27531e-10
VVTU5176_at	similar (evalue=1e-138 match_len=969 match_identity=0.24) to UniRef90_P83291 NADH-cytochrome b5 reductase-like protein related cluster	3.13188	0.000864893	1.09362e-12
VVTU14921_s_at	similar (evalue=1e-28 match_len=176 match_identity=0.59) to UniRef90_Q9LND7 T21E18.16 protein related cluster	2.76476	0.00117421	1.85752e-12
VVTU14922_s_at	similar (evalue=1e-17 match_len=180 match_identity=0.23) to UniRef90_Q1STS4 Calcium-binding EF-hand related cluster	1.56546	0.01064	2.12008e-06
VVTU14923_at	similar (evalue=1e-84 match_len=774 match_identity=0.19) to UniRef90_Q9FE98 Alliinase, putative; 28821-30567 related cluster	2.18043	0.04124	2.99819e-16
VVTU14925_at	similar (evalue=7e-09 match_len=105 match_identity=0.25) to UniRef90_O23190 MAP3K-like protein kinase related cluster	1.77566	0.00844362	0.00052344
VVTU14926_x_at	similar (evalue=3e-20 match_len=143 match_identity=0.57) to UniRef90_Q6QGY1 Merlot proline-rich protein 2 related cluster	2.82839	0.00866154	2.99819e-16
VVTU14930_at	similar (evalue=1e-102 match_len=762 match_identity=0.24) to UniRef90_Q9LW14 Lysophospholipase-like protein related cluster	2.39773	0.01259	1.27967e-10
VVTU14931_at	similar (evalue=1e-98 match_len=540 match_identity=0.32) to UniRef90_Q8LR51 Casein kinase I-like related cluster	2.77079	0.00300876	2.88023e-09
VVTU14933_at	similar (evalue=1e-108 match_len=741 match_identity=0.26) to UniRef90_Q9SYM9 Hypothetical protein T30F21.14 related cluster	2.96326	0.00155145	2.99819e-16
VVTU14934_at	similar (evalue=4e-43 match_len=423 match_identity=0.19) to UniRef90_Q9FGN3 Emb|CAB82288.1 related cluster	2.73037	0.000882311	2.99819e-16
VVTU14939_at	similar (evalue=1e-64 match_len=396 match_identity=0.30) to UniRef90_O82485 Oligopeptide transporter 7 related cluster	2.34629	0.00973253	2.99819e-16
VVTU14941_at	similar (evalue=2e-23 match_len=672 match_identity=0.10) to UniRef90_Q1SX88 Heavy metal transport detoxification protein; Harpin-induced 1 related cluster	2.67641	0.01082	2.99819e-16
VVTU14942_at	similar (evalue=5e-68 match_len=942 match_identity=0.16) to UniRef90_Q9XI57 F9L1.6 related cluster	1.39598	0.03782	5.92148e-16
VVTU14944_at	similar (evalue=3e-30 match_len=234 match_identity=0.27) to UniRef90_Q9CA79 Putative dolichyl-phosphate mannosyltransferase polypeptide 2; 4974- 4608 related cluster	3.19803	0.000502517	2.99819e-16
VVTU14945_at	similar (evalue=3e-26 match_len=237 match_identity=0.25) to UniRef90_Q6ZL16 Putative root border cell-specific protein related cluster	2.33215	0.00514631	2.99819e-16
VVTU14947_at	similar (evalue=5e-32 match_len=393 match_identity=0.18) to UniRef90_Q1S566 GNS1 SUR4 membrane protein related cluster	3.16078	0.00248077	2.99819e-16
VVTU14948_s_at	similar (evalue=5e-56 match_len=408 match_identity=0.26) to UniRef90_Q6H5A2 Putative permease 1 related cluster	3.00109	0.00481486	2.99819e-16
VVTU14952_at	similar (evalue=9e-98 match_len=294 match_identity=0.58) to UniRef90_Q9STM1 Hypothetical protein T29H11_70 related cluster	2.42768	0.00458742	2.99819e-16
VVTU14954_at	similar (evalue=6e-59 match_len=783 match_identity=0.18) to UniRef90_Q9LT31 Similarity to vacuolar protein sorting-associated protein VPS9 related cluster	2.59811	0.00073397	7.97703e-08
VVTU14956_at	similar (evalue=3e-54 match_len=873 match_identity=0.15) to UniRef90_Q9CAA4 Putative transcription factor BIM2 related cluster	2.65678	0.00131238	5.98629e-05
VVTU14957_s_at	similar (evalue=2e-33 match_len=309 match_identity=0.21) to UniRef90_Q5W708 putative glucan 1,3-beta-glucosidase related cluster	1.62372	0.01465	1.34851e-05
VVTU14958_x_at	similar (evalue=1e-16 match_len=345 match_identity=0.18) to UniRef90_Q30CZ8 Putative 5-enolpyruvylshikimate 3-phosphate synthase related cluster	2.53026	0.00119821	2.99819e-16
VVTU14960_at	similar (evalue=6e-61 match_len=684 match_identity=0.20) to UniRef90_Q1KUN0 Hypothetical protein related cluster	2.44831	0.00247844	2.99819e-16
VVTU14961_s_at	similar (evalue=3e-43 match_len=612 match_identity=0.17) to UniRef90_Q9FYG2 Calmodulin-binding transcription activator 4 related cluster	3.14598	0.000742667	2.99819e-16
VVTU14962_at	similar (evalue=3e-08 match_len=180 match_identity=0.19) to UniRef90_Q60EN7 Unknow protein related cluster	2.20676	0.00286775	2.99819e-16
VVTU14963_s_at	similar (evalue=2e-51 match_len=294 match_identity=0.33) to UniRef90_Q9M406 Alpha-tubulin 4 related cluster	3.73774	0.0016263	2.99819e-16
VVTU14965_s_at	similar (evalue=2e-82 match_len=480 match_identity=0.31) to UniRef90_Q93XJ6 Glutamine synthetase related cluster	3.36717	0.00198354	2.99819e-16
VVTU2709_at	similar (evalue=0.0 match_len=1041 match_identity=0.29) to UniRef90_Q3C2L6 Sorbitol related enzyme related cluster	3.37897	0.00260859	2.99819e-16
VVTU2710_s_at	similar (evalue=0.0 match_len=1221 match_identity=0.28) to UniRef90_Q8L6J8 Putative carbamoyl phosphate synthase small subunit related cluster	3.8356	0.01096	2.99819e-16
VVTU2712_at	similar (evalue=1e-138 match_len=1251 match_identity=0.20) to UniRef90_Q0WPA5 Hypothetical protein At1g51630 related cluster	2.08383	0.00569905	2.99819e-16
VVTU2713_s_at	similar (evalue=8e-96 match_len=702 match_identity=0.24) to UniRef90_Q1S0C0 Peptide methionine sulfoxide reductase, putative related cluster	2.85266	0.000492693	4.80106e-13
VVTU2715_s_at	similar (evalue=0.0 match_len=1497 match_identity=0.28) to UniRef90_Q1AFF6 Aldehyde dehydrogenase related cluster	3.29346	0.00127452	2.99819e-16
VVTU2716_at	similar (evalue=1e-163 match_len=1011 match_identity=0.29) to UniRef90_Q1SJW8 Chaperonin clpA B; Checkpoint protein Rad24; DEAD DEAH box helicase, N-terminal related cluster	2.81047	0.000344538	2.99819e-16
VVTU2717_at	similar (evalue=0.0 match_len=1299 match_identity=0.28) to UniRef90_Q9C509 Sphingosine-1-phosphate lyase related cluster	3.17377	0.0011941	2.99819e-16
VVTU2719_at	similar (evalue=1e-151 match_len=924 match_identity=0.27) to UniRef90_Q8S3Q3 Putative apospory-associated protein C related cluster	3.15582	0.000470492	3.8215e-09
VVTU2720_at	similar (evalue=1e-94 match_len=245 match_identity=0.74) to UniRef90_Q6T7F0 SAICAR synthetase related cluster	3.23596	0.00023358	2.99819e-16
VVTU2722_at	similar (evalue=9e-91 match_len=738 match_identity=0.22) to UniRef90_Q2PYX6 Putative 60S ribosomal protein L7-like protein related cluster	2.88985	0.00161623	3.94914e-09
VVTU2723_at	similar (evalue=1e-81 match_len=558 match_identity=0.26) to UniRef90_Q5DQ85 CAPIP1 related cluster	2.74506	0.00122712	1.44596e-15
VVTU2724_at	similar (evalue=1e-100 match_len=288 match_identity=0.67) to UniRef90_Q9SSP4 F3N23.2 protein related cluster	3.04794	0.00150026	2.99819e-16
VVTU2725_s_at	similar (evalue=1e-119 match_len=663 match_identity=0.31) to UniRef90_O48964 Isopentenyl-diphosphate delta-isomerase I related cluster	3.71924	0.000170734	1.84471e-12
VVTU2726_at	similar (evalue=3e-83 match_len=212 match_identity=0.72) to UniRef90_Q0IJY4 Na+ H+ antiporter related cluster	2.95007	0.00160987	1.09883e-12
VVTU2729_at	similar (evalue=8e-62 match_len=945 match_identity=0.17) to UniRef90_Q1T440 RabGAP TBC related cluster	3.0278	0.000989566	1.07535e-11
VVTU2730_at	similar (evalue=1e-151 match_len=1014 match_identity=0.27) to UniRef90_Q9LK77 Similarity to acyl-CoA thioesterase related cluster	3.0081	0.00151992	0.000960415
VVTU2731_s_at	similar (evalue=0.0 match_len=692 match_identity=0.56) to UniRef90_Q76E23 Eukaryotic translation initiation factor 4G related cluster	3.58923	0.000554766	1.93466e-09
VVTU2732_s_at	similar (evalue=0.0 match_len=1590 match_identity=0.27) to UniRef90_P51819 Heat shock protein 83 related cluster	2.43547	0.04648	2.26913e-09
VVTU2734_s_at	similar (evalue=3e-72 match_len=546 match_identity=0.26) to UniRef90_Q9M2Z4 Putative steroid-binding protein 2 related cluster	3.25044	0.000539935	1.1235e-09
VVTU2735_at	similar (evalue=1e-82 match_len=621 match_identity=0.25) to UniRef90_Q6NQ19 Hypothetical protein At5g25170 related cluster	2.91226	0.00079721	2.99819e-16
VVTU2736_at	similar (evalue=0.0 match_len=750 match_identity=0.94) to UniRef90_P56766 Photosystem I P700 chlorophyll a apoprotein A1 related cluster	1.75861	0.01242	3.46243e-14
VVTU2737_at	similar (evalue=0.0 match_len=1965 match_identity=0.31) to UniRef90_P56767 Photosystem I P700 chlorophyll a apoprotein A2 related cluster	3.27614	0.00194981	3.27468e-06
VVTU2741_at	similar (evalue=9e-95 match_len=660 match_identity=0.27) to UniRef90_Q9FMR5 Vesicle-associated membrane protein 714 related cluster	3.37777	0.000547952	2.99819e-16
VVTU2742_at	similar (evalue=5e-66 match_len=501 match_identity=0.24) to UniRef90_Q1T5Q2 Hypothetical protein related cluster	3.2012	0.000886422	2.99819e-16
VVTU2743_at	similar (evalue=4e-43 match_len=163 match_identity=0.58) to UniRef90_Q9LMB4 F14D16.29 related cluster	3.41718	0.00076617	2.99819e-16
VVTU2744_at	similar (evalue=8e-73 match_len=215 match_identity=0.67) to UniRef90_Q2HVA1 KH, type 1 related cluster	3.19932	0.000623631	2.99819e-16
VVTU2745_at	similar (evalue=7e-61 match_len=558 match_identity=0.23) to UniRef90_Q2HTD6 RNA-binding region RNP-1 (RNA recognition motif); Calcium-binding EF- hand related cluster	2.88615	0.000815006	1.83626e-05
VVTU2746_s_at	similar (evalue=9e-83 match_len=504 match_identity=0.31) to UniRef90_Q2V3I8 Protein At4g14147 related cluster	2.8983	0.00178183	9.35583e-09
VVTU2747_at	similar (evalue=6e-13 match_len=543 match_identity=0.11) to UniRef90_Q0DEY3 Os06g0128800 protein related cluster	3.18544	0.00508818	0.000213975
VVTU16124_at	similar (evalue=4e-49 match_len=387 match_identity=0.24) to UniRef90_Q8H0E0 PIN1-like auxin transport protein related cluster	3.16938	0.00230438	2.99819e-16
VVTU16125_at	similar (evalue=9e-45 match_len=609 match_identity=0.16) to UniRef90_Q9LMB7 F14D16.26 related cluster	2.67664	0.00144148	2.99819e-16
VVTU16126_s_at	similar (evalue=6e-86 match_len=444 match_identity=0.33) to UniRef90_Q8W3L8 Xyloglucan endo-transglycosylase related cluster	3.59419	0.02216	2.99819e-16
VVTU16129_at	similar (evalue=4e-26 match_len=243 match_identity=0.23) to UniRef90_Q6ICY4 Metal tolerance protein C2 related cluster	2.81401	0.000827684	2.99819e-16
VVTU16138_s_at	similar (evalue=5e-48 match_len=597 match_identity=0.17) to UniRef90_Q9LLQ4 Asparaginyl endopeptidase related cluster	2.51574	0.04935	2.99819e-16
VVTU16139_at	similar (evalue=3e-59 match_len=474 match_identity=0.25) to UniRef90_Q9M8U1 Calmodulin-like protein 18 related cluster	2.49415	0.00117144	2.23968e-10
VVTU16140_at	similar (evalue=2e-35 match_len=459 match_identity=0.17) to UniRef90_O81484 Putative strictosidine synthase related cluster	1.85828	0.01518	2.99819e-16
VVTU16141_at	similar (evalue=1e-49 match_len=300 match_identity=0.29) to UniRef90_Q8LEA8 Phytochrome A-associated F-box protein related cluster	3.46735	0.000838294	2.99819e-16
VVTU16142_at	similar (evalue=4e-72 match_len=456 match_identity=0.28) to UniRef90_Q8S7E2 Hypothetical protein OSJNBa0057L21.15 related cluster	2.46924	0.00102515	2.99819e-16
VVTU16145_at	similar (evalue=1e-31 match_len=315 match_identity=0.21) to UniRef90_Q1T3B5 ATPase, E1-E2 type; Peptidase M, neutral zinc metallopeptidases, zinc- binding site related cluster	2.90982	0.00154462	2.77019e-07
VVTU16146_at	similar (evalue=5e-43 match_len=354 match_identity=0.25) to UniRef90_Q1SXB4 Hypothetical protein related cluster	2.85675	0.000836049	2.99819e-16
VVTU16147_at	similar (evalue=3e-53 match_len=465 match_identity=0.20) to UniRef90_Q2MIZ4 Cytochrome P450 monooxygenase CYP706A11 related cluster	2.18777	0.01978	2.99819e-16
VVTU16148_s_at	similar (evalue=6e-10 match_len=120 match_identity=0.26) to UniRef90_Q14K77 Arachidonic acid-induced DEA1-like protein related cluster	2.68909	0.05222	2.99819e-16
VVTU16148_x_at	similar (evalue=6e-10 match_len=120 match_identity=0.26) to UniRef90_Q14K77 Arachidonic acid-induced DEA1-like protein related cluster	1.69304	0.01792	2.99819e-16
VVTU32352_s_at	similar (evalue=5e-60 match_len=444 match_identity=0.26) to UniRef90_P35133 Ubiquitin-conjugating enzyme E2-17 kDa 10 12 related cluster	3.74015	0.000246422	1.16274e-15
VVTU16151_s_at	similar (evalue=2e-30 match_len=210 match_identity=0.29) to UniRef90_Q84KZ1 Purple acid phosphatase related cluster	3.30912	0.000745587	2.99819e-16
VVTU16152_at	similar (evalue=1e-29 match_len=279 match_identity=0.23) to UniRef90_Q8RWC3 Hypothetical protein At3g19340 related cluster	2.09599	0.00150001	2.99819e-16
VVTU16154_at	similar (evalue=3e-06 match_len=84 match_identity=0.30) to UniRef90_Q8LCU3 Hypothetical protein related cluster	3.14223	0.00103963	2.99819e-16
VVTU16155_x_at	similar (evalue=2e-91 match_len=258 match_identity=0.65) to UniRef90_Q1S8T0 Protein kinase related cluster	2.47426	0.00651695	2.99819e-16
VVTU16158_at	similar (evalue=3e-84 match_len=642 match_identity=0.24) to UniRef90_Q1RV97 Adenosine AMP deaminase related cluster	3.32437	0.00133836	2.99819e-16
VVTU16163_at	similar (evalue=1e-57 match_len=612 match_identity=0.19) to UniRef90_Q1SJ72 Hypothetical protein related cluster	2.99769	0.01296	2.99819e-16
VVTU16164_s_at	similar (evalue=5e-11 match_len=63 match_identity=0.44) to UniRef90_Q94JU3 COP9 signalosome complex subunit 7 related cluster	3.21603	0.000793549	1.30823e-11
VVTU16165_at	similar (evalue=3e-34 match_len=375 match_identity=0.22) to UniRef90_Q7Y0B7 Putative Myb-like DNA-binding protein related cluster	2.98775	0.00288291	2.99819e-16
VVTU16166_at	similar (evalue=3e-82 match_len=579 match_identity=0.25) to UniRef90_Q42572 DNA ligase related cluster	2.55959	0.00103039	2.99819e-16
VVTU16167_at	similar (evalue=3e-04 match_len=156 match_identity=0.19) to UniRef90_Q9SFF5 F2O10.14 protein related cluster	2.8508	0.00591241	2.99819e-16
VVTU3232_at	similar (evalue=5e-96 match_len=663 match_identity=0.25) to UniRef90_O23429 Vesicle-associated membrane protein 724 related cluster	3.23072	0.000926116	6.57158e-12
VVTU3234_at	similar (evalue=2e-47 match_len=462 match_identity=0.21) to UniRef90_Q8LDT1 Hypothetical protein related cluster	2.31535	0.00257426	0.00052661
VVTU3235_at	similar (evalue=3e-82 match_len=338 match_identity=0.52) to UniRef90_Q3L181 Perakine reductase related cluster	2.33143	0.02355	2.99819e-16
VVTU3236_at	similar (evalue=2e-28 match_len=549 match_identity=0.14) to UniRef90_Q949S3 Hypothetical protein At3g42725 related cluster	1.98361	0.00550202	2.99819e-16
VVTU3237_at	similar (evalue=5e-31 match_len=261 match_identity=0.25) to UniRef90_Q1RYK7 Hypothetical protein related cluster	2.39361	0.02834	2.99819e-16
VVTU3238_at	similar (evalue=3e-89 match_len=513 match_identity=0.30) to UniRef90_Q8L949 Plastid protein related cluster	3.20997	0.000627815	2.99819e-16
VVTU3239_at	similar (evalue=1e-147 match_len=1509 match_identity=0.20) to UniRef90_Q5ZDL8 Hypothetical protein P0416D03.38-1 related cluster	2.57703	0.000646581	2.99819e-16
VVTU3240_at	similar (evalue=1e-133 match_len=1221 match_identity=0.21) to UniRef90_Q4V3B4 At3g49350 related cluster	3.25406	0.000899353	1.78975e-08
VVTU32186_s_at	similar (evalue=2e-46 match_len=405 match_identity=0.23) to UniRef90_Q1S159 SH3 related cluster	3.03188	0.00046652	2.99819e-16
VVTU32204_x_at	similar (evalue=4e-50 match_len=372 match_identity=0.28) to UniRef90_P51819 Heat shock protein 83 related cluster	1.77757	0.00920284	0.000528576
VVTU32212_s_at	similar (evalue=1e-18 match_len=198 match_identity=0.23) to UniRef90_Q9SE60 Methylenetetrahydrofolate reductase 1 related cluster	3.086	0.00127139	2.99819e-16
VVTU32214_x_at	DQ834699 Vitis vinifera putative aquaporin (PIP2;2) mRNA, complete cds.	1.85414	0.00630043	3.57134e-08
VVTU32218_x_at	similar (evalue=3e-17 match_len=141 match_identity=0.30) to UniRef90_Q9M4H3 Putative metallothionein-like protein related cluster	3.36455	0.00535219	2.99819e-16
VVTU27602_s_at	similar (evalue=1e-33 match_len=246 match_identity=0.29) to UniRef90_Q9XF89 Chlorophyll a-b binding protein CP26, chloroplast precursor related cluster	3.57461	0.0029634	2.99819e-16
VVTU27604_at	similar (evalue=6e-14 match_len=456 match_identity=0.13) to UniRef90_Q5XVF6 Hypothetical protein related cluster	1.98919	0.0066156	2.99819e-16
VVTU27605_at	similar (evalue=6e-32 match_len=294 match_identity=0.24) to UniRef90_Q8LR34 Putative iron-sulfur cofactor synthesis protein iscU related cluster	1.52938	0.0103	0.000420221
VVTU27613_at	similar (evalue=6e-29 match_len=270 match_identity=0.25) to UniRef90_Q8GY69 Putative transcription factor II related cluster	2.49288	0.00121953	2.99819e-16
VVTU27614_at	similar (evalue=6e-16 match_len=69 match_identity=0.52) to UniRef90_Q5Z825 Putative avrRpt2-induced AIG2 protein related cluster	2.75118	0.00110451	2.99819e-16
VVTU27617_s_at	similar (evalue=6e-26 match_len=216 match_identity=0.25) to UniRef90_Q0R4F7 GDSL-lipase 1 related cluster	2.20899	0.04342	2.99819e-16
VVTU27621_at	similar (evalue=3e-42 match_len=324 match_identity=0.27) to UniRef90_Q1STG0 Ribosomal L22e protein related cluster	3.15523	0.000978564	2.99819e-16
VVTU27622_at	similar (evalue=2e-13 match_len=153 match_identity=0.22) to UniRef90_Q3LVR0 TO26-13 related cluster	2.55308	0.00326407	2.99819e-16
VVTU27625_at	similar (evalue=1e-19 match_len=378 match_identity=0.14) to UniRef90_Q9FYX4 BAC19.2 related cluster	2.83383	0.000533252	2.66576e-13
VVTU27626_at	similar (evalue=6e-11 match_len=123 match_identity=0.26) to UniRef90_P51425 60S ribosomal protein L39 related cluster	1.60256	0.01671	4.40195e-05
VVTU27627_s_at	similar (evalue=8e-24 match_len=201 match_identity=0.24) to UniRef90_Q8S8K0 Expressed protein related cluster	2.7117	0.00155574	4.47274e-12
VVTU27628_s_at	similar (evalue=9e-09 match_len=123 match_identity=0.26) to UniRef90_Q9LD28 Histone H2A.6 related cluster	3.1353	0.00129886	2.99819e-16
VVTU13038_s_at	similar (evalue=2e-58 match_len=462 match_identity=0.25) to UniRef90_Q1SEL9 Hypothetical protein related cluster	3.19494	0.02881	2.99819e-16
VVTU27635_x_at	similar (evalue=4e-64 match_len=558 match_identity=0.23) to UniRef90_Q6RZW8 Putative ethylene response factor 4 related cluster	2.31145	0.02853	2.99819e-16
VVTU27636_x_at	similar (evalue=1e-09 match_len=213 match_identity=0.16) to UniRef90_Q9SYH0 F15I1.22 related cluster	2.18934	0.00798307	2.99819e-16
VVTU27639_x_at	similar (evalue=5e-04 match_len=90 match_identity=0.22) to UniRef90_Q0DBS6 Os06g0531200 protein related cluster	2.11288	0.0032928	2.01115e-09
VVTU27641_at	similar (evalue=4e-15 match_len=153 match_identity=0.23) to UniRef90_UPI0000481BB1 Cluster related to UPI0000481BB1	1.92922	0.01076	5.92148e-16
VVTU27646_s_at	similar (evalue=1e-73 match_len=459 match_identity=0.30) to UniRef90_Q9LKH8 NADPH-protochlorophyllide oxidoreductase related cluster	3.27947	0.00438282	2.99819e-16
VVTU27647_s_at	similar (evalue=3e-44 match_len=178 match_identity=0.64) to UniRef90_P26518 Glyceraldehyde-3-phosphate dehydrogenase, cytosolic related cluster	4.13528	0.00025915	1.80301e-05
VVTU27648_x_at	similar (evalue=1e-13 match_len=153 match_identity=0.25) to UniRef90_Q94AP3 Putative nodulin protein related cluster	1.60385	0.00853935	1.99483e-11
VVTU27650_s_at	similar (evalue=2e-22 match_len=219 match_identity=0.24) to UniRef90_Q14K87 Plastid ribosomal protein PRPL5 related cluster	2.73626	0.00134732	2.59042e-10
VVTU27545_s_at	similar (evalue=9e-14 match_len=156 match_identity=0.23) to UniRef90_Q93ZD7 AT3g58970 F17J16_20 related cluster	3.40735	0.000620755	2.99819e-16
VVTU11866_s_at	similar (evalue=1e-105 match_len=891 match_identity=0.22) to UniRef90_Q9LHS3 Arabidopsis thaliana genomic DNA, chromosome 5, TAC clone:K16F4 related cluster	3.31236	0.000485712	5.92148e-16
VVTU27550_at	similar (evalue=1e-11 match_len=102 match_identity=0.33) to UniRef90_Q05758 Ketol-acid reductoisomerase, chloroplast precursor related cluster	2.11976	0.00574211	2.99819e-16
VVTU27555_x_at	similar (evalue=1e-23 match_len=207 match_identity=0.24) to UniRef90_Q9LG28 F14J16.9 related cluster	2.97457	0.00344401	2.99819e-16
VVTU27564_s_at	similar (evalue=1e-42 match_len=399 match_identity=0.22) to UniRef90_Q1PEH2 Glycoside hydrolase family 28 protein polygalacturonase family protein related cluster	2.10784	0.0034716	1.60885e-08
VVTU27568_s_at	similar (evalue=2e-38 match_len=252 match_identity=0.32) to UniRef90_Q9MBA2 MinD related cluster	2.80154	0.000283333	3.43701e-14
VVTU27570_s_at	similar (evalue=1e-29 match_len=228 match_identity=0.27) to UniRef90_Q8H534 Putative adenine phosphoribosyl transferase related cluster	3.26477	0.00173279	2.99819e-16
VVTU27572_s_at	similar (evalue=6e-15 match_len=150 match_identity=0.25) to UniRef90_Q1S9R3 Aldehyde dehydrogenase related cluster	2.1041	0.00639971	2.99819e-16
VVTU27577_s_at	similar (evalue=1e-10 match_len=267 match_identity=0.15) to UniRef90_Q8L9C8 Hypothetical protein related cluster	2.00547	0.01842	9.44272e-10
VVTU27578_at	similar (evalue=6e-16 match_len=147 match_identity=0.28) to UniRef90_Q8LKV3 Beta-carotene hydroxylase related cluster	1.38153	0.02524	0.000871644
VVTU27580_at	similar (evalue=4e-08 match_len=267 match_identity=0.13) to UniRef90_Q0DVP3 Os03g0119700 protein related cluster	1.97117	0.00166131	1.36734e-07
VVTU27586_s_at	similar (evalue=2e-13 match_len=147 match_identity=0.21) to UniRef90_Q2HTM1 At1g08970 F7G19_16 related cluster	3.20334	0.000551762	2.99819e-16
VVTU27587_s_at	similar (evalue=3e-11 match_len=222 match_identity=0.19) to UniRef90_Q2TGZ7 Ultraviolet-B-repressible protein related cluster	3.28262	0.00589522	2.99819e-16
VVTU27591_at	similar (evalue=2e-25 match_len=360 match_identity=0.18) to UniRef90_O81348 Symbiotic ammonium transporter related cluster	2.58849	0.01425	2.99819e-16
VVTU27596_at	similar (evalue=7e-35 match_len=357 match_identity=0.18) to UniRef90_Q9SJR2 Hypothetical protein At2g36430 related cluster	2.18831	0.00696661	3.07853e-05
VVTU27599_s_at	similar (evalue=2e-22 match_len=237 match_identity=0.23) to UniRef90_Q1S712 Longin-like related cluster	3.51427	0.000497988	2.99819e-16
VVTU27601_at	similar (evalue=4e-32 match_len=243 match_identity=0.28) to UniRef90_Q850K5 Lipid transfer protein isoform 4 related cluster	2.65421	0.00362086	4.00736e-09
VVTU2986_at	similar (evalue=3e-63 match_len=606 match_identity=0.21) to UniRef90_Q5RJC3 At5g59830 related cluster	3.09631	0.000267336	3.56486e-11
VVTU2987_at	similar (evalue=1e-137 match_len=1035 match_identity=0.25) to UniRef90_Q944I3 AT3g01400 T13O15_4 related cluster	2.80779	0.0025267	5.05419e-15
VVTU2989_at	similar (evalue=5e-07 match_len=228 match_identity=0.14) to UniRef90_Q9M211 Hypothetical protein T8B10_140 related cluster	2.67178	0.00290878	2.12019e-07
VVTU2990_at	similar (evalue=4e-36 match_len=273 match_identity=0.28) to UniRef90_O04421 Signal recognition particle 14 kDa protein related cluster	2.5324	0.00354335	2.99819e-16
VVTU2990_s_at	similar (evalue=4e-36 match_len=273 match_identity=0.28) to UniRef90_O04421 Signal recognition particle 14 kDa protein related cluster	2.9154	0.000729451	1.59294e-09
VVTU2993_s_at	similar (evalue=0.0 match_len=1530 match_identity=0.31) to UniRef90_Q9SSV4 Inositol-3-phosphate synthase related cluster	3.50371	0.00297389	2.99819e-16
VVTU2994_at	similar (evalue=5e-62 match_len=138 match_identity=0.91) to UniRef90_Q9SDM5 P-glycoprotein related cluster	3.29257	0.00419165	2.99819e-16
VVTU2995_at	similar (evalue=1e-62 match_len=927 match_identity=0.15) to UniRef90_Q6JJ25 Hypothetical protein related cluster	3.2907	0.00084399	2.99819e-16
VVTU2996_at	similar (evalue=1e-57 match_len=176 match_identity=0.63) to UniRef90_Q8GTX9 Cell cycle control crn (Crooked neck) protein-like related cluster	2.97893	0.000718276	1.25831e-08
VVTU2997_at	similar (evalue=1e-167 match_len=1113 match_identity=0.25) to UniRef90_Q8GWW7 Agmatine deiminase related cluster	2.60983	0.000995891	2.99819e-16
VVTU2998_at	similar (evalue=0.0 match_len=463 match_identity=0.82) to UniRef90_Q94C84 Hypothetical protein At4g01810 related cluster	2.86394	0.000471725	2.99819e-16
VVTU30025_s_at	similar (evalue=4e-09 match_len=153 match_identity=0.20) to UniRef90_P93768 Probable 26S proteasome non-ATPase regulatory subunit 3 related cluster	3.0799	0.00046751	4.35207e-06
VVTU30030_x_at	similar (evalue=1e-12 match_len=168 match_identity=0.22) to UniRef90_Q9LYB0 Hypothetical protein T20O10_220 related cluster	3.04914	0.00164762	2.99819e-16
VVTU30048_at	similar (evalue=2e-20 match_len=270 match_identity=0.19) to UniRef90_UPI0000163575 Cluster related to UPI0000163575; unknown protein	2.41987	0.0014283	6.94433e-08
VVTU30053_x_at	similar (evalue=4e-24 match_len=183 match_identity=0.29) to UniRef90_Q7DMP0 Calmodulin-2 4 related cluster	3.26169	0.000869897	3.98404e-07
VVTU30058_at	similar (evalue=1e-04 match_len=108 match_identity=0.21) to UniRef90_Q7M1K9 Chlorophyll a b-binding protein related cluster	1.41073	0.02137	1.1638e-06
VVTU30058_x_at	similar (evalue=1e-04 match_len=108 match_identity=0.21) to UniRef90_Q7M1K9 Chlorophyll a b-binding protein related cluster	2.01209	0.0178	2.99819e-16
VVTU30059_x_at	similar (evalue=2e-18 match_len=165 match_identity=0.22) to UniRef90_Q71BG4 Delta-8-sphingolipid desaturase related cluster	2.37926	0.00131239	5.13252e-09
VVTU30075_at	similar (evalue=5e-29 match_len=70 match_identity=0.84) to UniRef90_Q84VZ1 At1g79790 related cluster	2.23533	0.00221115	2.90649e-07
VVTU30077_s_at	similar (evalue=6e-72 match_len=444 match_identity=0.31) to UniRef90_Q10CA9 ADP-ribosylation factor, putative, expressed related cluster	3.45899	0.0017902	2.99819e-16
VVTU30096_s_at	similar (evalue=4e-28 match_len=231 match_identity=0.23) to UniRef90_Q10QG7 Expressed protein related cluster	2.22233	0.00236796	1.23981e-07
VVTU30107_at	similar (evalue=3e-52 match_len=417 match_identity=0.23) to UniRef90_Q6L3Q0 Polyprotein, putative related cluster	2.29968	0.00293826	2.99819e-16
VVTU30108_s_at	similar (evalue=2e-07 match_len=93 match_identity=0.30) to UniRef90_P19595 UTP--glucose-1-phosphate uridylyltransferase related cluster	3.69845	0.00109185	2.99819e-16
VVTU30110_s_at	similar (evalue=2e-05 match_len=35 match_identity=0.60) to UniRef90_Q9SSK9 MLP-like protein 28 related cluster	3.20026	0.01617	2.99819e-16
VVTU30110_x_at	similar (evalue=2e-05 match_len=35 match_identity=0.60) to UniRef90_Q9SSK9 MLP-like protein 28 related cluster	1.96369	0.00317337	2.99819e-16
VVTU30111_at	similar (evalue=9e-09 match_len=105 match_identity=0.23) to UniRef90_Q9FRW6 Aspartic proteinase 4 related cluster	3.02376	0.00257798	2.99819e-16
VVTU11943_s_at	similar (evalue=8e-62 match_len=606 match_identity=0.23) to UniRef90_Q2HUT9 Nascent polypeptide-associated complex NAC; UBA-like related cluster	3.33272	0.000286073	9.49916e-13
VVTU11946_at	similar (evalue=5e-67 match_len=750 match_identity=0.18) to UniRef90_Q9SIP1 Hypothetical protein At2g31670 related cluster	2.89183	0.00115912	5.79879e-10
VVTU11947_at	similar (evalue=6e-35 match_len=300 match_identity=0.23) to UniRef90_Q58A16 Hypothetical protein 7E10 related cluster	2.19219	0.00776773	2.99819e-16
VVTU11955_s_at	similar (evalue=7e-91 match_len=651 match_identity=0.24) to UniRef90_Q9C5G6 Hypothetical protein At1g23430 related cluster	2.54472	0.00348314	2.99819e-16
VVTU11956_at	similar (evalue=3e-70 match_len=729 match_identity=0.20) to UniRef90_P32980 ATP synthase delta chain, chloroplast precursor related cluster	3.22041	0.00424439	2.99819e-16
VVTU11957_s_at	similar (evalue=2e-52 match_len=456 match_identity=0.25) to UniRef90_Q8LJR4 Syntaxin related cluster	2.36977	0.00256508	2.99819e-16
VVTU11959_s_at	similar (evalue=9e-68 match_len=531 match_identity=0.25) to UniRef90_Q9ZST5 PII protein related cluster	2.79804	0.00124711	1.63678e-12
VVTU11962_at	similar (evalue=2e-63 match_len=633 match_identity=0.18) to UniRef90_Q93XX9 Hypothetical protein At5g42960; MBD2.16 related cluster	3.05017	0.000317507	2.99819e-16
VVTU11965_x_at	similar (evalue=4e-67 match_len=561 match_identity=0.22) to UniRef90_Q7XD86 TPR Domain containing protein, expressed related cluster	2.01704	0.00265832	1.62963e-06
VVTU11967_at	similar (evalue=1e-111 match_len=801 match_identity=0.24) to UniRef90_Q1RVC7 Peptidase S14, ClpP related cluster	3.2207	0.000512105	2.99819e-16
VVTU11969_at	AY233206 Vitis vinifera putative oxygen evolving enhancer protein (PsbP2) mRNA, partial cds.	2.76417	0.00338904	2.99819e-16
VVTU11971_at	similar (evalue=9e-90 match_len=561 match_identity=0.28) to UniRef90_Q8W4L0 Hypothetical protein At3g10300; F14P13.10 related cluster	3.59927	0.000649206	2.99819e-16
VVTU11974_at	similar (evalue=1e-32 match_len=612 match_identity=0.15) to UniRef90_Q8LDD3 Hypothetical protein related cluster	2.54876	0.00131787	2.16777e-08
VVTU11975_x_at	similar (evalue=1e-09 match_len=495 match_identity=0.11) to UniRef90_Q41111 Dehydrin related cluster	3.5137	0.000436045	5.95429e-05
VVTU11977_at	similar (evalue=4e-39 match_len=594 match_identity=0.16) to UniRef90_Q1S928 Hypothetical protein related cluster	1.46875	0.01868	3.66287e-05
VVTU11982_at	similar (evalue=4e-46 match_len=303 match_identity=0.29) to UniRef90_Q2R242 H ACA ribonucleoprotein complex subunit 1-like protein 1, putative, expressed related cluster	3.05135	0.00122518	4.62757e-14
VVTU11984_at	similar (evalue=6e-65 match_len=522 match_identity=0.22) to UniRef90_Q9M404 Putative Rho GDP dissociation inhibitor related cluster	3.01801	0.000686384	2.99819e-16
VVTU11985_at	similar (evalue=8e-83 match_len=687 match_identity=0.22) to UniRef90_Q9LYA1 Hypothetical protein F18O22_70 related cluster	3.04047	0.000928782	4.23082e-15
VVTU11986_s_at	similar (evalue=7e-27 match_len=252 match_identity=0.25) to UniRef90_Q8GW48 Hypothetical protein related cluster	2.68108	0.00301164	6.44277e-05
VVTU11987_s_at	similar (evalue=1e-132 match_len=720 match_identity=0.30) to UniRef90_Q49QW6 Expansin related cluster	2.90823	0.02045	2.99819e-16
VVTU11988_at	similar (evalue=1e-123 match_len=738 match_identity=0.28) to UniRef90_Q6T5H5 Alpha-expansin 3 related cluster	3.85009	0.00467317	2.99819e-16
VVTU11993_at	similar (evalue=7e-69 match_len=423 match_identity=0.30) to UniRef90_Q9LZ97 Hypothetical protein T1E22_40 related cluster	3.23509	0.00149274	2.99819e-16
VVTU10988_at	similar (evalue=3e-36 match_len=531 match_identity=0.14) to UniRef90_Q9LNR2 F1L3.12 related cluster	1.9116	0.02756	2.99819e-16
VVTU10989_at	similar (evalue=4e-27 match_len=342 match_identity=0.19) to UniRef90_Q1S8N2 Homeodomain-like related cluster	2.99722	0.01972	2.92329e-05
VVTU10995_at	similar (evalue=1e-21 match_len=183 match_identity=0.25) to UniRef90_Q6Z006 Putative PGT-2 related cluster	2.25423	0.00252162	1.45051e-10
VVTU10998_at	similar (evalue=1e-61 match_len=813 match_identity=0.18) to UniRef90_Q1S664 Kinesin, motor region; Helix-hairpin-helix DNA-binding, class 1; DNA polymerase beta, N-terminal-like related cluster	1.5945	0.0114	2.14269e-05
VVTU10999_at	similar (evalue=2e-31 match_len=231 match_identity=0.25) to UniRef90_Q6JJ33 Putative serine carboxipeptidase related cluster	2.66812	0.0208	2.99819e-16
VVTU11000_at	similar (evalue=3e-22 match_len=591 match_identity=0.11) to UniRef90_Q9LM46 F2E2.20 related cluster	1.33435	0.03332	0.000112848
VVTU11004_s_at	similar (evalue=3e-17 match_len=186 match_identity=0.21) to UniRef90_Q9C7T8 Hypothetical protein T9N14.2 related cluster	2.82294	0.000718314	2.99819e-16
VVTU11005_at	similar (evalue=7e-24 match_len=336 match_identity=0.18) to UniRef90_Q9LJ86 Gb|AAD48513.1 related cluster	1.57091	0.02581	0.000208403
VVTU11008_at	similar (evalue=1e-11 match_len=204 match_identity=0.20) to UniRef90_Q2V301 Protein At5g50175 related cluster	3.12211	0.00567953	2.99819e-16
VVTU11009_at	similar (evalue=4e-06 match_len=138 match_identity=0.18) to UniRef90_Q8GUF9 Hypothetical protein related cluster	2.95311	0.000441673	1.20585e-14
VVTU11012_at	similar (evalue=7e-35 match_len=357 match_identity=0.20) to UniRef90_Q9ZSL6 Sigma-like factor related cluster	1.6411	0.01398	1.78795e-10
VVTU11014_at	similar (evalue=7e-49 match_len=369 match_identity=0.25) to UniRef90_Q8VYL1 Putative adenylate kinase related cluster	1.82917	0.01257	4.90668e-11
VVTU11015_at	similar (evalue=6e-48 match_len=309 match_identity=0.26) to UniRef90_Q0J0R9 Os09g0485800 protein related cluster	2.27398	0.00304964	5.1961e-05
VVTU11016_at	similar (evalue=4e-25 match_len=291 match_identity=0.19) to UniRef90_Q84XY9 Wax synthase isoform 1 related cluster	2.28297	0.00472131	2.99819e-16
VVTU11017_at	similar (evalue=6e-49 match_len=249 match_identity=0.32) to UniRef90_Q940X6 Anaphase promoting complex subunit 11 related cluster	1.57923	0.00927156	2.50758e-05
VVTU11019_at	similar (evalue=2e-06 match_len=228 match_identity=0.12) to UniRef90_Q0WMZ6 Hypothetical protein At3g56600 related cluster	2.05337	0.00353132	5.86875e-15
VVTU11021_at	similar (evalue=2e-11 match_len=105 match_identity=0.26) to UniRef90_Q4IEF9 Hypothetical protein related cluster	1.5767	0.02986	0.000632322
VVTU11237_at	similar (evalue=8e-18 match_len=198 match_identity=0.23) to UniRef90_Q1RVL0 Agenet related cluster	2.81398	0.0011747	2.99819e-16
VVTU11240_at	similar (evalue=2e-11 match_len=585 match_identity=0.10) to UniRef90_Q2QYA4 Hypothetical protein related cluster	2.35423	0.00171393	2.99819e-16
VVTU11241_at	similar (evalue=6e-13 match_len=123 match_identity=0.27) to UniRef90_Q9FI45 Carbonyl reductase-like protein related cluster	2.72473	0.000911624	2.99819e-16
VVTU11245_at	similar (evalue=1e-25 match_len=186 match_identity=0.31) to UniRef90_O05000 NADH-ubiquinone oxidoreductase chain 2 related cluster	3.06564	0.00280112	3.10947e-06
VVTU9616_at	similar (evalue=2e-28 match_len=282 match_identity=0.22) to UniRef90_Q9FZC3 T1K7.25 protein related cluster	2.76652	0.00281421	2.99819e-16
VVTU9618_at	similar (evalue=1e-141 match_len=323 match_identity=0.73) to UniRef90_Q7F1F4 Putative glycosyl hydrolase related cluster	2.86491	0.00815996	2.99819e-16
VVTU9619_x_at	AF281656 Vitis vinifera putative transcription factor mRNA, complete cds.	2.47023	0.00246379	0.000153856
VVTU9620_at	similar (evalue=1e-119 match_len=1215 match_identity=0.18) to UniRef90_Q67UI1 Glutaredoxin-related-like protein related cluster	2.36326	0.00671826	1.79842e-07
VVTU9621_at	similar (evalue=1e-66 match_len=615 match_identity=0.22) to UniRef90_Q9SA23 Syntaxin-51 related cluster	2.98457	0.000613178	9.49426e-14
VVTU9622_at	similar (evalue=0.001 match_len=225 match_identity=0.15) to UniRef90_Q0WYB9 Hypothetical protein related cluster	2.49062	0.01328	2.99819e-16
VVTU9623_at	similar (evalue=3e-25 match_len=82 match_identity=0.73) to UniRef90_Q6NLP8 At5g66180 related cluster	1.65374	0.0178	8.6527e-07
VVTU9624_at	similar (evalue=7e-05 match_len=522 match_identity=0.07) to UniRef90_Q5AGI7 Hypothetical protein related cluster	2.96181	0.000610542	2.99819e-16
VVTU9626_x_at	similar (evalue=1e-25 match_len=327 match_identity=0.19) to UniRef90_Q5NAN5 Putative transcription factor OsGLK2 related cluster	2.13789	0.01468	2.99819e-16
VVTU9627_s_at	similar (evalue=2e-91 match_len=723 match_identity=0.22) to UniRef90_Q1S193 Alpha beta hydrolase fold related cluster	3.03414	0.000708091	2.99819e-16
VVTU9628_at	similar (evalue=3e-43 match_len=139 match_identity=0.60) to UniRef90_Q5VRW0 Hypothetical protein P0013F10.19 related cluster	3.05092	0.00103802	0.00019325
VVTU9630_at	similar (evalue=5e-29 match_len=486 match_identity=0.16) to UniRef90_Q1S306 Hypothetical protein related cluster	2.89207	0.00107913	2.49229e-13
VVTU9631_at	similar (evalue=2e-17 match_len=270 match_identity=0.20) to UniRef90_Q940R3 AT5g62650 MRG21_7 related cluster	2.90063	0.000326945	2.99819e-16
VVTU9634_at	similar (evalue=4e-18 match_len=258 match_identity=0.21) to UniRef90_Q9SGI0 T13O15.1 protein related cluster	2.43313	0.00171509	3.15941e-06
VVTU9635_s_at	similar (evalue=1e-135 match_len=270 match_identity=0.88) to UniRef90_Q19U04 NADH-dependent hydroxypyruvate reductase related cluster	3.37225	0.00221269	2.99819e-16
VVTU9721_at	similar (evalue=1e-21 match_len=186 match_identity=0.27) to UniRef90_Q53M53 Hemolysin A, putative related cluster	2.01433	0.00961231	3.90167e-09
VVTU9722_at	similar (evalue=1e-73 match_len=753 match_identity=0.18) to UniRef90_Q2QM64 G-patch domain containing protein, expressed related cluster	2.59498	0.00101403	1.61211e-06
VVTU35753_s_at	similar (evalue=6e-32 match_len=450 match_identity=0.19) to UniRef90_O65570 Villin-4 related cluster	2.90961	0.00167292	5.30743e-13
VVTU9725_at	similar (evalue=2e-15 match_len=420 match_identity=0.13) to UniRef90_Q2RB98 Expressed protein related cluster	2.85015	0.00200722	1.53032e-08
VVTU9728_s_at	similar (evalue=1e-17 match_len=360 match_identity=0.16) to UniRef90_Q38JI6 Hypothetical protein related cluster	3.16746	0.000768615	2.99819e-16
VVTU9730_s_at	similar (evalue=2e-05 match_len=133 match_identity=0.35) to UniRef90_Q8LFJ2 Hypothetical protein related cluster	2.38574	0.01988	2.99819e-16
VVTU9731_at	similar (evalue=1e-131 match_len=822 match_identity=0.26) to UniRef90_Q9SU16 Hypothetical protein T20K18.50 related cluster	3.10857	0.00199694	2.99819e-16
VVTU9733_at	similar (evalue=1e-26 match_len=86 match_identity=0.77) to UniRef90_Q9ZVC9 Mutator-like transposase related cluster	2.65682	0.000701113	1.61917e-10
VVTU9734_at	similar (evalue=6e-84 match_len=660 match_identity=0.22) to UniRef90_P93817 F19P19.11 protein related cluster	2.3568	0.00339635	2.99819e-16
VVTU9735_at	similar (evalue=4e-46 match_len=99 match_identity=0.92) to UniRef90_Q1SLQ8 Dihydrolipoamide succinyltransferase related cluster	1.5702	0.02042	4.59253e-05
VVTU9737_s_at	similar (evalue=8e-16 match_len=156 match_identity=0.20) to UniRef90_Q9ZTM1 PGPS NH21 related cluster	2.88281	0.01917	2.99819e-16
VVTU9739_at	similar (evalue=1e-109 match_len=1467 match_identity=0.15) to UniRef90_Q2TPW5 Seed storage protein related cluster	1.60744	0.05402	0.000756088
VVTU9740_at	similar (evalue=3e-80 match_len=537 match_identity=0.27) to UniRef90_Q1SCR3 Pre-mRNA cleavage complex II Clp1 related cluster	2.8371	0.00117492	5.32767e-15
VVTU9745_s_at	similar (evalue=2e-58 match_len=432 match_identity=0.26) to UniRef90_Q6YVX8 Putative Ligatin related cluster	2.67246	0.00178772	1.86308e-10
VVTU9746_s_at	similar (evalue=2e-22 match_len=57 match_identity=0.86) to UniRef90_Q6T7D1 Fiber protein Fb19 related cluster	3.63262	0.00398113	1.59286e-05
VVTU9748_at	similar (evalue=1e-77 match_len=227 match_identity=0.80) to UniRef90_Q9FFU3 Genomic DNA, chromosome 5, P1 clone:MBG8 related cluster	2.96592	0.0016629	1.09764e-06
VVTU9750_s_at	similar (evalue=1e-70 match_len=498 match_identity=0.25) to UniRef90_Q5EBY6 Aldehyde dehydrogenase family 7 member A1 related cluster	2.9722	0.00392415	0.0008584
VVTU16085_s_at	similar (evalue=3e-14 match_len=198 match_identity=0.21) to UniRef90_O23339 Hypothetical protein related cluster	2.42117	0.00275282	2.99819e-16
VVTU16087_at	similar (evalue=2e-15 match_len=246 match_identity=0.14) to UniRef90_Q6YXX9 Hypothetical protein OSJNBa0026E05.11-1 related cluster	2.3872	0.0048627	6.41414e-15
VVTU16088_at	similar (evalue=1e-13 match_len=279 match_identity=0.16) to UniRef90_Q8H2U6 Hypothetical protein P0453E03.109 related cluster	2.365	0.00305461	2.99819e-16
VVTU16089_at	similar (evalue=5e-25 match_len=453 match_identity=0.17) to UniRef90_Q9SGR0 T23E18.17 related cluster	1.73052	0.01451	1.06774e-07
VVTU16092_at	similar (evalue=4e-32 match_len=252 match_identity=0.24) to UniRef90_O80731 Putative pectinesterase related cluster	2.48704	0.0317	2.99819e-16
VVTU16093_at	similar (evalue=2e-12 match_len=444 match_identity=0.14) to UniRef90_Q1W1G0 CK25 related cluster	2.22783	0.00795585	2.28835e-13
VVTU16096_at	similar (evalue=1e-74 match_len=675 match_identity=0.21) to UniRef90_Q337L2 TPR Domain containing protein, expressed related cluster	2.92926	0.000506963	7.07065e-13
VVTU16097_s_at	similar (evalue=1e-44 match_len=324 match_identity=0.26) to UniRef90_Q67YQ9 MRNA, complete cds, clone: RAFL24-13-K22 related cluster	2.82596	0.00126914	8.77492e-16
VVTU16098_at	similar (evalue=7e-70 match_len=717 match_identity=0.19) to UniRef90_Q9ST93 CAA30374.1 protein related cluster	1.88195	0.00521635	7.22393e-15
VVTU16101_s_at	similar (evalue=1e-17 match_len=147 match_identity=0.29) to UniRef90_Q0PJF6 MYB transcription factor MYB172 related cluster	3.32466	0.00247076	2.7157e-11
VVTU16102_at	similar (evalue=2e-07 match_len=123 match_identity=0.22) to UniRef90_Q9ZVK5 Expressed protein related cluster	2.18993	0.00163911	1.23015e-06
VVTU16103_at	similar (evalue=2e-42 match_len=252 match_identity=0.33) to UniRef90_Q2PHJ7 Flavonol synthase related cluster	2.80515	0.02188	1.73164e-07
VVTU16104_at	similar (evalue=1e-66 match_len=861 match_identity=0.19) to UniRef90_Q0PJI4 MYB transcription factor MYB138 related cluster	2.9322	0.00433128	2.99819e-16
VVTU16105_at	similar (evalue=1e-106 match_len=235 match_identity=0.83) to UniRef90_Q2PEZ3 Putative importin alpha related cluster	2.80314	0.000716284	2.17187e-06
VVTU16107_at	similar (evalue=2e-15 match_len=177 match_identity=0.24) to UniRef90_Q8L847 Biotin synthase Bio B related cluster	1.94755	0.00512292	5.92148e-16
VVTU16108_at	similar (evalue=1e-09 match_len=70 match_identity=0.51) to UniRef90_Q1S3P6 Inositol 1, 3, 4-trisphosphate 56-kinase related cluster	2.82357	0.0019606	5.05856e-11
VVTU16109_at	similar (evalue=5e-57 match_len=128 match_identity=0.82) to UniRef90_Q1S823 Myb, DNA-binding; Glycosyl transferase, group 1 related cluster	3.0148	0.000510988	7.07572e-07
VVTU16113_at	similar (evalue=1e-17 match_len=204 match_identity=0.21) to UniRef90_Q688N3 Hypothetical protein P0605G01.6 related cluster	3.35719	0.000466792	2.99819e-16
VVTU16114_at	similar (evalue=4e-16 match_len=129 match_identity=0.29) to UniRef90_Q5EC26 Putative phosphatidylinositol glycan class S related cluster	2.75704	0.00286897	1.49478e-13
VVTU16115_at	AF488698 Vitis vinifera multidrug resistance-associated protein-like protein gene, partial cds.	2.57313	0.00387029	2.99819e-16
VVTU16116_s_at	similar (evalue=1e-14 match_len=111 match_identity=0.32) to UniRef90_Q59296 Catalase related cluster	2.84532	0.00661854	2.99819e-16
VVTU16123_s_at	similar (evalue=1e-105 match_len=1005 match_identity=0.20) to UniRef90_Q944U3 S-adenosyl-L-methionine decarboxylase related cluster	3.41233	0.00758098	2.99819e-16
VVTU20554_at	similar (evalue=2e-09 match_len=153 match_identity=0.22) to UniRef90_Q1RX84 2OG-Fe(II) oxygenase related cluster	1.97005	0.00286562	6.21659e-05
VVTU20559_at	similar (evalue=8e-76 match_len=450 match_identity=0.28) to UniRef90_Q56W44 Receptor like protein related cluster	2.86494	0.00093515	2.99819e-16
VVTU20568_at	similar (evalue=1e-90 match_len=591 match_identity=0.29) to UniRef90_Q6NQ77 At4g05190 related cluster	1.90858	0.00543917	5.62648e-14
VVTU20570_x_at	similar (evalue=1e-47 match_len=480 match_identity=0.21) to UniRef90_Q1T416 SKP1 component related cluster	2.45743	0.00324469	6.47498e-13
VVTU20743_s_at	similar (evalue=3e-43 match_len=315 match_identity=0.25) to UniRef90_Q9FG10 Ubiquitin carboxyl-terminal hydrolase related cluster	3.07377	0.000638683	6.07447e-06
VVTU20744_at	similar (evalue=2e-18 match_len=210 match_identity=0.18) to UniRef90_Q9LUB8 Polygalacturonase related cluster	2.02567	0.00941078	2.99819e-16
VVTU20745_at	similar (evalue=5e-97 match_len=804 match_identity=0.23) to UniRef90_Q6AWX1 At2g30720 related cluster	2.4172	0.00261691	1.1021e-08
VVTU20746_x_at	similar (evalue=1e-35 match_len=312 match_identity=0.22) to UniRef90_Q4VT47 RD22-like protein related cluster	2.82465	0.0072809	2.99819e-16
VVTU20747_at	similar (evalue=6e-08 match_len=90 match_identity=0.26) to UniRef90_Q680K8 Hypothetical protein At1g55760 related cluster	2.73958	0.00279529	2.99819e-16
VVTU20750_at	similar (evalue=2e-08 match_len=96 match_identity=0.31) to UniRef90_Q40079 Vacuolar ATP synthase subunit B isoform 2 related cluster	2.35185	0.00117445	2.00372e-13
VVTU20752_at	similar (evalue=2e-52 match_len=140 match_identity=0.73) to UniRef90_Q65YS1 Uncoupling protein a related cluster	2.68245	0.00634872	1.20585e-14
VVTU20753_x_at	similar (evalue=7e-11 match_len=101 match_identity=0.43) to UniRef90_Q90355 ZP2 related cluster	2.25267	0.03269	2.99819e-16
VVTU20759_at	similar (evalue=3e-56 match_len=471 match_identity=0.21) to UniRef90_UPI000034F2E0 Cluster related to UPI000034F2E0; nucleotide binding	2.80353	0.000687291	9.49819e-07
VVTU20763_at	similar (evalue=5e-32 match_len=75 match_identity=0.85) to UniRef90_Q2HTP3 Hypothetical protein related cluster	2.97944	0.000862255	2.99819e-16
VVTU20764_at	similar (evalue=5e-39 match_len=372 match_identity=0.22) to UniRef90_Q5NRN0 Anaphase promoting complex subunit 2 , related related cluster	2.63146	0.000516207	2.99819e-16
VVTU20765_at	similar (evalue=2e-27 match_len=213 match_identity=0.28) to UniRef90_Q0D842 Os07g0185800 protein related cluster	2.59891	0.000844296	4.40308e-06
VVTU20767_at	similar (evalue=3e-40 match_len=405 match_identity=0.21) to UniRef90_Q84VH0 Glutathione S-transferase Z1 related cluster	2.17567	0.00201617	2.99819e-16
VVTU20768_at	similar (evalue=0.005 match_len=78 match_identity=0.26) to UniRef90_Q9FZD2 T1K7.16 protein related cluster	1.78675	0.01428	4.27306e-12
VVTU20771_at	similar (evalue=0.003 match_len=102 match_identity=0.17) to UniRef90_Q6Z2L7 Putative pentatricopeptide (PPR) repeat-containing protein related cluster	2.39916	0.00170015	1.55792e-05
VVTU20772_at	similar (evalue=4e-28 match_len=321 match_identity=0.19) to UniRef90_Q7XVJ6 OJ000126_13.12 protein related cluster	2.60233	0.00161351	8.77492e-16
VVTU20778_at	similar (evalue=7e-07 match_len=66 match_identity=0.47) to UniRef90_Q84TX8 Putative GTP-binding protein related cluster	2.11395	0.00247775	2.99819e-16
VVTU20779_at	similar (evalue=8e-05 match_len=159 match_identity=0.14) to UniRef90_Q9FM30 Similarity to unknown protein related cluster	2.98368	0.00454195	2.99819e-16
VVTU8120_s_at	similar (evalue=4e-09 match_len=105 match_identity=0.29) to UniRef90_Q28EK6 CHEK1 related cluster	3.48186	0.000766885	0.000245236
VVTU8121_at	similar (evalue=3e-75 match_len=492 match_identity=0.28) to UniRef90_Q93VG0 Cyclophilin related cluster	3.11054	0.000263225	5.32767e-15
VVTU8123_s_at	similar (evalue=7e-45 match_len=297 match_identity=0.27) to UniRef90_Q1RZZ0 Metallophosphoesterase; Purple acid phosphatase, N-terminal related cluster	2.56962	0.0018664	2.99819e-16
VVTU8124_at	similar (evalue=1e-124 match_len=921 match_identity=0.22) to UniRef90_Q56YN6 Hypothetical protein At2g30600 related cluster	3.27859	0.00550597	2.99819e-16
VVTU8125_at	similar (evalue=7e-14 match_len=171 match_identity=0.22) to UniRef90_Q5W796 Putative GTP binding protein related cluster	2.94161	0.000630747	8.77492e-16
VVTU8128_at	similar (evalue=1e-44 match_len=588 match_identity=0.17) to UniRef90_Q9SJL1 Hypothetical protein At2g36960 related cluster	3.14194	0.00100774	7.96493e-07
VVTU8129_at	similar (evalue=0.006 match_len=156 match_identity=0.11) to UniRef90_UPI00005484E3 Cluster related to UPI00005484E3; PREDICTED: hypothetical protein XP_703019 isoform 3	1.49636	0.01533	1.20019e-05
VVTU8129_s_at	similar (evalue=0.006 match_len=156 match_identity=0.11) to UniRef90_UPI00005484E3 Cluster related to UPI00005484E3; PREDICTED: hypothetical protein XP_703019 isoform 3	4.059	0.01647	2.99819e-16
VVTU8130_at	similar (evalue=1e-102 match_len=774 match_identity=0.24) to UniRef90_Q9LU59 Gb|AAD46013.1 related cluster	2.38046	0.00272853	6.30299e-11
VVTU8131_s_at	similar (evalue=1e-147 match_len=819 match_identity=0.30) to UniRef90_Q9AUZ8 Putative phosphatase subunit, 3 -partial related cluster	3.32568	0.000666705	2.99819e-16
VVTU8133_s_at	AJ237994 Vitis vinifera mRNA for putative ripening-related protein (grip61 gene).	3.40168	0.00135585	2.99819e-16
VVTU8134_at	similar (evalue=1e-110 match_len=1089 match_identity=0.18) to UniRef90_Q8L9T0 Hypothetical protein related cluster	2.5905	0.00448988	2.42305e-08
VVTU8137_at	similar (evalue=6e-39 match_len=471 match_identity=0.19) to UniRef90_Q9LIN3 Similarity to RNA-binding protein related cluster	2.9973	0.000947712	2.56776e-15
VVTU8139_at	similar (evalue=4e-27 match_len=324 match_identity=0.19) to UniRef90_Q9LXZ7 Hypothetical protein T5P19_80 related cluster	2.91559	0.00154136	2.99819e-16
VVTU8140_at	similar (evalue=2e-58 match_len=660 match_identity=0.20) to UniRef90_Q0PN09 Lateral organ boundaries domain protein related cluster	1.74335	0.03797	2.90361e-07
VVTU8143_at	similar (evalue=1e-139 match_len=933 match_identity=0.25) to UniRef90_Q1SP82 Hypothetical protein related cluster	2.80951	0.000546271	1.06808e-08
VVTU8144_at	similar (evalue=0.003 match_len=96 match_identity=0.21) to UniRef90_Q2HVN6 Hypothetical protein related cluster	3.05562	0.00157259	2.99819e-16
VVTU8147_at	similar (evalue=4e-78 match_len=780 match_identity=0.19) to UniRef90_Q9SQV0 F24P17.3 protein related cluster	2.30388	0.00606244	3.42555e-05
VVTU8149_at	similar (evalue=7e-18 match_len=288 match_identity=0.17) to UniRef90_Q0JF35 Os04g0166600 protein related cluster	2.04513	0.00741573	0.000182848
VVTU8151_at	similar (evalue=1e-79 match_len=633 match_identity=0.23) to UniRef90_O22282 Expressed protein related cluster	3.50057	0.0016289	2.99819e-16
VVTU8152_at	similar (evalue=2e-82 match_len=732 match_identity=0.19) to UniRef90_Q852T3 Vacuolar processing enzyme-1a related cluster	1.31102	0.02114	0.000952431
VVTU8153_at	similar (evalue=3e-21 match_len=300 match_identity=0.17) to UniRef90_Q9C9B0 Putative glucosyltransferase; 88035-86003 related cluster	2.70231	0.01294	7.28801e-05
VVTU8154_at	similar (evalue=1e-78 match_len=624 match_identity=0.23) to UniRef90_Q84TF1 At4g28830 related cluster	2.9277	0.000387855	2.99819e-16
VVTU8156_at	similar (evalue=1e-20 match_len=234 match_identity=0.23) to UniRef90_Q1KUQ5 Hypothetical protein related cluster	2.82387	0.000871597	1.04613e-08
VVTU8159_at	similar (evalue=4e-17 match_len=147 match_identity=0.33) to UniRef90_Q9C770 Integral membrane protein, putative; 85705-84183 related cluster	2.99067	0.00112774	2.021e-06
VVTU8160_at	similar (evalue=1e-23 match_len=444 match_identity=0.17) to UniRef90_Q8RY59 At1g32230 F3C3_1 related cluster	2.70971	0.000866366	1.50226e-06
VVTU8161_at	similar (evalue=2e-10 match_len=120 match_identity=0.26) to UniRef90_Q1RUF7 Hypothetical protein related cluster	2.80003	0.000425114	2.99819e-16
VVTU8162_at	similar (evalue=1e-74 match_len=423 match_identity=0.31) to UniRef90_Q43183 Sulfate adenylyltransferase related cluster	3.62525	0.00257197	0.000550212
VVTU8164_at	similar (evalue=1e-141 match_len=1056 match_identity=0.23) to UniRef90_Q7Y011 Hypothetical protein OSJNBb0070O09.3 related cluster	3.21427	0.000480472	2.99819e-16
VVTU8165_at	similar (evalue=6e-38 match_len=330 match_identity=0.24) to UniRef90_Q5D6D9 Trehalose-6-phosphate synthase related cluster	2.81614	0.00129204	2.28855e-15
VVTU8166_s_at	similar (evalue=7e-07 match_len=141 match_identity=0.17) to UniRef90_Q9SZF3 Hypothetical protein F19F18.90 related cluster	2.40526	0.00136236	6.75647e-11
VVTU8168_at	similar (evalue=7e-38 match_len=384 match_identity=0.19) to UniRef90_O49726 Hypothetical protein T9A21.70 related cluster	2.89775	0.00164658	2.99819e-16
VVTU40666_at	similar (evalue=5e-09 match_len=112 match_identity=0.41) to UniRef90_Q2QXP7 Retrotransposon protein, putative, unclassified, expressed related cluster	1.86391	0.00683411	8.43633e-05
VVTU40670_s_at	similar (evalue=2e-81 match_len=195 match_identity=0.77) to UniRef90_Q1SC00 Hypothetical protein related cluster	2.86088	0.02635	2.99819e-16
VVTU40672_at	similar (evalue=1e-36 match_len=285 match_identity=0.24) to UniRef90_Q9FFF3 Low density lipoprotein B-like protein related cluster	2.71576	0.000836236	4.59878e-10
VVTU40673_s_at	similar (evalue=4e-48 match_len=381 match_identity=0.24) to UniRef90_Q6K6Q8 Hypothetical protein P0040H05.31 related cluster	3.52397	0.000426638	3.46565e-08
VVTU40678_at	similar (evalue=6e-44 match_len=456 match_identity=0.20) to UniRef90_Q2HTB9 Response regulator receiver; CCT related cluster	1.28977	0.01391	7.87198e-10
VVTU40681_s_at	similar (evalue=1e-10 match_len=150 match_identity=0.22) to UniRef90_Q8L7K4 Hypothetical protein At5g06410 related cluster	2.42367	0.00197914	2.99819e-16
VVTU40683_x_at	similar (evalue=2e-10 match_len=174 match_identity=0.21) to UniRef90_Q39511 Metallothionein-like protein 1 related cluster	3.53171	0.00106549	2.99819e-16
VVTU40684_s_at	similar (evalue=5e-37 match_len=432 match_identity=0.20) to UniRef90_Q3EAK4 Protein At3g53470 related cluster	3.00741	0.0063758	2.99819e-16
VVTU40685_at	similar (evalue=1e-04 match_len=78 match_identity=0.29) to UniRef90_UPI0000196AE3 Cluster related to UPI0000196AE3; KEA2; potassium:hydrogen antiporter	2.15067	0.00403724	7.89581e-09
VVTU40686_s_at	similar (evalue=3e-38 match_len=438 match_identity=0.20) to UniRef90_Q7M1K1 Ccr protein related cluster	1.35944	0.02149	7.38305e-07
VVTU40687_s_at	similar (evalue=1e-143 match_len=822 match_identity=0.31) to UniRef90_P56791 Chloroplast 50S ribosomal protein L2 related cluster	3.39331	0.00111127	2.99819e-16
VVTU40689_s_at	similar (evalue=1e-07 match_len=111 match_identity=0.22) to UniRef90_Q94A38 AT5g46250 MPL12_3 related cluster	3.28924	0.00214368	2.99819e-16
VVTU40690_s_at	similar (evalue=2e-21 match_len=144 match_identity=0.32) to UniRef90_Q677D1 Ribosomal protein S29 related cluster	2.10255	0.0057067	9.50056e-13
VVTU40695_at	similar (evalue=1e-101 match_len=711 match_identity=0.25) to UniRef90_Q8LPI3 Integral membrane protein, putative related cluster	2.88947	0.00306041	2.99819e-16
VVTU40696_at	similar (evalue=4e-95 match_len=930 match_identity=0.21) to UniRef90_Q1T499 ClpX, ATPase regulatory subunit related cluster	2.77708	0.0012669	5.41777e-11
VVTU40698_s_at	similar (evalue=3e-22 match_len=234 match_identity=0.24) to UniRef90_O04630 Threonyl-tRNA synthetase, mitochondrial precursor related cluster	3.37685	0.000948513	0.000192958
VVTU40703_at	similar (evalue=3e-06 match_len=234 match_identity=0.12) to UniRef90_Q7XYW1 Seed specific protein Bn15D18B related cluster	1.56997	0.04538	5.95784e-14
VVTU40706_s_at	similar (evalue=2e-49 match_len=288 match_identity=0.31) to UniRef90_Q6YZ89 Putative postsynaptic protein CRIPT related cluster	3.26404	0.000888699	1.07234e-14
VVTU40711_at	similar (evalue=2e-64 match_len=426 match_identity=0.28) to UniRef90_Q6ZB67 Hypothetical protein OJ1119_B10.8 related cluster	2.4372	0.000622045	1.07689e-05
VVTU40717_at	similar (evalue=7e-75 match_len=393 match_identity=0.31) to UniRef90_UPI0000196FD4 Cluster related to UPI0000196FD4; unknown protein	2.90201	0.00191414	2.99819e-16
VVTU19142_s_at	similar (evalue=2e-15 match_len=243 match_identity=0.18) to UniRef90_Q9LJH8 RNA binding protein nucleolysin; oligouridylate binding protein related cluster	3.00139	0.00258186	1.27145e-12
VVTU19149_at	similar (evalue=3e-60 match_len=459 match_identity=0.25) to UniRef90_Q6UK15 Al-induced protein related cluster	1.49599	0.0252	0.000645857
VVTU19151_s_at	similar (evalue=4e-19 match_len=180 match_identity=0.26) to UniRef90_P49689 40S ribosomal protein S30 related cluster	3.08972	0.00100797	2.99819e-16
VVTU19153_s_at	similar (evalue=2e-07 match_len=45 match_identity=0.38) to UniRef90_Q9M341 Hypothetical protein F5K20_150 related cluster	2.79313	0.00106932	0.000169507
VVTU19154_s_at	similar (evalue=2e-48 match_len=333 match_identity=0.28) to UniRef90_Q9LKH8 NADPH-protochlorophyllide oxidoreductase related cluster	3.15208	0.00461125	2.99819e-16
VVTU19156_s_at	similar (evalue=1e-59 match_len=675 match_identity=0.19) to UniRef90_Q4VT47 RD22-like protein related cluster	3.85557	0.00155525	2.99819e-16
VVTU19158_s_at	similar (evalue=2e-37 match_len=369 match_identity=0.20) to UniRef90_O24136 CP12 precursor related cluster	3.8376	0.0019827	2.99819e-16
VVTU19159_at	similar (evalue=9e-61 match_len=207 match_identity=0.58) to UniRef90_O23149 Membrane-associated salt-inducible protein like related cluster	2.2864	0.00253027	2.72748e-12
VVTU19162_s_at	similar (evalue=8e-39 match_len=378 match_identity=0.21) to UniRef90_Q9M4Y8 OP1 related cluster	2.25327	0.01119	3.13438e-09
VVTU19167_s_at	similar (evalue=6e-33 match_len=204 match_identity=0.29) to UniRef90_Q948Z4 Snakin-1 related cluster	3.7814	0.00580727	7.92766e-07
VVTU19179_s_at	similar (evalue=3e-08 match_len=321 match_identity=0.12) to UniRef90_P31336 Photosystem II 5 kDa protein, chloroplast precursor related cluster	2.82885	0.00711886	2.99819e-16
VVTU29589_s_at	similar (evalue=1e-10 match_len=93 match_identity=0.32) to UniRef90_Q84US9 Expansin related cluster	3.25963	0.00446636	2.99819e-16
VVTU29589_x_at	similar (evalue=1e-10 match_len=93 match_identity=0.32) to UniRef90_Q84US9 Expansin related cluster	3.37736	0.00756708	2.99819e-16
VVTU29597_s_at	similar (evalue=6e-27 match_len=228 match_identity=0.26) to UniRef90_Q9SV89 Isoleucine-tRNA ligase-like protein related cluster	2.52545	0.0012846	1.28335e-10
VVTU29598_s_at	similar (evalue=4e-15 match_len=192 match_identity=0.21) to UniRef90_Q6NNI8 Zinc finger A20 and AN1 domains-containing protein At1g12440 related cluster	3.40704	0.00199201	4.05355e-10
VVTU29598_x_at	similar (evalue=4e-15 match_len=192 match_identity=0.21) to UniRef90_Q6NNI8 Zinc finger A20 and AN1 domains-containing protein At1g12440 related cluster	2.18598	0.00134642	2.99819e-16
VVTU29622_s_at	similar (evalue=1e-56 match_len=423 match_identity=0.24) to UniRef90_Q9FYG8 F1N21.7 related cluster	3.48354	0.000929768	2.67699e-05
VVTU29625_x_at	similar (evalue=1e-11 match_len=105 match_identity=0.29) to UniRef90_Q5BPJ0 Hypothetical protein related cluster	2.27621	0.00300151	2.99819e-16
VVTU29633_at	similar (evalue=1e-47 match_len=429 match_identity=0.22) to UniRef90_Q1S8D0 Hypothetical protein related cluster	2.60624	0.00257765	2.99819e-16
VVTU29641_s_at	similar (evalue=9e-06 match_len=90 match_identity=0.29) to UniRef90_P61841 Chloroplast 30S ribosomal protein S7 related cluster	2.46726	0.00955851	2.30251e-05
VVTU29641_x_at	similar (evalue=9e-06 match_len=90 match_identity=0.29) to UniRef90_P61841 Chloroplast 30S ribosomal protein S7 related cluster	1.98349	0.0115	2.71702e-08
VVTU29656_x_at	similar (evalue=0.003 match_len=111 match_identity=0.17) to UniRef90_Q9LWT2 Ozone-responsive stress-related protein-like related cluster	2.10152	0.00193594	0.000754003
VVTU29665_at	similar (evalue=4e-11 match_len=240 match_identity=0.15) to UniRef90_Q9C6S5 Amino acid permease, putative related cluster	2.82819	0.00046758	2.99819e-16
VVTU29667_s_at	similar (evalue=8e-42 match_len=348 match_identity=0.24) to UniRef90_Q9LKK8 Putative 7-transmembrane G-protein-coupled receptor related cluster	2.48496	0.00303885	9.88202e-11
VVTU29673_s_at	similar (evalue=2e-21 match_len=264 match_identity=0.19) to UniRef90_Q9C6S5 Amino acid permease, putative related cluster	3.09224	0.000855166	2.88893e-05
VVTU29677_at	similar (evalue=4e-82 match_len=657 match_identity=0.21) to UniRef90_Q9FJ71 Arabidopsis thaliana genomic DNA, chromosome 5, P1 clone:MTE17 related cluster	2.31999	0.0033129	2.99819e-16
VVTU29681_at	similar (evalue=3e-53 match_len=486 match_identity=0.21) to UniRef90_Q0PN10 Glutathione S-transferase related cluster	2.08756	0.00351062	2.99819e-16
VVTU29685_s_at	similar (evalue=1e-10 match_len=102 match_identity=0.31) to UniRef90_Q42662 5-methyltetrahydropteroyltriglutamate--homocysteine methyltransferase related cluster	2.61049	0.00366389	7.33834e-14
VVTU29689_at	similar (evalue=2e-08 match_len=123 match_identity=0.25) to UniRef90_Q946X5 Vacuolar H+-pyrophosphatase related cluster	2.9725	0.0013522	2.99819e-16
VVTU29689_x_at	similar (evalue=2e-08 match_len=123 match_identity=0.25) to UniRef90_Q946X5 Vacuolar H+-pyrophosphatase related cluster	3.01068	0.00140349	2.99819e-16
VVTU29696_at	similar (evalue=4e-96 match_len=756 match_identity=0.24) to UniRef90_Q8GX51 Hypothetical protein At2g01220 related cluster	2.59483	0.00106229	5.33057e-07
VVTU29704_at	similar (evalue=3e-32 match_len=252 match_identity=0.26) to UniRef90_Q9FH91 Gb|AAF51525.1 related cluster	2.94062	0.000596994	2.99819e-16
VVTU30111_x_at	similar (evalue=9e-09 match_len=105 match_identity=0.23) to UniRef90_Q9FRW6 Aspartic proteinase 4 related cluster	2.31303	0.00309158	8.41866e-12
VVTU30112_s_at	similar (evalue=3e-04 match_len=84 match_identity=0.25) to UniRef90_Q1RUF7 Hypothetical protein related cluster	2.65906	0.00118879	2.99819e-16
VVTU30114_at	similar (evalue=9e-66 match_len=465 match_identity=0.27) to UniRef90_Q8RWC3 Hypothetical protein At3g19340 related cluster	2.98533	0.00077824	2.99819e-16
VVTU30140_at	similar (evalue=2e-15 match_len=378 match_identity=0.15) to UniRef90_Q6Q9W1 Ultraviolet-B-repressible protein related cluster	2.83122	0.00760182	2.99819e-16
VVTU19184_s_at	similar (evalue=1e-32 match_len=363 match_identity=0.18) to UniRef90_Q9ZRV5 Basic blue copper protein related cluster	3.19835	0.01051	2.99819e-16
VVTU30146_x_at	similar (evalue=2e-14 match_len=396 match_identity=0.11) to UniRef90_Q9M1P0 Hypothetical protein T18B22.40 related cluster	2.10316	0.00216076	8.99003e-05
VVTU30156_s_at	similar (evalue=1e-70 match_len=157 match_identity=0.87) to UniRef90_Q1SBP4 At2g32080 F22D22.17 related cluster	3.43771	0.00188188	2.53089e-05
VVTU30163_s_at	similar (evalue=6e-78 match_len=438 match_identity=0.31) to UniRef90_Q9M3I5 NAD(P)H-quinone oxidoreductase chain H, chloroplast (EC 1.6.5.-) (NAD(P)H dehydrogenase, chain H) related cluster	2.22498	0.01038	3.42563e-06
VVTU30191_s_at	similar (evalue=1e-07 match_len=102 match_identity=0.25) to UniRef90_Q9LSP3 Similarity to O-linked GlcNAc transferase related cluster	2.29808	0.00670966	8.77492e-16
VVTU30196_x_at	similar (evalue=2e-12 match_len=144 match_identity=0.22) to UniRef90_Q850K5 Lipid transfer protein isoform 4 related cluster	3.41484	0.00441753	2.99819e-16
VVTU30204_at	similar (evalue=6e-53 match_len=510 match_identity=0.19) to UniRef90_UPI000009E2DE Cluster related to UPI000009E2DE; unnamed protein product	1.92841	0.0104	2.99819e-16
VVTU30212_at	similar (evalue=2e-72 match_len=690 match_identity=0.19) to UniRef90_Q5NB32 Hypothetical protein P0485D09.14 related cluster	2.05546	0.0084479	2.99819e-16
VVTU30220_s_at	similar (evalue=8e-32 match_len=447 match_identity=0.18) to UniRef90_Q1SFF5 2OG-Fe(II) oxygenase related cluster	1.71148	0.01889	1.09628e-05
VVTU30237_s_at	similar (evalue=2e-20 match_len=153 match_identity=0.31) to UniRef90_Q9M573 60S ribosomal protein L31 related cluster	3.50903	0.00130158	2.99819e-16
VVTU30241_x_at	similar (evalue=0.006 match_len=72 match_identity=0.26) to UniRef90_Q8TGM6 Protein TAR1 related cluster	3.64638	0.00150816	3.85103e-07
VVTU26908_at	similar (evalue=3e-04 match_len=114 match_identity=0.18) to UniRef90_Q9FJV3 Retroelement pol polyprotein-like related cluster	1.87367	0.00734378	1.60099e-09
VVTU26913_at	similar (evalue=3e-07 match_len=67 match_identity=0.40) to UniRef90_Q65XV7 Hypothetical protein P0016H04.11 related cluster	2.37442	0.00298957	2.99819e-16
VVTU26926_at	similar (evalue=8e-65 match_len=642 match_identity=0.20) to UniRef90_Q9SXY0 FAS1 related cluster	2.29399	0.00235536	1.02459e-05
VVTU26928_at	similar (evalue=2e-14 match_len=435 match_identity=0.14) to UniRef90_O82804 Protein EARLY FLOWERING 3 related cluster	1.95569	0.00861928	7.98817e-06
VVTU26929_at	similar (evalue=5e-23 match_len=64 match_identity=0.78) to UniRef90_Q8RY89 Phosphatidylinositol-4-phosphate 5-kinase 8 (EC 2.7.1.68) (AtPIP5K8) (1-phosphatidylinositol-4-phosphate kinase 8) (PtdIns(4)P-5-kinase 8) related cluster	2.54402	0.000834543	7.051e-10
VVTU26937_s_at	similar (evalue=7e-09 match_len=138 match_identity=0.22) to UniRef90_Q9SZ56 Hypothetical protein AT4g31890 related cluster	2.31441	0.0152	2.99819e-16
VVTU26938_x_at	similar (evalue=1e-13 match_len=126 match_identity=0.28) to UniRef90_Q9FG73 Nucleolar protein-like related cluster	2.28684	0.00140266	1.39768e-05
VVTU26939_at	similar (evalue=7e-28 match_len=73 match_identity=0.84) to UniRef90_Q94CJ9 Hypothetical protein At5g12430 related cluster	1.85136	0.00284667	8.22649e-11
VVTU26941_at	similar (evalue=2e-52 match_len=513 match_identity=0.21) to UniRef90_Q6QLL5 WAK-like kinase related cluster	2.39456	0.00437223	2.99819e-16
VVTU26942_at	similar (evalue=6e-13 match_len=447 match_identity=0.13) to UniRef90_Q8S9G8 Squamosa promoter-binding-like protein 7 related cluster	3.24823	0.000925251	5.44899e-07
VVTU26944_at	similar (evalue=7e-95 match_len=573 match_identity=0.28) to UniRef90_O82140 Beta-Amyrin Synthase related cluster	2.4641	0.02534	1.12596e-14
VVTU26948_at	similar (evalue=4e-04 match_len=444 match_identity=0.10) to UniRef90_Q9ZUB2 F5O8.39 related cluster	1.60178	0.00829108	9.75731e-08
VVTU26950_at	similar (evalue=2e-11 match_len=264 match_identity=0.17) to UniRef90_Q19PP0 TIR-NBS-LRR type disease resistance protein related cluster	1.86262	0.00419969	1.91508e-11
VVTU26956_at	similar (evalue=4e-99 match_len=720 match_identity=0.24) to UniRef90_Q7XI67 Hypothetical protein P0034A04.101-1 related cluster	2.65098	0.00100172	2.99819e-16
VVTU26958_at	similar (evalue=5e-68 match_len=588 match_identity=0.22) to UniRef90_Q1RUT0 Zinc finger, RING-type; RINGv related cluster	2.27506	0.01167	2.99819e-16
VVTU27192_s_at	similar (evalue=1e-23 match_len=399 match_identity=0.17) to UniRef90_Q1S6Y2 Cyclin-like F-box; FBD related cluster	2.52236	0.00514141	1.16379e-07
VVTU27193_s_at	similar (evalue=3e-16 match_len=210 match_identity=0.19) to UniRef90_Q1S0J2 Cyclin-like F-box; Galactose-binding like related cluster	3.08288	0.00214624	2.99819e-16
VVTU27195_s_at	similar (evalue=2e-39 match_len=363 match_identity=0.22) to UniRef90_Q45KF8 Fatty acid hydroperoxide lyase related cluster	3.33914	0.00101246	2.99819e-16
VVTU27201_s_at	similar (evalue=2e-44 match_len=360 match_identity=0.26) to UniRef90_Q9ATW1 Cinnamyl alcohol dehydrogenase related cluster	3.68864	0.0022441	2.99819e-16
VVTU27203_at	similar (evalue=6e-15 match_len=165 match_identity=0.24) to UniRef90_Q9SCZ4 Receptor-protein kinase-like protein related cluster	2.7943	0.01472	2.99819e-16
VVTU27204_at	similar (evalue=8e-59 match_len=360 match_identity=0.31) to UniRef90_Q4VKB3 Hexose transporter 6 related cluster	3.29151	0.00187824	2.99819e-16
VVTU27205_at	similar (evalue=0.002 match_len=51 match_identity=0.33) to UniRef90_Q9M4I1 Putative proline-rich cell wall protein related cluster	3.61907	0.02782	2.99819e-16
VVTU27205_s_at	similar (evalue=0.002 match_len=51 match_identity=0.33) to UniRef90_Q9M4I1 Putative proline-rich cell wall protein related cluster	4.08379	0.00753442	2.99819e-16
VVTU27205_x_at	similar (evalue=0.002 match_len=51 match_identity=0.33) to UniRef90_Q9M4I1 Putative proline-rich cell wall protein related cluster	3.76204	0.02021	2.99819e-16
VVTU27206_x_at	similar (evalue=2e-05 match_len=69 match_identity=0.32) to UniRef90_Q9SYG7 Aldehyde dehydrogenase family 7 member A1 related cluster	1.59051	0.00866561	1.0078e-05
VVTU27220_at	similar (evalue=3e-17 match_len=147 match_identity=0.26) to UniRef90_Q9SJM7 Expressed protein related cluster	1.92163	0.00566514	0.000271905
VVTU27221_at	similar (evalue=0.001 match_len=180 match_identity=0.16) to UniRef90_Q64657 Integrin beta 5 subunit related cluster	1.66112	0.00832462	1.15978e-11
VVTU27223_at	similar (evalue=3e-05 match_len=51 match_identity=0.53) to UniRef90_Q2JGZ2 Dehydrogenase subunit related cluster	2.28761	0.00284106	1.20916e-07
VVTU27223_x_at	similar (evalue=3e-05 match_len=51 match_identity=0.53) to UniRef90_Q2JGZ2 Dehydrogenase subunit related cluster	2.35294	0.00291083	4.45838e-05
VVTU27233_at	similar (evalue=5e-17 match_len=156 match_identity=0.27) to UniRef90_O48791 Hypothetical protein At2g26770 related cluster	1.40169	0.00949803	6.08136e-05
VVTU12205_s_at	similar (evalue=2e-52 match_len=609 match_identity=0.19) to UniRef90_Q7X923 FACT complex subunit SPT16 related cluster	3.39842	0.000377132	6.96781e-05
VVTU27237_x_at	similar (evalue=9e-09 match_len=216 match_identity=0.16) to UniRef90_Q2I308 Abscisic stress ripening protein related cluster	2.09174	0.00309068	9.0818e-05
VVTU27238_x_at	similar (evalue=2e-21 match_len=255 match_identity=0.17) to UniRef90_Q8H168 Hypothetical protein At5g11420 related cluster	2.78855	0.00337709	2.99819e-16
VVTU17315_at	similar (evalue=2e-39 match_len=342 match_identity=0.23) to UniRef90_Q1M319 Putative beta-glycosidase related cluster	3.37583	0.0011808	2.99819e-16
VVTU17316_at	similar (evalue=1e-59 match_len=609 match_identity=0.19) to UniRef90_Q680D0 MRNA, complete cds, clone: RAFL22-61-I03 related cluster	2.91786	0.000442442	4.77758e-15
VVTU17317_at	similar (evalue=8e-89 match_len=1002 match_identity=0.17) to UniRef90_Q9LF00 Hypothetical protein T21H19_200 related cluster	2.82553	0.000942145	2.99819e-16
VVTU17320_at	similar (evalue=2e-47 match_len=546 match_identity=0.17) to UniRef90_Q9XII4 Hypothetical protein At2g16030 related cluster	2.42827	0.0070823	2.99819e-16
VVTU17323_at	similar (evalue=1e-67 match_len=549 match_identity=0.23) to UniRef90_Q0WN21 Protein kinase like protein related cluster	2.19544	0.00559746	2.99819e-16
VVTU17325_at	similar (evalue=3e-59 match_len=834 match_identity=0.15) to UniRef90_Q9FZ40 T24C10.3 protein related cluster	3.10579	0.000578771	2.99819e-16
VVTU17326_at	similar (evalue=3e-80 match_len=591 match_identity=0.24) to UniRef90_Q9SUP5 Putative polygalacturonase related cluster	3.35885	0.00293121	2.99819e-16
VVTU17327_at	similar (evalue=5e-42 match_len=462 match_identity=0.17) to UniRef90_Q945M8 AT4g31460 F3L17_30 related cluster	2.54843	0.000544869	3.8048e-05
VVTU17328_at	similar (evalue=2e-63 match_len=600 match_identity=0.22) to UniRef90_Q93ZD2 AT5g63780 MBK5_26 related cluster	3.14942	0.000759223	1.31939e-10
VVTU17329_s_at	similar (evalue=4e-35 match_len=354 match_identity=0.24) to UniRef90_Q39941 HAHB-1 related cluster	3.15642	0.02382	2.99819e-16
VVTU17330_at	similar (evalue=1e-95 match_len=573 match_identity=0.28) to UniRef90_Q5BMA5 Putative endo-1,4-beta-xylanase related cluster	2.63698	0.00194257	2.99819e-16
VVTU17333_at	similar (evalue=2e-58 match_len=555 match_identity=0.20) to UniRef90_Q8LFA0 Hypothetical protein related cluster	2.58749	0.00159005	2.83469e-13
VVTU17335_at	similar (evalue=2e-08 match_len=237 match_identity=0.16) to UniRef90_Q10Q25 SNARE domain containing protein, expressed related cluster	3.37972	0.000998692	2.99819e-16
VVTU17336_s_at	similar (evalue=4e-08 match_len=300 match_identity=0.13) to UniRef90_Q9ZRZ4 HB2 homeodomain protein related cluster	2.24549	0.00322366	2.99819e-16
VVTU17337_at	similar (evalue=0.010 match_len=78 match_identity=0.23) to UniRef90_Q1EPJ1 6-phosphogluconate dehydrogenase NAD-binding domain-containing protein related cluster	1.44314	0.00886727	0.000412054
VVTU17338_s_at	similar (evalue=5e-43 match_len=152 match_identity=0.54) to UniRef90_O48631 Ethylene-forming-enzyme-like dioxygenase related cluster	3.46881	0.00141736	3.07237e-14
VVTU17338_x_at	similar (evalue=5e-43 match_len=152 match_identity=0.54) to UniRef90_O48631 Ethylene-forming-enzyme-like dioxygenase related cluster	2.88682	0.00286156	7.51918e-08
VVTU17339_at	similar (evalue=2e-17 match_len=306 match_identity=0.17) to UniRef90_Q9FI00 MLO-like protein 11 related cluster	3.19374	0.00129157	2.99819e-16
VVTU17340_at	similar (evalue=2e-65 match_len=762 match_identity=0.18) to UniRef90_Q1SHW3 Zinc finger, C2H2-type related cluster	2.75641	0.00120684	2.54156e-07
VVTU17341_s_at	similar (evalue=1e-04 match_len=90 match_identity=0.24) to UniRef90_Q2HTB9 Response regulator receiver; CCT related cluster	3.49073	0.00327871	2.99819e-16
VVTU17342_at	similar (evalue=2e-22 match_len=303 match_identity=0.18) to UniRef90_Q337G3 Expressed protein related cluster	2.77893	0.00135263	2.99819e-16
VVTU17343_at	similar (evalue=6e-12 match_len=510 match_identity=0.12) to UniRef90_Q3E9R6 Protein At4g34430 related cluster	2.35418	0.00319083	2.99819e-16
VVTU17344_at	similar (evalue=1e-67 match_len=597 match_identity=0.20) to UniRef90_Q1RXS5 Ribosomal protein L29 related cluster	2.84059	0.000916879	2.99819e-16
VVTU17345_at	similar (evalue=3e-22 match_len=270 match_identity=0.19) to UniRef90_Q0WLK1 Hypothetical protein At4g20120 related cluster	2.35949	0.00197671	4.25772e-08
VVTU17347_at	similar (evalue=2e-25 match_len=423 match_identity=0.14) to UniRef90_Q6XWA3 Resistance protein Tsu4 related cluster	2.25931	0.00201551	1.76461e-14
VVTU17348_at	similar (evalue=1e-105 match_len=933 match_identity=0.21) to UniRef90_Q4ABR3 80A08_4 related cluster	2.98702	0.000556054	2.99819e-16
VVTU17349_at	similar (evalue=7e-52 match_len=465 match_identity=0.22) to UniRef90_Q1STF8 Hypothetical protein related cluster	3.05541	0.000289393	2.90203e-07
VVTU17350_at	similar (evalue=1e-08 match_len=237 match_identity=0.12) to UniRef90_UPI000016323D Cluster related to UPI000016323D; unknown protein	2.73222	0.0023669	2.99819e-16
VVTU17354_at	similar (evalue=2e-75 match_len=660 match_identity=0.20) to UniRef90_Q9FXW4 (S)-N-methylcoclaurine-3 -hydroxylase related cluster	3.34139	0.000284588	2.99819e-16
VVTU17355_s_at	similar (evalue=2e-60 match_len=636 match_identity=0.19) to UniRef90_Q9LYT3 TRANSPARENT TESTA 12 protein related cluster	2.9437	0.00346896	2.99819e-16
VVTU17356_at	similar (evalue=3e-31 match_len=531 match_identity=0.16) to UniRef90_Q10NK5 Variant SH3 domain containing protein, expressed related cluster	3.11706	0.000711316	4.50385e-15
VVTU17358_at	similar (evalue=1e-108 match_len=711 match_identity=0.27) to UniRef90_Q1S421 Deoxyxylulose-5-phosphate synthase related cluster	2.64313	0.000862374	2.99819e-16
VVTU33253_s_at	similar (evalue=4e-15 match_len=53 match_identity=0.77) to UniRef90_P41127 60S ribosomal protein L13-1 related cluster	3.60575	0.000391212	2.41165e-12
VVTU33258_x_at	similar (evalue=2e-08 match_len=93 match_identity=0.29) to UniRef90_Q2I314 Ribulose-1,5-bisphophate carboxylase oxygenase small subunit related cluster	3.32021	0.00495136	1.44596e-15
VVTU33262_s_at	similar (evalue=7e-17 match_len=144 match_identity=0.26) to UniRef90_Q9ZPJ0 Tsi1-interacting protein TSIP1 related cluster	3.00018	0.000794209	2.99819e-16
VVTU33308_x_at	similar (evalue=9e-20 match_len=135 match_identity=0.32) to UniRef90_Q9M4H3 Putative metallothionein-like protein related cluster	2.47714	0.0026761	1.9953e-12
VVTU33315_s_at	similar (evalue=6e-33 match_len=279 match_identity=0.23) to UniRef90_Q6RVV4 Short-chain dehydrogenase Tic32 related cluster	1.52575	0.0139	1.15322e-08
VVTU33319_at	similar (evalue=1e-26 match_len=121 match_identity=0.55) to UniRef90_Q9T059 Hypothetical protein AT4g11910 related cluster	2.86396	0.00208929	2.99819e-16
VVTU33321_at	similar (evalue=2e-13 match_len=174 match_identity=0.21) to UniRef90_P93169 Early light-induced protein related cluster	2.34498	0.00480784	4.1197e-05
VVTU33341_x_at	similar (evalue=0.001 match_len=60 match_identity=0.27) to UniRef90_Q1SIH0 Hypothetical protein related cluster	2.46753	0.00122634	2.99819e-16
VVTU33349_at	similar (evalue=3e-16 match_len=49 match_identity=0.80) to UniRef90_Q9M4H3 Putative metallothionein-like protein related cluster	2.60475	0.00682143	2.99819e-16
VVTU33349_x_at	similar (evalue=3e-16 match_len=49 match_identity=0.80) to UniRef90_Q9M4H3 Putative metallothionein-like protein related cluster	2.63033	0.0068986	2.99819e-16
VVTU33352_x_at	similar (evalue=1e-07 match_len=108 match_identity=0.26) to UniRef90_Q6YSQ6 Hypothetical protein orf108a related cluster	2.29075	0.00419723	2.19726e-12
VVTU33362_x_at	similar (evalue=2e-07 match_len=93 match_identity=0.28) to UniRef90_Q6YSQ6 Hypothetical protein orf108a related cluster	1.90415	0.05817	3.46126e-05
VVTU33370_s_at	similar (evalue=2e-34 match_len=291 match_identity=0.23) to UniRef90_O82421 Clp protease related cluster	2.87853	0.00210117	1.34016e-08
VVTU33371_x_at	similar (evalue=3e-17 match_len=129 match_identity=0.32) to UniRef90_Q9M4H3 Putative metallothionein-like protein related cluster	2.78923	0.00364126	1.12596e-14
VVTU24821_s_at	similar (evalue=1e-62 match_len=459 match_identity=0.26) to UniRef90_Q9SWV2 ER6 protein related cluster	2.45088	0.00157856	1.19195e-10
VVTU24822_at	similar (evalue=2e-51 match_len=546 match_identity=0.19) to UniRef90_Q9ZUV4 Nodulin-like protein related cluster	2.41675	0.0051446	2.99819e-16
VVTU24825_at	similar (evalue=2e-34 match_len=366 match_identity=0.20) to UniRef90_Q5TIN5 Alpha-1,6-xylosyltransferase related cluster	2.43024	0.00840664	9.17682e-10
VVTU24838_x_at	similar (evalue=5e-77 match_len=501 match_identity=0.28) to UniRef90_Q52QX9 Aldo keto reductase AKR related cluster	2.9585	0.00334335	2.99819e-16
VVTU24841_at	similar (evalue=2e-11 match_len=198 match_identity=0.20) to UniRef90_Q2HV82 E-class P450, group I related cluster	1.90431	0.00584239	5.46234e-05
VVTU24843_at	similar (evalue=1e-39 match_len=258 match_identity=0.29) to UniRef90_Q8VZF6 AT5g45560 MFC19_23 related cluster	2.13004	0.00246403	7.26927e-08
VVTU24845_at	similar (evalue=6e-45 match_len=513 match_identity=0.19) to UniRef90_Q9LLM5 Outward-rectifying potassium channel KCO1 related cluster	2.26555	0.00598349	2.99819e-16
VVTU24847_at	similar (evalue=0.001 match_len=90 match_identity=0.22) to UniRef90_Q7RJC6 Ubiquitin related cluster	2.55575	0.00402028	2.99819e-16
VVTU24851_at	similar (evalue=3e-72 match_len=540 match_identity=0.24) to UniRef90_Q589Y1 Glycosyltransferase NTGT5b related cluster	1.45032	0.01605	0.000278531
VVTU24852_s_at	similar (evalue=1e-56 match_len=483 match_identity=0.23) to UniRef90_Q1SIX5 Peptidyl-tRNA hydrolase related cluster	2.70966	0.00177808	2.99819e-16
VVTU24859_at	similar (evalue=2e-86 match_len=603 match_identity=0.26) to UniRef90_Q2PEZ1 Putative DNA ligase related cluster	1.99452	0.00697613	2.99433e-05
VVTU24862_at	similar (evalue=3e-92 match_len=615 match_identity=0.25) to UniRef90_Q9FGS2 Arabidopsis thaliana genomic DNA, chromosome 5, TAC clone:K6A12 related cluster	2.34339	0.00138934	2.99819e-16
VVTU24863_at	similar (evalue=2e-06 match_len=126 match_identity=0.18) to UniRef90_Q4P6W4 Hypothetical protein related cluster	2.57342	0.00126146	2.99819e-16
VVTU24864_at	similar (evalue=2e-31 match_len=324 match_identity=0.20) to UniRef90_Q6PUG0 3-dehydroquinate dehydratase shikimate dehydrogenase isoform 2 related cluster	1.73654	0.00738718	5.78525e-10
VVTU24866_s_at	similar (evalue=1e-12 match_len=147 match_identity=0.26) to UniRef90_Q9AT47 Sulfate transporter 2 related cluster	2.18013	0.01024	2.99819e-16
VVTU24868_at	similar (evalue=1e-83 match_len=558 match_identity=0.27) to UniRef90_Q1SKS5 SAM (And some other nucleotide) binding motif related cluster	1.30344	0.01409	0.000255837
VVTU24875_at	similar (evalue=2e-35 match_len=357 match_identity=0.23) to UniRef90_Q9ZU38 Probable ribose-5-phosphate isomerase related cluster	2.70208	0.000679792	7.29962e-08
VVTU24876_at	similar (evalue=3e-17 match_len=375 match_identity=0.15) to UniRef90_Q9LPR2 F15H18.5 related cluster	2.19453	0.00530229	2.99819e-16
VVTU24877_at	similar (evalue=6e-76 match_len=465 match_identity=0.29) to UniRef90_Q6VEJ5 Alanine aminotransferase related cluster	3.07849	0.00199132	2.99819e-16
VVTU24879_at	similar (evalue=8e-81 match_len=177 match_identity=0.81) to UniRef90_Q9LME0 F14D16.2 related cluster	2.1972	0.01026	4.6169e-11
VVTU24880_at	similar (evalue=1e-62 match_len=468 match_identity=0.26) to UniRef90_O04979 Lon protease homolog 1, mitochondrial precursor related cluster	1.97441	0.01841	2.1706e-10
VVTU24884_at	similar (evalue=2e-59 match_len=417 match_identity=0.25) to UniRef90_Q1SZG0 Xylose isomerase related cluster	2.7067	0.0041696	2.78742e-14
[truncated: 13,824 more rows]
