# Supplementary material for: Berry skin development in Norton grape: Distinct patterns of transcriptional regulation and flavonoid biosynthesis
Source: BMC Plant Biol. 2011 Jan 10;11:7. doi: 10.1186/1471-2229-11-7 (PMC3025947; doi:10.1186/1471-2229-11-7)
Supplement: Additional file 5 — A list of 3,352 probe sets that exhibited significant variations along six stages (at p-value ≤ 0.001) with a ratio of more than 2. The legends of each column are the same as in Additional file 4. This list of probe sets was determined by conducting error-weighted ANOVA. [file 1471-2229-11-7-S5.XLSX]

## Sheet: Sheet4
Additional File 5. List of 3352 probe sets selected through ANOVA (p<0.001) and Fold Change >1.5
	Baseline	Normalized	Fold	log2	Normalized	Fold	log2	Normalized	Fold	log2	Normalized	Fold	log2	Normalized	Fold	log2	Normalized	Fold	log2
Chip ID	Intensity	Intensity	Change	Fold change	Intensity	Change	Fold change	Intensity	Change	Fold change	Intensity	Change	Fold change	Intensity	Change	Fold change	Intensity	Change	Fold change
		Stage 33			Stage 34			Stage 35			Stage 36			Stage 37			Stage 38
VVTU2530_at	2.40933	3.01863	1.30266	0.381461	1.87674	-1.23765	-0.307603	1.71033	-1.335	-0.41684	2.47351	1.07564	0.105195	2.76298	1.18875	0.249445	2.32099	-1.02716	-0.0386609
VVTU2531_s_at	5.50901	8.03431	1.51633	0.600584	5.67186	1.06794	0.0948306	4.69929	-1.11098	-0.151833	5.2616	1.00068	0.000980699	4.20665	-1.26336	-0.337266	4.8734	-1.11855	-0.16163
VVTU2534_at	0.03824	0.02905	-1.26587	-0.340129	0.05415	1.46878	0.554618	0.04638	1.27981	0.35593	0.03482	-1.04815	-0.0678452	0.03235	-1.14031	-0.189426	0.03752	-1.00851	-0.0122254
VVTU2535_at	0.77806	0.3833	-1.95236	-0.965219	0.34163	-2.19563	-1.13463	0.36453	-2.02276	-1.01633	0.78939	1.06299	0.088128	1.1445	1.5248	0.60862	1.13155	1.46976	0.555581
VVTU2536_at	0.06133	0.07592	1.28711	0.364135	0.04786	-1.23529	-0.30485	0.03974	-1.46247	-0.548407	0.0473	-1.2375	-0.307429	0.08253	1.39497	0.480234	0.06893	1.13583	0.183747
VVTU2538_at	3.60533	4.04347	1.16607	0.221654	3.96036	1.13942	0.1883	3.32128	-1.02874	-0.0408784	3.32755	-1.03412	-0.0484036	3.0809	-1.12891	-0.17493	3.19733	-1.11576	-0.158027
VVTU2539_at	1.46832	0.77966	-1.81132	-0.857041	1.31648	-1.07526	-0.104686	1.37588	-1.01136	-0.0162966	1.44581	1.03167	0.0449816	1.68647	1.19061	0.251701	1.85526	1.27694	0.352691
VVTU2540_at	2.1122	1.74103	-1.16684	-0.222607	2.14482	1.0533	0.0749164	2.09788	1.04804	0.0676938	2.22431	1.10334	0.141877	1.91496	-1.06406	-0.0895795	2.17081	1.03866	0.0547235
VVTU2541_at	1.95619	1.5907	-1.18278	-0.242182	1.77366	-1.06327	-0.088508	1.63189	-1.13602	-0.183988	1.97085	1.05558	0.0780359	2.1053	1.11561	0.157833	2.40356	1.24174	0.312363
VVTU2542_s_at	0.43765	0.52033	1.23613	0.30583	0.44164	1.04672	0.0658756	0.38379	-1.08068	-0.111939	0.45936	1.09969	0.137097	0.33966	-1.243	-0.313826	0.35629	-1.21547	-0.281514
VVTU2543_at	1.49514	1.68427	1.17125	0.228049	1.37263	-1.0501	-0.0705267	1.30254	-1.08781	-0.121427	1.25922	-1.13326	-0.180479	1.55286	1.07662	0.106509	1.50325	1.0161	0.0230424
VVTU2544_at	2.0679	2.1283	1.07009	0.0977321	2.31522	1.16133	0.215778	1.96967	1.00507	0.00729598	1.82771	-1.07987	-0.110858	1.90595	-1.04667	-0.0658067	1.84991	-1.1061	-0.145482
VVTU2545_at	1.15192	1.19456	1.07821	0.108638	1.03841	-1.06944	-0.0968555	1.00459	-1.08667	-0.119914	1.13146	1.02913	0.0414252	1.07293	-1.03571	-0.0506201	1.24246	1.09005	0.124394
VVTU2546_at	0.69437	0.33966	-1.96621	-0.975417	1.10724	1.65405	0.726003	0.99582	1.51331	0.597708	0.68185	1.02884	0.0410186	0.46305	-1.44661	-0.532676	0.44013	-1.56106	-0.642526
VVTU2547_at	1.29278	4.19868	3.37681	1.75566	2.16179	1.73454	0.794553	0.66247	-1.84935	-0.887018	0.49051	-2.51552	-1.33086	0.71605	-1.74168	-0.80048	1.04796	-1.22066	-0.287661
VVTU2550_at	0.02606	0.02005	-1.24971	-0.321593	0.01824	-1.37743	-0.461979	0.01547	-1.59585	-0.674325	0.04276	1.71918	0.781721	0.03495	1.39024	0.475334	0.03053	1.18427	0.243998
VVTU2551_at	6.26152	5.99585	-1.00441	-0.0063483	6.89146	1.14163	0.191095	8.1803	1.37855	0.463152	7.84611	1.31288	0.392735	5.21431	-1.15844	-0.212183	3.68581	-1.68097	-0.749294
VVTU2552_at	1.37022	0.91489	-1.44046	-0.52653	1.15917	-1.13959	-0.188515	1.3054	1.00528	0.00759739	1.80093	1.37708	0.461612	1.56977	1.18756	0.248	1.33813	-1.01323	-0.0189617
VVTU2553_at	0.0476	0.03863	-1.18508	-0.244984	0.04852	1.05721	0.080262	0.04633	1.02709	0.0385626	0.04863	1.07043	0.0981905	0.04448	-1.03242	-0.04603	0.04798	1.01854	0.0265026
VVTU2554_at	1.4832	1.09684	-1.30059	-0.379166	0.92932	-1.53865	-0.621665	0.86162	-1.63136	-0.706075	1.43741	1.01539	0.022034	2.05366	1.43529	0.521342	2.63081	1.79256	0.842021
VVTU2555_at	0.35176	0.6221	1.83878	0.878749	0.32977	-1.02833	-0.0403033	0.35958	1.07865	0.109227	0.19921	-1.68537	-0.753065	0.16023	-2.11786	-1.08261	0.15629	-2.22708	-1.15515
VVTU2556_at	3.12646	3.54325	1.17833	0.236744	2.37172	-1.27085	-0.345794	2.33169	-1.27071	-0.345635	3.07966	1.03205	0.0455129	3.26512	1.08257	0.11446	3.7149	1.20083	0.264032
VVTU2557_at	5.26022	2.0389	-2.48136	-1.31113	6.75369	1.33178	0.413356	8.39628	1.68429	0.752141	6.18394	1.23172	0.300674	5.85183	1.15318	0.205618	3.8104	-1.36599	-0.449947
VVTU2558_at	4.00118	2.9342	-1.31154	-0.391262	3.8253	-1.00839	-0.0120537	4.23691	1.11737	0.160107	4.2405	1.1104	0.151079	3.96954	1.0284	0.0404015	3.48796	-1.13509	-0.182807
VVTU2559_at	0.28382	0.24855	-1.09828	-0.135246	0.16732	-1.63528	-0.709538	0.27655	1.02815	0.0400508	0.32368	1.19485	0.25683	0.25723	-1.06443	-0.0900811	0.37493	1.33502	0.416861
VVTU2560_at	0.63166	1.05755	1.74074	0.799701	0.71533	1.17468	0.232268	0.44478	-1.34586	-0.428528	0.49136	-1.22697	-0.2951	0.60151	-1.01305	-0.0187054	0.30477	-2.05078	-1.03617
VVTU2561_s_at	3.01621	2.6764	-1.08391	-0.116245	2.99354	1.02948	0.0419158	3.31058	1.15818	0.211859	2.91965	1.01419	0.020328	2.66738	-1.09085	-0.125453	2.87255	-1.03898	-0.0551679
VVTU2562_at	1.61668	0.99133	-1.56851	-0.649395	1.79069	1.14892	0.200278	1.89757	1.23853	0.308629	1.40993	-1.0944	-0.13014	1.61351	1.03457	0.0490313	1.80683	1.12948	0.175659
VVTU2563_at	0.4901	2.23033	4.73158	2.24232	0.34214	-1.38094	-0.465651	0.27431	-1.69317	-0.759727	0.06026	-7.76216	-2.95646	0.04011	-11.7872	-3.55914	0.04768	-10.1698	-3.34623
VVTU2564_at	1.89249	3.13465	1.72216	0.784219	1.65573	-1.10192	-0.140019	1.34388	-1.33456	-0.416364	2.04742	1.13351	0.180797	1.42167	-1.28417	-0.360836	1.70764	-1.09661	-0.133051
VVTU35351_at	0.26266	0.39112	1.54823	0.63062	0.26631	1.05168	0.0726958	0.23632	-1.05334	-0.0749712	0.2174	-1.15315	-0.20558	0.12049	-2.10299	-1.07244	0.20454	-1.27066	-0.345578
VVTU2529_at	0.54717	0.3964	-1.3276	-0.408821	0.47868	-1.10201	-0.140137	0.48224	-1.07529	-0.104726	0.55079	1.05468	0.0768053	0.64616	1.22414	0.291769	0.61937	1.14397	0.194049
VVTU35333_at	0.18045	0.09951	-1.74414	-0.802516	0.18096	1.04021	0.0568748	0.22527	1.31729	0.397573	0.20637	1.19823	0.260905	0.09724	-1.79023	-0.840145	0.12427	-1.43682	-0.522879
VVTU35334_s_at	1.44077	0.92613	-1.49626	-0.581361	1.0172	-1.3655	-0.449429	1.52832	1.11932	0.162623	1.972	1.43405	0.520095	1.69359	1.2185	0.285106	1.37816	-1.03445	-0.0488639
VVTU35335_at	0.22401	0.14166	-1.52088	-0.604906	0.51876	2.40212	1.26431	0.38174	1.79822	0.84657	0.08911	-2.39935	-1.26264	0.04139	-5.22069	-2.38424	0.0169	-13.1154	-3.71319
VVTU35336_s_at	1.04022	0.58979	-1.69633	-0.762417	0.82569	-1.21454	-0.28041	0.92477	-1.066	-0.0922074	1.07149	1.07923	0.110002	1.3572	1.35248	0.435607	1.20563	1.17133	0.228148
VVTU35337_at	0.01778	0.02515	1.47125	0.557042	0.03595	2.09772	1.06882	0.01349	-1.24849	-0.320184	0.00625	-2.71426	-1.44056	0.00488	-3.51567	-1.8138	0.00508	-3.4625	-1.79181
VVTU35338_at	0.48636	0.6484	1.38614	0.471073	0.58396	1.24545	0.316667	0.55749	1.20954	0.274458	0.35984	-1.29001	-0.367382	0.25386	-1.84824	-0.886152	0.29165	-1.65007	-0.722527
VVTU35343_at	0.04438	0.0159	-2.68377	-1.42426	0.03507	-1.21998	-0.286857	0.03041	-1.38278	-0.467572	0.05188	1.22483	0.292582	0.07176	1.67615	0.745151	0.06135	1.39717	0.482508
VVTU35344_s_at	2.2751	2.08298	-1.05051	-0.0710899	1.38482	-1.58385	-0.663436	1.31364	-1.64131	-0.714848	2.56494	1.18121	0.240265	2.65544	1.20989	0.274876	4.065	1.8057	0.852558
VVTU35345_at	0.47888	0.43856	-1.05023	-0.0707053	0.58506	1.26725	0.341701	0.53728	1.18388	0.243523	0.4028	-1.1347	-0.182311	0.37554	-1.23016	-0.298846	0.39325	-1.20496	-0.268985
VVTU35346_s_at	0.44105	0.63962	1.50784	0.592483	0.16907	-2.51492	-1.33051	0.22051	-1.89546	-0.922548	0.59354	1.40999	0.495685	0.30958	-1.37439	-0.458791	0.41608	-1.04888	-0.0688496
VVTU35348_at	3.9408	4.21394	1.11179	0.152884	4.37212	1.15081	0.20265	3.69805	-1.0099	-0.0142124	3.67674	-1.02299	-0.032792	3.57809	-1.06249	-0.0874493	3.34699	-1.16505	-0.220392
VVTU35349_s_at	13.5584	12.2056	-1.06839	-0.0954384	13.9908	1.07036	0.0980961	14.2797	1.11134	0.1523	13.7647	1.06368	0.0890642	12.7848	-1.02306	-0.0328908	11.719	-1.1448	-0.195096
VVTU2504_s_at	1.15127	0.04879	-22.6931	-4.50418	1.31073	1.18095	0.239948	1.15634	1.05984	0.0838465	1.52054	1.38379	0.468625	0.98986	-1.122	-0.166073	1.58956	1.39535	0.480627
VVTU2505_at	0.26361	1.0225	4.03296	2.01184	0.19283	-1.31792	-0.398263	0.16016	-1.55981	-0.64137	0.11228	-2.24082	-1.16403	0.01674	-15.1899	-3.92504	0.01707	-15.283	-3.93385
VVTU2506_at	2.80534	2.2901	-1.17818	-0.23656	2.35432	-1.14875	-0.200065	2.75698	1.03701	0.0524298	2.6566	-1.00788	-0.0113239	2.76583	1.022	0.0313952	3.54246	1.27616	0.351809
VVTU2507_s_at	1.89094	1.36678	-1.33064	-0.41212	1.37224	-1.32847	-0.409766	1.42064	-1.26142	-0.335049	1.94503	1.0777	0.107956	2.62327	1.43806	0.524124	2.48199	1.3265	0.407625
VVTU2508_at	0.63825	2.5926	4.22339	2.0784	0.78058	1.26859	0.343226	0.46492	-1.301	-0.379621	0.30818	-1.97668	-0.983079	0.18124	-3.39718	-1.76434	0.41028	-1.5393	-0.622274
VVTU2509_s_at	5.19714	6.33475	1.26731	0.341769	7.05363	1.40781	0.493453	5.70384	1.15808	0.211735	4.42836	-1.12014	-0.163679	4.23091	-1.18501	-0.244899	3.3189	-1.54948	-0.631784
VVTU2510_s_at	5.43279	4.94676	-1.05629	-0.079006	4.90367	-1.06809	-0.0950332	5.11052	-1.00745	-0.0107082	5.87834	1.13366	0.180988	5.81689	1.10989	0.150417	4.86743	-1.10443	-0.143302
VVTU2511_at	3.59793	4.61026	1.33227	0.413886	3.32316	-1.04377	-0.0618038	2.62995	-1.29649	-0.374611	3.28968	-1.04387	-0.0619421	3.47598	1.00146	0.0021048	3.80331	1.06831	0.0953303
VVTU2512_at	0.86147	0.8056	-1.0285	-0.0405418	0.98238	1.18287	0.242292	0.94825	1.1615	0.215989	0.74308	-1.1065	-0.146003	0.78012	-1.06529	-0.0912462	0.62431	-1.36539	-0.449313
VVTU2513_at	0.04926	0.07361	1.55374	0.635745	0.02747	-1.7284	-0.789437	0.04203	-1.11072	-0.151495	0.03804	-1.23578	-0.305422	0.04151	-1.14465	-0.194907	0.05312	1.08988	0.124169
VVTU2514_at	2.49455	2.87937	1.20012	0.263179	2.54981	1.06026	0.0844181	2.01728	-1.1719	-0.228849	2.43784	1.02392	0.034103	2.35186	-1.02322	-0.0331164	2.13032	-1.15867	-0.21247
VVTU2516_at	4.73273	2.8537	-1.59509	-0.673638	4.29086	-1.06334	-0.088603	4.68668	1.04493	0.0634063	4.80153	1.06297	0.0881009	6.38414	1.3983	0.483674	5.16837	1.10364	0.14227
VVTU2518_at	0.07451	0.11446	1.59708	0.675437	0.05076	-1.41526	-0.501067	0.06169	-1.1447	-0.19497	0.07747	1.08924	0.123322	0.06048	-1.18863	-0.2493	0.04754	-1.55107	-0.633264
VVTU2519_at	0.62526	0.40278	-1.49306	-0.578272	0.48305	-1.24788	-0.319479	0.63983	1.07979	0.110751	0.67681	1.1341	0.181548	0.78941	1.30873	0.388167	0.7011	1.1332	0.180403
VVTU2522_at	1.11202	0.64339	-1.66236	-0.733233	0.96789	-1.10762	-0.147463	1.01251	-1.04083	-0.0577345	1.25438	1.18187	0.241071	1.54428	1.43954	0.525608	1.50812	1.37059	0.454797
VVTU2524_at	2.16016	1.47494	-1.40862	-0.494282	3.60998	1.73346	0.793655	3.3404	1.63173	0.706402	1.85078	-1.11399	-0.155736	1.49602	-1.39296	-0.478154	1.14196	-1.87175	-0.904388
VVTU2525_at	0.37034	0.35537	-1.00232	-0.00334318	0.37321	1.04531	0.0639309	0.34637	-1.01327	-0.0190187	0.38339	1.08465	0.11723	0.32729	-1.09159	-0.126431	0.36122	-1.01447	-0.0207262
VVTU2526_at	0.21951	0.25674	1.21607	0.282226	0.13764	-1.53743	-0.620521	0.12625	-1.64768	-0.720436	0.10539	-1.98786	-0.991216	0.30247	1.42836	0.51436	0.32588	1.50034	0.585289
VVTU2527_at	1.12132	0.58859	-1.83229	-0.873648	0.56054	-1.92852	-0.947494	0.77079	-1.37867	-0.463277	1.0958	1.02389	0.0340607	2.20266	2.03624	1.02591	1.66768	1.50304	0.587883
VVTU2528_s_at	0.49215	0.27603	-1.71481	-0.778049	0.43139	-1.09986	-0.13732	0.39468	-1.18174	-0.240913	0.5169	1.10042	0.138054	0.53673	1.13051	0.176974	0.67609	1.38833	0.473351
VVTU35332_at	0.02099	0.02898	1.43557	0.521624	0.01703	-1.18855	-0.249203	0.01711	-1.16261	-0.217367	0.01753	-1.14317	-0.19304	0.02329	1.14991	0.201521	0.01579	-1.31567	-0.395798
VVTU35285_s_at	16.6134	22.3397	1.39809	0.483457	21.1273	1.3191	0.399554	19.2417	1.22213	0.289398	14.2971	-1.10908	-0.149363	13.8047	-1.16098	-0.215343	12.7999	-1.28431	-0.360993
VVTU35285_x_at	2.39181	2.84508	1.23676	0.306566	2.80422	1.21613	0.282297	2.43817	1.07565	0.105209	2.09591	-1.08919	-0.123256	1.86963	-1.23413	-0.303494	1.62142	-1.45964	-0.545613
VVTU35287_at	0.27591	0.26183	-1.01352	-0.0193746	0.26782	1.00687	0.00987742	0.25462	-1.02693	-0.0383378	0.27544	1.04593	0.0647863	0.27762	1.04302	0.0607668	0.25334	-1.07768	-0.107929
VVTU35288_s_at	0.93733	1.32159	1.46596	0.551846	1.14649	1.26874	0.343396	1.07221	1.20704	0.271473	0.92948	1.03896	0.0551401	0.61639	-1.46699	-0.552859	0.47438	-1.95514	-0.967272
VVTU35290_s_at	2.50563	2.44442	1.01433	0.0205271	2.40971	-1.00244	-0.00351589	2.13929	-1.10997	-0.150521	2.50738	1.04846	0.0682718	2.55393	1.05658	0.079402	2.45325	-1.01062	-0.0152406
VVTU35293_at	0.05804	0.06801	1.21841	0.285	0.05397	-1.03674	-0.0520541	0.04329	-1.27044	-0.345328	0.03831	-1.44586	-0.531928	0.0695	1.24122	0.311759	0.05812	1.012	0.0172093
VVTU35295_at	0.57974	0.42686	-1.30627	-0.385453	0.42707	-1.30869	-0.388123	0.43008	-1.27747	-0.353289	0.64492	1.16553	0.220986	0.67245	1.20237	0.265881	0.81861	1.42703	0.513016
VVTU35297_s_at	1.05477	0.56172	-1.80601	-0.852806	0.80365	-1.26532	-0.339502	0.88891	-1.12452	-0.169309	1.19748	1.18949	0.250343	1.31657	1.29388	0.371704	1.45949	1.39839	0.483767
VVTU35298_s_at	7.99039	0.23699	-32.428	-5.01917	12.1162	1.57287	0.653399	14.6851	1.93929	0.955529	15.3684	2.01516	1.01089	15.6819	2.03442	1.02462	15.1315	1.91381	0.936448
VVTU35300_s_at	2.48746	1.30264	-1.83659	-0.87703	0.81988	-2.92492	-1.5484	1.71178	-1.37713	-0.461665	3.72152	1.56753	0.648493	4.11377	1.71433	0.777645	6.73372	2.7358	1.45196
VVTU35302_s_at	1.03858	1.09687	1.09807	0.13497	1.10126	1.09987	0.137333	0.74529	-1.32063	-0.401226	1.08399	1.09354	0.129006	0.98458	-1.01761	-0.0251848	1.04387	1.01576	0.0225596
VVTU35303_s_at	0.46761	0.68136	1.51498	0.599299	0.85235	1.89072	0.918936	0.52864	1.19292	0.254497	0.38648	-1.1548	-0.207643	0.18426	-2.44825	-1.29175	0.03774	-12.2619	-3.6161
VVTU35304_at	0.12442	0.04974	-2.40567	-1.26644	0.04603	-2.60586	-1.38176	0.04926	-2.39365	-1.25921	0.30332	2.55416	1.35285	0.10274	-1.1683	-0.224411	0.17303	1.40546	0.491042
VVTU35305_s_at	2.94635	2.83671	1.00103	0.00148521	3.77987	1.33072	0.412207	2.79131	-1.00033	-0.000476011	2.966	1.05472	0.0768601	2.70495	-1.05079	-0.0714744	2.09546	-1.3913	-0.476434
VVTU35309_s_at	7.62559	5.73953	-1.27785	-0.353718	5.85557	-1.25548	-0.328239	6.89998	-1.04735	-0.0667436	8.40052	1.15421	0.206906	9.12816	1.24085	0.311329	9.45948	1.25366	0.326146
VVTU35312_at	0.0755	0.01461	-4.97045	-2.31338	0.01242	-5.85958	-2.5508	0.01245	-5.74542	-2.52241	0.01542	-4.67195	-2.22402	0.12196	1.67447	0.743705	0.24664	3.30145	1.7231
VVTU35314_s_at	0.03039	0.01782	-1.64011	-0.713793	0.0127	-2.30616	-1.20549	0.01841	-1.56429	-0.645508	0.08103	2.79384	1.48225	0.02325	-1.26077	-0.334305	0.03374	1.12205	0.166137
VVTU35315_at	0.59138	0.4267	-1.333	-0.414677	0.8136	1.42705	0.513036	0.71555	1.27674	0.352465	0.4825	-1.16982	-0.226287	0.5008	-1.1392	-0.188021	0.41904	-1.39645	-0.481764
VVTU35316_at	1.16283	1.31307	1.17406	0.231506	1.03698	-1.08106	-0.112447	1.1029	1.00082	0.00118253	1.04599	-1.06105	-0.0854926	1.05543	-1.06285	-0.087938	1.16814	1.01524	0.0218208
VVTU35317_x_at	0.06527	0.03291	-1.90745	-0.931645	0.07064	1.12256	0.166793	0.06915	1.11783	0.160701	0.1051	1.68696	0.754426	0.05554	-1.13374	-0.18109	0.02024	-3.19105	-1.67403
VVTU35319_s_at	0.073	0.11394	1.62278	0.698467	0.07737	1.09938	0.13669	0.07892	1.14072	0.189945	0.05315	-1.3109	-0.390558	0.06319	-1.11445	-0.156332	0.04458	-1.62036	-0.696314
VVTU35319_x_at	0.10875	0.1092	1.04404	0.062177	0.07667	-1.36744	-0.451478	0.09236	-1.11586	-0.158156	0.10268	-1.01085	-0.0155689	0.12373	1.17941	0.238065	0.1164	1.08169	0.113287
VVTU35321_at	6.99127	7.50728	1.11646	0.158932	6.97075	1.03423	0.0485571	6.71051	1.01282	0.0183778	6.11028	-1.09206	-0.127052	6.7668	1.00331	0.00476743	6.45508	-1.07169	-0.0998876
VVTU35322_s_at	2.92786	2.97515	1.05652	0.0793201	3.70781	1.3136	0.393526	2.96341	1.06801	0.0949252	1.84787	-1.51227	-0.596716	2.00582	-1.40815	-0.493801	1.99493	-1.45224	-0.53828
VVTU35323_at	0.07276	0.15328	2.19026	1.1311	0.03843	-1.82546	-0.86826	0.03647	-1.89076	-0.918966	0.05998	-1.15782	-0.211411	0.06063	-1.15774	-0.211311	0.05373	-1.34009	-0.42233
VVTU35325_x_at	0.03527	0.02051	-1.65409	-0.726038	0.04264	1.2539	0.326422	0.0357	1.06808	0.0950197	0.06295	1.87	0.903038	0.02993	-1.13671	-0.184864	0.02617	-1.33341	-0.41512
VVTU35326_at	0.68095	0.05849	-11.1979	-3.48515	0.22227	-2.95355	-1.56245	0.44185	-1.46053	-0.546492	1.02041	1.57002	0.650783	1.6192	2.46487	1.30151	1.86318	2.76518	1.46737
VVTU35328_at	0.06405	0.02719	-2.2654	-1.17977	0.05315	-1.16183	-0.216399	0.05763	-1.05331	-0.0749301	0.07732	1.26474	0.338841	0.10017	1.62118	0.697044	0.07999	1.26213	0.335861
VVTU7924_s_at	11.1428	7.58628	-1.41269	-0.498445	10.5839	-1.01497	-0.0214371	11.9922	1.13564	0.183506	12.0221	1.13041	0.176846	11.8852	1.10566	0.144908	11.6808	1.05941	0.083261
VVTU35330_at	0.07259	0.01368	-5.10321	-2.35141	0.01387	-5.04719	-2.33548	0.01875	-3.66837	-1.87514	0.51522	7.43654	2.89463	0.01661	-4.21654	-2.07606	0.02135	-3.3647	-1.75048
VVTU35331_at	0.86174	0.45891	-1.80604	-0.85283	0.8055	-1.03138	-0.044576	0.8889	1.08845	0.122275	0.97263	1.18256	0.241913	1.27946	1.53908	0.622068	0.7386	-1.15447	-0.207231
VVTU35284_at	0.02332	0.10173	4.5351	2.18113	0.00504	-4.46325	-2.15809	0.00536	-4.12712	-2.04514	0.00478	-4.65559	-2.21896	0.00433	-5.35206	-2.42009	0.01051	-2.19675	-1.13537
VVTU35188_s_at	2.53913	1.70331	-1.43375	-0.519793	2.26439	-1.08104	-0.11242	2.54571	1.05794	0.0812578	2.59996	1.07283	0.101421	2.76515	1.12887	0.174879	2.9298	1.16611	0.221704
VVTU35189_at	0.02071	0.00417652	-4.76938	-2.2538	0.01137	-1.75621	-0.812465	0.00738	-2.65774	-1.4102	0.01736	-1.13865	-0.187324	0.05968	2.98731	1.57885	0.04766	2.32577	1.21771
VVTU35189_s_at	0.28242	0.00416003	-65.2951	-6.0289	0.03673	-7.27487	-2.86292	0.06828	-3.84638	-1.9435	0.44703	1.69006	0.757074	0.79991	2.99204	1.58113	1.199	4.37238	2.12842
VVTU35189_x_at	0.02644	0.00398957	-6.37293	-2.67196	0.00563	-4.25466	-2.08904	0.00569	-4.13433	-2.04765	0.02408	1.01588	0.02273	0.07021	2.92998	1.55089	0.09206	3.74549	1.90515
VVTU35191_at	0.00707212	0.00664376	-1.02381	-0.033948	0.00808	1.18524	0.245179	0.00418	-1.71449	-0.777779	0.00633	-1.0662	-0.0924781	0.00726	1.06478	0.0905554	0.00714	1.02014	0.0287672
VVTU35193_x_at	0.83606	0.52679	-1.52643	-0.610161	0.61038	-1.32051	-0.401095	0.47334	-1.67389	-0.743205	0.81652	1.02325	0.0331587	1.00791	1.24967	0.321547	1.38566	1.67497	0.744135
VVTU35195_at	0.37737	0.05483	-6.6196	-2.72674	0.1132	-3.2137	-1.68424	0.1382	-2.58772	-1.37168	0.56702	1.5743	0.65471	0.71514	1.96442	0.974103	0.77654	2.07961	1.05631
VVTU35197_at	0.64205	0.71522	1.15821	0.211897	0.64075	1.03518	0.0498816	0.49043	-1.24068	-0.311131	0.59794	-1.02486	-0.0354268	0.66375	1.07162	0.0997934	0.61288	-1.0366	-0.0518593
VVTU35198_x_at	0.29165	0.19831	-1.41444	-0.500231	0.23548	-1.19401	-0.255815	0.21734	-1.27166	-0.346713	0.35324	1.269	0.343692	0.3678	1.30726	0.386546	0.34506	1.19572	0.25788
VVTU3398_s_at	1.06727	1.46755	1.42967	0.515682	1.03007	1.00112	0.00161491	0.83372	-1.21317	-0.278782	0.93659	-1.08762	-0.121175	0.87146	-1.18146	-0.240571	0.97881	-1.07892	-0.109588
VVTU35200_at	0.09489	0.09708	1.0638	0.0892269	0.1309	1.43091	0.516933	0.09662	1.07452	0.103692	0.1013	1.11857	0.161656	0.06767	-1.35267	-0.43581	0.05463	-1.71858	-0.781217
VVTU35201_x_at	0.01588	0.00995156	-1.53458	-0.617844	0.014	-1.09324	-0.12861	0.01172	-1.28397	-0.360611	0.01604	1.05812	0.0815033	0.01965	1.28293	0.359442	0.02131	1.35635	0.43973
VVTU35202_at	1.26287	0.09485	-12.8062	-3.67877	0.77291	-1.57519	-0.655526	0.83775	-1.42858	-0.514582	0.96618	-1.24753	-0.319075	2.44684	2.00843	1.00607	2.47366	1.97956	0.98518
VVTU35203_s_at	0.55277	1.04228	1.96047	0.9712	0.89287	1.67549	0.744583	0.50535	-1.03661	-0.0518732	0.37805	-1.39554	-0.480823	0.44784	-1.19072	-0.251834	0.49163	-1.11254	-0.153857
VVTU35204_at	0.37618	0.25036	-1.44512	-0.531189	0.33645	-1.07789	-0.10821	0.33362	-1.06857	-0.0956814	0.40668	1.13269	0.179753	0.43816	1.20741	0.271916	0.40307	1.08287	0.11486
VVTU35206_s_at	9.01705	5.14402	-1.68595	-0.753562	5.31321	-1.63611	-0.71027	7.38892	-1.15651	-0.209778	10.7321	1.24701	0.318473	13.7046	1.57547	0.655782	14.4653	1.62125	0.697107
VVTU35208_at	0.07875	0.03974	-1.90591	-0.93048	0.08644	1.13861	0.187274	0.09292	1.24518	0.316354	0.08688	1.15598	0.209116	0.08624	1.13524	0.182997	0.06177	-1.2615	-0.33514
VVTU35262_at	0.43727	0.04789	-8.78135	-3.13444	0.09712	-4.34064	-2.11791	0.11058	-3.74759	-1.90596	0.32249	-1.29415	-0.372005	0.70905	1.68089	0.749225	1.03567	2.39365	1.25921
VVTU35264_at	0.41921	0.16871	-2.38986	-1.25693	0.55642	1.37678	0.461298	0.58732	1.47836	0.563998	0.37776	-1.05919	-0.0829614	0.51893	1.28318	0.359724	0.66483	1.60274	0.68054
VVTU35266_at	0.08809	0.05732	-1.47808	-0.563724	0.04285	-1.98203	-0.986979	0.05887	-1.41794	-0.503796	0.07631	-1.10169	-0.139718	0.10765	1.26678	0.341166	0.14975	1.71806	0.78078
VVTU35267_at	0.04225	0.04843	1.19182	0.253166	0.04688	1.15104	0.202938	0.04427	1.10563	0.144869	0.02316	-1.7408	-0.79975	0.04296	1.05412	0.0760391	0.03397	-1.23067	-0.299444
VVTU35268_at	1.03208	1.01721	1.02474	0.0352579	0.93819	-1.06054	-0.084799	0.92864	-1.05324	-0.0748342	0.97993	-1.00523	-0.00752563	1.0127	1.01713	0.0245041	1.09713	1.07432	0.103424
VVTU35269_s_at	0.15859	0.12585	-1.21198	-0.277366	0.14187	-1.07765	-0.107889	0.12219	-1.22998	-0.298635	0.13245	-1.14277	-0.192535	0.18443	1.20555	0.269691	0.23534	1.49977	0.584741
VVTU35270_at	2.00835	1.16874	-1.65274	-0.72486	1.82526	-1.06077	-0.0851119	1.53875	-1.23691	-0.306741	2.01203	1.04965	0.0699083	3.01532	1.55634	0.638157	2.46115	1.23847	0.308559
VVTU35748_s_at	1.42582	0.99128	-1.38342	-0.468239	1.3743	-1.0002	-0.00028851	1.27006	-1.06392	-0.0893897	1.4256	1.04757	0.0670466	1.46539	1.06536	0.091341	1.4765	1.04654	0.0656275
VVTU35273_s_at	1.90815	1.22498	-1.49819	-0.583221	3.52933	1.91855	0.940016	2.63644	1.45794	0.543931	2.70217	1.48371	0.569209	1.92127	1.04372	0.0617347	0.42799	-4.41156	-2.14129
VVTU35274_at	0.84276	2.25056	2.77654	1.47329	0.79016	-1.02825	-0.0401911	0.49511	-1.61313	-0.689863	0.44815	-1.79487	-0.843879	0.57056	-1.42493	-0.510891	0.59089	-1.41129	-0.497014
VVTU35276_at	0.04498	0.0299	-1.44689	-0.532955	0.02594	-1.67191	-0.741497	0.03481	-1.22439	-0.292063	0.0776	1.80757	0.854052	0.03651	-1.18852	-0.249166	0.06445	1.44813	0.534191
VVTU35279_s_at	2.14839	1.64487	-1.25622	-0.329089	1.94588	-1.06439	-0.0900269	2.03133	-1.0023	-0.00331439	2.26581	1.10499	0.144033	2.28542	1.10271	0.141053	2.63625	1.2401	0.310456
VVTU35280_s_at	1.95037	2.06678	1.10178	0.139836	2.08455	1.10864	0.148791	1.9415	1.0504	0.0709388	1.86041	-1.00059	-0.000850939	1.67536	-1.12305	-0.167422	1.54308	-1.25067	-0.322701
VVTU35281_at	0.44359	0.48785	1.14348	0.193431	0.41009	-1.0428	-0.0604625	0.38692	-1.08648	-0.119662	0.47587	1.12399	0.168629	0.38156	-1.12153	-0.165468	0.43111	-1.01814	-0.025936
VVTU35283_at	0.01575	0.0206	1.35996	0.443564	0.01674	1.10245	0.140713	0.01775	1.18954	0.250404	0.00773	-1.94447	-0.959377	0.01274	-1.19207	-0.253469	0.01203	-1.29521	-0.373186
VVTU35186_at	3.39684	3.22488	-1.01308	-0.0187481	3.42525	1.04595	0.0648139	3.33106	1.03477	0.0493101	2.84309	-1.14034	-0.189464	3.35602	1.02414	0.0344129	3.50855	1.04385	0.0619144
VVTU35138_at	0.12748	0.09826	-1.24775	-0.319329	0.13297	1.08196	0.113647	0.11614	-1.04026	-0.0569442	0.10274	-1.18426	-0.243986	0.15714	1.27782	0.353685	0.13035	1.03338	0.0473709
VVTU35145_s_at	1.50203	1.58383	1.09635	0.132708	1.9072	1.31708	0.397343	1.98671	1.3957	0.480989	1.40352	-1.02143	-0.0305903	0.90399	-1.6029	-0.680684	0.73225	-2.02969	-1.02126
VVTU3019_s_at	2.1504	2.55188	1.23384	0.303155	1.89214	-1.09565	-0.131787	1.76919	-1.15188	-0.20399	2.14087	1.04309	0.0608636	1.92903	-1.0754	-0.104873	2.24757	1.05629	0.079006
VVTU35147_at	2.94758	3.7213	1.31264	0.392471	2.87295	1.01101	0.0157973	2.89469	1.03626	0.051386	3.46919	1.23314	0.302337	2.28758	-1.24302	-0.31385	2.05817	-1.4171	-0.502942
VVTU35149_at	0.15438	0.13218	-1.12331	-0.167756	0.08756	-1.69976	-0.765331	0.13199	-1.10841	-0.148492	0.26438	1.79432	0.843437	0.13517	-1.10182	-0.139889	0.27678	1.81192	0.857519
VVTU35150_s_at	0.59375	2.06092	3.60891	1.85156	0.62801	1.09714	0.133748	0.45765	-1.22952	-0.298095	0.27716	-2.04466	-1.03186	0.18602	-3.0791	-1.62251	0.2275	-2.58242	-1.36872
VVTU35151_s_at	1.58123	3.69193	2.42759	1.27952	1.59354	1.04535	0.0639861	1.45013	-1.03337	-0.0473569	1.4372	-1.05009	-0.070513	1.08561	-1.40511	-0.490683	0.71912	-2.17576	-1.12152
VVTU35153_s_at	0.93699	0.85051	-1.05959	-0.0835061	0.79648	-1.13414	-0.181599	0.79807	-1.11265	-0.154	1.00017	1.11838	0.16141	0.91015	1.0069	0.00992041	1.0886	1.17414	0.231604
VVTU35155_at	0.11187	0.09551	-1.12656	-0.171924	0.09246	-1.16636	-0.222013	0.10967	1.03447	0.0488918	0.11026	1.03264	0.0463374	0.11257	1.04313	0.060919	0.15252	1.37791	0.462482
VVTU35156_s_at	7.89956	6.55186	-1.15963	-0.213665	5.40275	-1.40959	-0.495276	4.60371	-1.62615	-0.70146	8.37475	1.11076	0.151547	11.8251	1.55171	0.633859	12.6786	1.62201	0.697783
VVTU35157_at	0.47317	0.8688	1.90908	0.932878	0.49443	1.08389	0.116218	0.38343	-1.16947	-0.225855	0.279	-1.6187	-0.694836	0.27858	-1.63852	-0.712393	0.33757	-1.38696	-0.471926
VVTU35158_at	1.23318	0.80307	-1.47693	-0.562601	1.16868	-1.01727	-0.0247026	1.25408	1.07307	0.101744	1.53391	1.30323	0.382092	1.02045	-1.1658	-0.22132	1.4395	1.17969	0.238408
VVTU5710_s_at	4.24084	4.49859	1.10291	0.141315	3.53744	-1.15576	-0.208842	4.10994	1.02263	0.0322843	4.25368	1.0509	0.0716254	4.12794	1.009	0.0129262	4.01029	-1.04638	-0.0654069
VVTU35160_at	1.75928	1.5961	-1.06012	-0.0842276	1.88967	1.11415	0.155943	1.88241	1.12906	0.175122	1.40576	-1.19446	-0.256359	1.89917	1.11902	0.162236	1.57791	-1.10323	-0.141734
VVTU35161_at	0.00829636	0.01257	1.57496	0.655315	0.00441	-2.66095	-1.41194	0.00911	1.15924	0.213179	0.01367	1.72617	0.787575	0.00738	-1.08421	-0.116644	0.0064	-1.28176	-0.358126
VVTU35162_at	2.11873	1.81965	-1.11988	-0.163344	2.12669	1.04117	0.0582056	2.12281	1.05723	0.0802893	1.99074	-1.01581	-0.0226306	1.99807	-1.02295	-0.0327356	2.21353	1.05584	0.0783912
VVTU35164_s_at	2.27229	2.23516	1.02273	0.0324253	2.9762	1.3586	0.442121	2.18207	1.0133	0.0190614	2.40324	1.10811	0.148101	1.58968	-1.37893	-0.463549	1.93151	-1.16407	-0.219178
VVTU35165_x_at	0.19784	0.20603	1.08272	0.11466	0.20154	1.05667	0.0795249	0.18455	-1.01593	-0.022801	0.21658	1.14694	0.19779	0.12477	-1.52968	-0.61323	0.20331	1.03854	0.0545568
VVTU35167_at	0.08711	0.07156	-1.17079	-0.227482	0.06864	-1.22353	-0.291049	0.0626	-1.31876	-0.399182	0.08407	1.01115	0.015997	0.07244	-1.16001	-0.214137	0.14528	1.68556	0.753228
VVTU35169_at	0.0621	0.05354	-1.11553	-0.157729	0.04883	-1.22617	-0.294159	0.05273	-1.11604	-0.158389	0.0622	1.04937	0.0695235	0.06017	1.00446	0.00642011	0.08007	1.30302	0.381859
VVTU35170_at	0.23914	0.3591	1.56131	0.642757	0.24682	1.0706	0.0984196	0.23449	1.03471	0.0492265	0.19403	-1.17635	-0.234317	0.19428	-1.18744	-0.247855	0.15047	-1.57252	-0.653078
VVTU35172_at	0.13868	0.07963	-1.6749	-0.744075	0.08134	-1.64368	-0.716929	0.15734	1.19719	0.259652	0.17959	1.35688	0.440293	0.21314	1.59319	0.671918	0.12589	-1.08998	-0.124302
VVTU35173_at	0.02595	0.01823	-1.369	-0.453122	0.02243	-1.11527	-0.157393	0.01412	-1.74177	-0.800554	0.04289	1.73162	0.792122	0.0315	1.25809	0.331235	0.02435	-1.05479	-0.0769558
VVTU35174_at	0.02991	0.02221	-1.29519	-0.373164	0.05028	1.74332	0.801837	0.02684	-1.05608	-0.0787191	0.01604	-1.78043	-0.832226	0.0186	-1.55193	-0.634063	0.04285	1.44747	0.533533
VVTU35175_s_at	3.42372	3.12947	-1.05223	-0.0734501	3.34894	1.01462	0.0209395	2.81636	-1.15206	-0.204216	3.22314	-1.01384	-0.01983	3.39272	1.02721	0.0387312	3.9818	1.17535	0.23309
VVTU35176_x_at	0.04068	0.06906	1.76521	0.81984	0.05404	1.37811	0.462691	0.02457	-1.56892	-0.649772	0.03786	-1.02547	-0.0362853	0.02865	-1.36944	-0.453586	0.01906	-2.11207	-1.07866
VVTU35177_at	0.0906	0.0674	-1.29276	-0.370454	0.07802	-1.11955	-0.162919	0.07417	-1.15754	-0.211062	0.07641	-1.13169	-0.178479	0.11098	1.26975	0.344544	0.13912	1.55183	0.633971
VVTU35178_s_at	2.18108	2.11546	1.00844	0.0121252	2.4065	1.14448	0.194692	2.25718	1.09202	0.126999	1.73449	-1.20019	-0.263263	1.8157	-1.15882	-0.212656	2.00682	-1.07542	-0.1049
VVTU35181_s_at	1.81692	1.34131	-1.30283	-0.381649	1.79312	1.02368	0.0337648	1.83594	1.06624	0.0925322	1.84605	1.06453	0.0902166	1.8466	1.05353	0.0752314	1.90081	1.05727	0.0803439
VVTU35183_at	0.17975	0.12426	-1.39126	-0.476392	0.1468	-1.18044	-0.239325	0.13871	-1.22806	-0.296381	0.12345	-1.38965	-0.474722	0.23749	1.36962	0.453776	0.27271	1.53333	0.616668
VVTU35185_s_at	0.54134	1.22762	2.35781	1.23745	0.49427	-1.05588	-0.0784459	0.6773	1.32021	0.400767	0.30147	-1.71385	-0.777241	0.23701	-2.2034	-1.13973	0.30949	-1.73079	-0.791431
VVTU35135_at	0.01118	0.00829243	-1.29679	-0.374945	0.01093	1.01415	0.0202711	0.01281	1.20938	0.274268	0.0068	-1.5684	-0.649294	0.01189	1.1021	0.140255	0.01348	1.21866	0.285296
VVTU35092_at	0.01063	0.0298	2.91509	1.54354	0.0074	-1.38419	-0.469042	0.00597	-1.68692	-0.754392	0.00443	-2.64935	-1.40564	0.00443	-2.59741	-1.37707	0.01136	1.08032	0.111459
VVTU35094_at	0.02113	0.01598	-1.27158	-0.346622	0.0202	-1.00808	-0.0116101	0.01557	-1.2858	-0.362666	0.0196	-1.02854	-0.0405979	0.02939	1.44215	0.528221	0.02369	1.13307	0.180237
VVTU35095_x_at	0.84735	0.76108	-1.07082	-0.098716	1.01563	1.24328	0.314151	0.90734	1.1299	0.176195	0.75791	-1.06707	-0.0936548	0.73594	-1.11073	-0.151508	0.5874	-1.4274	-0.51339
VVTU35096_s_at	0.02203	0.05029	2.37322	1.24685	0.01643	-1.29288	-0.370588	0.02142	1.02596	0.0369745	0.01764	-1.19209	-0.253493	0.01528	-1.39113	-0.476257	0.01236	-1.76382	-0.818703
VVTU35099_at	0.07637	0.09045	1.2315	0.300417	0.10703	1.45367	0.5397	0.0798	1.10266	0.140988	0.06611	-1.10254	-0.140831	0.05347	-1.37786	-0.462429	0.03759	-2.01044	-1.00751
VVTU35100_s_at	1.18185	0.02795	-40.6756	-5.34609	0.72034	-1.58173	-0.661503	1.03133	-1.086	-0.119024	1.65002	1.46277	0.548703	1.59517	1.39912	0.48452	1.34938	1.15387	0.206481
VVTU35102_at	2.13787	2.57556	1.25259	0.324914	2.13648	1.0366	0.0518593	1.9942	-1.01596	-0.0228436	2.04613	1.00277	0.00399074	1.80378	-1.14337	-0.193292	1.85359	-1.14125	-0.190615
VVTU35103_at	0.00932929	0.00879438	-1.02029	-0.0289793	0.01379	1.53361	0.616932	0.00412	-2.45115	-1.29346	0.01079	1.21212	0.277533	0.0136	1.51139	0.595876	0.01056	1.14354	0.193507
VVTU35105_at	0.02018	0.02745	1.41468	0.500476	0.02178	1.11944	0.162777	0.01351	-1.41528	-0.501088	0.01684	-1.14376	-0.193784	0.02335	1.19969	0.262662	0.01738	-1.14884	-0.200178
VVTU35107_s_at	7.85541	4.14101	-1.82451	-0.867509	6.21753	-1.21803	-0.28455	11.7854	1.5831	0.662752	11.9274	1.59084	0.669789	8.35423	1.10242	0.140674	8.07264	1.03856	0.0545846
VVTU35108_at	0.01485	0.0115	-1.24214	-0.312828	0.0132	-1.08444	-0.11695	0.01513	1.07517	0.104565	0.01752	1.2357	0.305329	0.01555	1.08523	0.118001	0.01346	-1.0915	-0.126312
VVTU35109_s_at	1.04581	0.90823	-1.10749	-0.147294	1.00645	-1.00177	-0.00255131	0.96575	-1.02625	-0.0373822	1.00897	1.01082	0.0155261	1.02583	1.01679	0.0240217	1.17106	1.13165	0.178428
VVTU35110_s_at	0.74922	2.73773	3.79926	1.92572	1.03368	1.43111	0.517135	0.81076	1.14188	0.191411	0.25679	-2.78476	-1.47755	0.09624	-7.51012	-2.90884	0.06993	-10.6013	-3.40616
VVTU35111_s_at	5.31776	2.65505	-1.92637	-0.945885	6.77856	1.32222	0.402962	7.73726	1.5353	0.618521	5.60386	1.1041	0.142871	6.01991	1.17347	0.230781	4.0952	-1.28489	-0.361645
VVTU35736_s_at	4.12447	4.72883	1.19207	0.253469	4.64145	1.16729	0.223163	4.28501	1.09627	0.132603	3.7812	-1.04109	-0.0580948	3.45786	-1.15067	-0.202474	3.22159	-1.26681	-0.3412
VVTU35113_s_at	3.5309	6.02796	1.77502	0.827835	6.17538	1.81415	0.859294	5.17326	1.54601	0.62855	2.90794	-1.15891	-0.212769	2.27951	-1.49429	-0.57946	1.16542	-2.9979	-1.58395
VVTU35114_s_at	4.03311	2.79881	-1.38595	-0.470875	4.50011	1.15739	0.210875	4.63412	1.21245	0.277925	5.56754	1.44635	0.532417	5.05218	1.29852	0.376868	4.97623	1.24694	0.318392
VVTU35115_x_at	0.86124	0.6415	-1.29125	-0.368768	0.66666	-1.24543	-0.316644	0.7159	-1.14007	-0.189122	0.93993	1.14347	0.193419	0.92248	1.11031	0.150963	0.95988	1.12637	0.171681
VVTU35117_at	0.29896	0.16942	-1.69721	-0.763165	0.3019	1.04747	0.0669089	0.29318	1.0348	0.049352	0.46853	1.642	0.715454	0.21132	-1.36481	-0.4487	0.2422	-1.22137	-0.2885
VVTU35118_s_at	3.94322	2.59028	-1.46415	-0.550063	3.40072	-1.11786	-0.16074	3.49641	-1.06879	-0.0959784	4.14719	1.10193	0.140033	4.60521	1.21062	0.275746	5.10948	1.30952	0.389038
VVTU35120_at	0.08287	0.07779	-1.0247	-0.0352016	0.10054	1.25837	0.331556	0.08079	1.02863	0.0407241	0.06674	-1.18512	-0.245033	0.06374	-1.25434	-0.326928	0.06133	-1.33711	-0.419118
VVTU35121_s_at	2.86467	2.87802	1.04457	0.0629092	2.89997	1.05006	0.0704718	2.75222	1.01378	0.0197446	2.86701	1.04859	0.0684507	2.66204	-1.03813	-0.0539871	2.51941	-1.1251	-0.170053
VVTU35122_at	0.06531	0.05697	-1.10258	-0.140883	0.05661	-1.11221	-0.153429	0.04114	-1.50442	-0.589207	0.07418	1.19004	0.25101	0.07806	1.23887	0.309025	0.07623	1.17952	0.2382
VVTU35122_x_at	0.26112	0.25069	-1.00182	-0.00262332	0.27536	1.09386	0.129428	0.21459	-1.15316	-0.205593	0.25832	1.03649	0.0517062	0.25124	-1.00261	-0.00376053	0.26667	1.0321	0.0455828
VVTU35123_at	0.15994	0.24384	1.5851	0.664574	0.15508	1.00572	0.0082287	0.15786	1.0415	0.0586628	0.11809	-1.29272	-0.37041	0.09757	-1.58135	-0.661157	0.07368	-2.148	-1.10299
VVTU35125_x_at	0.02787	0.02855	1.06505	0.0909212	0.02792	1.03911	0.0553484	0.02725	1.03187	0.0452612	0.02819	1.05971	0.0836695	0.02098	-1.28172	-0.358081	0.02774	1.00609	0.00875937
VVTU35126_at	0.57206	0.51318	-1.07215	-0.100507	0.56903	1.03178	0.0451354	0.60822	1.12191	0.165957	0.3987	-1.36944	-0.453586	0.52598	-1.04921	-0.0693035	0.62472	1.10364	0.14227
VVTU35128_at	0.01583	0.04971	3.26577	1.70742	0.00573	-2.66288	-1.41299	0.00705	-2.12709	-1.08888	0.00966	-1.56355	-0.644825	0.00834	-1.83163	-0.873128	0.00976	-1.60484	-0.682429
VVTU35129_s_at	1.18109	0.45118	-2.51779	-1.33216	0.20762	-5.48422	-2.45529	0.42684	-2.6223	-1.39083	1.38467	1.22832	0.296686	2.63922	2.31634	1.21185	4.69425	4.01669	2.00601
VVTU35131_at	0.04793	0.03424	-1.34634	-0.429043	0.03342	-1.38265	-0.467436	0.02919	-1.55586	-0.637712	0.03758	-1.21725	-0.283626	0.07312	1.5814	0.661202	0.09513	2.00595	1.00429
VVTU35134_at	0.01415	0.02785	2.04617	1.03293	0.01732	1.2697	0.344488	0.00638	-2.10181	-1.07163	0.00608	-2.22065	-1.15098	0.00998	-1.36874	-0.452848	0.00523	-2.6792	-1.4218
VVTU35091_at	0.08339	0.06733	-1.19119	-0.252404	0.06654	-1.20823	-0.272895	0.07495	-1.05441	-0.076436	0.06752	-1.17878	-0.237294	0.1014	1.26051	0.334008	0.09754	1.1822	0.241474
VVTU34941_s_at	2.0586	1.07707	-1.83827	-0.878349	3.10133	1.56268	0.644022	2.46918	1.26565	0.339879	2.63833	1.34279	0.425234	2.4731	1.24532	0.316517	1.02241	-1.99233	-0.994457
VVTU34942_at	0.00516605	0.00404236	-1.22915	-0.297661	0.00422	-1.35146	-0.434519	0.00399	-1.4489	-0.534958	0.00627	1.44106	0.52713	0.00689	1.59617	0.674614	0.00442	-1.10794	-0.14788
VVTU34946_s_at	12.4505	12.3355	1.03013	0.0428264	13.5718	1.1307	0.177216	11.424	-1.03284	-0.0466168	11.8028	-1.00682	-0.00980578	12.1381	1.01059	0.0151978	11.0114	-1.11882	-0.161978
VVTU34952_s_at	2.80334	3.16326	1.17321	0.230461	2.12929	-1.26924	-0.343965	1.59346	-1.66724	-0.737462	2.40882	-1.11076	-0.151547	2.99085	1.10594	0.145273	4.68953	1.6906	0.757535
VVTU34953_x_at	0.01126	0.01251	1.15528	0.208243	0.00792	-1.37046	-0.45466	0.00919	-1.161	-0.215368	0.00922	-1.16494	-0.220256	0.00982	-1.10575	-0.145025	0.01708	1.53305	0.616405
VVTU34954_at	0.47931	0.80121	1.73799	0.79742	0.42517	-1.08683	-0.120126	0.38489	-1.18017	-0.238995	0.39278	-1.16471	-0.219971	0.3615	-1.27908	-0.355107	0.43239	-1.09686	-0.133379
VVTU34955_at	2.84977	2.84179	1.03681	0.0521515	3.03376	1.10424	0.143054	2.53119	-1.06697	-0.0935196	2.46291	-1.10436	-0.143211	2.94914	1.07274	0.1013	2.70189	-1.04366	-0.0616518
VVTU34956_s_at	0.68709	0.74389	1.12568	0.170797	0.60322	-1.09811	-0.135023	0.63085	-1.03218	-0.0456946	0.79656	1.21466	0.280553	0.54731	-1.21107	-0.276282	0.66529	-1.02192	-0.0312823
VVTU34957_s_at	9.39647	6.08627	-1.4849	-0.570366	7.96705	-1.13703	-0.18527	9.50363	1.06723	0.0938711	9.94645	1.10906	0.149337	10.7653	1.1876	0.248049	11.52	1.239	0.309176
VVTU34959_at	0.03039	0.0485	1.65937	0.730636	0.03177	1.08455	0.117097	0.0241	-1.19505	-0.257071	0.02787	-1.04049	-0.0572631	0.02114	-1.38677	-0.471729	0.02861	-1.05106	-0.071845
VVTU34961_at	2.74707	1.99145	-1.32673	-0.407875	2.74513	1.03655	0.0517897	2.64629	1.01649	0.023596	2.79671	1.06666	0.0931004	2.86693	1.08183	0.113474	2.98399	1.09777	0.134576
VVTU34963_s_at	3.12117	2.68243	-1.11911	-0.162352	2.53116	-1.18878	-0.249482	3.68791	1.2468	0.31823	3.05679	1.02612	0.0371995	4.54572	1.50972	0.594281	1.65077	-1.87088	-0.903717
VVTU34968_s_at	0.26961	0.15486	-1.67451	-0.743739	0.11892	-2.18574	-1.12812	0.27164	1.06312	0.0883045	0.37171	1.44451	0.53058	0.45743	1.75873	0.814534	0.4189	1.57021	0.650958
VVTU34969_at	0.00693506	0.00846009	1.26836	0.342964	0.00644	-1.03782	-0.0535562	0.01299	1.97604	0.982612	0.00481	-1.37577	-0.460239	0.0043	-1.87782	-0.909059	0.00446	-1.53793	-0.62099
VVTU34973_at	0.36892	0.6205	1.74875	0.806324	0.45298	1.27363	0.348946	0.50563	1.44622	0.532287	0.09575	-3.67751	-1.87873	0.03821	-9.31378	-3.21937	0.01873	-19.4887	-4.28457
VVTU34974_at	0.12202	0.162	1.38048	0.46517	0.12552	1.06709	0.0936819	0.11024	-1.04887	-0.0688359	0.0885	-1.31591	-0.396061	0.08662	-1.35887	-0.442407	0.14807	1.22644	0.294477
VVTU34977_at	0.56521	0.66936	1.23131	0.300194	0.47097	-1.15697	-0.210351	0.54128	1.01052	0.0150979	0.63046	1.1687	0.224905	0.42241	-1.29082	-0.368288	0.52561	-1.06403	-0.0895388
VVTU34978_s_at	0.25982	0.72437	2.89869	1.5354	0.21142	-1.18477	-0.244607	0.19994	-1.2315	-0.300417	0.12028	-2.06174	-1.04386	0.05087	-4.9272	-2.30077	0.03896	-6.59945	-2.72235
VVTU34979_at	0.07825	0.06344	-1.18639	-0.246578	0.07777	1.03092	0.0439324	0.06905	-1.07389	-0.102846	0.06879	-1.08571	-0.118639	0.08025	1.06308	0.0882502	0.09193	1.18724	0.247612
VVTU34980_x_at	0.42834	0.54602	1.32536	0.406384	0.51451	1.24594	0.317235	0.40758	1.00404	0.00581675	0.34004	-1.2023	-0.265797	0.32243	-1.28157	-0.357912	0.33694	-1.25792	-0.33104
VVTU34982_s_at	3.42296	4.55202	1.38268	0.467467	2.79405	-1.18106	-0.240082	3.12987	-1.03643	-0.0516227	3.78151	1.15748	0.210987	3.00162	-1.10011	-0.137648	2.72132	-1.24462	-0.315705
VVTU34983_at	0.41594	0.4062	1.01538	0.0220197	0.33802	-1.18629	-0.246457	0.26407	-1.49269	-0.577915	0.31555	-1.2581	-0.331247	0.55481	1.38271	0.467499	0.66022	1.60416	0.681818
VVTU34985_at	0.96582	0.44258	-2.09888	-1.06962	0.95676	1.02755	0.0392086	0.97891	1.0695	0.0969365	1.20718	1.30955	0.389071	1.02386	1.09889	0.136047	1.12037	1.17233	0.229379
VVTU34986_at	1.26862	1.79198	1.46866	0.5545	1.44766	1.18367	0.243267	1.06753	-1.1262	-0.171463	0.87156	-1.38925	-0.474306	1.12668	-1.08623	-0.11933	1.18244	-1.06161	-0.0862539
VVTU34989_at	0.19733	0.11356	-1.67126	-0.740936	0.15519	-1.22581	-0.293735	0.20785	1.11146	0.152456	0.16244	-1.15941	-0.213391	0.2248	1.18089	0.239875	0.27029	1.38429	0.469146
VVTU34991_at	0.99633	1.00684	1.05069	0.0713371	1.29026	1.34329	0.425771	1.22183	1.29403	0.371871	0.75452	-1.26032	-0.33379	0.5455	-1.76197	-0.817189	0.47894	-2.05841	-1.04153
VVTU35080_at	0.00822003	0.00754403	-1.04798	-0.0676112	0.00486	-1.63219	-0.706809	0.00817	1.04853	0.0683681	0.00563	-1.39309	-0.478288	0.00569	-1.3928	-0.477988	0.01718	2.11277	1.07914
VVTU35081_at	0.03901	0.02559	-1.46621	-0.552092	0.0272	-1.38243	-0.467206	0.03352	-1.10282	-0.141197	0.03127	-1.19046	-0.251519	0.04205	1.11737	0.160107	0.06355	1.64652	0.71942
VVTU35086_at	0.67484	0.61447	-1.0563	-0.0790196	0.53824	-1.20875	-0.273516	0.56919	-1.1236	-0.168129	0.67894	1.05409	0.0759981	0.82906	1.27348	0.348776	0.72376	1.08386	0.116178
VVTU35088_at	0.5081	0.3585	-1.36314	-0.446934	0.41678	-1.1753	-0.233029	0.43325	-1.11141	-0.152391	0.48902	1.00839	0.0120537	0.64236	1.3105	0.390117	0.64437	1.28166	0.358014
VVTU35089_s_at	6.3578	9.08539	1.48578	0.571221	8.51985	1.39002	0.475106	9.21887	1.53005	0.613579	3.98798	-1.52161	-0.605599	5.89749	-1.03999	-0.0565697	3.32419	-1.8925	-0.920293
VVTU35090_at	2.25347	1.65718	-1.30787	-0.387219	1.98007	-1.09718	-0.1338	2.21595	1.03763	0.0532921	2.15067	-1.00007	-0.000100985	2.41724	1.11193	0.153066	2.67327	1.19888	0.261687
VVTU34940_at	1.59886	6.13572	3.99001	1.99639	2.78938	1.80964	0.855703	1.72664	1.13953	0.188439	0.10311	-14.7996	-3.88749	0.10505	-14.6827	-3.87605	0.04478	-35.3271	-5.1427
VVTU34892_at	0.03435	0.04386	1.32764	0.408864	0.03254	-1.01761	-0.0251848	0.03142	-1.03593	-0.0509265	0.03134	-1.04598	-0.0648553	0.03081	-1.07536	-0.10482	0.02821	-1.20502	-0.269057
VVTU34895_at	0.19196	0.65628	3.55474	1.82974	0.13028	-1.42045	-0.506348	0.10541	-1.72569	-0.787173	0.08705	-2.10462	-1.07356	0.0805	-2.30042	-1.2019	0.15581	-1.21905	-0.285757
VVTU34897_at	0.10611	0.10669	1.04536	0.0639999	0.08538	-1.1982	-0.260869	0.09451	-1.06406	-0.0895795	0.09589	-1.05614	-0.0788011	0.11364	1.11013	0.150729	0.12122	1.15453	0.207306
VVTU34898_s_at	0.7276	0.47584	-1.47064	-0.556444	0.28176	-2.48951	-1.31586	0.50367	-1.36902	-0.453144	0.84047	1.21027	0.275329	1.11398	1.58708	0.666375	1.01496	1.40976	0.49545
VVTU34899_at	0.01463	0.01686	1.19782	0.260411	0.01054	-1.33883	-0.420973	0.01564	1.1281	0.173895	0.01198	-1.16591	-0.221456	0.01067	-1.32338	-0.404227	0.0181	1.25006	0.321997
VVTU34901_s_at	2.25488	2.39787	1.10566	0.144908	2.37922	1.09447	0.130232	2.19851	1.02882	0.0409906	2.05897	-1.04526	-0.0638618	1.97778	-1.09986	-0.13732	2.04251	-1.09238	-0.127475
VVTU34905_at	0.00432401	0.00653802	1.57209	0.652684	0.00435	-1.03384	-0.0480129	0.00411	-1.59205	-0.670886	0.00449	-1.10648	-0.145977	0.00445	-1.27254	-0.347711	0.00865	1.8971	0.923796
VVTU34907_at	0.242	0.26	1.11706	0.159707	0.2162	-1.0791	-0.109829	0.24928	1.08695	0.120286	0.22666	-1.01904	-0.0272107	0.18649	-1.25182	-0.324027	0.24834	1.03707	0.0525133
VVTU34908_at	0.00969262	0.01151	1.23503	0.304546	0.00627	-1.48926	-0.574596	0.00944	1.02814	0.0400367	0.00559	-1.65621	-0.727886	0.01102	1.17885	0.23738	0.01279	1.33316	0.41485
VVTU34909_at	0.0042316	0.00439609	1.08014	0.111218	0.00426	-1.49563	-0.580753	0.00498	1.2413	0.311852	0.00438	-1.33217	-0.413778	0.00434	-1.16185	-0.216424	0.00966	2.16391	1.11364
VVTU34909_s_at	0.42925	0.20779	-1.98687	-0.990497	0.30949	-1.33712	-0.419129	0.30993	-1.31256	-0.392383	0.49028	1.19669	0.259049	0.54818	1.32378	0.404663	0.65459	1.54115	0.624007
VVTU34910_at	0.01105	0.01116	1.05073	0.071392	0.01275	1.19719	0.259652	0.01174	1.12148	0.165404	0.0069	-1.52848	-0.612098	0.00695	-1.53281	-0.616179	0.01451	1.32733	0.408527
VVTU34911_s_at	0.00692123	0.00680321	1.02199	0.0313811	0.00438	-1.52218	-0.606139	0.01127	1.71793	0.780671	0.00605	-1.09266	-0.127845	0.00791	1.18491	0.244777	0.00673	-1.01694	-0.0242346
VVTU34913_at	0.66283	0.21791	-2.9255	-1.54868	0.09613	-6.64751	-2.73281	0.08644	-7.26682	-2.86132	0.55253	-1.14498	-0.195322	1.72563	2.6987	1.43226	3.63667	5.54483	2.47114
VVTU34917_at	0.67991	0.53419	-1.22417	-0.291804	0.61319	-1.06896	-0.0962079	0.76363	1.18514	0.245057	0.77749	1.19811	0.26076	0.55352	-1.18498	-0.244863	0.65874	-1.0213	-0.0304067
VVTU34919_at	0.17559	0.16229	-1.04066	-0.0574988	0.18451	1.08996	0.124275	0.17914	1.07651	0.106362	0.16678	-1.00489	-0.00703759	0.16041	-1.05597	-0.0785688	0.15196	-1.14336	-0.19328
VVTU34920_at	0.02112	0.02447	1.20464	0.268602	0.02475	1.21583	0.281942	0.01873	-1.06826	-0.0952628	0.01864	-1.08138	-0.112874	0.00939	-2.16846	-1.11667	0.02032	-1.02819	-0.0401069
VVTU34922_at	0.01206	0.01259	1.08499	0.117682	0.00776	-1.49796	-0.582999	0.01527	1.33527	0.417131	0.01056	-1.09049	-0.124977	0.01505	1.29338	0.371146	0.00818	-1.46001	-0.545978
VVTU34923_s_at	1.00999	0.58821	-1.65145	-0.723733	0.35589	-2.7359	-1.45202	0.4745	-2.01718	-1.01234	1.1789	1.22296	0.290377	1.44404	1.48209	0.567633	1.78731	1.78843	0.838694
VVTU34924_at	0.01544	0.02515	1.69275	0.759369	0.01914	1.28538	0.362195	0.01334	-1.09733	-0.133997	0.01034	-1.42556	-0.511529	0.01185	-1.25783	-0.330937	0.01376	-1.11095	-0.151794
VVTU34925_s_at	2.0268	2.68074	1.37518	0.45962	2.50036	1.27963	0.355727	1.53098	-1.25461	-0.327239	1.74063	-1.11136	-0.152326	1.66798	-1.17222	-0.229243	1.82625	-1.09816	-0.135088
VVTU34926_at	5.77472	6.31227	1.13651	0.18461	5.6292	1.01114	0.0159828	6.55794	1.19832	0.261013	5.35966	-1.02836	-0.0403454	5.05318	-1.10244	-0.1407	4.707	-1.21395	-0.279709
VVTU34927_s_at	1.29753	3.95213	3.16689	1.66307	1.93997	1.55086	0.633068	1.66953	1.35773	0.441197	0.55272	-2.24059	-1.16388	0.08391	-14.918	-3.89899	0.07014	-18.3048	-4.19415
VVTU34928_s_at	2.1847	2.70169	1.28576	0.362621	2.82295	1.34031	0.422567	2.71916	1.31334	0.39324	1.72242	-1.21061	-0.275734	1.63702	-1.28745	-0.364516	1.49423	-1.44674	-0.532806
VVTU34929_at	0.00795215	0.01163	1.52069	0.604726	0.01214	1.58341	0.663035	0.00623	-1.20913	-0.273969	0.00473	-1.6057	-0.683202	0.00437	-2.10236	-1.07201	0.00525	-1.49782	-0.582864
VVTU34930_at	0.02327	0.01323	-1.6921	-0.758815	0.02045	-1.09722	-0.133853	0.01796	-1.22783	-0.296111	0.02555	1.15016	0.201835	0.02467	1.09897	0.136152	0.03206	1.3921	0.477263
VVTU34933_at	0.03411	0.02963	-1.10726	-0.146994	0.03092	-1.06355	-0.0888879	0.02784	-1.16123	-0.215654	0.03168	-1.02779	-0.0395455	0.03459	1.05106	0.071845	0.04774	1.41432	0.500109
VVTU34934_at	0.01063	0.00907385	-1.12712	-0.172641	0.00857	-1.19619	-0.258447	0.01128	1.11892	0.162107	0.01445	1.42409	0.51004	0.00978	-1.04884	-0.0687946	0.00984	-1.06884	-0.0960459
VVTU34935_at	0.00758833	0.00912648	1.25047	0.32247	0.00556	-1.31573	-0.395863	0.0072	1.00126	0.00181665	0.01117	1.54287	0.625617	0.0063	-1.16257	-0.217318	0.00621	-1.20904	-0.273862
VVTU34936_at	0.15522	0.17465	1.1699	0.226385	0.10077	-1.48502	-0.570482	0.09959	-1.47711	-0.562777	0.13375	-1.10762	-0.147463	0.22109	1.47652	0.562201	0.20126	1.31037	0.389974
VVTU34937_at	0.14233	0.13422	-1.01996	-0.0285126	0.13444	-1.02066	-0.0295024	0.13181	-1.02332	-0.0332574	0.16389	1.20638	0.270684	0.17091	1.24471	0.31581	0.0868	-1.62261	-0.698316
VVTU34939_at	0.3734	0.36082	1.00471	0.00677914	0.13718	-2.62413	-1.39184	0.14736	-2.4013	-1.26382	0.21226	-1.67903	-0.747628	0.58049	1.61151	0.688413	0.89165	2.41329	1.271
VVTU34891_at	0.06897	0.04963	-1.33643	-0.418384	0.03906	-1.70209	-0.767307	0.05341	-1.22376	-0.291321	0.06301	-1.04466	-0.0630335	0.07968	1.19758	0.260122	0.09962	1.45978	0.545751
VVTU34848_at	0.0082125	0.01064	1.34696	0.429707	0.00656	-1.2072	-0.271665	0.00833	1.07074	0.0986082	0.00693	-1.1312	-0.177854	0.00578	-1.37084	-0.45506	0.00866	1.06521	0.0911379
VVTU34848_s_at	0.64836	0.54826	-1.1374	-0.18574	0.6808	1.08918	0.123242	0.55479	-1.10752	-0.147333	0.74039	1.19646	0.258772	0.61537	-1.0164	-0.0234683	0.67089	1.04574	0.0645242
VVTU34848_x_at	0.02208	0.02138	1.00665	0.00956216	0.02324	1.09151	0.126325	0.02122	1.01407	0.0201572	0.0193	-1.09217	-0.127197	0.01278	-1.6674	-0.7376	0.02755	1.26066	0.334179
VVTU34850_at	0.30054	0.17095	-1.69088	-0.757774	0.14821	-1.95492	-0.96711	0.19573	-1.45517	-0.541188	0.40287	1.40445	0.490005	0.46796	1.61402	0.690658	0.66218	2.22668	1.15489
VVTU34851_s_at	13.3628	14.9584	1.16387	0.21893	14.1637	1.09945	0.136782	13.8478	1.0935	0.128953	13.0522	1.02338	0.0333419	11.497	-1.12125	-0.165108	11.2281	-1.17762	-0.235874
VVTU34852_at	0.03693	0.0607	1.70909	0.773228	0.04151	1.16604	0.221617	0.03654	1.04406	0.0622046	0.03019	-1.16732	-0.2232	0.0284	-1.25427	-0.326848	0.01951	-1.87286	-0.905243
VVTU34852_x_at	0.05832	0.08218	1.46499	0.550891	0.05525	-1.01775	-0.0253832	0.05557	1.00535	0.00769785	0.05459	-1.01964	-0.0280599	0.05227	-1.07648	-0.106322	0.03376	-1.70931	-0.773414
VVTU34854_at	0.01248	0.01383	1.15231	0.204529	0.00844	-1.42515	-0.511114	0.01307	1.10566	0.144908	0.00773	-1.53998	-0.622912	0.01177	-1.02237	-0.0319174	0.01603	1.29881	0.37719
VVTU34855_at	0.00878771	0.01165	1.37845	0.463047	0.00778	-1.08854	-0.122394	0.01005	1.20632	0.270613	0.00443	-1.96914	-0.977566	0.00658	-1.2886	-0.365804	0.00899	1.0335	0.0475384
VVTU34857_at	1.33478	2.1444	1.67037	0.740168	1.83861	1.42881	0.514814	1.60459	1.26849	0.343112	0.66773	-1.90792	-0.932001	0.49637	-2.59416	-1.37527	0.29865	-4.42238	-2.14482
VVTU34858_at	0.02935	0.02915	1.03271	0.0464352	0.02381	-1.18834	-0.248948	0.03295	1.18483	0.24468	0.02557	-1.09537	-0.131418	0.0343	1.21153	0.27683	0.0244	-1.19026	-0.251277
VVTU34858_s_at	2.40614	2.63067	1.13675	0.184915	3.07534	1.32577	0.406831	2.81465	1.23435	0.303752	1.90697	-1.20428	-0.268171	2.10225	-1.10414	-0.142923	1.64214	-1.44985	-0.535904
VVTU34861_s_at	0.03309	0.03251	1.02146	0.0306327	0.02659	-1.19978	-0.26277	0.03677	1.1724	0.229465	0.0245	-1.28897	-0.366219	0.03876	1.21394	0.279697	0.03452	1.05423	0.0761897
VVTU34862_at	0.01823	0.01404	-1.2483	-0.319965	0.01295	-1.35648	-0.439868	0.01409	-1.22594	-0.293888	0.01645	-1.05738	-0.0804939	0.02333	1.32689	0.408049	0.02784	1.54373	0.62642
VVTU34863_s_at	10.5346	13.0662	1.28959	0.366912	12.3533	1.21635	0.282558	9.20625	-1.08443	-0.116937	8.90889	-1.12861	-0.174547	9.21494	-1.10285	-0.141237	9.27248	-1.12418	-0.168873
VVTU34864_at	0.21624	0.19508	-1.06609	-0.0923292	0.20187	-1.03267	-0.0463793	0.20211	-1.01393	-0.0199581	0.20491	-1.00721	-0.0103645	0.20776	-1.00408	-0.00587422	0.23659	1.10573	0.144999
VVTU34865_at	0.00592695	0.00637023	1.11748	0.160249	0.00614	1.07432	0.103424	0.00404	-1.86146	-0.896435	0.00442	-1.42022	-0.506114	0.00863	1.50874	0.593344	0.00669	1.14144	0.190855
VVTU34866_s_at	4.86765	5.37112	1.14726	0.198192	6.11423	1.30292	0.381749	4.51619	-1.02144	-0.0306045	4.42519	-1.04988	-0.0702244	4.19108	-1.12043	-0.164053	3.87542	-1.24284	-0.313641
VVTU34868_at	0.01022	0.0102	1.03707	0.0525133	0.01057	1.07256	0.101058	0.00857	-1.13107	-0.177688	0.0069	-1.41478	-0.500578	0.00911	-1.0825	-0.114367	0.01538	1.52087	0.604897
VVTU34871_s_at	2.59515	2.67925	1.07342	0.102215	2.72518	1.08925	0.123335	2.24251	-1.09671	-0.133182	2.59418	1.04734	0.0667299	2.35506	-1.06304	-0.0881959	2.43435	-1.05485	-0.0770379
VVTU34873_at	0.02912	0.02473	-1.13242	-0.179409	0.02894	1.03094	0.0439604	0.01901	-1.45114	-0.537187	0.03327	1.19707	0.259508	0.03012	1.07222	0.100601	0.03634	1.26129	0.3349
VVTU34874_at	0.82968	1.15789	1.45102	0.537067	0.91972	1.14984	0.201433	0.71923	-1.09323	-0.128597	0.60666	-1.30531	-0.384392	0.71428	-1.12056	-0.16422	0.71272	-1.15188	-0.20399
VVTU34875_at	0.86586	0.29226	-2.84942	-1.51067	0.59223	-1.40949	-0.495173	0.85169	1.03794	0.053723	1.11701	1.35163	0.4347	1.10869	1.32732	0.408516	0.99656	1.16317	0.218062
VVTU34879_at	0.50903	0.55264	1.12879	0.174777	0.60827	1.23949	0.309747	0.59396	1.23124	0.300112	0.53712	1.10555	0.144764	0.35338	-1.3896	-0.47467	0.34697	-1.45166	-0.537704
VVTU34880_s_at	4.23675	3.70178	-1.10079	-0.138539	4.04978	-1.00857	-0.0123112	4.06269	1.01185	0.0169954	3.87191	-1.04438	-0.0626467	4.59164	1.12343	0.16791	4.2692	1.01836	0.0262477
VVTU34882_at	0.0064545	0.00418317	-1.48402	-0.569511	0.00439	-1.4501	-0.536152	0.00413	-1.42741	-0.5134	0.00763	1.28566	0.362509	0.00731	1.21933	0.286089	0.01173	1.90807	0.932114
VVTU34884_at	0.007703	0.00432214	-1.71413	-0.777477	0.01007	1.35556	0.438889	0.00615	-1.18685	-0.247138	0.01037	1.41085	0.496565	0.00715	-1.03878	-0.0548901	0.00741	-1.0288	-0.0409625
VVTU34886_at	0.00684644	0.00729893	1.10844	0.148531	0.00455	-2.00796	-1.00573	0.00427	-1.51946	-0.603559	0.00469	-1.47603	-0.561722	0.01018	1.54175	0.624569	0.01392	2.0543	1.03865
VVTU34887_at	0.4822	0.26736	-1.73466	-0.794653	0.35869	-1.29602	-0.374088	0.40799	-1.12005	-0.163563	0.63209	1.37344	0.457794	0.55349	1.18987	0.250804	0.62669	1.31346	0.393372
VVTU34888_at	0.01182	0.00979154	-1.161	-0.215368	0.01203	1.05539	0.0777762	0.01089	-1.02813	-0.0400227	0.01336	1.18394	0.243596	0.0122	1.07036	0.0980961	0.01083	-1.07989	-0.110884
VVTU34889_at	0.01012	0.00845837	-1.15049	-0.202248	0.01129	1.15745	0.21095	0.00552	-1.73666	-0.796315	0.01286	1.33196	0.413551	0.0139	1.42415	0.510101	0.00863	-1.16006	-0.214199
VVTU34842_at	0.81497	0.74676	-1.04965	-0.0699083	0.61153	-1.28478	-0.361521	0.86683	1.12234	0.16651	0.97069	1.24793	0.319537	0.68716	-1.14414	-0.194264	0.84644	1.04963	0.0698809
VVTU34694_s_at	2.6992	2.82387	1.08774	0.121334	2.79167	1.07281	0.101395	2.66383	1.04137	0.0584828	2.66164	1.03315	0.0470497	2.44014	-1.06711	-0.0937089	2.33435	-1.14415	-0.194276
VVTU34695_at	0.00970707	0.00874924	-1.06709	-0.0936819	0.01101	1.17634	0.234305	0.00961	1.04461	0.0629644	0.00844	-1.098	-0.134878	0.00715	-1.3095	-0.389016	0.01108	1.15364	0.206193
VVTU34698_s_at	4.04107	2.06444	-1.88268	-0.912788	3.77325	-1.03249	-0.0461278	3.87231	1.01113	0.0159685	4.94281	1.28153	0.357867	5.02509	1.28901	0.366263	4.5172	1.12969	0.175927
VVTU34699_at	0.74936	0.13877	-5.19374	-2.37677	0.89367	1.23703	0.30688	1.01627	1.43105	0.517074	1.09156	1.52619	0.609935	1.04364	1.44368	0.529751	0.86261	1.16335	0.218285
VVTU34700_s_at	4.48888	0.06806	-63.4381	-5.98728	0.45876	-9.43326	-3.23776	2.6696	-1.59352	-0.672217	16.489	3.84863	1.94434	18.491	4.27005	2.09425	18.6595	4.20095	2.07072
VVTU34701_at	0.08068	0.04442	-1.74675	-0.804673	0.07583	-1.02574	-0.0366651	0.06517	-1.17323	-0.230486	0.09858	1.28021	0.35638	0.10244	1.31624	0.396423	0.10519	1.31761	0.397923
VVTU34702_s_at	8.33294	8.57105	1.06943	0.0968421	8.48865	1.05666	0.0795112	8.75798	1.10902	0.149285	8.1201	1.02097	0.0299405	7.75828	-1.03615	-0.0512329	6.82281	-1.20851	-0.273229
VVTU34704_at	0.01241	0.00856581	-1.39293	-0.478123	0.00844	-1.41751	-0.503359	0.01169	-1.0055	-0.00791308	0.01565	1.32148	0.402155	0.01567	1.30946	0.388972	0.01471	1.19849	0.261218
VVTU34705_at	0.24757	0.2139	-1.11317	-0.154674	0.2317	-1.03009	-0.0427704	0.22234	-1.0552	-0.0775165	0.25315	1.07136	0.0994433	0.23445	-1.01867	-0.0266868	0.29445	1.202	0.265437
VVTU34707_at	0.00460373	0.00431668	-1.02575	-0.0366792	0.00492	1.07908	0.109802	0.00424	-1.08681	-0.1201	0.00519	1.11484	0.156837	0.00636	1.36585	0.449799	0.00472	-1.29175	-0.369327
VVTU34711_s_at	0.81598	2.73407	3.48378	1.80065	0.66832	-1.17705	-0.235176	0.504	-1.5343	-0.617581	0.35132	-2.21678	-1.14847	0.25428	-3.09561	-1.63022	0.33338	-2.42187	-1.27612
VVTU34713_at	0.02827	0.00488754	-5.56374	-2.47606	0.021	-1.29768	-0.375935	0.02555	-1.04854	-0.0683819	0.03324	1.23173	0.300686	0.02239	-1.21795	-0.284455	0.05164	1.84582	0.884262
VVTU34715_s_at	1.60719	3.35238	2.16871	1.11684	3.24201	2.09238	1.06514	2.22743	1.46242	0.548358	0.90589	-1.69334	-0.759872	0.57238	-2.70879	-1.43765	0.53052	-2.99762	-1.58382
VVTU34716_at	0.00568904	0.00667182	1.21934	0.2861	0.00933	1.70137	0.766697	0.00491	-1.09894	-0.136113	0.00456	-1.38141	-0.466142	0.00662	1.20705	0.271485	0.00463	-1.45523	-0.541247
VVTU34717_at	3.24911	2.14669	-1.45572	-0.541733	2.57694	-1.21553	-0.281586	2.98608	-1.03117	-0.0442822	4.35055	1.40291	0.488422	3.87335	1.23576	0.305399	3.90079	1.21332	0.27896
VVTU34718_at	0.01789	0.02094	1.21676	0.283045	0.01541	-1.11925	-0.162532	0.01463	-1.15914	-0.213055	0.01896	1.11047	0.15117	0.0157	-1.09951	-0.136861	0.01709	-1.03563	-0.0505087
VVTU34727_at	0.30329	0.26775	-1.08948	-0.12364	0.20723	-1.41093	-0.496646	0.28048	-1.02476	-0.0352861	0.38025	1.3136	0.393526	0.35104	1.19978	0.26277	0.28195	-1.06439	-0.0900269
VVTU34728_at	0.15655	0.2063	1.37017	0.454355	0.18649	1.23567	0.305294	0.16924	1.14074	0.18997	0.13752	-1.08652	-0.119715	0.09835	-1.5356	-0.618802	0.0882	-1.75621	-0.812465
VVTU34730_s_at	6.83355	6.76802	1.02975	0.0422941	6.85095	1.03992	0.0564725	6.2752	-1.03201	-0.045457	7.02812	1.07757	0.107782	6.82849	1.03583	0.0507872	5.88417	-1.14915	-0.200567
VVTU34733_s_at	0.23294	0.62208	2.77661	1.47332	0.19933	-1.12664	-0.172027	0.17608	-1.25371	-0.326204	0.05777	-3.84862	-1.94434	0.02511	-8.95004	-3.16189	0.02427	-9.49843	-3.24769
VVTU34734_x_at	0.06464	0.06761	1.0875	0.121015	0.06323	1.01465	0.0209822	0.06606	1.07847	0.108986	0.06261	1.01493	0.0213802	0.05937	-1.0502	-0.0706641	0.05568	-1.14874	-0.200052
VVTU34736_at	0.55663	0.34577	-1.54833	-0.630713	0.43118	-1.24456	-0.315636	0.50682	-1.04082	-0.0577206	0.64825	1.22019	0.287106	0.68118	1.26853	0.343158	0.66008	1.19845	0.26117
VVTU34737_at	0.00800445	0.0087777	1.14016	0.189236	0.00806	1.04422	0.0624257	0.00661	-1.14776	-0.198821	0.00831	1.08724	0.12067	0.00478	-1.61407	-0.690703	0.01091	1.37787	0.46244
VVTU34738_s_at	0.87477	0.36607	-2.29831	-1.20057	0.65377	-1.28995	-0.367315	0.91878	1.10828	0.148322	1.04521	1.25187	0.324085	1.11768	1.32444	0.405382	1.11588	1.28916	0.366431
VVTU34739_s_at	0.01039	0.01125	1.12488	0.169771	0.01003	1.00131	0.00188869	0.01087	1.10303	0.141472	0.00845	-1.17401	-0.231445	0.00986	-1.01722	-0.0246317	0.0086	-1.19661	-0.258953
VVTU34739_x_at	0.02003	0.0205	1.06423	0.08981	0.02363	1.22382	0.291391	0.01195	-1.58805	-0.667256	0.01613	-1.18495	-0.244826	0.01637	-1.18047	-0.239361	0.0304	1.53419	0.617477
VVTU34740_s_at	0.12179	0.15872	1.35503	0.438325	0.09534	-1.23151	-0.300428	0.1052	-1.09707	-0.133656	0.16702	1.43691	0.52297	0.12331	1.0496	0.0698396	0.07732	-1.55849	-0.640149
VVTU34741_at	0.07284	0.07024	1.00262	0.00377492	0.08178	1.16464	0.219884	0.07236	1.04821	0.0679278	0.07052	1.0143	0.0204844	0.07383	1.05073	0.071392	0.05657	-1.27411	-0.34949
VVTU34744_s_at	0.20596	0.35144	1.77412	0.827104	0.17546	-1.13165	-0.178428	0.16612	-1.17501	-0.232673	0.16642	-1.18122	-0.240278	0.13205	-1.50466	-0.589438	0.14118	-1.44352	-0.529591
VVTU34840_s_at	0.73614	0.48863	-1.44899	-0.535048	0.65119	-1.08983	-0.124103	0.61262	-1.13877	-0.187476	0.84762	1.2064	0.270708	0.81362	1.14571	0.196242	0.92537	1.2704	0.345283
VVTU34841_at	0.24821	0.1959	-1.2186	-0.285225	0.22478	-1.06452	-0.0902031	0.25212	1.07184	0.10009	0.2401	1.01349	0.0193319	0.24859	1.03819	0.0540705	0.26754	1.08932	0.123428
VVTU34693_s_at	0.45754	0.56069	1.27412	0.349501	0.48687	1.10377	0.14244	0.47499	1.09543	0.131497	0.48694	1.11504	0.157095	0.33106	-1.33327	-0.414969	0.28974	-1.56254	-0.643893
VVTU34644_at	0.33938	0.203	-1.60798	-0.685249	0.16067	-2.03641	-1.02603	0.26708	-1.20425	-0.268135	0.26136	-1.23935	-0.309584	0.74261	2.26818	1.18154	0.36529	1.08776	0.12136
VVTU34645_s_at	0.76176	0.47674	-1.5368	-0.619929	1.3422	1.82766	0.869998	1.71193	2.37138	1.24573	0.57866	-1.25645	-0.329353	0.4783	-1.53642	-0.619573	0.29564	-2.54961	-1.35028
VVTU34648_s_at	9.20094	2.19267	-4.03591	-2.01289	10.9407	1.23341	0.302652	11.5684	1.32671	0.407853	13.2385	1.50749	0.592148	15.8727	1.78825	0.838548	10.4933	1.15257	0.204854
VVTU34650_at	0.38993	0.31939	-1.17423	-0.231715	0.31337	-1.19961	-0.262565	0.32721	-1.12934	-0.17548	0.42718	1.14782	0.198896	0.43474	1.1557	0.208767	0.49829	1.29144	0.368981
VVTU34651_s_at	11.3052	10.3109	-1.05454	-0.0766138	7.89835	-1.3799	-0.464564	9.65113	-1.11011	-0.150703	11.8846	1.10143	0.139378	13.6337	1.2501	0.322044	14.2173	1.27094	0.345896
VVTU34653_s_at	4.04024	3.06975	-1.26586	-0.340118	3.23577	-1.20375	-0.267536	3.72673	-1.02741	-0.039012	4.35987	1.13062	0.177114	4.16387	1.06831	0.0953303	5.16367	1.29162	0.369182
VVTU34654_s_at	0.55586	1.82971	3.42242	1.77502	0.36137	-1.48295	-0.56847	0.4292	-1.22737	-0.29557	0.31236	-1.69851	-0.76427	0.18305	-2.92946	-1.55063	0.33556	-1.63913	-0.71293
VVTU34655_at	0.00428724	0.0044137	1.07039	0.0981365	0.0076	1.76802	0.822135	0.00412	1.0116	0.0166389	0.00443	-1.47862	-0.564251	0.00453	1.02756	0.0392226	0.00465	1.0375	0.0531113
VVTU34656_s_at	0.54641	0.37238	-1.41126	-0.496984	0.38272	-1.37637	-0.460868	0.55835	1.07827	0.108718	0.5967	1.14417	0.194301	0.62508	1.18585	0.245922	0.6631	1.22645	0.294488
VVTU34658_s_at	0.93809	1.27864	1.41717	0.503013	1.0168	1.12431	0.16904	0.83739	-1.06164	-0.0862946	0.7864	-1.13854	-0.187185	0.83521	-1.08351	-0.115712	0.69487	-1.33583	-0.417736
VVTU34661_at	0.13553	0.11524	-1.13118	-0.177829	0.06173	-2.11683	-1.08191	0.17535	1.36521	0.449123	0.22109	1.70917	0.773296	0.17609	1.34679	0.429525	0.09026	-1.48587	-0.571308
VVTU34662_s_at	2.10674	2.15721	1.06463	0.0903521	3.17895	1.56519	0.646338	2.26644	1.13518	0.182921	1.38012	-1.45695	-0.542951	1.7558	-1.15752	-0.211037	1.81861	-1.14627	-0.196947
VVTU34663_at	0.00447224	0.00448604	1.04293	0.0606423	0.00685	1.52803	0.611673	0.00421	-1.32687	-0.408027	0.00463	-1.84174	-0.881069	0.00459	-1.01276	-0.0182923	0.00701	1.5052	0.589955
VVTU34664_s_at	2.95819	0.01236	-100	-6.64386	1.66384	-1.71403	-0.777392	1.30849	-2.1425	-1.0993	3.40643	1.20649	0.270816	13.581	4.759	2.25066	16.1732	5.52529	2.46605
VVTU34665_s_at	4.69166	6.49731	1.43987	0.525939	6.04961	1.33751	0.41955	4.71011	1.05935	0.0831793	3.87544	-1.15546	-0.208467	3.77115	-1.20017	-0.263239	3.27142	-1.41907	-0.504946
VVTU34666_s_at	5.129	5.06956	1.02767	0.0393771	4.9245	-1.0041	-0.00590296	5.24839	1.07976	0.110711	5.00504	1.02241	0.0319739	4.49243	-1.10139	-0.139325	4.96912	-1.02133	-0.0304491
VVTU34667_s_at	0.5779	0.39407	-1.41047	-0.496176	0.35806	-1.55597	-0.637814	0.47875	-1.14395	-0.194024	0.56824	1.03022	0.0429525	0.76425	1.37087	0.455092	0.93498	1.63508	0.709361
VVTU34670_at	0.26337	0.26443	1.0439	0.0619835	0.30011	1.18197	0.241193	0.33477	1.34129	0.423621	0.16514	-1.52215	-0.606111	0.26827	1.05591	0.0784869	0.16347	-1.59415	-0.672787
VVTU34671_s_at	3.31674	2.68622	-1.18755	-0.247988	1.54498	-2.06963	-1.04937	2.47391	-1.27055	-0.345453	5.42093	1.71243	0.776045	4.02582	1.25821	0.331373	4.65205	1.41749	0.503339
VVTU34672_at	0.00422596	0.00422714	1.04001	0.0565974	0.00422	-1.37775	-0.462314	0.00716	1.79979	0.847829	0.00436	-1.38826	-0.473278	0.00514	1.19113	0.252331	0.0044	-1.02164	-0.0308869
VVTU34672_x_at	0.00438109	0.0041253	-1.02143	-0.0305903	0.00637	1.48767	0.573055	0.00404	-1.45395	-0.539978	0.00441	-1.18134	-0.240424	0.00525	1.20223	0.265713	0.00496	1.11	0.15056
VVTU34673_at	0.01016	0.00978941	1.00222	0.00319923	0.01035	1.05756	0.0807395	0.00766	-1.25663	-0.32956	0.01381	1.42459	0.510547	0.00738	-1.32726	-0.408451	0.01228	1.22196	0.289197
VVTU34674_s_at	2.83124	2.27157	-1.19876	-0.261543	2.32346	-1.17476	-0.232366	2.48898	-1.07801	-0.108371	3.28419	1.21535	0.281372	2.91652	1.06782	0.0946685	3.27156	1.16779	0.223781
VVTU34676_s_at	0.10566	0.33462	3.29289	1.71935	0.10274	1.00865	0.0124256	0.10624	1.06107	0.0855198	0.08215	-1.22749	-0.295711	0.04073	-2.50233	-1.32327	0.03496	-2.99083	-1.58055
VVTU34677_at	0.00432553	0.00806032	1.93745	0.954159	0.00438	-1.53413	-0.617421	0.00415	1.00969	0.0139124	0.00451	-2.54356	-1.34685	0.00765	1.70962	0.773676	0.00758	1.66394	0.734603
VVTU34683_s_at	5.59839	2.28966	-2.35166	-1.23368	5.69295	1.0548	0.0769695	5.77669	1.08881	0.122752	5.32972	-1.00256	-0.00368858	7.67538	1.42117	0.507079	7.87858	1.42223	0.508155
VVTU34684_s_at	0.23144	0.25422	1.14205	0.191626	0.19441	-1.14769	-0.198733	0.19078	-1.14965	-0.201195	0.20976	-1.0531	-0.0746424	0.26129	1.17031	0.226891	0.23629	1.0318	0.0451634
VVTU34685_at	0.34648	0.43122	1.29404	0.371882	0.17478	-1.91108	-0.934388	0.31089	-1.05616	-0.0788284	0.41679	1.26035	0.333824	0.40604	1.21481	0.280731	0.27338	-1.25405	-0.326595
VVTU34689_at	0.0074926	0.00875201	1.21449	0.280351	0.01347	1.86427	0.898611	0.00405	-2.02443	-1.01752	0.00641	-1.11483	-0.156824	0.01117	1.54509	0.627691	0.00451	-1.9399	-0.955982
VVTU34690_at	0.08821	0.06325	-1.34142	-0.423761	0.07549	-1.12648	-0.171822	0.08535	1.02101	0.029997	0.09086	1.07923	0.110002	0.10835	1.27335	0.348629	0.1096	1.25565	0.328434
VVTU34642_at	0.00610333	0.00811209	1.38192	0.466674	0.0049	-1.20012	-0.263179	0.00409	-1.43504	-0.521091	0.00526	-1.1066	-0.146134	0.00598	1.01495	0.0214087	0.0065	1.07603	0.105718
VVTU33903_s_at	1.27049	0.78164	-1.56333	-0.644622	1.46843	1.19888	0.261687	1.14546	-1.05114	-0.0719548	1.55874	1.28544	0.362262	1.36466	1.11343	0.155011	1.16997	-1.07451	-0.103679
VVTU33904_s_at	8.54198	6.02543	-1.36349	-0.447304	5.66048	-1.45482	-0.540841	7.67985	-1.05407	-0.0759707	10.2746	1.26025	0.33371	10.8083	1.31162	0.39135	11.5683	1.36867	0.452775
VVTU33909_at	0.0512	0.02903	-1.6966	-0.762646	0.0315	-1.56708	-0.648079	0.03454	-1.4048	-0.490365	0.04943	1.01149	0.0164821	0.08961	1.8142	0.859334	0.05772	1.1392	0.188021
VVTU33912_at	0.09578	0.2525	2.7409	1.45465	0.10818	1.17151	0.228369	0.06124	-1.48231	-0.567847	0.02734	-3.34346	-1.74134	0.01438	-6.42472	-2.68363	0.02054	-4.61333	-2.20581
VVTU34585_at	0.03102	0.02123	-1.40525	-0.490827	0.02722	-1.09845	-0.135469	0.02882	-1.02001	-0.0285833	0.04085	1.37996	0.464626	0.03021	1.00973	0.0139696	0.03607	1.17513	0.23282
VVTU34586_at	0.8689	0.50735	-1.64718	-0.719998	0.77836	-1.0762	-0.105946	0.79934	-1.03015	-0.0428544	0.841	1.0141	0.0201999	1.02038	1.21731	0.283697	1.21554	1.4138	0.499578
VVTU13959_s_at	15.5646	14.2425	-1.05107	-0.0718588	14.7678	-1.01608	-0.023014	15.2166	1.03161	0.0448977	15.613	1.05099	0.0717489	15.6527	1.04247	0.0600059	14.5639	-1.05748	-0.0806304
VVTU34589_s_at	0.57524	1.03888	1.87776	0.909013	0.69507	1.25336	0.325801	0.6852	1.25692	0.329893	0.49479	-1.10962	-0.150066	0.27008	-2.05469	-1.03892	0.15536	-3.66362	-1.87327
VVTU34590_x_at	0.04949	0.04342	-1.09616	-0.132458	0.04008	-1.19029	-0.251313	0.05095	1.08642	0.119582	0.04672	-1.0109	-0.0156403	0.04579	-1.04254	-0.0601027	0.06017	1.2288	0.29725
VVTU34591_s_at	3.23511	2.09841	-1.48279	-0.568314	3.15817	1.01261	0.0180786	2.87092	-1.06791	-0.0947901	3.3863	1.0967	0.133169	3.44603	1.10418	0.142975	4.03119	1.2593	0.332622
VVTU34592_at	0.01715	0.01287	-1.28193	-0.358317	0.02238	1.35365	0.436855	0.01531	-1.0617	-0.0863762	0.01622	-1.00948	-0.0136123	0.01676	1.01278	0.0183208	0.01718	1.01222	0.0175229
VVTU34596_at	0.05566	0.05787	1.08099	0.112353	0.02303	-2.32971	-1.22015	0.02169	-2.43173	-1.28198	0.02389	-2.22402	-1.15317	0.05662	1.05446	0.0765044	0.15147	2.75009	1.45948
VVTU34599_s_at	1.81114	1.47919	-1.17764	-0.235899	1.56269	-1.11734	-0.160068	1.79905	1.04815	0.0678452	1.82238	1.05424	0.0762033	1.95924	1.12136	0.16525	1.88629	1.05255	0.0738888
VVTU34604_s_at	4.94597	0.26134	-18.2026	-4.18608	5.72122	1.19986	0.262866	6.25822	1.33516	0.417013	8.75493	1.8546	0.891108	10.7163	2.24597	1.16734	10.1276	2.06937	1.04919
VVTU34606_s_at	0.36419	1.11308	3.17771	1.66799	0.28922	-1.21396	-0.279721	0.24255	-1.42297	-0.508905	0.22589	-1.53879	-0.621796	0.22404	-1.56821	-0.649119	0.1944	-1.85377	-0.890462
VVTU34607_at	0.2975	0.16225	-1.76358	-0.818507	0.14122	-2.0309	-1.02212	0.27236	-1.03516	-0.0498538	0.35683	1.25667	0.329606	0.40555	1.41308	0.498843	0.44364	1.50702	0.591699
VVTU34609_s_at	0.81757	0.65539	-1.19979	-0.262782	0.54797	-1.43837	-0.524435	0.50524	-1.53352	-0.616847	0.72594	-1.07491	-0.104216	1.0722	1.35943	0.443002	1.48097	1.83065	0.872356
VVTU34610_s_at	0.28303	0.07046	-3.86329	-1.94983	0.43728	1.60259	0.680405	0.30509	1.13743	0.185778	0.27149	1.00502	0.00722421	0.21913	-1.24603	-0.317339	0.25936	-1.07982	-0.110791
VVTU34612_at	0.0208	0.01333	-1.50046	-0.585405	0.02119	1.05714	0.0801664	0.02576	1.30735	0.386645	0.02225	1.1208	0.164529	0.02093	1.04343	0.0613338	0.01569	-1.31182	-0.39157
VVTU34617_s_at	0.04298	0.04133	-1.00022	-0.000317358	0.03532	-1.17307	-0.230289	0.04072	-1.00024	-0.000346205	0.04386	1.06923	0.0965722	0.04211	1.01561	0.0223465	0.04703	1.10599	0.145338
VVTU34620_at	0.02049	0.01142	-1.7253	-0.786847	0.01793	-1.10171	-0.139745	0.01744	-1.11348	-0.155076	0.02238	1.1444	0.194591	0.02597	1.31369	0.393625	0.02638	1.3013	0.379954
VVTU34621_at	0.01737	0.01251	-1.33616	-0.418093	0.01651	-1.0146	-0.0209111	0.01385	-1.18897	-0.249712	0.01625	-1.02061	-0.0294317	0.01805	1.07679	0.106737	0.02938	1.7093	0.773406
VVTU34623_at	1.14533	0.97757	-1.12685	-0.172295	0.76061	-1.45169	-0.537733	0.8941	-1.21398	-0.279745	1.37453	1.2574	0.330444	1.09761	-1.00664	-0.00954783	1.53734	1.35652	0.43991
VVTU34628_s_at	2.34177	2.0755	-1.08518	-0.117934	2.59958	1.15147	0.203477	2.29144	1.03252	0.0461697	2.21694	-1.00818	-0.0117532	2.09347	-1.07911	-0.109842	2.29725	-1.00867	-0.0124543
VVTU34631_s_at	5.34483	7.48974	1.45697	0.542971	5.44706	1.05712	0.0801392	4.48138	-1.13028	-0.17668	4.9044	-1.04015	-0.0567916	4.44642	-1.15961	-0.21364	4.92455	-1.07394	-0.102913
VVTU34633_at	0.00636828	0.00825158	1.3472	0.429964	0.00436	-1.42017	-0.506064	0.01134	1.87964	0.910456	0.00729	1.19917	0.262036	0.00449	-1.38105	-0.465766	0.00458	-1.52322	-0.607124
VVTU34634_x_at	1.77355	2.2143	1.29811	0.376413	1.95296	1.14221	0.191828	1.77275	1.05473	0.0768737	1.69789	1.00304	0.00437914	1.55646	-1.09924	-0.136506	1.15239	-1.52285	-0.606774
VVTU34636_s_at	1.6263	1.55477	-1.00604	-0.00868767	1.34727	-1.16372	-0.218744	1.55069	1.00614	0.00883106	1.48917	-1.04233	-0.0598121	1.86662	1.18978	0.250695	1.63202	1.01417	0.0202995
VVTU34637_s_at	0.41616	0.67059	1.67538	0.744488	0.26436	-1.51765	-0.601839	0.23773	-1.65898	-0.730296	0.24165	-1.6437	-0.716947	0.51735	1.28865	0.36586	0.63159	1.53378	0.617092
VVTU34638_at	0.04756	0.05465	1.1947	0.256648	0.06139	1.33883	0.420973	0.04317	-1.04406	-0.0622046	0.03268	-1.38895	-0.473995	0.03284	-1.39722	-0.482559	0.03404	-1.38263	-0.467415
VVTU34639_at	0.01216	0.01447	1.23716	0.307032	0.00895	-1.30987	-0.389424	0.01275	1.10617	0.145573	0.01527	1.31597	0.396127	0.00897	-1.30702	-0.386281	0.01211	1.00635	0.00913215
VVTU34640_at	0.01733	0.0112	-1.48802	-0.573394	0.01669	-1.00141	-0.00203277	0.01248	-1.31578	-0.395918	0.02065	1.2481	0.319734	0.01776	1.06236	0.0872727	0.02277	1.32778	0.409016
VVTU33888_at	0.11537	0.0836	-1.32728	-0.408473	0.06154	-1.80741	-0.853924	0.10795	-1.01278	-0.0183208	0.13032	1.18351	0.243072	0.14501	1.30291	0.381737	0.13919	1.21927	0.286018
VVTU1904_at	0.02066	0.02323	1.16904	0.225324	0.02439	1.22415	0.29178	0.0333	1.70049	0.765951	0.01024	-1.92609	-0.945675	0.01148	-1.73677	-0.796407	0.01226	-1.668	-0.738119
VVTU1905_x_at	0.19411	0.21668	1.16058	0.214846	0.13697	-1.36627	-0.450243	0.10662	-1.72533	-0.786872	0.15849	-1.16901	-0.225287	0.2144	1.14494	0.195272	0.3159	1.64465	0.717781
VVTU1906_at	1.00209	0.89598	-1.0757	-0.105276	0.95145	-1.01537	-0.0220055	1.34693	1.41832	0.504183	0.82783	-1.15535	-0.20833	1.12915	1.16804	0.22409	0.54	-1.83623	-0.876747
VVTU1908_at	0.29283	0.30701	1.09009	0.124447	0.29614	1.04902	0.0690422	0.27806	1.00198	0.00285371	0.24685	-1.1322	-0.179129	0.25218	-1.12019	-0.163743	0.30793	1.06275	0.0878023
VVTU1909_at	0.3467	0.334	1.00164	0.00236408	0.37639	1.12609	0.171322	0.33285	1.01305	0.0187054	0.35074	1.05992	0.0839554	0.32298	-1.03557	-0.0504251	0.2933	-1.16967	-0.226102
VVTU1910_at	2.49076	3.33798	1.39338	0.478589	3.5991	1.49884	0.583846	3.87585	1.64199	0.715445	3.57767	1.50494	0.589706	1.47531	-1.62869	-0.703712	0.48568	-5.07454	-2.34328
VVTU1912_s_at	0.39	0.95527	2.54671	1.34863	0.38059	1.01225	0.0175656	0.36958	-1.00005	-7.21329e-05	0.29446	-1.2641	-0.338111	0.15733	-2.39134	-1.25782	0.10384	-3.71616	-1.89381
VVTU1914_at	0.13173	0.39364	3.10701	1.63553	0.09056	-1.40236	-0.487857	0.07732	-1.61445	-0.691043	0.05872	-2.14109	-1.09835	0.06132	-2.07229	-1.05123	0.06581	-1.98051	-0.985872
VVTU1915_at	1.5356	1.13565	-1.30052	-0.379089	1.43092	-1.03459	-0.0490592	1.42956	-1.01799	-0.0257234	1.46378	-1.00127	-0.00183106	1.64199	1.10841	0.148492	1.8514	1.21845	0.285047
VVTU1916_at	0.0635	0.08564	1.40232	0.487816	0.08344	1.36316	0.446955	0.07304	1.21374	0.279459	0.07981	1.31686	0.397102	0.03767	-1.62612	-0.701434	0.01874	-3.35352	-1.74568
VVTU1917_s_at	1.68273	2.13646	1.32007	0.400614	1.78607	1.10098	0.138788	1.96225	1.23048	0.299221	2.19189	1.36475	0.448637	1.04735	-1.54993	-0.632203	0.93029	-1.78982	-0.839815
VVTU1918_at	0.33538	0.64587	2.00232	1.00167	0.4665	1.44282	0.528891	0.47916	1.50758	0.592235	0.1709	-1.87301	-0.905359	0.10079	-3.21005	-1.6826	0.03454	-9.60741	-3.26415
VVTU1920_at	1.45057	1.90784	1.36748	0.45152	1.18176	-1.18335	-0.242877	0.66937	-2.0537	-1.03823	0.83646	-1.65516	-0.726971	1.99374	1.42475	0.510709	1.78525	1.24379	0.314743
VVTU1921_at	2.23687	3.78796	1.76069	0.816141	3.19995	1.48388	0.569374	2.96699	1.39962	0.485035	1.62796	-1.31143	-0.391141	1.36714	-1.5784	-0.658463	0.77245	-2.86537	-1.51872
VVTU1922_at	2.19624	2.30188	1.08973	0.123971	2.89939	1.36937	0.453512	3.0162	1.44915	0.535207	1.72445	-1.21557	-0.281633	1.78916	-1.18419	-0.243901	1.33599	-1.62663	-0.701886
VVTU1923_s_at	2.21072	3.85481	1.81295	0.858339	4.0406	1.89586	0.922852	3.97047	1.89515	0.922312	1.44832	-1.45687	-0.542872	0.81346	-2.62172	-1.39051	0.36919	-5.9252	-2.56686
VVTU1924_at	1.80703	5.79691	3.3354	1.73786	1.68953	-1.03111	-0.0441982	2.58643	1.51032	0.594854	1.44743	-1.19157	-0.252864	0.82688	-2.10821	-1.07602	0.63605	-2.81118	-1.49118
VVTU1926_at	1.45643	1.29168	-1.08447	-0.11699	1.59958	1.13923	0.188059	1.49666	1.08435	0.11683	1.45432	1.04621	0.0651725	1.36101	-1.03233	-0.0459042	1.23474	-1.16716	-0.223002
VVTU35389_s_at	3.51314	2.49009	-1.35695	-0.440368	3.56486	1.05255	0.0738888	3.53395	1.06145	0.0860364	3.048	-1.1001	-0.137635	3.89887	1.15041	0.202148	4.04039	1.16229	0.21697
VVTU1928_at	1.04563	0.74165	-1.35601	-0.439368	0.84369	-1.19481	-0.256781	1.37668	1.38928	0.474337	1.31597	1.31861	0.399018	0.66738	-1.51146	-0.595943	0.91662	-1.12876	-0.174739
VVTU1929_at	1.89312	0.85989	-2.11747	-1.08234	1.38615	-1.31666	-0.396883	1.74479	-1.02825	-0.0401911	2.12448	1.17578	0.233618	2.18116	1.19432	0.256189	2.47942	1.3236	0.404467
VVTU1930_at	2.70844	1.5392	-1.69242	-0.759088	2.30809	-1.13129	-0.177969	2.5331	-1.01329	-0.0190471	2.65078	1.02543	0.036229	3.68283	1.40952	0.495204	3.52682	1.31598	0.396138
VVTU1931_at	2.40214	1.42162	-1.62517	-0.700591	2.59067	1.11869	0.16181	2.65138	1.16468	0.219934	2.41012	1.05121	0.0720509	2.70533	1.16743	0.223336	2.27259	-1.0459	-0.0647449
VVTU1933_at	0.05739	0.00689097	-8.01036	-3.00187	0.06754	1.22068	0.287685	0.03748	-1.45134	-0.537386	0.06566	1.19871	0.261483	0.11935	2.1556	1.10809	0.04585	-1.23863	-0.308745
VVTU1934_at	2.52409	2.55375	1.05194	0.0730524	2.69518	1.10759	0.147424	2.71603	1.13544	0.183251	2.18631	-1.1019	-0.139993	2.06679	-1.17814	-0.236511	2.41715	-1.03327	-0.0472173
VVTU1935_at	2.27821	1.59416	-1.37449	-0.458896	1.90094	-1.15539	-0.20838	2.14156	-1.00816	-0.0117246	2.54819	1.1719	0.228849	2.70844	1.23236	0.301424	2.4608	1.09161	0.126458
VVTU1936_at	0.045	0.16136	3.72826	1.8985	0.02276	-1.90593	-0.930495	0.01533	-2.78247	-1.47637	0.02597	-1.65384	-0.72582	0.01021	-4.2504	-2.0876	0.01046	-4.25531	-2.08926
VVTU1937_at	1.44197	1.21425	-1.14217	-0.191777	1.25225	-1.11011	-0.150703	1.34095	-1.01908	-0.0272673	1.55245	1.12801	0.17378	1.39895	1.00567	0.00815698	1.62452	1.13856	0.18721
VVTU1938_s_at	2.35046	2.92037	1.29182	0.369405	2.62987	1.16058	0.214846	2.40058	1.0777	0.107956	2.11029	-1.06306	-0.088223	1.95218	-1.16151	-0.216002	1.73835	-1.33792	-0.419992
VVTU1940_s_at	1.71098	3.43986	2.09033	1.06373	1.66334	1.00839	0.0120537	1.52853	-1.0608	-0.0851527	1.26632	-1.28959	-0.366912	1.2008	-1.37456	-0.45897	1.13163	-1.49607	-0.581178
VVTU1941_at	0.98362	0.94562	-1.00044	-0.000634646	0.87824	-1.07974	-0.110684	0.7805	-1.19432	-0.256189	0.78009	-1.20346	-0.267188	1.14055	1.20197	0.265401	1.20292	1.23593	0.305597
VVTU33878_s_at	0.96428	0.93301	1.00601	0.00864465	1.15543	1.2429	0.31371	0.92501	1.01223	0.0175371	0.99389	1.0799	0.110898	0.88686	-1.04891	-0.0688909	0.7072	-1.34919	-0.432094
VVTU1903_at	2.59353	2.52597	1.01264	0.0181214	3.47627	1.39033	0.475427	3.49824	1.42329	0.50923	2.82059	1.13946	0.18835	1.87518	-1.33425	-0.416029	1.4086	-1.82187	-0.86542
VVTU33842_s_at	2.42693	2.06436	-1.13072	-0.177242	2.20152	-1.06277	-0.0878294	2.46675	1.07251	0.100991	2.43626	1.05176	0.0728055	2.31268	-1.01235	-0.0177082	2.59007	1.07855	0.109093
VVTU33847_s_at	0.14525	0.04679	-2.9858	-1.57812	0.24501	1.74972	0.807124	0.21881	1.58963	0.668691	0.13466	-1.02951	-0.0419578	0.07198	-1.94673	-0.961053	0.05148	-2.79201	-1.4813
VVTU33847_x_at	0.00759989	0.00865754	1.18442	0.244181	0.00789	1.07639	0.106201	0.00901	1.25067	0.322701	0.00713	-1.01783	-0.0254966	0.00447	-1.64074	-0.714347	0.00451	-1.92115	-0.94197
VVTU33849_at	0.03019	0.0419	1.4431	0.529171	0.02654	-1.09657	-0.132998	0.02435	-1.17492	-0.232563	0.01991	-1.44739	-0.533454	0.0286	-1.01812	-0.0259076	0.01811	-1.64983	-0.722317
VVTU33850_s_at	0.18631	0.08827	-2.03012	-1.02157	0.11558	-1.55411	-0.636089	0.14608	-1.2087	-0.273456	0.24215	1.36175	0.445462	0.21994	1.22366	0.291203	0.28715	1.55759	0.639316
VVTU33855_at	0.06309	0.02297	-2.64132	-1.40126	0.0342	-1.77837	-0.830556	0.04317	-1.38496	-0.469844	0.06021	-1.0001	-0.000144262	0.0919	1.51007	0.594615	0.13044	2.08959	1.06322
VVTU33858_at	0.59013	0.34765	-1.63265	-0.707216	0.51471	-1.10532	-0.144464	0.4985	-1.12189	-0.165931	0.74747	1.32708	0.408255	0.69617	1.22286	0.290259	0.72648	1.24411	0.315114
VVTU33864_at	0.23538	0.04573	-4.9506	-2.3076	0.0682	-3.32733	-1.73436	0.10901	-2.04624	-1.03298	0.32134	1.43033	0.516348	0.50186	2.21013	1.14413	1.01409	4.354	2.12234
VVTU33865_s_at	0.4293	0.25474	-1.62084	-0.696742	0.5128	1.23905	0.309234	0.45803	1.12582	0.170976	0.26447	-1.54929	-0.631607	0.48156	1.16279	0.217591	0.47175	1.11055	0.151274
VVTU33866_at	0.01726	0.00955086	-1.73826	-0.797644	0.01027	-1.62059	-0.696519	0.00902	-1.81329	-0.85861	0.05992	3.63726	1.86285	0.01224	-1.36011	-0.443723	0.01228	-1.39099	-0.476112
VVTU33869_s_at	1.02465	0.68277	-1.44338	-0.529451	0.86758	-1.13861	-0.187274	0.75625	-1.28404	-0.36069	1.7772	1.81723	0.861741	1.15105	1.16447	0.219673	0.96751	-1.04793	-0.0675424
VVTU33870_at	0.11043	0.08482	-1.25219	-0.324453	0.13234	1.243	0.313826	0.15258	1.45786	0.543852	0.09626	-1.09493	-0.130839	0.07714	-1.3811	-0.465818	0.07081	-1.54311	-0.625841
VVTU1882_at	0.86292	0.70121	-1.18361	-0.243194	0.79169	-1.0508	-0.0714881	0.8822	1.07877	0.109387	0.81947	-1.00505	-0.00726728	0.95768	1.15042	0.202161	0.84618	-1.00908	-0.0130406
VVTU1883_at	0.68575	3.66188	5.55211	2.47304	0.44593	-1.48253	-0.568061	0.43085	-1.50834	-0.592962	0.32014	-2.04445	-1.03171	0.0776	-8.52502	-3.0917	0.03722	-18.2306	-4.18829
VVTU1885_s_at	2.06682	1.3834	-1.43693	-0.52299	1.71562	-1.16141	-0.215877	1.66946	-1.17325	-0.23051	2.05374	1.0411	0.0581086	2.61711	1.31259	0.392416	2.77117	1.35503	0.438325
VVTU1886_at	5.13769	3.30166	-1.49664	-0.581727	4.74559	-1.04372	-0.0617347	5.17	1.06184	0.0865664	5.85869	1.19477	0.256733	5.73545	1.1572	0.210638	5.38576	1.05941	0.083261
VVTU1887_at	1.33069	1.74847	1.36615	0.450116	1.53011	1.19273	0.254267	1.39438	1.10571	0.144973	0.80001	-1.58756	-0.666811	1.18329	-1.08486	-0.117509	1.03398	-1.27344	-0.348731
VVTU1888_at	3.39463	3.98064	1.21921	0.285947	4.33899	1.32584	0.406907	4.19613	1.30434	0.38332	2.75709	-1.17515	-0.232845	2.12056	-1.5443	-0.626953	1.76207	-1.90627	-0.930752
VVTU1889_s_at	1.02557	1.06985	1.08462	0.11719	1.53094	1.54842	0.630797	1.41931	1.46032	0.546285	0.81339	-1.20342	-0.26714	0.75646	-1.30787	-0.387219	0.54686	-1.85567	-0.89194
VVTU1890_at	4.75122	4.7032	1.02921	0.0415374	4.41756	-1.03688	-0.0522489	4.12483	-1.0916	-0.126444	5.06541	1.11702	0.159655	4.62824	1.00977	0.0140267	4.5985	-1.02236	-0.0319033
VVTU1891_at	0.44676	1.00489	2.33862	1.22566	0.48134	1.11756	0.160352	0.50591	1.19489	0.256878	0.1482	-2.87736	-1.52475	0.09941	-4.3357	-2.11626	0.06932	-6.37688	-2.67285
VVTU1892_at	0.17386	0.87302	5.22074	2.38425	0.0134	-12.5067	-3.64463	0.01974	-8.34674	-3.06121	0.00554	-29.9403	-4.90402	0.00419	-40.8391	-5.35188	0.00428	-41.2238	-5.36541
VVTU1893_at	2.58501	2.33242	-1.06595	-0.0921398	2.40681	-1.03544	-0.050244	2.55795	1.04415	0.062329	2.59361	1.05122	0.0720646	2.50251	1.00351	0.00505499	2.55873	1.00034	0.000490433
VVTU1894_at	0.19497	0.1688	-1.11089	-0.151716	0.22874	1.21695	0.28327	0.15369	-1.20224	-0.265725	0.2147	1.15375	0.206331	0.13595	-1.38348	-0.468302	0.21525	1.11573	0.157988
VVTU1895_at	0.597	2.52471	4.397	2.13652	0.32742	-1.75782	-0.813787	0.35141	-1.61001	-0.68707	0.09812	-5.80689	-2.53777	0.04372	-13.1722	-3.71943	0.02925	-20.1936	-4.33583
VVTU1896_s_at	2.16117	2.78251	1.33864	0.420768	2.57858	1.23762	0.307568	2.2399	1.09364	0.129138	1.52213	-1.35515	-0.438453	1.73494	-1.20169	-0.265065	1.65319	-1.29355	-0.371336
VVTU1897_at	6.55653	9.13223	1.44817	0.534231	7.25608	1.14795	0.19906	7.32222	1.17843	0.236866	5.75985	-1.08646	-0.119635	4.76356	-1.3278	-0.409038	4.73122	-1.37124	-0.455481
VVTU1898_at	2.3314	2.31901	1.0342	0.0485152	2.11326	-1.06358	-0.0889286	2.18569	-1.01086	-0.0155832	2.16684	-1.02693	-0.0383378	2.33343	1.0375	0.0531113	2.37929	1.03137	0.044562
VVTU1899_at	2.13254	2.08988	1.01892	0.0270408	2.05234	-1.00173	-0.00249371	2.04269	1.01074	0.0154119	2.08656	1.02514	0.0358209	1.9777	-1.04022	-0.0568887	2.08122	-1.0139	-0.0199154
VVTU1900_at	0.02917	0.02333	-1.20257	-0.266121	0.0304	1.08085	0.112166	0.03091	1.11827	0.161269	0.02553	-1.09056	-0.125069	0.02825	1.00376	0.00541436	0.03361	1.16453	0.219748
VVTU1901_at	2.13629	2.2598	1.09983	0.137281	1.93581	-1.06391	-0.0893761	1.77656	-1.13958	-0.188502	1.81269	-1.12483	-0.169707	2.20066	1.06783	0.094682	2.43551	1.15216	0.204341
VVTU33839_at	0.50807	0.00947621	-51.5666	-5.68837	0.02433	-20.1289	-4.3312	0.0587	-8.20212	-3.036	0.31836	-1.52318	-0.607086	0.83458	1.70278	0.767892	1.34407	2.67355	1.41876
VVTU33681_x_at	0.14861	0.07558	-1.89112	-0.919241	0.10994	-1.30321	-0.38207	0.1071	-1.315	-0.395063	0.11763	-1.20587	-0.270074	0.22501	1.56952	0.650323	0.35874	2.43956	1.28662
VVTU33682_at	0.02353	0.02636	1.1647	0.219958	0.02191	-1.0351	-0.0497702	0.02516	1.12811	0.173908	0.01815	-1.23752	-0.307452	0.01876	-1.2099	-0.274888	0.02346	1.00751	0.0107942
VVTU33682_x_at	0.02875	0.01856	-1.4894	-0.574731	0.0267	-1.03794	-0.053723	0.03796	1.39328	0.478485	0.02776	1.01162	0.0166675	0.0269	-1.03086	-0.0438484	0.03602	1.26652	0.34087
VVTU33684_x_at	0.03122	0.03496	1.16433	0.2195	0.03626	1.20473	0.26871	0.02576	-1.14873	-0.20004	0.02788	-1.06893	-0.0961674	0.0267	-1.12813	-0.173933	0.02675	-1.15513	-0.208055
VVTU33689_x_at	0.02054	0.01882	-1.04958	-0.0698121	0.02158	1.08993	0.124235	0.01371	-1.41925	-0.505129	0.02184	1.11424	0.15606	0.02163	1.09194	0.126894	0.01963	-1.03519	-0.0498956
VVTU33690_s_at	2.271	2.82009	1.29111	0.368612	2.64383	1.20756	0.272095	2.83337	1.3165	0.396708	2.07986	-1.04216	-0.0595768	1.8309	-1.19658	-0.258917	1.3059	-1.72077	-0.783054
VVTU33691_at	0.00728009	0.01006	1.43741	0.523472	0.00789	1.12445	0.16922	0.0045	-1.61676	-0.693106	0.00836	1.20299	0.266625	0.00497	-1.44149	-0.527561	0.00849	1.17892	0.237466
VVTU33691_x_at	0.11955	0.11662	1.01424	0.0203991	0.13088	1.13557	0.183417	0.12067	1.06506	0.0909347	0.11988	1.05056	0.0711586	0.09995	-1.15387	-0.206481	0.10809	-1.09448	-0.130246
VVTU33695_x_at	0.08371	0.14415	1.79039	0.840274	0.09398	1.16457	0.219797	0.08663	1.09204	0.127026	0.06937	-1.15175	-0.203828	0.05217	-1.54778	-0.6302	0.01931	-4.28864	-2.10052
VVTU33755_at	0.18752	0.10221	-1.76465	-0.819382	0.13225	-1.36695	-0.45096	0.1755	-1.01263	-0.0181071	0.20604	1.15115	0.203076	0.25857	1.4293	0.515309	0.25572	1.37813	0.462712
VVTU33757_at	0.01536	0.01994	1.34955	0.432478	0.01423	-1.0408	-0.0576929	0.01089	-1.33634	-0.418287	0.00955	-1.53548	-0.61869	0.01477	-1.00354	-0.00509812	0.0181	1.19087	0.252016
VVTU33763_at	0.18055	0.15123	-1.14823	-0.199412	0.16663	-1.04458	-0.062923	0.15834	-1.0806	-0.111833	0.16695	-1.03215	-0.0456526	0.1764	1.01281	0.0183636	0.28451	1.59258	0.671366
VVTU33766_at	0.0076371	0.00420077	-1.74856	-0.806167	0.00432	-2.24449	-1.16639	0.00977	1.53	0.613532	0.00448	-1.45853	-0.544515	0.0126	1.93786	0.954464	0.01145	1.71728	0.780125
VVTU33775_at	0.00814618	0.00597638	-1.31098	-0.390646	0.01495	1.90336	0.928548	0.00406	-1.90056	-0.926425	0.00778	1.00049	0.000706747	0.00701	-1.12079	-0.164516	0.00838	1.03988	0.0564171
VVTU33777_s_at	1.46187	0.45851	-3.06646	-1.61657	0.90089	-1.56438	-0.645591	1.0322	-1.34217	-0.424567	2.44913	1.75531	0.811726	1.86022	1.31907	0.399521	2.6789	1.85197	0.889061
VVTU33780_s_at	0.75007	0.68984	-1.04578	-0.0645794	0.94119	1.30158	0.380264	0.814	1.14512	0.195499	0.74032	1.03411	0.0483897	0.63908	-1.13225	-0.179193	0.51534	-1.4402	-0.526269
VVTU33786_at	0.15981	0.07605	-2.02114	-1.01517	0.11085	-1.38986	-0.47494	0.16431	1.08491	0.117575	0.18297	1.19957	0.262517	0.19491	1.26425	0.338282	0.2282	1.44308	0.529151
VVTU33792_at	0.01117	0.0080444	-1.33526	-0.417121	0.00419	-2.70755	-1.43699	0.01678	1.5857	0.66512	0.01452	1.36195	0.445674	0.01404	1.30327	0.382136	0.01075	-1.02756	-0.0392226
VVTU33794_s_at	0.05798	0.05918	1.06129	0.0858189	0.10185	1.82227	0.865737	0.04363	-1.25934	-0.332668	0.04674	-1.18399	-0.243657	0.03632	-1.53968	-0.622631	0.03147	-1.82287	-0.866212
VVTU33796_s_at	3.14215	3.4134	1.12948	0.175659	2.68628	-1.12767	-0.173345	2.09398	-1.42207	-0.507992	2.17469	-1.37905	-0.463675	3.31776	1.09453	0.130311	5.52051	1.77557	0.828282
VVTU33797_at	0.03742	0.02746	-1.31046	-0.390073	0.03031	-1.1903	-0.251325	0.03349	-1.05877	-0.0823892	0.03452	-1.03458	-0.0490452	0.03784	1.04828	0.0680241	0.0618	1.66903	0.73901
VVTU33811_at	0.07811	0.06332	-1.18651	-0.246724	0.07503	-1.00358	-0.00515563	0.06039	-1.22575	-0.293665	0.08201	1.10003	0.137543	0.09012	1.19598	0.258193	0.08599	1.11262	0.153961
VVTU33815_at	0.02767	0.02075	-1.28301	-0.359532	0.01739	-1.53416	-0.617449	0.02067	-1.26854	-0.343169	0.02749	1.04072	0.057582	0.03491	1.30776	0.387098	0.04373	1.59681	0.675193
VVTU33818_at	0.01191	0.03376	2.94748	1.55948	0.00854	-1.34375	-0.426265	0.00643	-1.75518	-0.811619	0.00949	-1.19809	-0.260736	0.00716	-1.60448	-0.682106	0.00721	-1.63459	-0.708929
VVTU33819_at	0.05787	0.06955	1.24946	0.321305	0.06182	1.10806	0.148036	0.04564	-1.20167	-0.265041	0.04213	-1.31099	-0.390657	0.05854	1.04852	0.0683544	0.05276	-1.08548	-0.118333
VVTU33820_s_at	1.78343	3.14865	1.83563	0.876275	2.30725	1.34194	0.42432	1.17876	-1.43383	-0.519874	1.25321	-1.35825	-0.441749	1.5044	-1.14362	-0.193608	1.41881	-1.24378	-0.314731
VVTU33825_at	0.22166	0.19298	-1.10473	-0.143694	0.18245	-1.17125	-0.228049	0.13489	-1.55724	-0.638991	0.11654	-1.81535	-0.860248	0.29028	1.35754	0.440995	0.39505	1.80117	0.848934
VVTU33827_at	0.06493	0.06666	1.06727	0.0939252	0.04436	-1.41128	-0.497004	0.06294	1.02282	0.0325523	0.07575	1.22221	0.289492	0.06876	1.09759	0.134339	0.05337	-1.20394	-0.267763
VVTU33828_s_at	3.12938	2.28926	-1.31476	-0.394799	2.55494	-1.18082	-0.239789	2.78332	-1.06552	-0.0915577	3.15651	1.05682	0.0797297	3.59242	1.18998	0.250937	4.1413	1.33741	0.419442
VVTU33830_s_at	1.95987	0.9051	-2.08264	-1.05841	1.61449	-1.1703	-0.226878	1.93154	1.03995	0.0565142	2.2143	1.18375	0.243364	2.03351	1.07554	0.105061	1.94166	1.00122	0.00175902
VVTU33836_at	0.20611	0.11753	-1.68663	-0.754144	0.09132	-2.17588	-1.1216	0.12225	-1.59774	-0.676033	0.21883	1.1124	0.153676	0.24011	1.20764	0.27219	0.35866	1.75864	0.81446
VVTU33679_x_at	0.32468	0.14258	-2.19024	-1.13109	0.33031	1.05526	0.0775985	0.33208	1.07923	0.110002	0.37429	1.20781	0.272394	0.57567	1.83791	0.878066	0.61025	1.89948	0.925605
VVTU33640_x_at	1.5584	0.82044	-1.8269	-0.869398	1.98938	1.32414	0.405056	1.52623	1.03342	0.0474267	1.93207	1.29896	0.377357	1.78266	1.18577	0.245824	1.88462	1.22217	0.289445
VVTU33642_at	0.06547	0.11733	1.8632	0.897783	0.06437	1.01982	0.0283145	0.08606	1.38694	0.471905	0.04165	-1.50039	-0.585338	0.01883	-3.35387	-1.74583	0.04142	-1.56417	-0.645397
VVTU33643_x_at	0.32139	0.41917	1.35606	0.439421	0.46705	1.5074	0.592062	0.39754	1.30521	0.384282	0.25072	-1.22349	-0.291002	0.2395	-1.29452	-0.372417	0.16486	-1.92905	-0.947891
VVTU33644_s_at	0.52141	0.22786	-2.20089	-1.13809	0.33005	-1.52305	-0.606963	0.23008	-2.14765	-1.10276	0.58219	1.16986	0.226336	0.54825	1.08994	0.124249	1.10764	2.14685	1.10222
VVTU33645_at	0.03669	0.02788	-1.26583	-0.340084	0.03858	1.09064	0.125175	0.04019	1.1559	0.209017	0.03595	1.02667	0.0379725	0.03887	1.09814	0.135062	0.0359	-1.01137	-0.0163109
VVTU33647_x_at	0.27941	0.02088	-12.8734	-3.68632	0.18432	-1.46146	-0.54741	0.22396	-1.18233	-0.241633	0.28829	1.08102	0.112393	0.45605	1.69192	0.758661	0.48269	1.74584	0.803921
VVTU33648_at	0.20157	0.04696	-4.12805	-2.04546	0.16979	-1.14454	-0.194768	0.15753	-1.21265	-0.278163	0.20278	1.05403	0.0759159	0.26615	1.36868	0.452785	0.33289	1.66902	0.739001
VVTU33648_x_at	0.18682	0.05309	-3.38471	-1.75903	0.17055	-1.05598	-0.0785825	0.16869	-1.04952	-0.0697297	0.1925	1.07958	0.11047	0.29424	1.63264	0.707207	0.27161	1.46931	0.555139
VVTU33651_at	0.04401	0.03561	-1.18863	-0.2493	0.05286	1.246	0.317304	0.0334	-1.24866	-0.320381	0.04504	1.07241	0.100857	0.04479	1.05511	0.0773934	0.04876	1.11986	0.163318
VVTU33653_x_at	0.18073	0.11333	-1.53383	-0.617139	0.14294	-1.21896	-0.285651	0.1477	-1.15958	-0.213602	0.17917	1.03868	0.0547513	0.25167	1.44352	0.529591	0.24827	1.38831	0.47333
VVTU33654_x_at	0.19683	0.13442	-1.40838	-0.494037	0.19208	1.01227	0.0175941	0.18936	1.01516	0.0217071	0.20361	1.08384	0.116152	0.21046	1.1084	0.148479	0.2496	1.28154	0.357879
VVTU33657_at	0.14435	0.11843	-1.17236	-0.229416	0.14201	1.02041	0.0291489	0.1368	-1.00001	-1.44269e-05	0.13789	1.00083	0.00119694	0.14938	1.07266	0.101193	0.15645	1.09531	0.131339
VVTU33657_x_at	0.09293	0.10473	1.17175	0.228665	0.11919	1.33047	0.411936	0.1016	1.15365	0.206206	0.06909	-1.28382	-0.360443	0.05659	-1.58418	-0.663736	0.05625	-1.63459	-0.708929
VVTU33659_at	0.00844817	0.00899497	1.10702	0.146681	0.00963	1.18261	0.241974	0.00923	1.1533	0.205768	0.00625	-1.29059	-0.368031	0.0107	1.31318	0.393065	0.00521	-1.60573	-0.683229
VVTU33660_at	0.03737	0.04222	1.17445	0.231985	0.03609	1.00165	0.00237849	0.03432	-1.03203	-0.0454849	0.03306	-1.07892	-0.109588	0.03525	-1.02294	-0.0327215	0.03006	-1.23008	-0.298752
VVTU33661_x_at	0.00708875	0.00560223	-1.217	-0.283329	0.00795	1.16273	0.217516	0.00677	1.00819	0.0117675	0.00759	1.1224	0.166587	0.00628	-1.0886	-0.122474	0.00722	1.02986	0.0424482
VVTU33663_x_at	0.01465	0.01153	-1.22206	-0.289315	0.01732	1.22636	0.294383	0.01095	-1.26742	-0.341895	0.01117	-1.25207	-0.324315	0.02258	1.5975	0.675816	0.01484	1.02385	0.0340044
VVTU33664_at	0.01194	0.01049	-1.09475	-0.130601	0.01006	-1.14482	-0.195121	0.01299	1.14795	0.19906	0.01192	1.04546	0.0641379	0.00769	-1.49764	-0.582691	0.01527	1.2919	0.369494
VVTU33664_x_at	0.02438	0.04523	1.92895	0.947816	0.0182	-1.2913	-0.368824	0.01621	-1.42556	-0.511529	0.01767	-1.31715	-0.39742	0.01727	-1.36225	-0.445991	0.02081	-1.15929	-0.213242
VVTU33666_x_at	0.22955	0.08045	-2.74437	-1.45648	0.21156	-1.04602	-0.0649104	0.21036	-1.03416	-0.0484594	0.24078	1.09902	0.136218	0.30032	1.3562	0.43957	0.33593	1.47897	0.564593
VVTU33667_at	0.02634	0.0253	-1.00114	-0.00164374	0.01298	-1.95649	-0.968268	0.02557	1.02441	0.0347932	0.02362	-1.06406	-0.0895795	0.03108	1.22329	0.290766	0.03782	1.45134	0.537386
VVTU33671_at	0.15426	0.11619	-1.27696	-0.352713	0.12363	-1.2029	-0.266517	0.12804	-1.14177	-0.191272	0.19235	1.30641	0.385608	0.13785	-1.07956	-0.110443	0.19732	1.29269	0.370376
VVTU33671_x_at	0.37242	0.26545	-1.3494	-0.432318	0.23635	-1.51913	-0.603245	0.32687	-1.07976	-0.110711	0.35667	1.0034	0.00489684	0.4012	1.11669	0.159229	0.52919	1.43602	0.522076
VVTU33672_at	0.02477	0.02226	-1.07033	-0.0980557	0.02538	1.0631	0.0882773	0.01819	-1.29043	-0.367852	0.02765	1.16962	0.22604	0.0274	1.14668	0.197463	0.02524	1.02979	0.0423502
VVTU33673_x_at	0.24515	0.45146	1.91469	0.937111	0.39365	1.66558	0.736025	0.23934	1.0302	0.0429244	0.09549	-2.45023	-1.29292	0.04824	-4.90209	-2.2934	0.02038	-11.9026	-3.57321
VVTU33674_at	0.04232	0.02212	-1.8406	-0.880176	0.03068	-1.33008	-0.411513	0.03796	-1.05666	-0.0795112	0.05419	1.34154	0.42389	0.0422	1.03359	0.047664	0.06035	1.44106	0.52713
VVTU33674_x_at	0.02574	0.01956	-1.26582	-0.340072	0.01692	-1.46629	-0.55217	0.01997	-1.22131	-0.288429	0.0262	1.0665	0.092884	0.03385	1.3633	0.447103	0.03571	1.40211	0.4876
VVTU33678_at	0.10501	0.11393	1.12796	0.173716	0.1126	1.11215	0.153351	0.11656	1.17117	0.227951	0.07963	-1.25873	-0.331969	0.08372	-1.21013	-0.275162	0.0962	-1.0802	-0.111298
VVTU33678_s_at	11.072	12.9701	1.21797	0.284479	12.002	1.12441	0.169168	12.591	1.19997	0.262998	9.58753	-1.10222	-0.140412	9.24735	-1.15504	-0.207943	9.46895	-1.15701	-0.210401
VVTU33679_at	0.52222	0.24054	-2.08805	-1.06216	0.48926	-1.029	-0.041243	0.49679	1.00381	0.00548622	0.54911	1.10168	0.139705	0.71265	1.4146	0.500394	0.74625	1.44417	0.530241
VVTU33639_x_at	1.64493	0.62141	-2.54595	-1.3482	1.79113	1.12947	0.175646	1.65375	1.06086	0.0852343	1.95276	1.2438	0.314755	2.31426	1.4584	0.544386	2.06337	1.2677	0.342213
VVTU32360_at	0.02507	0.02043	-1.18053	-0.239435	0.01346	-1.79546	-0.844354	0.01655	-1.43561	-0.521664	0.03304	1.38065	0.465348	0.04272	1.76613	0.820592	0.02826	1.13916	0.18797
VVTU32361_at	0.02036	0.02224	1.13544	0.183251	0.02198	1.11941	0.162739	0.0175	-1.10281	-0.141184	0.01848	-1.05181	-0.0728741	0.01409	-1.39385	-0.479075	0.02256	1.11962	0.163009
VVTU32362_at	0.06246	0.04193	-1.4327	-0.518737	0.04547	-1.32434	-0.405274	0.06853	1.15773	0.211299	0.08147	1.36663	0.450623	0.08125	1.34844	0.431291	0.07998	1.29408	0.371927
VVTU32364_s_at	2.82104	4.61196	1.69979	0.765357	4.37633	1.60915	0.686299	3.60595	1.3488	0.431676	2.72965	1.01379	0.0197588	1.1909	-2.2852	-1.19232	1.46628	-1.90373	-0.928829
VVTU32365_at	0.0232	0.01648	-1.35425	-0.437494	0.0265	1.18457	0.244363	0.02307	1.04892	0.0689046	0.02014	-1.09955	-0.136913	0.02148	-1.04219	-0.0596183	0.02553	1.11198	0.153131
VVTU32366_at	0.0664	0.04399	-1.4516	-0.537644	0.0634	-1.0097	-0.0139267	0.04782	-1.31592	-0.396072	0.05518	-1.14848	-0.199726	0.07852	1.22585	0.293782	0.08285	1.26101	0.33458
VVTU32366_x_at	0.15229	0.14003	-1.04604	-0.064938	0.12903	-1.13785	-0.18631	0.14006	-1.03049	-0.0433305	0.13916	-1.0445	-0.0628125	0.14786	1.00645	0.0092755	0.1917	1.27209	0.347201
VVTU32369_at	0.01807	0.0211	1.21416	0.279959	0.01953	1.12087	0.164619	0.01513	-1.13203	-0.178912	0.03034	1.759	0.814755	0.00626	-2.78367	-1.47699	0.01624	-1.1009	-0.138683
VVTU32373_at	0.06912	0.07587	1.14122	0.190577	0.08858	1.32918	0.410536	0.05617	-1.16618	-0.22179	0.06098	-1.08189	-0.113554	0.05537	-1.20441	-0.268327	0.05573	-1.22726	-0.295441
VVTU32375_at	0.02215	0.02289	1.07442	0.103558	0.02058	-1.03755	-0.0531809	0.02087	-1.00571	-0.00821436	0.02176	1.02947	0.0419018	0.01951	-1.09533	-0.131366	0.02259	1.0307	0.0436245
VVTU32383_at	0.02275	0.01521	-1.43901	-0.525077	0.02447	1.11566	0.157897	0.02275	1.0551	0.0773797	0.02304	1.06108	0.0855334	0.02538	1.15621	0.209403	0.02457	1.09133	0.126087
VVTU32383_x_at	0.0279	0.01585	-1.69318	-0.759735	0.03637	1.3521	0.435202	0.01535	-1.72233	-0.784362	0.03119	1.17098	0.227716	0.03381	1.25604	0.328882	0.03185	1.15372	0.206293
VVTU32385_at	0.00847393	0.00794552	-1.02576	-0.0366932	0.0085	1.04064	0.0574711	0.00845	1.05201	0.0731484	0.0109	1.34758	0.430371	0.00982	1.20183	0.265233	0.00447	-2.10043	-1.07068
VVTU32389_at	0.00467696	0.00731103	1.62529	0.700697	0.00546	1.16527	0.220664	0.00473	1.08069	0.111953	0.00489	1.01924	0.0274938	0.00479	-1.57533	-0.655654	0.00489	-1.29883	-0.377213
VVTU32393_at	0.00512811	0.00425142	-1.16013	-0.214286	0.00442	-1.15993	-0.214038	0.00416	-1.0364	-0.0515809	0.00657	1.44489	0.53096	0.00453	-1.2242	-0.291839	0.00741	1.60077	0.678766
VVTU32394_at	0.01364	0.01333	1.01614	0.0230992	0.01223	-1.07535	-0.104806	0.00937	-1.37965	-0.464302	0.0261	2.00451	1.00325	0.01534	1.16561	0.221085	0.00577	-2.3415	-1.22743
VVTU32394_x_at	0.01452	0.00905483	-1.54224	-0.625027	0.01185	-1.18124	-0.240302	0.01272	-1.08176	-0.11338	0.03217	2.32116	1.21485	0.01645	1.1741	0.231555	0.00805	-1.78548	-0.836312
VVTU32398_s_at	0.63416	1.32611	2.17421	1.12049	0.44955	-1.35996	-0.443564	0.55395	-1.08491	-0.117575	0.69822	1.15358	0.206118	0.29706	-2.0594	-1.04222	0.6048	-1.03752	-0.0531391
VVTU32399_s_at	4.83075	2.53391	-1.83361	-0.874687	4.71186	1.01175	0.0168528	4.41153	-1.03774	-0.053445	4.61921	1.00185	0.00266652	5.71513	1.22637	0.294394	7.21454	1.50932	0.593899
VVTU32400_at	0.03068	0.01417	-2.08283	-1.05855	0.03246	1.09757	0.134313	0.01927	-1.5091	-0.593688	0.03022	1.03188	0.0452752	0.03909	1.32092	0.401543	0.0416	1.3702	0.454386
VVTU33614_x_at	0.03182	0.05072	1.65712	0.728678	0.03399	1.1079	0.147828	0.03426	1.13617	0.184179	0.00967	-3.14234	-1.65184	0.02315	-1.32628	-0.407385	0.03874	1.23047	0.299209
VVTU33616_x_at	0.31448	0.20745	-1.45801	-0.544001	0.25968	-1.1675	-0.223423	0.32301	1.08382	0.116125	0.36178	1.20533	0.269428	0.34845	1.14857	0.199839	0.30573	-1.0178	-0.0254541
VVTU33620_at	0.00510439	0.00728524	1.48394	0.569433	0.00898	1.82575	0.868489	0.00408	-1.33185	-0.413432	0.00492	1.00994	0.0142696	0.00442	-1.75488	-0.811372	0.0045	-1.28352	-0.360106
VVTU33622_at	0.29195	0.4695	1.67204	0.741609	0.37241	1.32315	0.403977	0.36544	1.32082	0.401434	0.17492	-1.59299	-0.671737	0.13588	-2.0728	-1.05158	0.06597	-4.37901	-2.1306
VVTU33624_x_at	0.83999	0.51961	-1.55481	-0.636738	0.81221	1.00298	0.00429284	0.74815	-1.06402	-0.0895253	0.91059	1.13579	0.183696	1.03568	1.27809	0.353989	1.0245	1.23262	0.301728
VVTU33625_x_at	0.09018	0.14741	1.69963	0.765221	0.09783	1.12531	0.170322	0.11815	1.38255	0.467332	0.06213	-1.38533	-0.47023	0.05119	-1.69949	-0.765102	0.04903	-1.81996	-0.863907
VVTU33626_s_at	1.33242	1.13986	-1.12427	-0.168989	1.38106	1.07514	0.104525	1.18815	-1.06276	-0.0878158	1.37508	1.08128	0.11274	1.32836	1.03344	0.0474546	1.29841	-1.01542	-0.0220766
VVTU33626_x_at	0.19069	0.13132	-1.39661	-0.481929	0.1861	1.01235	0.0177082	0.18252	1.01	0.0143553	0.20595	1.1316	0.178364	0.18697	1.01641	0.0234825	0.21583	1.14387	0.193923
VVTU33632_at	3.35474	22.2026	6.88117	2.78265	5.48019	1.69446	0.760826	4.10622	1.29157	0.369126	0.3105	-10.3122	-3.36628	0.1918	-16.8732	-4.07666	0.01919	-100	-6.64386
VVTU33637_at	0.32434	0.10588	-2.94625	-1.55888	0.33483	1.07082	0.098716	0.34964	1.13752	0.185892	0.37162	1.20045	0.263575	0.4222	1.34936	0.432275	0.42456	1.32289	0.403693
VVTU32359_at	0.02143	0.02124	1.03056	0.0434285	0.02222	1.07554	0.105061	0.01689	-1.20196	-0.265389	0.01896	-1.07838	-0.108866	0.02717	1.31434	0.394339	0.01781	-1.19034	-0.251374
VVTU32284_at	0.06268	0.03498	-1.72363	-0.78545	0.04567	-1.32325	-0.404086	0.05543	-1.0717	-0.0999011	0.08291	1.38578	0.470698	0.0761	1.25854	0.331751	0.08431	1.35936	0.442928
VVTU32285_at	0.11492	0.10535	-1.04914	-0.0692072	0.11278	1.01795	0.0256667	0.1116	1.02471	0.0352157	0.12462	1.13617	0.184179	0.09935	-1.11582	-0.158104	0.11171	-1.01795	-0.0256667
VVTU32287_x_at	0.1523	0.13762	-1.06435	-0.0899726	0.14878	1.01334	0.0191183	0.12287	-1.17465	-0.232231	0.15292	1.05198	0.0731073	0.14547	-1.00999	-0.014341	0.18709	1.24145	0.312026
VVTU32291_at	0.15364	0.08264	-1.78805	-0.838387	0.11004	-1.346	-0.428678	0.21179	1.45464	0.540662	0.22583	1.54006	0.622987	0.18387	1.24061	0.31105	0.37531	2.46877	1.30379
VVTU32291_x_at	0.0365	0.0339	-1.03551	-0.0503415	0.03467	-1.01491	-0.0213518	0.0318	-1.08771	-0.121294	0.04132	1.18608	0.246201	0.03199	-1.10066	-0.138369	0.0395	1.09363	0.129125
VVTU32298_at	0.07408	0.0584	-1.22001	-0.286893	0.07188	1.00652	0.00937584	0.05987	-1.17257	-0.229674	0.07193	1.01733	0.0247877	0.07291	1.02022	0.0288803	0.08702	1.18724	0.247612
VVTU32299_x_at	0.29778	0.05611	-5.10421	-2.35169	0.27938	-1.02756	-0.0392226	0.26593	-1.06121	-0.0857102	0.33549	1.18042	0.2393	0.42334	1.47366	0.559404	0.40546	1.37606	0.460543
VVTU32301_s_at	1.99154	1.73338	-1.10503	-0.144086	1.804	-1.06428	-0.0898778	1.8292	-1.03179	-0.0451494	1.94924	1.02548	0.0362994	2.01905	1.05092	0.0716529	2.24771	1.14061	0.189806
VVTU32302_at	0.02993	0.01649	-1.7455	-0.80364	0.03255	1.12796	0.173716	0.03092	1.08997	0.124288	0.04168	1.45895	0.54493	0.0305	1.05615	0.0788147	0.02255	-1.3136	-0.393526
VVTU32302_x_at	0.00901849	0.00472889	-1.83424	-0.875182	0.01293	1.48743	0.572822	0.00809	-1.05597	-0.0785688	0.01225	1.42347	0.509412	0.01316	1.51267	0.597097	0.00442	-2.1055	-1.07416
VVTU32303_at	0.99661	1.03759	1.08248	0.11434	1.123	1.16882	0.225053	0.98225	1.04	0.0565835	0.78429	-1.21283	-0.278377	0.91372	-1.05221	-0.0734227	0.89806	-1.09807	-0.13497
VVTU32306_at	0.05639	0.09444	1.7413	0.800165	0.05588	1.02802	0.0398683	0.06587	1.23263	0.30174	0.03439	-1.56513	-0.646282	0.04432	-1.22735	-0.295547	0.03027	-1.84314	-0.882166
VVTU32306_x_at	0.041	0.02858	-1.37971	-0.464365	0.03704	-1.06723	-0.0938711	0.05019	1.29179	0.369372	0.04752	1.21433	0.280161	0.05005	1.2653	0.339479	0.02906	-1.39581	-0.481103
VVTU32311_x_at	0.00650562	0.00743841	1.1888	0.249506	0.00443	-1.57179	-0.652408	0.00609	-1.01169	-0.0167673	0.00847	1.36351	0.447325	0.00627	-1.00085	-0.00122577	0.00596	-1.08061	-0.111846
VVTU32312_at	0.16176	0.10248	-1.51807	-0.602238	0.08374	-1.86214	-0.896962	0.17984	1.17319	0.230437	0.19614	1.27044	0.345328	0.22878	1.4661	0.551984	0.13988	-1.1442	-0.194339
VVTU32313_x_at	0.10076	0.08538	-1.13499	-0.18268	0.0787	-1.23426	-0.303646	0.10254	1.07383	0.102766	0.09617	-1.00001	-1.44269e-05	0.09379	-1.03635	-0.0515113	0.13139	1.31782	0.398153
VVTU32314_at	0.02279	0.01366	-1.60494	-0.682519	0.01755	-1.25181	-0.324016	0.01993	-1.08357	-0.115792	0.0233	1.07094	0.0988777	0.02612	1.18794	0.248462	0.04175	1.85113	0.888406
VVTU32315_x_at	0.00666285	0.00441993	-1.44986	-0.535914	0.00574	1.25664	0.329571	0.00429	-1.2777	-0.353549	0.00626	1.33076	0.41225	0.00619	1.31809	0.398449	0.0053	1.10995	0.150495
VVTU32320_at	0.01765	0.00731221	-2.32187	-1.21529	0.01133	-1.50143	-0.586337	0.01422	-1.17638	-0.234354	0.02222	1.31854	0.398941	0.02134	1.25339	0.325835	0.03459	1.98035	0.985755
VVTU32320_s_at	0.30019	0.0069292	-41.6672	-5.38084	0.01041	-27.8063	-4.79734	0.01216	-23.3885	-4.54773	1.90883	6.66227	2.73601	0.00796	-36.3686	-5.18462	0.00728	-40.7745	-5.34959
VVTU32320_x_at	0.04645	0.0351	-1.27288	-0.348096	0.0441	-1.0155	-0.0221902	0.03177	-1.38566	-0.470573	0.05082	1.14623	0.196897	0.04261	-1.05181	-0.0728741	0.08458	1.83994	0.879659
VVTU32323_at	0.02941	0.01434	-1.97248	-0.980011	0.03289	1.15998	0.2141	0.03448	1.23727	0.30716	0.02897	1.0322	0.0457225	0.03278	1.15547	0.20848	0.03476	1.19461	0.25654
VVTU32326_s_at	7.63489	10.3955	1.41567	0.501485	8.92128	1.21205	0.277449	7.28517	1.00687	0.00987742	4.22805	-1.7235	-0.785341	4.51204	-1.63237	-0.706968	4.15612	-1.81773	-0.862138
VVTU32331_s_at	0.09138	0.02785	-3.15626	-1.65822	0.03108	-2.8346	-1.50315	0.01644	-5.26773	-2.39718	0.69394	7.95674	2.99218	0.02554	-3.45084	-1.78695	0.02891	-3.1276	-1.64506
VVTU32334_at	0.00837408	0.00816803	1.01414	0.0202568	0.01629	2.01737	1.01248	0.00748	-1.06097	-0.0853839	0.00469	-1.70431	-0.769188	0.0042	-2.69276	-1.42909	0.00742	-1.11735	-0.160081
VVTU32334_x_at	0.02395	0.02598	1.1279	0.173639	0.02016	-1.14526	-0.195675	0.02961	1.30451	0.383508	0.03423	1.49756	0.582614	0.01505	-1.53493	-0.618173	0.01899	-1.24827	-0.31993
VVTU32335_x_at	0.34865	0.32171	-1.04235	-0.0598398	0.34901	1.03834	0.0542789	0.32641	-1.01227	-0.0175941	0.33569	1.00878	0.0126116	0.32866	-1.02337	-0.0333278	0.36083	1.04592	0.0647725
VVTU32340_x_at	0.00480039	0.0040894	-1.12901	-0.175058	0.00481	1.13235	0.17932	0.00401	-1.37244	-0.456743	0.00439	-1.59519	-0.673728	0.00561	1.28927	0.366554	0.01175	2.63707	1.39894
VVTU32346_at	0.03843	0.03372	-1.09633	-0.132682	0.04393	1.1857	0.245739	0.03705	1.01724	0.0246601	0.03413	-1.07484	-0.104122	0.03823	1.03124	0.0443801	0.03637	-1.04562	-0.0643586
VVTU32347_at	0.12658	0.11031	-1.10365	-0.142283	0.09951	-1.22631	-0.294324	0.09971	-1.20305	-0.266697	0.11546	-1.0463	-0.0652966	0.11982	-1.01913	-0.0273381	0.17433	1.39188	0.477035
VVTU32348_at	0.02753	0.02777	1.04896	0.0689597	0.0308	1.16034	0.214548	0.03216	1.23276	0.301892	0.02122	-1.23797	-0.307976	0.02473	-1.07376	-0.102672	0.02007	-1.35721	-0.440644
VVTU32349_at	0.03565	0.03049	-1.12464	-0.169463	0.0409	1.19007	0.251046	0.04008	1.18624	0.246396	0.03204	-1.06182	-0.0865392	0.02997	-1.14732	-0.198268	0.03025	-1.16604	-0.221617
VVTU32283_at	0.00641344	0.00417669	-1.47687	-0.562543	0.00458	1.05789	0.0811896	0.00583	1.42265	0.508581	0.00544	1.21056	0.275675	0.00731	1.63822	0.712129	0.00454	-1.5351	-0.618333
VVTU32231_s_at	0.62304	0.41408	-1.44717	-0.533234	0.44223	-1.35822	-0.441717	0.5317	-1.1105	-0.151209	0.65526	1.10192	0.140019	0.76446	1.27189	0.346974	0.89133	1.4458	0.531868
VVTU32233_at	0.01907	0.02843	1.55022	0.632473	0.01292	-1.42298	-0.508915	0.01814	1.00425	0.00611846	0.01749	-1.04023	-0.0569026	0.01205	-1.52651	-0.610237	0.02934	1.55522	0.637119
VVTU32235_at	0.00474731	0.00411064	-1.11076	-0.151547	0.00449	1.05351	0.075204	0.00513	1.27713	0.352905	0.00439	-1.12728	-0.172846	0.00436	-1.097	-0.133564	0.00479	1.08094	0.112286
VVTU32237_s_at	0.88953	0.71489	-1.19676	-0.259134	0.74636	-1.149	-0.200379	0.70336	-1.19853	-0.261266	0.84632	-1.00317	-0.00456611	0.92685	1.08009	0.111152	1.29249	1.46842	0.554265
VVTU32238_at	0.0279	0.02384	-1.12544	-0.170489	0.02674	-1.00601	-0.00864465	0.02131	-1.24093	-0.311422	0.0324	1.21689	0.283199	0.02879	1.06979	0.0973276	0.03148	1.14017	0.189249
VVTU32239_at	0.01007	0.00798172	-1.21342	-0.279079	0.0142	1.46311	0.549038	0.01124	1.17769	0.23596	0.00596	-1.61311	-0.689845	0.00638	-1.52186	-0.605836	0.01319	1.32421	0.405132
VVTU32243_at	0.09263	0.0684	-1.30244	-0.381217	0.07896	-1.13098	-0.177573	0.09669	1.10142	0.139365	0.08665	-1.02035	-0.0290641	0.09982	1.11702	0.159655	0.12932	1.41093	0.496646
VVTU32243_x_at	0.0684	0.04232	-1.55452	-0.636469	0.05583	-1.18103	-0.240046	0.06069	-1.06815	-0.0951143	0.06949	1.06446	0.0901217	0.07224	1.09482	0.130694	0.12169	1.79802	0.846409
VVTU32246_at	0.05816	0.093	1.66246	0.73332	0.06097	1.0873	0.12075	0.06524	1.18361	0.243194	0.04547	-1.2207	-0.287709	0.02999	-1.87108	-0.903871	0.02187	-2.63173	-1.39601
VVTU32247_at	0.00440971	0.00513758	1.21134	0.276604	0.00435	-1.41372	-0.499496	0.00409	-1.12049	-0.16413	0.00463	1.03094	0.0439604	0.00467	1.05069	0.0713371	0.00598	1.31602	0.396181
VVTU32247_x_at	0.0060596	0.00877471	1.50559	0.590329	0.00476	-1.22807	-0.296393	0.00446	-1.28665	-0.36362	0.00852	1.47377	0.559511	0.00437	-1.67878	-0.747413	0.00581	-1.03245	-0.0460719
VVTU32249_at	0.02351	0.01484	-1.52349	-0.60738	0.01324	-1.71138	-0.77516	0.02556	1.14723	0.198155	0.0421	1.87637	0.907944	0.01987	-1.14144	-0.190855	0.01826	-1.27401	-0.349377
VVTU32253_x_at	0.07428	0.05086	-1.40464	-0.4902	0.07118	-1.00607	-0.00873069	0.07293	1.03604	0.0510797	0.07981	1.12561	0.170707	0.07556	1.05441	0.076436	0.08109	1.10327	0.141786
VVTU32254_at	0.04321	0.00915436	-4.53938	-2.1825	0.03664	-1.13691	-0.185118	0.0372	-1.10073	-0.138461	0.05715	1.38593	0.470854	0.05936	1.42429	0.510243	0.06611	1.54646	0.62897
VVTU32255_s_at	0.02907	0.02474	-1.13008	-0.176425	0.01933	-1.44992	-0.535973	0.01698	-1.62195	-0.697729	0.04591	1.65476	0.726622	0.02614	-1.07269	-0.101233	0.04367	1.5184	0.602552
VVTU32256_x_at	0.0709	0.04967	-1.37296	-0.45729	0.0556	-1.22944	-0.298001	0.04929	-1.36339	-0.447198	0.0806	1.19093	0.252089	0.08521	1.24569	0.316945	0.09115	1.29917	0.37759
VVTU32258_at	0.01846	0.03374	1.9003	0.926227	0.01353	-1.31549	-0.3956	0.01714	-1.0206	-0.0294175	0.02809	1.59428	0.672905	0.01027	-1.73413	-0.794212	0.0082	-2.22852	-1.15609
VVTU32261_at	0.00543384	0.00632197	1.20966	0.274602	0.00416	-1.38014	-0.464815	0.00727	1.41212	0.497863	0.0043	-1.38626	-0.471198	0.00637	1.21472	0.280624	0.00605	1.12462	0.169438
VVTU32264_at	0.00568921	0.00414659	-1.3196	-0.400101	0.00446	1.03841	0.0543762	0.00409	1.00569	0.00818567	0.00444	-1.1487	-0.200002	0.00547	1.24676	0.318184	0.00572	1.26464	0.338727
VVTU32265_at	0.00445117	0.00503259	1.17553	0.233311	0.00424	-1.14269	-0.192434	0.00479	1.13568	0.183556	0.00608	1.38071	0.46541	0.00434	-1.4258	-0.511772	0.00443	-1.16765	-0.223608
VVTU32265_x_at	0.00674629	0.00450251	-1.44109	-0.52716	0.00598	-1.08678	-0.12006	0.00837	1.30969	0.389225	0.00599	-1.07475	-0.104001	0.00664	1.02059	0.0294034	0.00891	1.33478	0.416602
VVTU32269_x_at	0.31932	0.22111	-1.389	-0.474047	0.33376	1.08419	0.116618	0.28454	-1.06355	-0.0888879	0.33586	1.102	0.140124	0.35482	1.15182	0.203915	0.42201	1.33561	0.417499
VVTU32272_at	0.10195	0.07722	-1.26989	-0.344704	0.07717	-1.27366	-0.34898	0.08167	-1.18297	-0.242413	0.11529	1.18482	0.244668	0.11857	1.20558	0.269727	0.14129	1.40054	0.485983
VVTU32273_s_at	0.05078	0.06776	1.38728	0.472259	0.04643	-1.05434	-0.0763402	0.0408	-1.17954	-0.238224	0.04983	1.02803	0.0398824	0.04194	-1.16816	-0.224238	0.02984	-1.68401	-0.751901
VVTU32274_at	0.02663	0.01579	-1.6223	-0.698041	0.02557	-1.00405	-0.00583111	0.02494	-1.01187	-0.017024	0.03071	1.2083	0.272979	0.03027	1.17843	0.236866	0.03317	1.25861	0.331831
VVTU32274_x_at	0.02294	0.01098	-2.00837	-1.00603	0.01147	-1.92817	-0.947232	0.02658	1.2227	0.29007	0.02705	1.23553	0.30513	0.02235	1.01011	0.0145124	0.04846	2.13507	1.09428
VVTU32275_at	0.01958	0.02191	1.16307	0.217938	0.01885	-1.00158	-0.00227766	0.01613	-1.15098	-0.202863	0.0165	-1.13296	-0.180097	0.01789	-1.05621	-0.0788967	0.02377	1.22647	0.294512
VVTU32276_at	0.09846	0.0984	1.03917	0.0554317	0.09268	-1.02417	-0.0344552	0.08696	-1.07294	-0.101569	0.09389	-1.00085	-0.00122577	0.09362	-1.01454	-0.0208257	0.10464	1.07409	0.103115
VVTU32277_at	0.02974	0.01625	-1.76043	-0.815928	0.02721	-1.05345	-0.0751218	0.02419	-1.16481	-0.220095	0.03665	1.29136	0.368891	0.04164	1.45138	0.537425	0.04232	1.43818	0.524244
VVTU32279_x_at	0.01764	0.01851	1.09113	0.125823	0.01781	1.04758	0.0670604	0.01173	-1.42474	-0.510699	0.01651	-1.0195	-0.0278618	0.0231	1.35773	0.441197	0.02382	1.3647	0.448584
VVTU32280_at	0.16767	0.15013	-1.07413	-0.103169	0.15188	-1.06426	-0.0898506	0.14895	-1.06677	-0.0932492	0.14983	-1.06806	-0.0949927	0.1619	1.00093	0.00134108	0.20839	1.25606	0.328905
VVTU32281_at	0.02063	0.01724	-1.15128	-0.203239	0.01773	-1.12197	-0.166034	0.02026	1.03597	0.0509822	0.02084	1.05797	0.0812987	0.01807	-1.10137	-0.139299	0.02881	1.41102	0.496738
VVTU32229_at	0.03912	0.03464	-1.08616	-0.119237	0.02742	-1.37535	-0.459799	0.03326	-1.11442	-0.156293	0.04349	1.16478	0.220057	0.03972	1.05264	0.0740121	0.0484	1.25042	0.322413
VVTU32154_at	0.0488	0.03709	-1.26546	-0.339662	0.04756	1.01093	0.0156831	0.05048	1.09156	0.126391	0.05284	1.13455	0.18212	0.04857	1.03175	0.0450934	0.05794	1.19992	0.262938
VVTU32155_at	0.08663	0.06714	-1.24095	-0.311445	0.0715	-1.16811	-0.224176	0.08402	1.02345	0.0334406	0.08837	1.06876	0.0959379	0.08878	1.06229	0.0871777	0.1151	1.3427	0.425137
VVTU32157_at	0.07678	0.03234	-2.2838	-1.19144	0.07896	1.06664	0.0930733	0.06446	-1.12884	-0.174841	0.08207	1.11995	0.163434	0.10207	1.37806	0.462639	0.10845	1.42748	0.513471
VVTU32157_x_at	0.09296	0.0401	-2.22995	-1.15701	0.08463	-1.05899	-0.082689	0.07703	-1.14372	-0.193734	0.09912	1.11712	0.159784	0.12543	1.39858	0.483963	0.12696	1.38017	0.464846
VVTU32158_at	0.00638364	0.01102	1.79506	0.844032	0.00429	-1.80117	-0.848934	0.00405	-1.61801	-0.694221	0.00705	1.15783	0.211423	0.00723	1.17438	0.231899	0.00699	1.10697	0.146616
VVTU32162_at	0.02822	0.03168	1.16738	0.223274	0.025	-1.08813	-0.121851	0.03093	1.15661	0.209902	0.03364	1.24897	0.320739	0.02446	-1.11263	-0.153974	0.01739	-1.60562	-0.68313
VVTU32162_x_at	0.01538	0.01673	1.13099	0.177586	0.00928	-1.59806	-0.676322	0.01974	1.35381	0.437025	0.01755	1.19508	0.257107	0.01379	-1.07617	-0.105906	0.01474	-1.0323	-0.0458623
VVTU32163_x_at	0.01262	0.01095	-1.10811	-0.148101	0.01049	-1.16026	-0.214448	0.0166	1.38809	0.473101	0.01657	1.37562	0.460082	0.00952	-1.27952	-0.355603	0.00886	-1.40988	-0.495572
VVTU32165_s_at	0.2344	0.01008	-22.361	-4.48291	0.01264	-17.8754	-4.15991	0.0218	-10.1919	-3.34934	0.14302	-1.56425	-0.645471	0.46108	2.03903	1.02788	0.57737	2.48927	1.31572
VVTU32166_x_at	0.00456527	0.00493317	1.12351	0.168013	0.00454	-1.15248	-0.204742	0.00493	1.15229	0.204504	0.00483	1.02627	0.0374103	0.00487	1.04277	0.060421	0.00476	-1.207	-0.271426
VVTU32168_at	0.0169	0.01563	-1.03977	-0.0562644	0.01431	-1.13845	-0.187071	0.02611	1.63046	0.705279	0.00808	-1.99723	-0.998	0.01797	1.10201	0.140137	0.0142	-1.17759	-0.235837
VVTU32169_at	0.08648	0.07739	-1.07469	-0.103921	0.07543	-1.10531	-0.144451	0.09308	1.1357	0.183582	0.09624	1.16602	0.221593	0.07358	-1.13382	-0.181192	0.0821	-1.0423	-0.0597706
VVTU32173_at	0.05067	0.04598	-1.06005	-0.0841323	0.04883	-1.00047	-0.000677907	0.05199	1.08262	0.114527	0.0641	1.32527	0.406286	0.0446	-1.09618	-0.132485	0.03827	-1.3103	-0.389897
VVTU32176_at	0.07833	0.0374	-2.01438	-1.01034	0.08432	1.1167	0.159242	0.08944	1.20487	0.268877	0.10098	1.35072	0.433729	0.10517	1.39184	0.476993	0.05114	-1.51551	-0.599803
VVTU32176_x_at	0.06216	0.0281	-2.12793	-1.08945	0.04302	-1.39288	-0.478071	0.05091	-1.1572	-0.210638	0.11528	1.94315	0.958397	0.07691	1.28261	0.359083	0.06523	1.0606	0.0848807
VVTU32177_at	0.38967	0.34035	-1.10118	-0.13905	0.36491	-1.02949	-0.0419298	0.39869	1.07962	0.110524	0.41927	1.12731	0.172884	0.37377	-1.00572	-0.0082287	0.37716	-1.02232	-0.0318469
VVTU32178_x_at	0.00899151	0.00763625	-1.13249	-0.179498	0.00444	-2.34267	-1.22815	0.00699	-1.21905	-0.285757	0.01666	1.94185	0.957432	0.00939	1.0831	0.115166	0.01022	1.1485	0.199751
VVTU32179_x_at	0.17179	0.14642	-1.12847	-0.174368	0.17001	1.0265	0.0377336	0.16662	1.0234	0.0333701	0.16004	-1.02451	-0.0349341	0.17903	1.08027	0.111392	0.18164	1.06854	0.0956409
VVTU32180_x_at	0.00489487	0.00411378	-1.14441	-0.194604	0.00547	1.27622	0.351877	0.00406	-1.17846	-0.236903	0.00757	1.717	0.77989	0.00443	1.01417	0.0202995	0.00447	-1.41216	-0.497904
VVTU32181_at	0.08591	0.07753	-1.06563	-0.0917066	0.09316	1.1249	0.169797	0.10218	1.25506	0.327756	0.07364	-1.11348	-0.155076	0.06759	-1.22613	-0.294112	0.06933	-1.22599	-0.293947
VVTU32182_x_at	0.03255	0.02534	-1.23561	-0.305223	0.01122	-2.79619	-1.48346	0.02357	-1.30869	-0.388123	0.03527	1.1353	0.183074	0.05204	1.6571	0.728661	0.06475	2.01038	1.00747
VVTU32183_s_at	2.6553	1.6027	-1.59348	-0.672181	2.01175	-1.27247	-0.347632	2.07344	-1.21364	-0.279341	3.33911	1.31755	0.397858	3.25354	1.27014	0.344988	4.16584	1.58553	0.664965
VVTU32183_x_at	0.07534	0.04184	-1.73182	-0.792289	0.05786	-1.25528	-0.328009	0.05297	-1.34811	-0.430938	0.10218	1.4209	0.506805	0.08772	1.2068	0.271187	0.16449	2.20639	1.14169
VVTU32221_x_at	0.02287	0.00971701	-2.26368	-1.17867	0.02411	1.09363	0.129125	0.02448	1.1296	0.175812	0.04062	1.86088	0.895985	0.03072	1.39222	0.477387	0.01287	-1.75816	-0.814066
VVTU32222_at	0.00553069	0.00408123	-1.30338	-0.382258	0.00494	1.13125	0.177918	0.00403	-1.3245	-0.405448	0.00469	1.06936	0.0967476	0.00483	1.10621	0.145625	0.00694	1.54987	0.632147
VVTU32223_at	0.00745454	0.00419055	-1.71093	-0.774781	0.00644	-1.02141	-0.0305621	0.00651	1.0079	0.0113525	0.00527	-1.23605	-0.305737	0.00986	1.49938	0.584366	0.00793	1.17477	0.232378
VVTU32223_x_at	0.00437931	0.00553515	1.31414	0.394119	0.00439	-1.55927	-0.640871	0.00412	-1.00802	-0.0115243	0.00592	1.31275	0.392592	0.00644	1.4309	0.516923	0.00458	-1.21883	-0.285497
VVTU32224_at	0.02439	0.01228	-1.90957	-0.933248	0.02007	-1.17159	-0.228468	0.02052	-1.12625	-0.171527	0.02105	-1.10602	-0.145377	0.0374	1.58949	0.668564	0.0393	1.62854	0.703579
VVTU32226_at	0.04396	0.03452	-1.22488	-0.29264	0.04515	1.06533	0.0913004	0.05959	1.43044	0.516459	0.05219	1.24404	0.315033	0.02104	-2.01515	-1.01089	0.04576	1.05206	0.073217
VVTU32227_at	0.00712143	0.00966006	1.41036	0.496063	0.00992	1.44537	0.531439	0.01431	2.11972	1.08387	0.00472	-1.59849	-0.67671	0.0047	-1.76386	-0.818736	0.00479	-2.26024	-1.17648
VVTU32228_at	0.01115	0.01009	-1.06249	-0.0874493	0.01041	-1.03204	-0.0454989	0.01448	1.37017	0.454355	0.00726	-1.46581	-0.551698	0.01135	1.05526	0.0775985	0.01121	1.01623	0.023227
VVTU32153_at	0.03416	0.02868	-1.14556	-0.196053	0.02798	-1.17695	-0.235053	0.03744	1.15657	0.209853	0.03874	1.18846	0.249093	0.02572	-1.28115	-0.357439	0.03691	1.0922	0.127237
VVTU32088_at	0.00737826	0.00951765	1.3412	0.423524	0.00543	-1.30901	-0.388476	0.00469	-1.49083	-0.576116	0.00453	-1.6973	-0.763242	0.00856	1.20278	0.266373	0.00978	1.33905	0.42121
VVTU32092_at	0.02432	0.03274	1.39965	0.485066	0.02182	-1.07436	-0.103477	0.02274	-1.01364	-0.0195454	0.01999	-1.16119	-0.215604	0.01843	-1.27333	-0.348606	0.02285	-1.05333	-0.0749575
VVTU32093_at	0.01629	0.01461	-1.07213	-0.10048	0.01148	-1.36794	-0.452005	0.02104	1.363	0.446786	0.01225	-1.26893	-0.343612	0.0161	1.02478	0.0353142	0.01791	1.11128	0.152222
VVTU32093_x_at	0.01982	0.01845	-1.03311	-0.0469939	0.02144	1.1219	0.165944	0.0207	1.10219	0.140373	0.02217	1.17174	0.228652	0.01508	-1.26797	-0.342521	0.01401	-1.39996	-0.485386
VVTU32096_at	0.00626434	0.0041331	-1.45775	-0.543743	0.00433	-1.65554	-0.727302	0.00409	-2.34085	-1.22703	0.00498	1.10836	0.148427	0.0067	1.51611	0.600374	0.02197	4.85025	2.27806
VVTU32098_at	0.0429	0.03635	-1.13517	-0.182908	0.04645	1.12305	0.167422	0.04134	1.0167	0.023894	0.04398	1.07405	0.103061	0.03755	-1.10207	-0.140216	0.04198	-1.01131	-0.0162253
VVTU32102_x_at	0.16314	0.1329	-1.1806	-0.23952	0.10321	-1.52383	-0.607702	0.10908	-1.41731	-0.503155	0.22227	1.42749	0.513481	0.20562	1.30657	0.385784	0.22757	1.40978	0.49547
VVTU32104_x_at	0.33264	0.12259	-2.60989	-1.38399	0.18895	-1.69719	-0.763148	0.23726	-1.3287	-0.410015	0.72436	2.2815	1.18998	0.39091	1.21817	0.284715	0.23077	-1.42631	-0.512288
VVTU32105_x_at	0.01377	0.00985084	-1.34422	-0.426769	0.00969	-1.3702	-0.454386	0.01415	1.0844	0.116897	0.01506	1.14572	0.196255	0.01711	1.28806	0.3652	0.0147	1.07872	0.10932
VVTU32106_at	0.0041463	0.00705493	1.76909	0.823007	0.00528	1.27886	0.354858	0.00566	1.45094	0.536988	0.00425	-2.04873	-1.03473	0.00422	-1.09543	-0.131497	0.00433	-1.21003	-0.275043
VVTU32111_x_at	0.05426	0.04599	-1.13461	-0.182196	0.05549	1.06088	0.0852615	0.05062	-1.0158	-0.0226164	0.05181	1.0005	0.000721167	0.066	1.26102	0.334591	0.03921	-1.36921	-0.453344
VVTU32112_x_at	0.04222	0.00831663	-4.88294	-2.28775	0.02681	-1.51818	-0.602343	0.03767	-1.06211	-0.0869332	0.049	1.21599	0.282131	0.06077	1.49204	0.577286	0.08346	1.99758	0.998253
VVTU32113_at	0.00784254	0.00729483	-1.03401	-0.0482501	0.00517	-1.46106	-0.547015	0.00951	1.27985	0.355975	0.00553	-1.3533	-0.436482	0.00803	1.06174	0.0864305	0.01207	1.5554	0.637286
VVTU32114_at	0.13486	0.08728	-1.48614	-0.57157	0.11773	-1.10435	-0.143197	0.11341	-1.12692	-0.172385	0.12875	1.00027	0.000389475	0.15865	1.21947	0.286254	0.20115	1.50737	0.592034
VVTU32115_at	0.26819	0.06632	-3.88943	-1.95956	0.27643	1.06912	0.0964238	0.24272	-1.04713	-0.0664406	0.29033	1.13423	0.181713	0.35665	1.3785	0.463099	0.3621	1.36448	0.448351
VVTU32116_x_at	0.00875202	0.00793881	-1.06032	-0.0844997	0.00845	1.00175	0.00252251	0.00673	-1.23243	-0.301506	0.01261	1.50925	0.593832	0.00424	-2.0464	-1.03309	0.01166	1.34645	0.429161
VVTU32117_at	0.11319	0.11342	1.04181	0.0590922	0.10256	-1.06401	-0.0895117	0.10836	1.01013	0.014541	0.11712	1.08404	0.116418	0.10368	-1.05318	-0.074752	0.11175	-1.0023	-0.00331439
VVTU32118_at	0.16686	0.08003	-2.00525	-1.00378	0.15992	-1.00592	-0.00851557	0.1548	-1.0215	-0.0306892	0.18278	1.14768	0.19872	0.20485	1.27261	0.34779	0.21833	1.32233	0.403082
VVTU32119_s_at	8.00101	4.57835	-1.68081	-0.749157	5.79211	-1.33172	-0.413291	7.0655	-1.07317	-0.101879	9.4212	1.23371	0.303003	8.77454	1.13681	0.184991	9.45662	1.19447	0.256371
VVTU32120_at	0.01294	0.00775417	-1.60532	-0.682861	0.00893	-1.3975	-0.482848	0.01187	-1.03314	-0.0470358	0.01379	1.1163	0.158725	0.01866	1.49449	0.579653	0.02292	1.78987	0.839855
VVTU32121_at	0.0085448	0.00599244	-1.37145	-0.455702	0.00675	-1.21999	-0.286869	0.0078	-1.03856	-0.0545846	0.01225	1.50206	0.586942	0.00573	-1.43905	-0.525117	0.01333	1.57613	0.656387
VVTU32125_x_at	2.49526	3.53609	1.47341	0.559159	2.52976	1.05162	0.0726135	2.32863	-1.0155	-0.0221902	2.38179	1.00009	0.000129837	1.81375	-1.32717	-0.408353	1.99008	-1.24068	-0.311131
VVTU32126_x_at	0.86726	0.1395	-5.97934	-2.57999	1.16784	1.39678	0.482105	0.8613	1.04794	0.0675561	0.87974	1.0628	0.0878701	1.04245	1.24599	0.317292	0.84086	-1.02057	-0.0293751
VVTU32133_at	0.00564028	0.00428601	-1.2657	-0.339935	0.00448	-1.52118	-0.605191	0.00418	-1.20557	-0.269715	0.00576	1.24907	0.320854	0.00554	1.21129	0.276544	0.00827	1.76879	0.822763
VVTU32133_x_at	0.02117	0.01031	-1.97474	-0.981663	0.02828	1.38609	0.471021	0.02522	1.25748	0.330535	0.01859	-1.08638	-0.119529	0.02483	1.21626	0.282452	0.02022	-1.03587	-0.050843
VVTU32140_at	0.00636127	0.0058339	-1.04874	-0.0686571	0.00439	-1.76063	-0.816092	0.00909	1.50757	0.592225	0.00952	1.56833	0.649229	0.00773	1.25971	0.333092	0.00455	-1.6393	-0.71308
VVTU32142_at	0.14837	0.15533	1.08853	0.122381	0.14608	1.02132	0.030435	0.14165	1.00741	0.010651	0.12008	-1.17932	-0.237955	0.15496	1.08267	0.114594	0.1353	-1.08503	-0.117735
VVTU32144_at	0.08417	0.08339	1.03004	0.0427004	0.05123	-1.58391	-0.66349	0.05981	-1.33361	-0.415337	0.0867	1.07917	0.109922	0.08409	1.03562	0.0504947	0.12748	1.53052	0.614022
VVTU32145_at	0.02468	0.02447	1.03114	0.0442402	0.01265	-1.88118	-0.911638	0.01868	-1.25217	-0.32443	0.02344	-1.00466	-0.00670734	0.03322	1.39537	0.480648	0.03691	1.51166	0.596134
VVTU32148_at	0.01902	0.01977	1.08047	0.111659	0.01736	-1.05618	-0.0788557	0.02362	1.31033	0.38993	0.02097	1.15492	0.207793	0.01434	-1.27958	-0.35567	0.01633	-1.15237	-0.204604
VVTU32151_at	0.01778	0.02179	1.27418	0.349569	0.01363	-1.25787	-0.330983	0.01764	1.04715	0.0664681	0.0154	-1.10204	-0.140177	0.01409	-1.21712	-0.283471	0.01939	1.10219	0.140373
VVTU32087_at	0.01112	0.01467	1.37154	0.455797	0.01406	1.31182	0.39157	0.01018	-1.03522	-0.0499374	0.00863	-1.22947	-0.298037	0.00597	-1.7959	-0.844707	0.00603	-1.82414	-0.867216
VVTU31492_at	0.22633	0.22683	1.04203	0.0593968	0.21556	-1.0122	-0.0174944	0.21542	1.00434	0.00624775	0.22538	1.04337	0.0612509	0.21425	-1.01908	-0.0272673	0.21174	-1.05764	-0.0808486
VVTU31497_at	0.00991315	0.00936221	-1.01839	-0.0262902	0.00942	-1.01431	-0.0204986	0.00712	-1.32031	-0.400877	0.00987	1.04269	0.0603103	0.01176	1.22992	0.298564	0.01109	1.13035	0.17677
VVTU31498_at	0.01243	0.01372	1.14766	0.198695	0.01082	-1.10753	-0.147346	0.00872	-1.35073	-0.433739	0.01472	1.24104	0.31155	0.0091	-1.31718	-0.397453	0.01709	1.38946	0.474524
VVTU31499_at	0.01122	0.00855548	-1.26177	-0.335449	0.00712	-1.51978	-0.603862	0.00809	-1.31518	-0.39526	0.0122	1.13913	0.187932	0.01589	1.46773	0.553587	0.0207	1.86431	0.898642
VVTU31500_at	0.12412	0.09401	-1.26985	-0.344658	0.11965	-1.00011	-0.000158688	0.13407	1.13972	0.188679	0.08431	-1.40512	-0.490693	0.18756	1.56639	0.647443	0.07772	-1.5803	-0.660198
VVTU31502_x_at	0.01807	0.01903	1.09522	0.131221	0.01984	1.13894	0.187692	0.02218	1.29505	0.373008	0.01227	-1.40559	-0.491176	0.01663	-1.04842	-0.0682168	0.01247	-1.43421	-0.520256
VVTU31503_at	0.05221	0.02663	-1.88569	-0.915093	0.03614	-1.39271	-0.477895	0.04584	-1.07927	-0.110056	0.06994	1.40373	0.489265	0.05409	1.07392	0.102887	0.11249	2.17764	1.12277
VVTU31503_x_at	0.24483	0.13729	-1.7151	-0.778293	0.22807	-1.03489	-0.0494774	0.21787	-1.06495	-0.0907857	0.2893	1.23804	0.308058	0.324	1.37181	0.456081	0.36699	1.5149	0.599223
VVTU31505_at	0.02558	0.0247	1.00373	0.00537124	0.0205	-1.20296	-0.266589	0.02139	-1.13338	-0.180632	0.03132	1.28268	0.359161	0.02227	-1.10818	-0.148192	0.03018	1.19232	0.253771
VVTU31506_at	0.03616	0.05637	1.62098	0.696866	0.05639	1.61772	0.693962	0.04355	1.27111	0.346089	0.0248	-1.39148	-0.47662	0.02453	-1.42164	-0.507556	0.01381	-2.58977	-1.37282
VVTU31507_x_at	0.02854	0.02404	-1.14165	-0.19112	0.03136	1.13977	0.188743	0.02308	-1.17182	-0.228751	0.02334	-1.16673	-0.222471	0.03357	1.21933	0.286089	0.02944	1.04274	0.0603795
VVTU31508_at	0.03311	0.0308	-1.03396	-0.0481804	0.03389	1.06168	0.086349	0.0293	-1.07108	-0.0990662	0.03924	1.2418	0.312433	0.02968	-1.07636	-0.106161	0.02842	-1.15299	-0.20538
VVTU31510_at	0.0455	0.05649	1.29081	0.368277	0.03876	-1.13192	-0.178772	0.04079	-1.05721	-0.080262	0.05147	1.18519	0.245118	0.03021	-1.45313	-0.539164	0.03445	-1.30713	-0.386403
VVTU31512_s_at	1.60264	1.75855	1.14087	0.190134	1.62718	1.05316	0.0747246	1.5506	1.02093	0.029884	1.4527	-1.05295	-0.0744369	1.36028	-1.13658	-0.184699	1.52671	-1.03871	-0.0547929
VVTU31514_s_at	0.51465	0.39084	-1.26649	-0.340836	0.58774	1.18459	0.244388	0.67662	1.38729	0.472269	0.44414	-1.10596	-0.145299	0.46018	-1.07889	-0.109548	0.39703	-1.28263	-0.359105
VVTU31514_x_at	0.14435	0.11254	-1.23366	-0.302945	0.16266	1.1688	0.225028	0.18802	1.37442	0.458823	0.13351	-1.03197	-0.045401	0.1154	-1.20677	-0.271151	0.10212	-1.39874	-0.484128
VVTU31517_s_at	1.07049	0.53844	-1.91215	-0.935196	1.02325	-1.00856	-0.0122969	1.09146	1.07587	0.105504	1.22344	1.19743	0.259941	1.20168	1.16364	0.218645	1.29056	1.21838	0.284964
VVTU31518_at	0.21639	0.19718	-1.05551	-0.0779402	0.16349	-1.27601	-0.35164	0.22149	1.0801	0.111165	0.23834	1.15401	0.206656	0.19844	-1.05194	-0.0730524	0.22911	1.07004	0.0976647
VVTU31519_s_at	0.2458	0.1081	-2.18688	-1.12887	0.17364	-1.3647	-0.448584	0.37333	1.60269	0.680495	0.27647	1.17845	0.236891	0.37139	1.56624	0.647305	0.15784	-1.54094	-0.623811
VVTU31524_at	0.04073	0.16368	4.17787	2.06277	0.00549	-7.15539	-2.83903	0.00675	-5.72022	-2.51607	0.01904	-2.04231	-1.0302	0.00403	-10.3429	-3.37057	0.00409	-10.8369	-3.43788
VVTU31524_x_at	0.12028	0.28928	2.50063	1.32229	0.06594	-1.75849	-0.814337	0.07051	-1.61657	-0.692936	0.09584	-1.19787	-0.260471	0.08392	-1.38257	-0.467353	0.09989	-1.19143	-0.252694
VVTU31528_x_at	1.56777	1.83937	1.21984	0.286692	1.90916	1.26315	0.337026	1.55301	1.04526	0.0638618	1.29566	-1.15489	-0.207755	1.0831	-1.39639	-0.481702	1.0195	-1.52163	-0.605618
VVTU31529_at	0.05998	0.07739	1.34149	0.423836	0.06291	1.08784	0.121466	0.04893	-1.16175	-0.2163	0.04007	-1.42891	-0.514915	0.05289	-1.09399	-0.1296	0.06361	1.07174	0.099955
VVTU31530_at	0.03513	0.03937	1.16518	0.220553	0.03342	-1.01336	-0.0191468	0.03843	1.15428	0.206993	0.03619	1.07952	0.11039	0.0285	-1.18887	-0.249591	0.02551	-1.36251	-0.446267
VVTU31535_at	0.02929	0.01906	-1.47846	-0.564095	0.01679	-1.68216	-0.750315	0.01787	-1.55388	-0.635875	0.02731	-1.0239	-0.0340748	0.03904	1.38152	0.466256	0.06204	2.1403	1.09781
VVTU32067_s_at	10.8237	10.3233	-1.00841	-0.0120823	10.9586	1.0502	0.0706641	11.6516	1.13591	0.183849	10.586	1.02473	0.0352438	10.2697	-1.01674	-0.0239508	9.01494	-1.18803	-0.248571
VVTU32069_at	0.14669	0.11015	-1.28083	-0.357079	0.12554	-1.12651	-0.17186	0.1128	-1.2324	-0.301471	0.16194	1.15668	0.20999	0.16915	1.19532	0.257397	0.18587	1.28058	0.356797
VVTU32070_s_at	0.59098	0.66475	1.16951	0.225904	0.48792	-1.1677	-0.22367	0.68101	1.21595	0.282084	0.43828	-1.28698	-0.36399	0.47962	-1.18869	-0.249373	0.54582	-1.07137	-0.0994568
VVTU32073_x_at	0.01389	0.00617356	-2.16448	-1.11402	0.01679	1.25377	0.326273	0.00928	-1.41815	-0.50401	0.02203	1.6615	0.732486	0.01794	1.33818	0.420272	0.01794	1.30504	0.384094
VVTU32081_s_at	0.02162	0.02789	1.3412	0.423524	0.0287	1.37699	0.461518	0.01272	-1.61153	-0.688431	0.01425	-1.44857	-0.534629	0.02712	1.30031	0.378856	0.01838	-1.16428	-0.219438
VVTU32084_at	0.05496	0.03114	-1.69723	-0.763182	0.06084	1.14828	0.199474	0.04546	-1.1458	-0.196355	0.05658	1.07866	0.10924	0.0625	1.17886	0.237392	0.07452	1.37029	0.454481
VVTU31483_s_at	0.75209	2.39223	3.30714	1.72558	1.33766	1.8449	0.883543	0.55591	-1.28213	-0.358543	0.02685	-26.735	-4.74066	0.14494	-5.00561	-2.32355	0.01195	-62.2719	-5.96051
VVTU1881_at	3.66785	4.10109	1.16253	0.217268	3.32012	-1.06503	-0.0908941	3.67047	1.05595	0.0785415	3.82767	1.09338	0.128795	3.13687	-1.12799	-0.173754	3.18248	-1.14041	-0.189553
VVTU31317_at	0.00703313	0.00439013	-1.54083	-0.623708	0.0108	2.06874	1.04875	0.00428	-1.62173	-0.697534	0.0068	1.31609	0.396258	0.00468	-1.70219	-0.767392	0.00706	1.31715	0.39742
VVTU31426_s_at	1.21043	2.06765	1.77605	0.828672	0.87253	-1.33741	-0.419442	1.04027	-1.1027	-0.14104	1.16048	1.0045	0.00647756	0.95458	-1.22325	-0.290719	1.07868	-1.11034	-0.151002
VVTU31427_at	0.10366	0.10112	1.01417	0.0202995	0.1187	1.18776	0.248243	0.09782	-1.00433	-0.00623338	0.09886	-1.00086	-0.00124018	0.09444	-1.05894	-0.0826208	0.08433	-1.2163	-0.282499
VVTU31434_at	0.02465	0.02611	1.10138	0.139312	0.02299	-1.03358	-0.0476501	0.01881	-1.24156	-0.312154	0.0278	1.18178	0.240961	0.02125	-1.11865	-0.161759	0.02573	1.05492	0.0771336
VVTU31437_at	0.16939	0.1163	-1.4008	-0.486251	0.12651	-1.29081	-0.368277	0.13081	-1.22722	-0.295394	0.15907	-1.01632	-0.0233547	0.19297	1.18094	0.239936	0.23406	1.39648	0.481795
VVTU31438_at	0.02572	0.01716	-1.4422	-0.528271	0.03571	1.44009	0.526159	0.02054	-1.18705	-0.247381	0.02942	1.19822	0.260893	0.02266	-1.09494	-0.130852	0.02329	-1.09282	-0.128056
VVTU31442_at	0.03545	0.02251	-1.51465	-0.598984	0.02651	-1.28921	-0.366487	0.04341	1.29228	0.369919	0.03439	1.01635	0.0233973	0.03669	1.07273	0.101287	0.04896	1.39572	0.48101
VVTU31443_at	0.03155	0.02699	-1.12413	-0.168809	0.02638	-1.15279	-0.20513	0.03249	1.08679	0.120073	0.03923	1.30272	0.381527	0.0224	-1.35891	-0.44245	0.03402	1.08991	0.124209
VVTU31445_at	0.01469	0.00504979	-2.79883	-1.48482	0.01623	1.14575	0.196292	0.01359	-1.02501	-0.035638	0.01863	1.32803	0.409288	0.01326	-1.06908	-0.0963698	0.02012	1.38359	0.468416
VVTU31447_x_at	0.50337	0.39163	-1.23621	-0.305924	0.46938	-1.03387	-0.0480548	0.43514	-1.09629	-0.132629	0.5559	1.15707	0.210476	0.63803	1.31389	0.393844	0.70825	1.42195	0.507871
VVTU31448_at	0.02185	0.01918	-1.09534	-0.131379	0.01972	-1.06793	-0.0948171	0.01459	-1.41883	-0.504702	0.02526	1.21158	0.27689	0.01776	-1.18676	-0.247028	0.02803	1.29681	0.374967
VVTU31449_x_at	0.04712	0.03846	-1.17844	-0.236878	0.0284	-1.59968	-0.677783	0.0365	-1.22365	-0.291191	0.04552	1.01206	0.0172948	0.05882	1.2939	0.371726	0.06549	1.40461	0.49017
VVTU31450_at	0.31938	0.16445	-1.86791	-0.901425	0.33532	1.08907	0.123097	0.3074	1.01564	0.0223891	0.32466	1.06508	0.0909618	0.37316	1.21117	0.276401	0.42476	1.34409	0.42663
VVTU31453_at	0.12412	0.11839	-1.00839	-0.0120537	0.0719	-1.66428	-0.734898	0.11813	1.00422	0.00607536	0.15511	1.30928	0.388774	0.15449	1.29024	0.367639	0.1266	1.0308	0.0437644
VVTU31454_x_at	0.04935	0.04158	-1.14129	-0.190665	0.04593	-1.03572	-0.050634	0.04358	-1.073	-0.10165	0.0556	1.18055	0.239459	0.0545	1.14492	0.195247	0.04676	-1.04416	-0.0623428
VVTU31455_at	0.00994444	0.00500162	-1.91228	-0.935294	0.00423	-2.50884	-1.32702	0.00399	-2.47474	-1.30728	0.01581	1.66548	0.735938	0.01786	1.86136	0.896357	0.02869	2.91591	1.54395
VVTU31457_s_at	0.32924	0.22756	-1.39153	-0.476672	0.30301	-1.04752	-0.0669778	0.25484	-1.22437	-0.29204	0.32988	1.04977	0.0700733	0.38285	1.20538	0.269488	0.44071	1.35278	0.435927
VVTU31458_at	0.10705	0.10014	-1.02813	-0.0400227	0.10224	-1.00944	-0.0135552	0.1007	-1.00744	-0.0106939	0.05596	-1.82563	-0.868394	0.13601	1.31707	0.397332	0.13029	1.23	0.298658
VVTU31460_at	0.01481	0.01637	1.14913	0.200542	0.01162	-1.22884	-0.297297	0.01253	-1.12003	-0.163537	0.01334	-1.05987	-0.0838873	0.01805	1.26343	0.337346	0.013	-1.12748	-0.173102
VVTU31462_at	0.1384	0.09599	-1.38683	-0.471791	0.09898	-1.34803	-0.430853	0.10813	-1.21297	-0.278544	0.13448	1.01804	0.0257942	0.1751	1.31147	0.391185	0.18773	1.37083	0.45505
VVTU31465_s_at	3.76403	7.01915	1.93887	0.955216	5.40049	1.48824	0.573607	5.16247	1.44724	0.533304	2.57511	-1.3951	-0.480369	2.82593	-1.28494	-0.361701	1.38243	-2.69417	-1.42984
VVTU31466_s_at	1.38412	1.55025	1.16451	0.219723	0.98005	-1.36155	-0.44525	0.89388	-1.46745	-0.553311	1.44064	1.09052	0.125016	1.52249	1.14022	0.189312	1.81168	1.3228	0.403595
VVTU31467_s_at	8.30259	6.90561	-1.15636	-0.209591	7.96097	-1.00543	-0.00781264	9.60186	1.22033	0.287271	8.97845	1.13302	0.180173	7.82066	-1.02414	-0.0344129	7.00257	-1.1732	-0.230449
VVTU31470_at	0.01111	0.01282	1.1998	0.262794	0.01266	1.1822	0.241474	0.00623	-1.69069	-0.757612	0.01216	1.14666	0.197438	0.01302	1.21439	0.280232	0.0088	-1.24943	-0.32127
VVTU31473_at	0.15681	0.02221	-6.7919	-2.76382	0.08119	-1.86206	-0.8969	0.08179	-1.817	-0.861558	0.11629	-1.28699	-0.364001	0.28416	1.87845	0.909543	0.36165	2.33076	1.2208
VVTU31475_at	0.00951538	0.00866997	-1.05558	-0.0780359	0.00484	-1.89438	-0.921726	0.00827	-1.09063	-0.125162	0.01115	1.22811	0.29644	0.01076	1.17179	0.228714	0.01291	1.37097	0.455197
VVTU31477_x_at	0.08626	0.08757	1.05552	0.0779539	0.09601	1.15454	0.207318	0.08572	1.04858	0.0684369	0.077	-1.06917	-0.0964913	0.07231	-1.15078	-0.202612	0.07635	-1.11787	-0.160752
VVTU31480_at	0.00447581	0.00443533	1.03032	0.0430925	0.0045	-1.53637	-0.619526	0.00422	-1.21715	-0.283507	0.0049	1.0598	0.083792	0.00459	-1.25704	-0.330031	0.00875	1.8642	0.898557
VVTU31482_at	0.12895	0.01966	-6.30771	-2.65712	0.05469	-2.27301	-1.1846	0.07658	-1.59565	-0.674144	0.09074	-1.35638	-0.439761	0.21181	1.70278	0.767892	0.34248	2.68422	1.4245
VVTU31483_at	0.02045	0.01646	-1.19487	-0.256854	0.0112	-1.76078	-0.816215	0.0124	-1.56239	-0.643755	0.01598	-1.22116	-0.288252	0.01479	-1.33346	-0.415175	0.04053	2.00288	1.00208
VVTU1880_at	0.05017	0.03803	-1.26888	-0.343556	0.05361	1.10845	0.148544	0.04261	-1.11584	-0.15813	0.04461	-1.07336	-0.102134	0.0426	-1.13618	-0.184191	0.06917	1.3932	0.478402
VVTU1842_at	0.35969	0.40807	1.17957	0.238261	0.35537	1.0248	0.0353424	0.30498	-1.1177	-0.160533	0.37538	1.09342	0.128848	0.31692	-1.09491	-0.130812	0.33252	-1.07035	-0.0980826
VVTU1843_at	0.01613	0.01139	-1.36162	-0.445324	0.0167	1.07435	0.103464	0.01651	1.08036	0.111512	0.01543	1.00245	0.00353028	0.02165	1.39168	0.476828	0.01426	-1.11947	-0.162816
VVTU1844_at	0.19368	0.36425	1.95536	0.967434	0.20217	1.08273	0.114674	0.23376	1.27353	0.348833	0.11214	-1.64852	-0.721171	0.11195	-1.66893	-0.738923	0.05084	-3.76964	-1.91443
VVTU1845_at	2.68943	1.90721	-1.35627	-0.439644	2.57942	-1.00518	-0.00745387	2.6823	1.0524	0.0736832	2.50256	-1.02571	-0.0366229	3.03034	1.16799	0.224028	2.99129	1.12405	0.168706
VVTU1846_at	0.00948222	0.00941985	1.03288	0.0466727	0.00557	-1.64204	-0.715489	0.00887	-1.01293	-0.0185345	0.01196	1.32182	0.402526	0.00689	-1.32811	-0.409375	0.01803	1.92213	0.942706
VVTU1847_at	0.50891	0.46542	-1.05166	-0.0726684	0.53573	1.09196	0.12692	0.60215	1.24854	0.320242	0.66605	1.37125	0.455492	0.45835	-1.0711	-0.0990932	0.11785	-4.27298	-2.09524
VVTU1848_at	2.53525	2.31211	-1.05462	-0.0767233	2.58584	1.05798	0.0813124	2.86598	1.19285	0.254413	2.37764	-1.01771	-0.0253265	2.1835	-1.1201	-0.163628	2.37392	-1.05674	-0.0796205
VVTU1849_at	1.41673	1.39872	1.02651	0.0377477	1.3178	-1.03643	-0.0516227	1.38942	1.03486	0.0494356	1.36681	1.01081	0.0155118	1.4293	1.0458	0.064607	1.24258	-1.12817	-0.173984
VVTU1850_at	1.24216	1.02031	-1.17092	-0.227643	1.20168	1.00347	0.00499749	1.16258	-1.01256	-0.0180074	1.18066	-1.00416	-0.00598916	1.42244	1.18704	0.247369	1.22921	1.00008	0.000115411
VVTU1851_at	1.09664	0.90085	-1.17084	-0.227544	1.06949	1.0116	0.0166389	1.18935	1.1444	0.194591	1.12041	1.07044	0.0982039	1.01247	-1.0449	-0.0633649	1.01048	-1.07387	-0.102819
VVTU1852_s_at	1.03409	1.04505	1.05074	0.0714057	0.46906	-2.12535	-1.0877	0.61699	-1.58835	-0.667529	0.88071	-1.12066	-0.164349	1.95342	1.95816	0.969499	1.36515	1.33416	0.415932
VVTU1853_at	3.57449	2.04588	-1.68041	-0.748813	3.499	1.01537	0.0220055	3.64569	1.07622	0.105973	3.56864	1.04602	0.0649104	4.34276	1.2594	0.332737	3.66474	1.03613	0.051205
VVTU1854_at	0.15307	0.1114	-1.32156	-0.402242	0.19722	1.33647	0.418427	0.15999	1.10287	0.141263	0.14688	1.00535	0.00769785	0.14291	-1.03328	-0.0472313	0.11726	-1.29165	-0.369215
VVTU1855_s_at	0.78089	0.49647	-1.51277	-0.597193	0.57903	-1.30015	-0.378678	0.66605	-1.11109	-0.151976	0.78297	1.05053	0.0711174	0.7931	1.05281	0.0742451	1.05151	1.36086	0.444519
VVTU1856_at	1.16853	10.0514	8.94347	3.16083	0.06572	-17.1423	-4.09949	0.02028	-54.6162	-5.77126	0.01619	-68.8918	-6.10626	0.00863	-100	-6.64386	0.00647	-100	-6.64386
VVTU1858_at	0.06345	0.02767	-2.20562	-1.14118	0.04381	-1.39635	-0.481661	0.0572	-1.05122	-0.0720646	0.06434	1.06243	0.0873678	0.06768	1.10568	0.144934	0.09974	1.58868	0.667829
VVTU1859_x_at	2.04297	2.49881	1.27171	0.34677	2.48523	1.26182	0.335506	2.04385	1.05565	0.0781316	1.69781	-1.14848	-0.199726	1.51566	-1.30032	-0.378867	1.58583	-1.27474	-0.350203
VVTU38194_s_at	0.63426	1.3536	2.21891	1.14985	0.55082	-1.11011	-0.150703	0.4555	-1.31963	-0.400133	0.71128	1.17496	0.232612	0.28482	-2.1483	-1.1032	0.25891	-2.42397	-1.27737
VVTU1861_at	0.77607	0.57613	-1.29559	-0.373609	0.73996	-1.01111	-0.01594	0.75254	1.02321	0.0331023	0.78064	1.0539	0.075738	0.87939	1.1746	0.23217	0.80138	1.04358	0.0615412
VVTU1862_at	0.28477	0.2201	-1.24441	-0.315462	0.23664	-1.16014	-0.214299	0.26679	-1.01157	-0.0165962	0.31468	1.15778	0.211361	0.23945	-1.14726	-0.198192	0.393	1.39471	0.479965
VVTU1863_at	2.53492	2.45617	1.00743	0.0106796	2.5115	1.0277	0.0394192	2.46608	1.02655	0.0378039	2.33526	-1.03604	-0.0510797	2.22014	-1.10147	-0.13943	2.68009	1.06849	0.0955734
VVTU1864_at	2.29133	1.8197	-1.21107	-0.276282	1.93962	-1.13887	-0.187603	2.17861	1.00329	0.00473868	2.52079	1.15266	0.204967	2.37613	1.07496	0.104283	2.51844	1.11079	0.151586
VVTU1866_at	0.67005	0.89739	1.39248	0.477657	0.31363	-2.05964	-1.04239	0.27274	-2.32821	-1.21922	0.5813	-1.10016	-0.137713	0.99974	1.54664	0.629137	1.08042	1.62956	0.704482
VVTU1869_at	2.76533	2.28114	-1.16594	-0.221494	2.31496	-1.15162	-0.203665	2.61583	-1.00185	-0.00266652	2.72409	1.03211	0.0455967	2.86911	1.0755	0.105008	3.26643	1.19375	0.255501
VVTU1870_at	2.52812	2.54417	1.04633	0.0653379	2.67939	1.09934	0.136638	2.5387	1.05962	0.083547	2.74759	1.13869	0.187375	1.99518	-1.22238	-0.289693	2.0223	-1.23699	-0.306834
VVTU1871_s_at	2.24625	1.43304	-1.50759	-0.592244	1.68463	-1.28546	-0.362285	1.95205	-1.09052	-0.125016	2.1796	1.01665	0.0238231	3.2321	1.49155	0.576812	3.59604	1.6179	0.694122
VVTU1872_at	2.36474	2.16456	-1.05074	-0.0714057	1.8905	-1.20591	-0.270122	2.20829	-1.01483	-0.0212381	2.40916	1.06741	0.0941144	2.44425	1.07145	0.0995645	2.60531	1.11343	0.155011
VVTU1873_at	0.06863	0.06596	-1.00075	-0.00108162	0.08097	1.22378	0.291344	0.08551	1.31481	0.394854	0.07157	1.09258	0.127739	0.05149	-1.28572	-0.362576	0.03489	-1.94637	-0.960786
VVTU1874_at	1.04341	1.45677	1.45162	0.537664	0.72214	-1.39296	-0.478154	0.73346	-1.34817	-0.431002	0.7112	-1.40028	-0.485715	0.718	-1.40192	-0.487404	1.20051	1.16278	0.217578
VVTU1875_at	0.60704	1.07726	1.84511	0.883707	0.49445	-1.18358	-0.243157	0.44402	-1.29561	-0.373632	0.65626	1.13269	0.179753	0.64301	1.09803	0.134917	0.42476	-1.41413	-0.499915
VVTU1878_at	0.71022	0.52786	-1.29405	-0.371893	0.62927	-1.08808	-0.121785	0.57333	-1.17395	-0.231371	0.46261	-1.46531	-0.551206	0.92597	1.35149	0.434551	1.09222	1.55419	0.636163
VVTU1879_at	0.57779	0.17941	-3.09745	-1.63108	0.41242	-1.35063	-0.433633	0.3832	-1.42891	-0.514915	0.35915	-1.53549	-0.618699	0.88585	1.58928	0.668373	1.52445	2.66644	1.41491
VVTU1841_at	2.37294	1.8487	-1.23453	-0.303962	2.45088	1.07135	0.0994299	2.425	1.07835	0.108826	2.19014	-1.0341	-0.0483757	2.328	1.01697	0.0242771	2.54884	1.08553	0.1184
VVTU31286_at	0.01083	0.0042021	-2.47955	-1.31008	0.01478	1.41543	0.50124	0.01169	1.13831	0.186894	0.00703	-1.47011	-0.555924	0.0102	-1.02439	-0.0347651	0.01665	1.55334	0.635374
VVTU31289_at	0.02056	0.02056	1.04005	0.0566529	0.02194	1.1073	0.147046	0.02015	1.03415	0.0484455	0.02126	1.08387	0.116192	0.01966	-1.00841	-0.0120823	0.01559	-1.30476	-0.383784
VVTU31293_at	0.06002	0.05113	-1.12908	-0.175148	0.07286	1.25909	0.332381	0.07214	1.26823	0.342816	0.0497	-1.15276	-0.205092	0.0499	-1.16027	-0.214461	0.05278	-1.12519	-0.170169
VVTU31294_x_at	0.10454	0.08951	-1.12329	-0.16773	0.08725	-1.15505	-0.207955	0.10909	1.10118	0.13905	0.10823	1.08477	0.117389	0.10456	1.03679	0.0521237	0.10413	1.00671	0.00964815
VVTU31295_at	0.01084	0.01368	1.31208	0.391856	0.00859	-1.21749	-0.28391	0.00505	-2.03337	-1.02387	0.01204	1.16358	0.21857	0.01106	1.05768	0.0809032	0.01257	1.17182	0.228751
VVTU31299_x_at	0.01666	0.01342	-1.19411	-0.255936	0.02212	1.37688	0.461403	0.01277	-1.23635	-0.306087	0.01621	1.01937	0.0276778	0.01469	-1.09455	-0.130338	0.01745	1.05799	0.081326
VVTU31302_at	0.01205	0.01174	1.01326	0.0190044	0.01453	1.25079	0.32284	0.00933	-1.22355	-0.291073	0.01411	1.22719	0.295359	0.00958	-1.21336	-0.279008	0.01181	-1.00948	-0.0136123
VVTU31303_at	0.0517	0.05224	1.05053	0.0711174	0.05283	1.05989	0.0839145	0.0538	1.09795	0.134812	0.0512	1.03747	0.0530696	0.04513	-1.10528	-0.144412	0.04201	-1.21768	-0.284135
VVTU31304_at	0.00807494	0.00929758	1.19715	0.259604	0.00774	-1.00622	-0.00894577	0.00704	-1.08725	-0.120684	0.00685	-1.12504	-0.169976	0.00644	-1.20912	-0.273957	0.00972	1.21683	0.283128
VVTU31306_at	0.00513879	0.00381431	-1.29577	-0.37381	0.00399	-1.27819	-0.354102	0.00378	-1.24178	-0.31241	0.00415	-1.3942	-0.479438	0.00778	1.91126	0.934524	0.00596	1.42786	0.513855
VVTU31308_x_at	0.03116	0.03068	1.02352	0.0335393	0.02937	-1.02289	-0.032651	0.02656	-1.11181	-0.15291	0.02855	-1.04182	-0.059106	0.0271	-1.10927	-0.149611	0.03928	1.27383	0.349173
VVTU31310_at	0.0541	0.07632	1.46675	0.552623	0.07159	1.37266	0.456974	0.05453	1.06346	0.0887658	0.03512	-1.47025	-0.556061	0.03648	-1.43058	-0.5166	0.0355	-1.50813	-0.592761
VVTU31311_at	0.02596	0.01873	-1.33319	-0.414882	0.02866	1.14485	0.195159	0.02237	-1.09988	-0.137346	0.03315	1.33774	0.419798	0.018	-1.39124	-0.476371	0.02956	1.1505	0.202261
VVTU31313_at	0.00626498	0.00503324	-1.19717	-0.259628	0.00804	1.33156	0.413117	0.01113	1.87466	0.906629	0.008	1.3372	0.419215	0.00704	1.16429	0.21945	0.00418	-2.88314	-1.52764
VVTU1822_s_at	6.05009	4.77163	-1.21949	-0.286278	6.38602	1.09487	0.13076	6.33213	1.10439	0.14325	6.04593	1.04701	0.0662752	5.44106	-1.07267	-0.101206	6.2218	1.0393	0.0556122
VVTU1823_at	0.48807	0.43558	-1.07771	-0.107969	0.52269	1.11086	0.151677	0.44408	-1.04157	-0.0587598	0.47607	1.02196	0.0313387	0.47276	1.00407	0.00585985	0.47549	-1.01568	-0.0224459
VVTU1824_at	0.52456	0.59634	1.182	0.24123	0.50508	-1.00125	-0.00180224	0.53331	1.07282	0.101408	0.4511	-1.10987	-0.150391	0.47606	-1.06296	-0.0880873	0.45576	-1.13886	-0.18759
VVTU1825_at	1.83673	1.97191	1.11624	0.158647	2.34006	1.32153	0.402209	2.07552	1.19238	0.253844	1.71524	-1.02204	-0.0314517	1.56593	-1.13152	-0.178262	1.20327	-1.51041	-0.59494
VVTU1826_at	2.42658	0.69749	-3.3461	-1.74248	1.6341	-1.4316	-0.517628	1.84374	-1.24727	-0.318774	2.7121	1.17101	0.227753	4.72913	2.02021	1.01451	3.48062	1.4496	0.535655
VVTU1827_at	1.20717	1.86239	1.60406	0.681728	1.11033	-1.04815	-0.0678452	1.09002	-1.04954	-0.0697572	0.95635	-1.20476	-0.268746	0.97814	-1.19058	-0.251665	0.92457	-1.29194	-0.369539
VVTU1828_at	0.47028	1.15189	2.54668	1.34862	0.65421	1.44296	0.529031	0.36151	-1.23283	-0.301974	0.19174	-2.3409	-1.22706	0.21367	-2.12326	-1.08628	0.25594	-1.81815	-0.862471
VVTU1830_at	2.91077	2.24194	-1.24873	-0.320462	3.06195	1.09115	0.125849	3.39373	1.23028	0.298987	2.79625	1.00651	0.00936151	2.72778	-1.02941	-0.0418177	2.71771	-1.05979	-0.0837784
VVTU1831_at	1.69299	2.46511	1.51391	0.598279	1.9445	1.19137	0.252622	1.52809	-1.04996	-0.0703344	0.93807	-1.72253	-0.784529	0.76373	-2.13848	-1.09659	0.78053	-2.14624	-1.10181
VVTU1832_s_at	2.31578	2.50105	1.12291	0.167242	3.11512	1.39531	0.480586	2.27957	1.0387	0.054779	2.07616	-1.0646	-0.0903115	1.93678	-1.15347	-0.20598	1.76047	-1.30161	-0.380297
VVTU1832_x_at	0.17316	0.34614	2.07841	1.05548	0.19907	1.1925	0.253989	0.10208	-1.6075	-0.684819	0.0769	-2.14916	-1.10377	0.08045	-2.07632	-1.05403	0.08739	-1.96064	-0.971325
VVTU1833_at	4.01745	2.73674	-1.41189	-0.497628	3.71464	-1.04265	-0.060255	3.80943	1.00056	0.000807683	4.34576	1.13335	0.180593	4.20078	1.0839	0.116232	4.7297	1.18979	0.250707
VVTU1835_s_at	0.70983	1.41834	2.07751	1.05486	0.9149	1.33695	0.418946	0.87048	1.29403	0.371871	0.26826	-2.5255	-1.33657	0.32934	-2.07918	-1.05601	0.25045	-2.80443	-1.48771
VVTU1836_at	0.01459	0.01554	1.10766	0.147515	0.01192	-1.18008	-0.238885	0.01252	-1.10409	-0.142858	0.01806	1.29739	0.375612	0.01116	-1.26069	-0.334214	0.01604	1.11116	0.152067
VVTU1837_at	0.26755	0.23686	-1.08639	-0.119542	0.20346	-1.26772	-0.342236	0.22609	-1.12146	-0.165378	0.13952	-1.8303	-0.87208	0.37742	1.46228	0.54822	0.38705	1.46201	0.547953
VVTU1838_at	1.25558	0.94666	-1.27564	-0.351221	1.19119	-1.01617	-0.0231418	1.29583	1.08903	0.123044	1.25263	1.04527	0.0638756	1.27194	1.0501	0.0705267	1.32333	1.06515	0.0910566
VVTU1840_at	3.42837	2.7351	-1.20558	-0.269727	5.25621	1.5903	0.669299	3.95618	1.21765	0.2841	3.80165	1.16181	0.216374	2.64563	-1.25011	-0.322055	2.16342	-1.56806	-0.648981
VVTU31285_at	0.00670141	0.00404651	-1.59283	-0.671592	0.00527	1.24774	0.319317	0.00555	1.33611	0.418039	0.00433	-1.3944	-0.479644	0.00429	-1.06184	-0.0865664	0.00972	2.22718	1.15522
VVTU31214_at	0.00668938	0.00844081	1.31195	0.391713	0.00586	-1.09961	-0.136992	0.00401	-1.90226	-0.927714	0.01106	1.73216	0.792572	0.00434	-1.55459	-0.636534	0.00718	1.0845	0.11703
VVTU31215_s_at	0.72184	0.03471	-20.0042	-4.32223	0.15409	-4.51628	-2.17513	0.35975	-1.90156	-0.927183	0.35225	-1.95587	-0.96781	1.8218	2.61617	1.38746	1.40939	1.97321	0.980545
VVTU31218_s_at	1.67454	1.50746	-1.0684	-0.0954519	2.3187	1.43629	0.522347	1.72234	1.08532	0.11812	1.13991	-1.40209	-0.487579	1.47192	-1.09749	-0.134208	1.63606	-1.01277	-0.0183066
VVTU31219_at	0.04922	0.03456	-1.36981	-0.453976	0.05635	1.18759	0.248037	0.05175	1.10941	0.149793	0.0451	-1.04164	-0.0588568	0.05148	1.08415	0.116564	0.05111	1.04935	0.069496
VVTU31220_at	0.03166	0.03505	1.15106	0.202963	0.03513	1.15092	0.202788	0.03898	1.29923	0.377657	0.02106	-1.43485	-0.5209	0.02225	-1.3725	-0.456806	0.02136	-1.46689	-0.552761
VVTU31225_x_at	0.08135	0.08269	1.05687	0.0797979	0.08973	1.14413	0.194251	0.10287	1.33428	0.416061	0.0755	-1.02837	-0.0403594	0.05846	-1.34231	-0.424718	0.05646	-1.42578	-0.511751
VVTU31227_at	0.20703	0.34861	1.75076	0.807981	0.3049	1.52764	0.611305	0.26671	1.35939	0.442959	0.16555	-1.19363	-0.255356	0.11362	-1.75779	-0.813763	0.05614	-3.64892	-1.86747
VVTU31230_x_at	0.54868	0.47618	-1.10822	-0.148244	0.63352	1.19768	0.260242	0.59389	1.14215	0.191752	0.58355	1.11432	0.156164	0.49952	-1.05963	-0.0835606	0.3487	-1.55695	-0.638723
VVTU31231_at	1.83608	2.38015	1.34782	0.430628	1.13704	-1.55676	-0.638547	1.06888	-1.6279	-0.703012	1.66759	-1.05088	-0.0715979	1.94874	1.1002	0.137766	2.52979	1.39245	0.477626
VVTU31235_at	0.03522	0.02362	-1.43436	-0.520407	0.03795	1.11766	0.160481	0.02882	-1.15823	-0.211922	0.04095	1.21821	0.284763	0.03827	1.12624	0.171514	0.04075	1.16909	0.225386
VVTU31237_at	0.05217	0.03624	-1.38457	-0.469438	0.02629	-1.91333	-0.936086	0.04824	-1.02489	-0.0354691	0.05395	1.08348	0.115673	0.0692	1.37503	0.459463	0.06495	1.25818	0.331338
VVTU31255_at	0.00442541	0.00787621	1.85047	0.887892	0.00788	1.78142	0.833028	0.00416	-1.1309	-0.177471	0.00454	-1.36172	-0.44543	0.00454	-1.96506	-0.974573	0.008	1.73058	0.791256
VVTU31255_x_at	0.01621	0.02211	1.41828	0.504142	0.02449	1.56711	0.648106	0.00905	-1.69762	-0.763514	0.00994	-1.55591	-0.637759	0.00811	-1.92688	-0.946267	0.02294	1.43045	0.516469
VVTU31257_at	0.71556	0.18224	-3.77638	-1.917	0.75158	1.08949	0.123653	0.62479	-1.08536	-0.118174	0.80967	1.18553	0.245532	1.08125	1.56635	0.647407	1.00477	1.41908	0.504956
VVTU31257_x_at	0.43091	0.09334	-4.44034	-2.15067	0.50133	1.20678	0.271163	0.39163	-1.04274	-0.0603795	0.53167	1.29271	0.370399	0.67939	1.63434	0.708708	0.61835	1.45021	0.536262
VVTU31260_at	0.01247	0.01094	-1.09678	-0.133274	0.009	-1.33601	-0.417931	0.0152	1.2862	0.363115	0.01324	1.1125	0.153805	0.00983	-1.22351	-0.291026	0.01331	1.0787	0.109294
VVTU31261_at	0.04871	0.05947	1.26941	0.344158	0.05086	1.08298	0.115007	0.05427	1.17575	0.233581	0.03954	-1.17572	-0.233545	0.0362	-1.29803	-0.376324	0.0337	-1.43006	-0.516076
VVTU31262_at	0.3932	0.37576	-1.00644	-0.00926117	0.25859	-1.46595	-0.551836	0.30195	-1.23411	-0.303471	0.3912	1.0424	0.059909	0.43327	1.14223	0.191853	0.56195	1.44432	0.53039
VVTU31263_at	0.18943	0.19424	1.06608	0.0923157	0.13868	-1.31684	-0.39708	0.19028	1.0599	0.0839282	0.22018	1.21778	0.284254	0.18912	1.03487	0.0494495	0.16532	-1.13383	-0.181204
VVTU31264_x_at	0.03711	0.02333	-1.52938	-0.612947	0.04471	1.24993	0.321847	0.03645	1.0367	0.0519985	0.04792	1.353	0.436162	0.03622	1.01188	0.0170382	0.02784	-1.31863	-0.39904
VVTU31265_x_at	0.00795215	0.01032	1.3487	0.431569	0.0054	-1.41953	-0.505413	0.00544	-1.38472	-0.469594	0.01172	1.54385	0.626533	0.00845	1.10178	0.139836	0.0068	-1.15674	-0.210065
VVTU31267_at	2.07644	1.71479	-1.16464	-0.219884	2.16601	1.08202	0.113727	1.79426	-1.09673	-0.133208	2.05807	1.03846	0.0544456	1.96267	-1.02062	-0.0294458	2.38233	1.15949	0.21349
VVTU31268_at	0.25838	0.19736	-1.25912	-0.332416	0.31199	1.2525	0.324811	0.29657	1.21118	0.276413	0.2235	-1.1034	-0.141956	0.24347	-1.02374	-0.0338494	0.21737	-1.17615	-0.234072
VVTU31270_at	0.16776	0.0964	-1.67387	-0.743187	0.14446	-1.11956	-0.162932	0.21662	1.36251	0.446267	0.16761	1.04678	0.0659583	0.17306	1.06931	0.0966802	0.1627	-1.02031	-0.0290076
VVTU31270_x_at	0.1703	0.09691	-1.69016	-0.75716	0.15283	-1.07423	-0.103303	0.21614	1.33924	0.421415	0.1723	1.06004	0.0841187	0.22469	1.36767	0.45172	0.14682	-1.14772	-0.198771
VVTU31275_at	0.04012	0.04182	1.08364	0.115886	0.03545	-1.09119	-0.125902	0.02957	-1.28607	-0.362969	0.041	1.07054	0.0983387	0.04048	1.04577	0.0645656	0.0511	1.28704	0.364057
VVTU31275_x_at	0.04606	0.04767	1.076	0.105678	0.03721	-1.19357	-0.255283	0.03976	-1.09801	-0.134891	0.05034	1.14493	0.195259	0.04773	1.07421	0.103276	0.04669	1.02444	0.0348355
VVTU31278_at	0.01864	0.0195	1.08744	0.120936	0.01225	-1.46755	-0.55341	0.02094	1.18509	0.244997	0.01829	1.02788	0.0396718	0.0165	-1.09029	-0.124712	0.01827	-1.00992	-0.014241
VVTU31280_at	0.07446	0.05133	-1.39521	-0.480482	0.04736	-1.51576	-0.600041	0.05549	-1.27181	-0.346883	0.06768	-1.05009	-0.070513	0.10439	1.45315	0.539184	0.11354	1.54089	0.623764
VVTU31283_at	0.00443107	0.00609296	1.42967	0.515682	0.00447	1.00341	0.00491122	0.00425	1.02123	0.0303078	0.00457	-1.25194	-0.324165	0.00455	-1.27667	-0.352386	0.00512	1.10832	0.148374
VVTU31283_x_at	0.00460798	0.01408	3.17613	1.66727	0.00611	1.37478	0.459201	0.00414	-1.24726	-0.318762	0.00452	-1.71807	-0.780789	0.0045	-1.9594	-0.970412	0.00458	-1.73644	-0.796133
VVTU31212_at	0.00764408	0.01093	1.48612	0.571551	0.00922	1.25119	0.323301	0.01358	1.87478	0.906721	0.00452	-2.10533	-1.07405	0.0045	-2.15218	-1.1058	0.0046	-1.89994	-0.925954
VVTU28702_at	0.81786	0.86018	1.09352	0.12898	0.82048	1.0406	0.0574156	0.71344	-1.08639	-0.119542	0.75684	-1.0314	-0.044604	0.69258	-1.13919	-0.188008	0.88592	1.09471	0.130549
VVTU28709_at	0.01225	0.00941495	-1.25144	-0.323589	0.01106	-1.06787	-0.094736	0.01197	1.03069	0.0436105	0.00952	-1.22808	-0.296405	0.01523	1.28877	0.365995	0.01499	1.237	0.306846
VVTU28710_at	0.00720235	0.00778617	1.124	0.168642	0.0094	1.35406	0.437292	0.00582	-1.17367	-0.231027	0.00566	-1.21388	-0.279626	0.00727	1.04651	0.0655861	0.00503	-1.4162	-0.502025
VVTU28714_at	0.00527729	0.00426828	-1.18916	-0.249943	0.00832	1.63561	0.709829	0.00627	1.25378	0.326284	0.00509	1.01118	0.0160398	0.0043	-1.27762	-0.353459	0.00439	-1.68486	-0.752629
VVTU28718_at	0.0155	0.01409	-1.05774	-0.080985	0.01823	1.21989	0.286751	0.01251	-1.1744	-0.231924	0.01363	-1.08519	-0.117948	0.01888	1.26277	0.336592	0.01307	-1.1732	-0.230449
VVTU28722_s_at	0.09647	0.15728	1.69504	0.761319	0.09295	-1.00059	-0.000850939	0.11381	1.24485	0.315972	0.09914	1.07666	0.106563	0.0256	-3.63588	-1.8623	0.02701	-3.53414	-1.82136
VVTU30781_at	0.33914	0.22872	-1.42616	-0.512136	0.28273	-1.15643	-0.209678	0.32619	1.01489	0.0213234	0.38161	1.17894	0.23749	0.40101	1.22569	0.293594	0.36846	1.09797	0.134839
VVTU30786_at	0.01425	0.02196	1.6022	0.680054	0.00836	-1.64321	-0.716517	0.01216	-1.11039	-0.151066	0.01725	1.2687	0.343351	0.01015	-1.35386	-0.437079	0.01363	-1.03459	-0.0490592
VVTU30788_at	0.05618	0.01278	-4.22845	-2.08013	0.02611	-2.07467	-1.05288	0.03011	-1.76832	-0.822379	0.10007	1.86611	0.900034	0.07325	1.35156	0.434626	0.14667	2.6382	1.39955
VVTU30789_at	0.06672	0.03344	-1.91875	-0.940167	0.05478	-1.1741	-0.231555	0.0512	-1.23499	-0.304499	0.07562	1.18758	0.248025	0.08179	1.27077	0.345703	0.10436	1.58092	0.660764
VVTU30792_at	0.03254	0.02199	-1.42349	-0.509432	0.01919	-1.63468	-0.709008	0.02174	-1.41861	-0.504478	0.0291	-1.06725	-0.0938982	0.04182	1.33204	0.413637	0.06248	1.94027	0.956257
VVTU30797_at	0.18455	0.23841	1.34319	0.425663	0.19321	1.08595	0.118958	0.15786	-1.1079	-0.147828	0.15628	-1.12706	-0.172564	0.13774	-1.29253	-0.370198	0.15582	-1.17194	-0.228899
VVTU30801_at	0.15815	0.05649	-2.69291	-1.42917	0.12161	-1.25378	-0.326284	0.14425	-1.03904	-0.0552512	0.16863	1.11716	0.159836	0.25053	1.64211	0.715551	0.31798	2.03193	1.02285
VVTU30802_at	0.08245	0.14562	1.83646	0.876927	0.0938	1.18012	0.238934	0.08058	1.03128	0.0444361	0.04734	-1.66223	-0.73312	0.0269	-2.95642	-1.56385	0.02148	-3.7986	-1.92547
VVTU30805_at	0.02749	0.03392	1.28289	0.359397	0.03426	1.29265	0.370332	0.02725	1.0459	0.0647449	0.02089	-1.25628	-0.329158	0.02049	-1.29452	-0.372417	0.0187	-1.45458	-0.540603
VVTU30812_at	0.00415873	0.00433176	1.08298	0.115007	0.00417	-1.00494	-0.00710937	0.00394	-1.2704	-0.345283	0.00432	-1.73825	-0.797636	0.00683	1.60019	0.678243	0.00682	1.56169	0.643108
VVTU30819_at	0.06406	0.04428	-1.39135	-0.476485	0.05706	-1.08228	-0.114074	0.06974	1.14879	0.200115	0.04853	-1.25981	-0.333206	0.0801	1.29609	0.374166	0.0706	1.1138	0.15549
VVTU30822_s_at	3.12428	3.02986	1.0083	0.0119249	2.92412	-1.03005	-0.0427144	2.26062	-1.30974	-0.38928	2.7557	-1.0821	-0.113834	3.05328	1.01304	0.0186911	4.41586	1.4284	0.5144
VVTU30835_at	0.50745	0.57171	1.1714	0.228234	0.52111	1.06521	0.0911379	0.55656	1.15731	0.210775	0.46944	-1.03172	-0.0450515	0.34761	-1.40829	-0.493944	0.4058	-1.23734	-0.307242
VVTU30837_at	0.01771	0.01086	-1.56907	-0.64991	0.011	-1.55275	-0.634826	0.02682	1.59773	0.676024	0.01186	-1.4251	-0.511063	0.01809	1.05862	0.0821848	0.01909	1.08936	0.123481
VVTU30838_s_at	0.92958	0.70571	-1.2669	-0.341303	0.8294	-1.08051	-0.111712	0.92258	1.04725	0.0666059	0.80619	-1.10053	-0.138198	1.06229	1.18458	0.244376	1.07856	1.17258	0.229686
VVTU30843_at	0.47921	0.37647	-1.22428	-0.291934	0.30481	-1.51568	-0.599965	0.43514	-1.04369	-0.0616933	0.61548	1.34566	0.428314	0.53779	1.1633	0.218223	0.50605	1.06721	0.0938441
VVTU30846_at	0.03072	0.03444	1.16554	0.220999	0.02766	-1.07046	-0.0982309	0.03123	1.0729	0.101516	0.01524	-1.92424	-0.944289	0.0283	-1.0472	-0.066537	0.03679	1.21022	0.275269
VVTU30848_s_at	0.21338	0.14768	-1.38975	-0.474825	0.13929	-1.47693	-0.562601	0.12904	-1.56713	-0.648125	0.25064	1.23067	0.299444	0.25271	1.22765	0.295899	0.38315	1.81464	0.859683
VVTU30858_at	0.41269	0.36953	-1.07415	-0.103195	0.47065	1.18294	0.242377	0.44311	1.13296	0.180097	0.41049	1.04215	0.0595629	0.30626	-1.29996	-0.378467	0.28053	-1.45569	-0.541703
VVTU30869_at	0.04413	0.04976	1.17253	0.229625	0.03734	-1.1392	-0.188021	0.03513	-1.19048	-0.251543	0.05251	1.24689	0.318334	0.04068	-1.04649	-0.0655585	0.03631	-1.2026	-0.266157
VVTU30879_at	2.17583	1.8894	-1.1076	-0.147437	1.92864	-1.08762	-0.121175	1.8828	-1.09518	-0.131168	2.03218	-1.02191	-0.0312681	2.40865	1.14752	0.198519	2.47972	1.15177	0.203853
VVTU30881_at	0.14551	0.10907	-1.28307	-0.3596	0.13934	-1.00673	-0.00967681	0.16583	1.20259	0.266145	0.15518	1.11741	0.160159	0.14692	1.04665	0.0657791	0.09706	-1.48335	-0.568859
VVTU30884_at	0.09595	0.04252	-2.17042	-1.11797	0.08416	-1.0991	-0.136323	0.09936	1.09264	0.127818	0.12611	1.37701	0.461539	0.07165	-1.292	-0.369606	0.12138	1.27842	0.354362
VVTU30888_at	1.47775	1.10424	-1.28712	-0.364147	1.2084	-1.17895	-0.237503	1.49142	1.06497	0.0908128	1.38425	-1.01891	-0.0270266	1.73744	1.21877	0.285426	1.72305	1.17838	0.236805
VVTU31211_at	0.05582	0.04874	-1.10143	-0.139378	0.06552	1.21748	0.283898	0.05096	-1.03803	-0.0538481	0.04978	-1.07027	-0.0979748	0.04691	-1.1479	-0.198997	0.05468	-1.01024	-0.0146981
VVTU28699_at	0.32216	0.24914	-1.24369	-0.314627	0.23297	-1.33312	-0.414807	0.27757	-1.09992	-0.137399	0.36301	1.1806	0.23952	0.35238	1.13384	0.181217	0.43245	1.35658	0.439974
VVTU24607_at	0.07645	0.14497	1.97159	0.97936	0.1014	1.37576	0.460229	0.07644	1.05499	0.0772293	0.03301	-2.21049	-1.14437	0.04731	-1.55894	-0.640565	0.04571	-1.65482	-0.726674
VVTU24609_at	0.47165	0.29315	-1.54745	-0.629893	0.13537	-3.35907	-1.74806	0.36084	-1.23871	-0.308838	0.92434	2.05333	1.03797	0.52051	1.14397	0.194049	0.3315	-1.40783	-0.493473
VVTU24612_at	0.10857	0.06545	-1.59545	-0.673963	0.06644	-1.57526	-0.65559	0.10159	-1.01274	-0.0182638	0.13034	1.25788	0.330994	0.1557	1.48663	0.572046	0.16764	1.56056	0.642064
VVTU24616_at	0.21466	0.04752	-4.34422	-2.1191	0.10529	-1.96543	-0.974845	0.12588	-1.61603	-0.692454	0.23374	1.14091	0.190185	0.28085	1.35627	0.439644	0.44542	2.09707	1.06838
VVTU24618_at	0.01051	0.01349	1.33416	0.415932	0.00972	-1.04286	-0.0605455	0.0123	1.23475	0.304219	0.00724	-1.38637	-0.471312	0.0082	-1.23754	-0.307475	0.01171	1.12507	0.170015
VVTU27812_s_at	0.87446	0.92874	1.10426	0.14308	0.88221	1.04647	0.065531	0.77757	-1.06577	-0.0918961	0.70585	-1.18243	-0.241755	0.8578	1.01685	0.0241069	0.89631	1.03586	0.050829
VVTU27816_at	0.04261	0.04094	-1.00111	-0.0016005	0.04336	1.05542	0.0778172	0.04941	1.22357	0.291097	0.02992	-1.3592	-0.442758	0.05483	1.33372	0.415456	0.02838	-1.48564	-0.571085
VVTU27818_at	0.19341	0.22258	1.19653	0.258857	0.07109	-2.62294	-1.39118	0.15322	-1.19633	-0.258615	0.24653	1.33548	0.417358	0.24294	1.30205	0.380785	0.16596	-1.15317	-0.205605
VVTU27820_at	0.08779	0.06814	-1.23914	-0.309339	0.04956	-1.70759	-0.771962	0.08432	1.0135	0.0193461	0.09675	1.15471	0.207531	0.14052	1.65923	0.730514	0.10459	1.20402	0.267859
VVTU27821_at	0.05515	0.06151	1.15955	0.213565	0.0535	1.00617	0.00887408	0.04741	-1.10247	-0.140739	0.03558	-1.47942	-0.565032	0.05343	1.00411	0.00591732	0.06053	1.10906	0.149337
VVTU27824_at	0.17566	0.16895	1.00003	4.32802e-05	0.18562	1.09608	0.132353	0.1689	1.0146	0.0209111	0.1317	-1.27305	-0.348289	0.20776	1.22601	0.293971	0.14921	-1.1649	-0.220206
VVTU27825_at	0.30312	0.23602	-1.23523	-0.30478	0.25527	-1.14479	-0.195083	0.28797	1.00245	0.00353028	0.29066	1.00466	0.00670734	0.37324	1.27636	0.352035	0.31741	1.05824	0.0816669
VVTU27826_x_at	0.66933	0.81437	1.26503	0.339172	0.52835	-1.22131	-0.288429	0.45792	-1.38521	-0.470105	0.79385	1.24264	0.313408	0.80611	1.24844	0.320126	0.62062	-1.06716	-0.0937765
VVTU27830_at	0.19165	0.06817	-2.70378	-1.43498	0.05784	-3.19433	-1.67551	0.08002	-2.26964	-1.18246	0.09946	-1.83911	-0.879008	0.12521	-1.47655	-0.56223	0.69257	3.65216	1.86875
VVTU27834_at	0.28879	0.19459	-1.42743	-0.51342	0.17031	-1.6348	-0.709114	0.24766	-1.1051	-0.144177	0.33506	1.21559	0.281657	0.3909	1.40309	0.488608	0.3399	1.18947	0.250319
VVTU27840_at	0.01583	0.01628	1.06919	0.0965182	0.01124	-1.35776	-0.441228	0.01467	-1.02286	-0.0326087	0.01978	1.30884	0.388289	0.0189	1.23758	0.307522	0.00857	-1.82861	-0.870747
VVTU27847_at	0.09476	0.09527	1.04534	0.0639723	0.09287	1.01666	0.0238373	0.09429	1.05001	0.0704031	0.11019	1.21832	0.284893	0.08279	-1.10418	-0.142975	0.05759	-1.62815	-0.703234
VVTU27852_x_at	0.3744	0.39272	1.0906	0.125122	0.30341	-1.18962	-0.250501	0.18841	-1.88322	-0.913202	0.63596	1.77971	0.831642	0.29951	-1.20589	-0.270098	0.36737	-1.00842	-0.0120966
VVTU27855_s_at	4.35929	4.04125	-1.03749	-0.0530974	4.41169	1.04975	0.0700458	4.21006	1.01908	0.0272673	4.34146	1.04345	0.0613615	4.11503	-1.02196	-0.0313387	4.09622	-1.05304	-0.0745602
VVTU27860_at	0.01266	0.01894	1.55571	0.637573	0.01136	-1.07374	-0.102645	0.00628	-1.90881	-0.932674	0.02063	1.70807	0.772367	0.00551	-2.21569	-1.14776	0.01905	1.52154	0.605532
VVTU27860_x_at	0.01181	0.01957	1.72276	0.784722	0.00995	-1.14412	-0.194238	0.01271	1.13563	0.183493	0.0088	-1.28137	-0.357687	0.00803	-1.41841	-0.504275	0.01047	-1.11655	-0.159048
VVTU27862_at	0.02669	0.03254	1.26763	0.342134	0.04241	1.64795	0.720672	0.03617	1.42984	0.515854	0.00547	-4.65384	-2.21842	0.00899	-2.86382	-1.51794	0.00495	-5.3304	-2.41424
VVTU27864_s_at	1.47862	3.70171	2.60294	1.38014	2.44875	1.71784	0.780596	2.16195	1.54285	0.625598	0.59483	-2.37252	-1.24642	0.50715	-2.81264	-1.49192	0.1925	-7.60059	-2.92611
VVTU28674_at	0.01911	0.01268	-1.44978	-0.535834	0.01132	-1.62743	-0.702595	0.02021	1.11613	0.158505	0.0188	1.0308	0.0437644	0.03089	1.67535	0.744463	0.01908	1.009	0.0129262
VVTU28676_at	0.02927	0.01994	-1.41175	-0.497485	0.02758	-1.02327	-0.0331869	0.02606	-1.06446	-0.0901217	0.02455	-1.13814	-0.186678	0.03442	1.21903	0.285734	0.03801	1.31246	0.392273
VVTU28677_at	0.06315	0.06393	1.05252	0.0738476	0.10454	1.71714	0.780008	0.04869	-1.2291	-0.297602	0.03937	-1.53077	-0.614258	0.05768	-1.05628	-0.0789923	0.04571	-1.36699	-0.451003
VVTU28682_at	0.0092395	0.01039	1.16894	0.225201	0.01227	1.37695	0.461476	0.00446	-1.96193	-0.972274	0.00947	1.07408	0.103101	0.01285	1.44169	0.527761	0.00843	-1.08455	-0.117097
VVTU28683_at	0.01456	0.0182	1.29966	0.378134	0.01309	-1.07164	-0.0998203	0.01119	-1.23225	-0.301295	0.01707	1.22845	0.296839	0.01273	-1.10285	-0.141237	0.01215	-1.18577	-0.245824
VVTU28685_s_at	0.3614	0.84356	2.42682	1.27907	0.49779	1.42872	0.514723	0.30533	-1.12175	-0.165751	0.23072	-1.49505	-0.580194	0.13658	-2.5527	-1.35202	0.07711	-4.63789	-2.21347
VVTU28690_at	0.00419441	0.00752402	1.86508	0.899238	0.00418	-1.19879	-0.261579	0.00557	1.40425	0.4898	0.0044	1.01422	0.0203706	0.00429	-1.55161	-0.633766	0.00438	-1.37089	-0.455113
VVTU28691_at	0.02196	0.01956	-1.08012	-0.111192	0.0237	1.11949	0.162842	0.01342	-1.55101	-0.633208	0.02749	1.31146	0.391174	0.01878	-1.12812	-0.173921	0.02657	1.22253	0.28987
VVTU28694_at	0.27948	0.03672	-7.32126	-2.87209	0.20426	-1.31907	-0.399521	0.34394	1.29856	0.376913	0.30472	1.14234	0.191992	0.41818	1.55103	0.633227	0.28642	1.0357	0.0506062
VVTU24602_at	0.10498	0.08218	-1.22864	-0.297062	0.11224	1.10906	0.149337	0.09425	-1.05557	-0.0780223	0.10433	1.04129	0.0583719	0.12611	1.24522	0.316401	0.09524	-1.09072	-0.125281
VVTU24508_at	0.01422	0.00825537	-1.65718	-0.72873	0.01969	1.43617	0.522227	0.00769	-1.75313	-0.809933	0.01194	-1.13686	-0.185055	0.0128	-1.07199	-0.100291	0.05128	3.6433	1.86525
VVTU24510_at	0.06485	0.07158	1.14759	0.198607	0.0596	-1.04897	-0.0689734	0.0748	1.21706	0.2834	0.05901	-1.04884	-0.0687946	0.05283	-1.18421	-0.243925	0.04226	-1.51832	-0.602476
VVTU24520_at	0.24754	0.17461	-1.36351	-0.447325	0.10192	-2.3415	-1.22743	0.18475	-1.26981	-0.344613	0.26663	1.1285	0.174406	0.33863	1.41801	0.503868	0.38885	1.58749	0.666748
VVTU24532_at	0.01669	0.01871	1.16588	0.221419	0.01631	1.01397	0.020015	0.01427	-1.1079	-0.147828	0.01249	-1.27543	-0.350984	0.02243	1.39363	0.478848	0.01474	-1.12047	-0.164104
VVTU24533_at	0.31938	0.26589	-1.15529	-0.208255	0.17002	-1.81094	-0.856739	0.25989	-1.1646	-0.219835	0.37598	1.23342	0.302664	0.38773	1.25844	0.331636	0.46674	1.47693	0.562601
VVTU24536_at	0.54503	0.50174	-1.04478	-0.0631992	0.40799	-1.28789	-0.365009	0.51834	1.00354	0.00509812	0.53788	1.034	0.0482362	0.63127	1.20062	0.26378	0.56124	1.04067	0.0575127
VVTU24539_at	0.04709	0.03132	-1.4459	-0.531968	0.02039	-2.22669	-1.1549	0.0259	-1.72294	-0.784872	0.04951	1.10167	0.139692	0.05641	1.24181	0.312444	0.0986	2.11604	1.08137
VVTU24540_at	0.30038	0.28181	-1.02517	-0.0358632	0.21971	-1.31801	-0.398361	0.25954	-1.09683	-0.13334	0.33093	1.15427	0.206981	0.3192	1.10155	0.139535	0.36124	1.21538	0.281407
VVTU24541_at	0.14692	0.19906	1.40869	0.494354	0.11422	-1.24002	-0.310363	0.13714	-1.01531	-0.0219203	0.13117	-1.06903	-0.0963023	0.13772	-1.02916	-0.0414673	0.13054	-1.11369	-0.155348
VVTU24543_at	0.03122	0.02537	-1.18344	-0.242987	0.02087	-1.44216	-0.528231	0.03218	1.08781	0.121427	0.03408	1.14387	0.193923	0.029	-1.03841	-0.0543762	0.03782	1.22444	0.292122
VVTU24545_at	0.20358	0.2247	1.1476	0.19862	0.15765	-1.24491	-0.316041	0.22616	1.17225	0.22928	0.14626	-1.32846	-0.409755	0.15668	-1.25347	-0.325927	0.195	-1.03302	-0.0468682
VVTU24547_at	0.2095	0.09303	-2.16589	-1.11496	0.17131	-1.17897	-0.237527	0.24809	1.24958	0.321443	0.25174	1.259	0.332278	0.29064	1.43809	0.524154	0.23169	1.11767	0.160494
VVTU24548_at	0.03188	0.03654	1.1917	0.253021	0.01368	-2.24677	-1.16785	0.02579	-1.17161	-0.228492	0.05227	1.71762	0.780411	0.03117	1.01354	0.019403	0.02702	-1.16741	-0.223311
VVTU24549_at	0.22049	0.13821	-1.53436	-0.617637	0.1242	-1.71141	-0.775185	0.18958	-1.10216	-0.140334	0.25193	1.19716	0.259616	0.29688	1.39575	0.481041	0.36766	1.68518	0.752903
VVTU24550_at	0.05083	0.04401	-1.11092	-0.151755	0.04864	-1.00749	-0.0107655	0.04467	-1.07836	-0.108839	0.047	-1.03212	-0.0456107	0.05466	1.11463	0.156565	0.06071	1.2071	0.271545
VVTU24552_at	0.85246	1.77246	2.16183	1.11225	0.93902	1.14261	0.192333	0.93362	1.15567	0.208729	0.4063	-2.00253	-1.00182	0.25918	-3.1729	-1.6658	0.14356	-5.87577	-2.55478
VVTU24554_at	0.31437	0.94538	3.12664	1.64461	0.11846	-2.55852	-1.35531	0.09244	-3.22294	-1.68838	0.10164	-2.95225	-1.56181	0.13396	-2.26393	-1.17883	0.04335	-7.17615	-2.84321
VVTU24557_at	0.04058	0.03336	-1.16991	-0.226398	0.04179	1.06801	0.0949252	0.0566	1.4717	0.557484	0.04533	1.17036	0.226952	0.02749	-1.42427	-0.510223	0.02902	-1.38378	-0.468615
VVTU24560_at	0.72347	0.56234	-1.23738	-0.307289	0.61444	-1.13513	-0.182858	1.02082	1.48891	0.574257	0.83881	1.21478	0.280695	0.73914	1.05906	0.0827843	0.36482	-1.96224	-0.972502
VVTU24561_at	0.02248	0.02102	-1.02861	-0.0406961	0.019	-1.14082	-0.190071	0.02862	1.3433	0.425782	0.01606	-1.33632	-0.418266	0.03281	1.51297	0.597383	0.01624	-1.36941	-0.453554
VVTU24563_at	0.25978	0.25427	1.01766	0.0252556	0.1951	-1.28372	-0.360331	0.20508	-1.20049	-0.263623	0.24447	-1.01423	-0.0203849	0.28288	1.12876	0.174739	0.3271	1.27247	0.347632
VVTU24564_at	0.02686	0.02537	-1.0183	-0.0261627	0.0263	1.01581	0.0226306	0.02363	-1.07729	-0.107407	0.02644	1.03154	0.0447998	0.02142	-1.20942	-0.274315	0.03135	1.17945	0.238114
VVTU24569_at	0.01761	0.01518	-1.11612	-0.158492	0.02161	1.27285	0.348062	0.0216	1.29415	0.372005	0.01615	-1.04069	-0.0575404	0.0179	1.05323	0.0748205	0.01131	-1.54078	-0.623661
VVTU24570_at	0.28011	0.30241	1.1225	0.166715	0.13754	-1.96344	-0.973384	0.28365	1.06855	0.0956544	0.32939	1.23208	0.301096	0.33246	1.23032	0.299034	0.23678	-1.17055	-0.227187
VVTU24574_at	0.04665	0.03136	-1.43074	-0.516762	0.02918	-1.54112	-0.623979	0.02226	-1.98615	-0.989975	0.0312	-1.42712	-0.513107	0.06648	1.47729	0.562953	0.07834	1.69721	0.763165
VVTU24579_at	0.11139	0.09421	-1.1372	-0.185486	0.10086	-1.0647	-0.090447	0.10708	1.01434	0.0205413	0.08362	-1.27148	-0.346509	0.13117	1.22063	0.287626	0.13982	1.26851	0.343135
VVTU24583_at	0.20751	0.14236	-1.40194	-0.487425	0.10076	-1.9854	-0.98943	0.15594	-1.2611	-0.334683	0.23645	1.19382	0.255585	0.29764	1.48681	0.57222	0.31842	1.55075	0.632966
VVTU24584_at	0.02268	0.0288	1.32028	0.400844	0.01252	-1.7459	-0.803971	0.0191	-1.12526	-0.170258	0.02387	1.10265	0.140975	0.02337	1.06831	0.0953303	0.0175	-1.28233	-0.358768
VVTU24589_at	0.3145	0.33621	1.11151	0.152521	0.24495	-1.23779	-0.307767	0.28125	-1.05972	-0.0836831	0.3039	1.01241	0.0177937	0.27996	-1.08372	-0.115992	0.37131	1.19319	0.254824
VVTU24591_at	0.13331	0.13918	1.08546	0.118307	0.06659	-1.93011	-0.948683	0.11725	-1.07752	-0.107715	0.15621	1.22768	0.295935	0.20598	1.60166	0.679568	0.08237	-1.60145	-0.679379
VVTU24599_at	0.20813	0.19799	-1.01103	-0.0158258	0.12987	-1.54497	-0.627579	0.16763	-1.17661	-0.234636	0.26527	1.33536	0.417229	0.30878	1.53791	0.620971	0.42218	2.04997	1.0356
VVTU24506_at	0.34564	0.31866	-1.04325	-0.0610849	0.21538	-1.54717	-0.629632	0.23921	-1.36936	-0.453502	0.37507	1.13693	0.185143	0.42433	1.27257	0.347745	0.46562	1.36141	0.445102
VVTU20695_at	0.00421489	0.00521844	1.28728	0.364326	0.00429	-1.48696	-0.572366	0.0075	1.85834	0.894014	0.0044	-1.68965	-0.756724	0.00528	1.20506	0.269105	0.00447	-1.31746	-0.397759
VVTU20697_at	0.0101	0.00631011	-1.54002	-0.622949	0.00701	-1.38973	-0.474805	0.01059	1.10638	0.145847	0.0151	1.56566	0.646771	0.0093	-1.04855	-0.0683957	0.01139	1.13892	0.187666
VVTU20698_at	0.08797	0.16891	1.99649	0.997466	0.12219	1.44082	0.52689	0.10236	1.22785	0.296134	0.076	-1.10471	-0.143668	0.04397	-1.92977	-0.948429	0.04803	-1.81229	-0.857814
VVTU20700_at	0.01419	0.03667	2.68675	1.42586	0.01341	-1.01997	-0.0285267	0.01208	-1.11307	-0.154544	0.00459	-3.04955	-1.6086	0.012	-1.14069	-0.189907	0.00723	-1.94328	-0.958494
VVTU20701_at	0.00988585	0.00418396	-2.27253	-1.1843	0.00483	1.1112	0.152119	0.00643	1.56529	0.64643	0.00448	-1.47742	-0.56308	0.01074	2.41132	1.26982	0.00587	1.29025	0.367651
VVTU20706_at	0.09995	0.3924	4.08199	2.02927	0.07172	-1.34358	-0.426082	0.05271	-1.79695	-0.84555	0.01865	-5.11464	-2.35463	0.02314	-4.16672	-2.05891	0.02321	-4.26191	-2.0915
VVTU12188_s_at	1.77422	3.01747	1.76829	0.822355	3.20121	1.87155	0.904234	2.35897	1.40298	0.488494	0.30025	-5.64001	-2.4957	0.33373	-5.12864	-2.35858	0.02892	-60.7056	-5.92376
VVTU20708_s_at	0.55128	0.29495	-1.79765	-0.846112	0.54361	1.02285	0.0325946	0.67212	1.2865	0.363451	0.66008	1.25453	0.327147	0.52512	-1.01275	-0.0182781	0.63891	1.17127	0.228074
VVTU20709_x_at	0.21691	0.38361	1.83878	0.878749	0.27353	1.30805	0.387418	0.21866	1.06372	0.0891184	0.14616	-1.41646	-0.50229	0.11985	-1.74597	-0.804029	0.04562	-4.70494	-2.23418
VVTU20710_at	0.14116	0.35229	2.5947	1.37557	0.12912	-1.05401	-0.0758886	0.06731	-1.98739	-0.990875	0.09671	-1.39321	-0.478413	0.13863	1.01802	0.0257659	0.05822	-2.3993	-1.26261
VVTU20715_at	0.47413	0.40747	-1.11913	-0.162378	0.45016	-1.0154	-0.0220482	0.39848	-1.1276	-0.173255	0.43483	-1.0407	-0.0575542	0.515	1.12594	0.17113	0.54174	1.15472	0.207543
VVTU20716_at	0.00931343	0.00400027	-2.23925	-1.16302	0.00492	-1.63235	-0.70695	0.00394	-2.16365	-1.11347	0.00836	1.05182	0.0728878	0.03372	4.19599	2.06901	0.01664	2.01893	1.01359
VVTU20717_at	0.11432	0.41056	3.73402	1.90073	0.02002	-5.50429	-2.46056	0.02189	-4.9487	-2.30705	0.01993	-5.47491	-2.45284	0.02385	-4.62414	-2.20919	0.01556	-7.26896	-2.86175
VVTU20719_at	0.22408	0.16635	-1.2956	-0.37362	0.16637	-1.2985	-0.376846	0.13358	-1.58979	-0.668836	0.20119	-1.06301	-0.0881552	0.28743	1.32965	0.411047	0.30299	1.36651	0.450496
VVTU20722_s_at	0.61084	0.69531	1.1835	0.24306	0.55007	-1.07056	-0.0983657	0.42377	-1.36603	-0.449989	0.5237	-1.11324	-0.154765	0.58321	-1.0104	-0.0149265	0.70094	1.15969	0.213739
VVTU20724_at	0.8106	1.0465	1.3423	0.424707	0.96436	1.23403	0.303377	0.87947	1.14485	0.195159	0.86267	1.11503	0.157083	0.52362	-1.49342	-0.57862	0.47235	-1.69806	-0.763887
VVTU20726_at	0.12352	0.15025	1.26471	0.338807	0.13121	1.10187	0.139954	0.09844	-1.18914	-0.249919	0.1118	-1.05449	-0.0765454	0.11493	-1.03676	-0.052082	0.10755	-1.13648	-0.184572
VVTU20728_x_at	0.02605	0.02454	-1.0209	-0.0298416	0.02293	-1.09514	-0.131115	0.02409	-1.02465	-0.0351312	0.02912	1.17108	0.22784	0.02222	-1.13085	-0.177408	0.02794	1.08407	0.116458
VVTU20733_at	0.35065	0.33625	-1.003	-0.00432161	0.3403	1.00664	0.00954783	0.34021	1.02378	0.0339057	0.31029	-1.07858	-0.109133	0.32753	-1.0328	-0.0465609	0.37912	1.09267	0.127858
VVTU20734_at	0.27042	0.29902	1.1497	0.201257	0.23529	-1.10801	-0.147971	0.2567	1.00167	0.00240729	0.3095	1.19914	0.262	0.24513	-1.0642	-0.0897693	0.20975	-1.2757	-0.351289
VVTU20736_at	0.00800412	0.00684381	-1.12486	-0.169745	0.00815	1.05619	0.0788694	0.00516	-1.46954	-0.555365	0.00779	1.01937	0.0276778	0.0124	1.60541	0.682942	0.007	-1.13173	-0.17853
VVTU24480_at	0.03019	0.0412	1.41903	0.504905	0.02756	-1.05599	-0.0785962	0.03123	1.09176	0.126656	0.03086	1.07115	0.0991605	0.0195	-1.49349	-0.578688	0.02016	-1.48154	-0.567098
VVTU24481_at	0.16729	0.10762	-1.49508	-0.580223	0.1323	-1.21896	-0.285651	0.15844	-1.00061	-0.000879776	0.16462	1.03106	0.0441283	0.1559	-1.03516	-0.0498538	0.23525	1.42119	0.507099
VVTU24487_at	0.19653	0.11768	-1.60619	-0.683643	0.03489	-5.42987	-2.44092	0.16892	-1.10262	-0.140936	0.28916	1.54156	0.624391	0.29466	1.55418	0.636154	0.36998	1.90253	0.927919
VVTU24489_at	0.06035	0.05755	-1.00856	-0.0122969	0.01696	-3.43013	-1.77826	0.03075	-1.85978	-0.895132	0.14036	2.4368	1.28499	0.03777	-1.54123	-0.624082	0.0228	-2.61881	-1.38891
VVTU24490_at	0.21022	0.14891	-1.35775	-0.441218	0.12086	-1.67689	-0.745788	0.18431	-1.08088	-0.112206	0.26886	1.33998	0.422211	0.28073	1.38428	0.469136	0.21136	1.01612	0.0230708
VVTU24491_at	0.01565	0.01529	1.0156	0.0223323	0.01304	-1.15722	-0.210663	0.01273	-1.16542	-0.22085	0.01772	1.18614	0.246274	0.01902	1.25966	0.333034	0.01674	1.08093	0.112273
VVTU24493_at	0.1498	0.15374	1.06705	0.0936278	0.0876	-1.64866	-0.721294	0.12042	-1.17889	-0.237429	0.17462	1.22137	0.2885	0.14363	-1.00613	-0.00881672	0.16736	1.1291	0.175173
VVTU24498_at	0.01939	0.02358	1.26446	0.338521	0.01468	-1.27384	-0.349184	0.01313	-1.39946	-0.48487	0.02272	1.22756	0.295794	0.02016	1.07773	0.107996	0.02156	1.12368	0.168231
VVTU24499_x_at	0.00507645	0.0068125	1.39529	0.480565	0.00629	1.28428	0.36096	0.00428	-1.12376	-0.168334	0.00485	1.0011	0.00158609	0.00451	-1.23497	-0.304476	0.0046	-1.15423	-0.206931
VVTU24505_at	0.01502	0.01888	1.30685	0.386094	0.01029	-1.40782	-0.493463	0.0118	-1.20619	-0.270457	0.01161	-1.2354	-0.304978	0.01887	1.3018	0.380508	0.01623	1.09152	0.126339
VVTU20687_at	0.46389	0.86434	1.93725	0.95401	0.44308	-1.00934	-0.0134122	0.42114	-1.04389	-0.0619697	0.25968	-1.70504	-0.769806	0.44813	1.00137	0.00197514	0.20796	-2.20721	-1.14222
VVTU20623_at	0.32799	0.20572	-1.53339	-0.616725	0.36364	1.15005	0.201697	0.38901	1.25152	0.323681	0.29833	-1.04931	-0.069441	0.28659	-1.10404	-0.142792	0.33679	1.03774	0.053445
VVTU20624_at	0.01308	0.00422895	-2.97389	-1.57235	0.01422	1.22012	0.287023	0.01132	-1.01165	-0.0167102	0.01767	1.53208	0.615492	0.01597	1.36938	0.453523	0.0125	1.04564	0.0643862
VVTU20626_at	0.00545996	0.00537971	1.02444	0.0348355	0.00573	1.08867	0.122567	0.00407	-1.27251	-0.347677	0.00573	1.10005	0.137569	0.00619	1.17567	0.233483	0.0048	-1.12664	-0.172027
VVTU20628_at	0.1677	0.13019	-1.23895	-0.309118	0.18117	1.12058	0.164246	0.16141	1.01562	0.0223607	0.13198	-1.21283	-0.278377	0.15479	-1.04518	-0.0637514	0.28914	1.74244	0.801109
VVTU20629_at	0.77821	0.45456	-1.6466	-0.71949	0.82879	1.1047	0.143655	0.85984	1.16588	0.221419	0.6822	-1.08878	-0.122712	0.88117	1.17374	0.231113	0.88211	1.14553	0.196015
VVTU20633_at	0.05315	0.03336	-1.53248	-0.615868	0.03533	-1.45043	-0.536481	0.04447	-1.13267	-0.179728	0.02894	-1.7528	-0.809661	0.16131	3.1458	1.65343	0.17117	3.25437	1.70238
VVTU20635_at	0.00967344	0.00743119	-1.252	-0.324235	0.00802	-1.16227	-0.216945	0.00749	-1.22341	-0.290908	0.00717	-1.28764	-0.364729	0.00973	1.04313	0.060919	0.0163	1.70312	0.76818
VVTU20637_s_at	0.49081	0.83314	1.76493	0.819611	0.39156	-1.20841	-0.27311	0.43961	-1.05805	-0.0814078	0.52022	1.11053	0.151248	0.27761	-1.70554	-0.770229	0.13987	-3.47226	-1.79587
VVTU20638_at	0.03552	0.03419	1.00078	0.00112486	0.0433	1.26439	0.338442	0.05127	1.52312	0.60703	0.02905	-1.16719	-0.223039	0.02042	-1.67773	-0.746511	0.02376	-1.47923	-0.564846
VVTU20639_at	0.12243	0.09971	-1.18098	-0.239985	0.1024	-1.15261	-0.204904	0.09964	-1.16448	-0.219686	0.12876	1.10189	0.13998	0.11714	-1.0083	-0.0119249	0.16123	1.33089	0.412391
VVTU20643_at	0.01411	0.01223	-1.10916	-0.149467	0.01035	-1.31439	-0.394393	0.01232	-1.08487	-0.117522	0.01487	1.1043	0.143132	0.01288	-1.05633	-0.0790606	0.02126	1.52288	0.606802
VVTU20644_s_at	1.27088	0.94321	-1.29593	-0.373988	1.12023	-1.09372	-0.129243	1.10561	-1.08935	-0.123468	1.08464	-1.11832	-0.161333	1.53928	1.25552	0.328285	1.69692	1.3494	0.432318
VVTU20646_at	0.01144	0.00999279	-1.10067	-0.138382	0.00993	-1.11024	-0.150872	0.01409	1.29968	0.378156	0.00812	-1.34385	-0.426372	0.00928	-1.18888	-0.249603	0.01427	1.26089	0.334442
VVTU20647_at	0.03663	0.02971	-1.18611	-0.246238	0.02291	-1.54148	-0.624316	0.03624	1.04387	0.0619421	0.03534	1.01069	0.0153406	0.0369	1.04414	0.0623152	0.05259	1.45083	0.536878
VVTU20648_at	0.02829	0.01849	-1.47111	-0.556905	0.02148	-1.26926	-0.343988	0.02562	-1.0465	-0.0655723	0.0349	1.29265	0.370332	0.02733	1.00171	0.0024649	0.03701	1.3222	0.40294
VVTU5816_s_at	0.55875	0.6556	1.21994	0.28681	0.56428	1.04754	0.0670053	0.46316	-1.14328	-0.193179	0.43527	-1.2252	-0.293017	0.48433	-1.11294	-0.154376	0.59685	1.07953	0.110403
VVTU20655_at	0.00571108	0.01358	2.47186	1.3056	0.00654	1.18802	0.248559	0.00411	-1.51439	-0.598737	0.00738	1.35429	0.437537	0.00445	-1.67315	-0.742567	0.00454	-1.39482	-0.480079
VVTU20656_at	0.26362	0.48904	1.92882	0.947719	0.20294	-1.25233	-0.324615	0.32878	1.31602	0.396181	0.28521	1.13354	0.180835	0.13233	-1.92179	-0.942451	0.07139	-3.65364	-1.86933
VVTU20659_at	0.42061	0.47209	1.16699	0.222792	0.64657	1.59452	0.673122	0.52896	1.32703	0.408201	0.44545	1.10961	0.150053	0.26212	-1.548	-0.630405	0.1283	-3.24398	-1.69776
VVTU20660_at	2.46319	1.14769	-2.06423	-1.0456	2.18794	-1.08535	-0.11816	2.63636	1.12938	0.175531	2.53382	1.07778	0.108063	2.36664	-1.00405	-0.00583111	2.34726	-1.03837	-0.0543206
VVTU20662_at	0.06382	0.03804	-1.61372	-0.69039	0.07431	1.20789	0.272489	0.07867	1.30087	0.379477	0.04558	-1.33641	-0.418363	0.04791	-1.28507	-0.361847	0.08059	1.27626	0.351922
VVTU20666_at	0.74261	0.48843	-1.46231	-0.548249	0.50273	-1.42408	-0.51003	0.52098	-1.35085	-0.433867	0.5948	-1.19163	-0.252936	1.15682	1.61479	0.691347	1.2509	1.70234	0.767519
VVTU20670_at	0.00812896	0.00544012	-1.43717	-0.523231	0.01256	1.60224	0.68009	0.00409	-2.31215	-1.20923	0.00863	1.11284	0.154246	0.00824	1.0504	0.0709388	0.01286	1.59897	0.677143
VVTU20671_s_at	1.74775	2.74722	1.63429	0.708664	1.98599	1.17867	0.23716	1.85838	1.12199	0.16606	1.41816	-1.17627	-0.234219	1.20578	-1.3983	-0.483674	0.9483	-1.82369	-0.866861
VVTU20674_at	0.00909114	0.01008	1.15289	0.205255	0.0062	-1.41473	-0.500527	0.00617	-1.39746	-0.482807	0.01306	1.50461	0.58939	0.00722	-1.21546	-0.281502	0.01078	1.1982	0.260869
VVTU20675_at	0.01703	0.01696	1.03596	0.0509683	0.01704	1.03792	0.0536952	0.01487	-1.08541	-0.11824	0.01138	-1.42745	-0.51344	0.01662	1.01212	0.0173804	0.02066	1.22649	0.294535
VVTU20677_at	0.01526	0.00952317	-1.54073	-0.623614	0.00944	-1.55864	-0.640288	0.01966	1.35992	0.443522	0.01085	-1.34154	-0.42389	0.02425	1.64779	0.720532	0.01707	1.13055	0.177025
VVTU20678_at	0.33394	0.02078	-15.4541	-3.94992	0.09784	-3.29032	-1.71823	0.22705	-1.39386	-0.479086	0.21244	-1.50033	-0.58528	0.57259	1.77741	0.829777	0.65494	1.98207	0.987008
VVTU20679_at	0.17442	0.12195	-1.37568	-0.460145	0.16064	-1.0468	-0.0659858	0.15513	-1.06557	-0.0916254	0.15359	-1.08393	-0.116272	0.20665	1.2281	0.296428	0.25911	1.50129	0.586203
VVTU20684_at	0.4252	0.41353	1.01116	0.0160113	0.51242	1.25003	0.321963	0.49531	1.22917	0.297684	0.30525	-1.3295	-0.410884	0.27834	-1.47372	-0.559462	0.26454	-1.59043	-0.669417
VVTU20685_at	0.05403	0.03989	-1.30285	-0.381671	0.05194	-1.00274	-0.00394758	0.03296	-1.55357	-0.635587	0.04737	-1.08858	-0.122447	0.0639	1.2259	0.293841	0.08059	1.50749	0.592148
VVTU20622_at	0.1008	0.0722	-1.3429	-0.425352	0.10324	1.06233	0.087232	0.13936	1.45873	0.544713	0.1614	1.67752	0.74633	0.1348	1.38613	0.471063	0.07963	-1.2526	-0.324926
VVTU28385_at	1.39247	0.61314	-2.1843	-1.12717	1.04634	-1.28297	-0.359487	1.2708	-1.03842	-0.0543901	1.99054	1.49773	0.582778	1.55837	1.16009	0.214237	1.88661	1.36925	0.453386
VVTU28393_s_at	4.63063	4.02754	-1.10582	-0.145117	4.68048	1.04844	0.0682443	4.44201	1.01222	0.0175229	4.4895	1.0158	0.0226164	4.74288	1.06173	0.0864169	4.42427	-1.03565	-0.0505365
VVTU28395_s_at	0.04892	0.03416	-1.37714	-0.461675	0.0745	1.5799	0.659833	0.05873	1.267	0.341417	0.02855	-1.63511	-0.709388	0.03721	-1.26801	-0.342566	0.0241	-2.00845	-1.00608
VVTU28398_x_at	0.04186	0.03014	-1.33564	-0.417531	0.02748	-1.46867	-0.55451	0.02672	-1.48475	-0.57022	0.03663	-1.09051	-0.125003	0.04397	1.089	0.123004	0.0672	1.62246	0.698183
VVTU28409_s_at	2.65085	3.20078	1.25542	0.32817	1.81907	-1.40489	-0.490457	1.8288	-1.37368	-0.458046	3.33427	1.31785	0.398186	2.70034	1.05595	0.0785415	2.84564	1.08488	0.117535
VVTU28411_s_at	1.29107	1.72694	1.39074	0.475853	1.72788	1.38822	0.473236	1.63868	1.3393	0.421479	0.97574	-1.26289	-0.336729	0.89072	-1.3983	-0.483674	0.76308	-1.67414	-0.74342
VVTU28414_at	0.15827	0.65757	4.31976	2.11095	0.04533	-3.36615	-1.7511	0.03832	-3.91399	-1.96864	0.02395	-6.30662	-2.65687	0.03131	-4.87587	-2.28566	0.03961	-3.95327	-1.98305
VVTU28417_at	0.02679	0.04614	1.79069	0.840516	0.01671	-1.54561	-0.628176	0.01619	-1.56775	-0.648696	0.01364	-1.87476	-0.906706	0.02677	1.03607	0.0511215	0.03922	1.47982	0.565422
VVTU28418_at	0.19811	0.62237	3.2663	1.70766	0.08785	-2.17395	-1.12032	0.06682	-2.80979	-1.49046	0.0375	-5.04235	-2.3341	0.02882	-6.63249	-2.72955	0.03435	-5.70717	-2.51278
VVTU28420_s_at	0.75098	1.00382	1.38978	0.474857	0.94861	1.31025	0.389842	1.10657	1.55484	0.636766	0.33749	-2.12381	-1.08665	0.17598	-4.11671	-2.04149	0.04794	-15.499	-3.95411
VVTU28422_s_at	1.34608	3.22769	2.49309	1.31793	2.05747	1.58546	0.664901	1.04432	-1.22153	-0.288689	0.9365	-1.37188	-0.456154	0.76161	-1.70502	-0.769789	0.62355	-2.13608	-1.09497
VVTU28425_s_at	0.18185	0.32782	1.87426	0.906321	0.21021	1.19905	0.261892	0.23189	1.34551	0.428153	0.05998	-2.89378	-1.53296	0.03624	-4.84082	-2.27525	0.02389	-7.53283	-2.91319
VVTU28426_at	0.29019	0.2626	-1.06285	-0.087938	0.22699	-1.2325	-0.301588	0.21741	-1.26493	-0.339058	0.27264	-1.01589	-0.0227442	0.31445	1.12325	0.167679	0.4005	1.3948	0.480058
VVTU28430_s_at	0.82953	1.77473	2.22443	1.15344	2.28979	2.86324	1.51765	0.82577	1.05041	0.0709526	0.1767	-4.48068	-2.16372	0.1676	-4.77482	-2.25545	0.09536	-8.60796	-3.10567
VVTU28432_at	0.03965	0.01413	-2.6993	-1.43259	0.03044	-1.25567	-0.328457	0.02066	-1.819	-0.863146	0.03409	-1.11016	-0.150768	0.06139	1.6051	0.682663	0.06119	1.55984	0.641398
VVTU28437_at	0.48825	0.29485	-1.59268	-0.671456	0.50374	1.07019	0.097867	0.48912	1.05709	0.0800982	0.50197	1.07717	0.107246	0.50422	1.0705	0.0982848	0.48923	1.01266	0.0181499
VVTU28439_at	0.37205	0.27196	-1.31577	-0.395907	0.32998	-1.08698	-0.120325	0.33862	-1.04124	-0.0583026	0.43344	1.22061	0.287602	0.3725	1.03786	0.0536118	0.42568	1.15629	0.209503
VVTU28439_x_at	0.31129	0.24128	-1.24086	-0.31134	0.26542	-1.13071	-0.177229	0.29218	-1.00968	-0.0138981	0.37022	1.24607	0.317385	0.31791	1.05862	0.0821848	0.35755	1.16079	0.215107
VVTU28443_x_at	0.00493502	0.00555495	1.17033	0.226915	0.00453	-1.38974	-0.474815	0.00631	1.35017	0.433141	0.00465	-1.33455	-0.416353	0.00631	1.32564	0.406689	0.0053	1.08509	0.117815
VVTU28447_at	0.00423377	0.00787659	1.93432	0.951826	0.00428	-1.47922	-0.564837	0.00536	1.32494	0.405927	0.00442	-1.41699	-0.50283	0.00439	-1.02047	-0.0292338	0.00448	-1.35001	-0.43297
VVTU28447_s_at	2.88967	3.34078	1.20204	0.265485	3.35471	1.20421	0.268087	3.21225	1.17299	0.230191	2.39631	-1.15095	-0.202825	2.36274	-1.17984	-0.238591	2.03212	-1.40706	-0.492684
VVTU28449_at	0.01513	0.01114	-1.30633	-0.385519	0.0111	-1.31428	-0.394273	0.01449	1.01046	0.0150122	0.01676	1.16076	0.21507	0.0139	-1.05019	-0.0706504	0.02154	1.43839	0.524455
VVTU28458_s_at	2.80736	2.4359	-1.10846	-0.148557	2.21526	-1.22174	-0.288937	2.07087	-1.28472	-0.361454	3.72177	1.389	0.474047	2.51571	-1.07653	-0.106389	3.69044	1.32851	0.409809
VVTU28461_at	0.34013	0.29708	-1.10117	-0.139037	0.26488	-1.23795	-0.307953	0.29903	-1.07793	-0.108263	0.22892	-1.41811	-0.503969	0.41929	1.27783	0.353696	0.41908	1.24518	0.316354
VVTU28465_s_at	1.66612	2.13468	1.33213	0.413735	2.26322	1.40902	0.494692	1.6371	1.03682	0.0521655	1.21669	-1.307	-0.386259	1.46362	-1.09816	-0.135088	1.05752	-1.55894	-0.640565
VVTU28466_at	0.11365	0.07883	-1.38655	-0.4715	0.11793	1.07631	0.106094	0.11222	1.04194	0.0592722	0.13972	1.28802	0.365155	0.10717	-1.02301	-0.0328202	0.09529	-1.18013	-0.238946
VVTU28469_at	0.15273	0.11724	-1.25288	-0.325248	0.1535	1.04249	0.0600335	0.13225	-1.09445	-0.130206	0.18683	1.28169	0.358047	0.17734	1.20365	0.267416	0.13197	-1.14517	-0.195562
VVTU28474_at	0.3062	0.31921	1.0839	0.116232	0.20243	-1.45825	-0.544238	0.21005	-1.38149	-0.466225	0.30029	1.02754	0.0391946	0.42326	1.43291	0.518948	0.33965	1.12102	0.164812
VVTU28478_at	1.25784	0.88404	-1.36847	-0.452564	1.45108	1.19663	0.258977	1.39186	1.16763	0.223583	1.44319	1.20212	0.265581	1.31501	1.08371	0.115979	0.87478	-1.42278	-0.508713
VVTU28483_at	0.23245	0.7127	3.18781	1.67257	0.17132	-1.30807	-0.38744	0.1377	-1.59977	-0.677865	0.05857	-3.78818	-1.9215	0.02044	-10.9713	-3.45566	0.02196	-10.4764	-3.38907
VVTU28484_at	0.02286	0.01923	-1.14332	-0.193229	0.01201	-1.83496	-0.875749	0.03967	1.8312	0.872789	0.02482	1.13742	0.185765	0.02732	1.2389	0.30906	0.01822	-1.2414	-0.311968
VVTU28485_at	0.05906	0.09087	1.59956	0.677675	0.04933	-1.15418	-0.206868	0.03954	-1.41576	-0.501577	0.04131	-1.3646	-0.448478	0.0577	1.01259	0.0180501	0.06128	1.04862	0.068492
VVTU15050_at	0.21192	0.1186	-1.71856	-0.7812	0.18773	-1.0883	-0.122076	0.23721	1.18113	0.240168	0.23689	1.17116	0.227938	0.24567	1.20168	0.265053	0.22694	1.08223	0.114007
VVTU15051_at	1.00758	0.63014	-1.53788	-0.620943	0.90428	-1.0742	-0.103263	0.95197	-1.00305	-0.00439352	1.06442	1.10683	0.146434	1.10313	1.1349	0.182565	1.43435	1.43867	0.524736
VVTU15053_s_at	6.59141	5.92334	-1.07027	-0.0979748	6.21717	-1.02209	-0.0315222	6.48095	1.03752	0.0531391	6.90552	1.09766	0.134431	5.9421	-1.07011	-0.0977591	6.71361	1.02935	0.0417336
VVTU15054_at	0.47301	0.5084	1.11753	0.160314	0.44643	-1.02145	-0.0306186	0.42804	-1.04724	-0.0665921	0.47594	1.05423	0.0761897	0.40387	-1.12983	-0.176106	0.47956	1.02463	0.035103
VVTU15055_at	0.09441	0.06035	-1.50448	-0.589265	0.14523	1.59565	0.674144	0.06051	-1.47851	-0.564144	0.05889	-1.52995	-0.613485	0.05528	-1.64758	-0.720349	0.1892	2.0254	1.01821
VVTU15056_x_at	0.11149	0.02737	-3.91831	-1.97023	0.00907	-11.8513	-3.56697	0.05361	-1.97069	-0.978701	0.24323	2.28582	1.19271	0.0684	-1.57247	-0.653032	0.16902	1.5321	0.61551
VVTU15057_at	0.08379	0.11245	1.39531	0.480586	0.10796	1.33643	0.418384	0.095	1.19636	0.258652	0.06817	-1.17311	-0.230338	0.04738	-1.70621	-0.770795	0.03568	-2.32392	-1.21656
VVTU15058_at	0.03627	0.03808	1.09141	0.126193	0.02402	-1.45612	-0.542129	0.03263	-1.05356	-0.0752725	0.03309	-1.04619	-0.0651449	0.04084	1.16722	0.223077	0.04373	1.21825	0.28481
VVTU15059_at	1.45961	2.72238	1.93923	0.955484	1.58375	1.1255	0.170566	0.90998	-1.52009	-0.604157	1.02216	-1.36291	-0.44669	1.60959	1.14311	0.192964	1.11072	-1.3003	-0.378845
VVTU15060_s_at	0.07095	0.06076	-1.12324	-0.167666	0.06293	-1.08696	-0.120299	0.0559	-1.20289	-0.266505	0.08834	1.30442	0.383408	0.0683	-1.00221	-0.00318484	0.07448	1.06084	0.0852071
VVTU15061_at	0.87026	1.38654	1.65655	0.728182	0.59891	-1.40084	-0.486292	0.56651	-1.45581	-0.541822	0.78556	-1.05735	-0.080453	0.80046	-1.04882	-0.0687671	1.00648	1.16881	0.22504
VVTU15062_at	3.30854	1.96617	-1.61845	-0.694613	3.07009	-1.03894	-0.0551123	3.07385	-1.02005	-0.0286399	3.46198	1.09632	0.132669	4.49468	1.40823	0.493883	3.62766	1.10809	0.148075
VVTU15063_s_at	1.61308	1.36757	-1.13446	-0.182006	1.40334	-1.10815	-0.148153	1.43146	-1.06793	-0.0948171	1.66813	1.08349	0.115686	1.67067	1.07361	0.10247	1.84488	1.15584	0.208942
VVTU15064_at	0.04039	0.03367	-1.15359	-0.206131	0.03102	-1.25507	-0.327768	0.03137	-1.21996	-0.286834	0.04433	1.15003	0.201671	0.04431	1.13724	0.185537	0.05427	1.35788	0.441356
VVTU15065_at	0.019	0.01246	-1.46655	-0.552426	0.00863	-2.12388	-1.0867	0.02048	1.13695	0.185169	0.02605	1.43621	0.522267	0.01904	1.03861	0.054654	0.03087	1.64155	0.715059
VVTU15066_at	0.58801	0.14703	-3.84649	-1.94354	0.54642	-1.03745	-0.0530418	0.72853	1.30736	0.386656	0.43657	-1.28552	-0.362352	0.56714	-1.00019	-0.000274086	0.87789	1.50884	0.59344
VVTU15067_at	0.07095	0.068	-1.00342	-0.0049256	0.09537	1.39436	0.479603	0.08084	1.20237	0.265881	0.04808	-1.40839	-0.494047	0.05115	-1.33813	-0.420218	0.04166	-1.68491	-0.752672
VVTU15068_at	0.08143	0.02747	-2.85112	-1.51153	0.03147	-2.49432	-1.31865	0.05295	-1.45745	-0.543446	0.07825	1.00678	0.00974846	0.10073	1.28226	0.358689	0.13927	1.72833	0.789379
VVTU15069_at	0.15451	0.10317	-1.44052	-0.52659	0.13396	-1.11202	-0.153183	0.13278	-1.10284	-0.141223	0.18853	1.27841	0.354351	0.17669	1.18534	0.245301	0.19389	1.26814	0.342714
VVTU15070_s_at	0.97732	1.33292	1.41802	0.503878	1.44171	1.53015	0.613673	1.36364	1.4723	0.558072	0.59589	-1.56538	-0.646513	0.58726	-1.60546	-0.682987	0.28742	-3.3646	-1.75044
VVTU15071_at	0.01527	0.01328	-1.10581	-0.145104	0.01321	-1.1143	-0.156138	0.01677	1.15873	0.212544	0.02459	1.68694	0.754409	0.01552	1.05365	0.0753957	0.00687	-2.20076	-1.138
VVTU15072_at	0.90097	0.49975	-1.73399	-0.794096	0.90339	1.04005	0.0566529	0.74644	-1.14388	-0.193936	0.85867	-1.00147	-0.0021192	1.1241	1.29331	0.371068	1.30111	1.45945	0.545425
VVTU15074_at	0.3273	0.23599	-1.33391	-0.415661	0.27064	-1.1659	-0.221444	0.28162	-1.10139	-0.139325	0.29814	-1.04778	-0.0673358	0.38603	1.2226	0.289952	0.58054	1.79257	0.842029
VVTU15075_at	0.02229	0.02278	1.0625	0.0874628	0.01835	-1.17106	-0.227815	0.01577	-1.33896	-0.421113	0.01846	-1.15209	-0.204253	0.02318	1.07793	0.108263	0.03437	1.55875	0.64039
VVTU15076_at	0.00465788	0.00644041	1.43761	0.523672	0.00437	-1.35782	-0.441292	0.00412	-1.50494	-0.589706	0.00678	1.50805	0.592684	0.00447	-1.15695	-0.210327	0.00621	1.34739	0.430167
VVTU15079_at	0.08707	0.04967	-1.68622	-0.753793	0.07802	-1.07596	-0.105624	0.06108	-1.351	-0.434028	0.10062	1.21076	0.275913	0.1353	1.61079	0.687768	0.11162	1.29554	0.373554
VVTU15080_at	0.34093	0.08646	-3.79242	-1.92312	0.06264	-5.2467	-2.39141	0.11615	-2.78174	-1.47599	0.37045	1.13845	0.187071	0.54149	1.6464	0.719315	0.45879	1.36	0.443607
VVTU15081_at	0.74648	0.93919	1.30814	0.387517	0.59366	-1.21222	-0.277652	0.53614	-1.31948	-0.399969	0.86544	1.21471	0.280612	0.66312	-1.08597	-0.118984	0.77992	1.05589	0.0784595
VVTU15082_s_at	0.94875	0.6885	-1.32535	-0.406373	1.03088	1.12707	0.172577	1.02992	1.14547	0.19594	0.99097	1.09436	0.130087	0.98834	1.07985	0.110831	0.80623	-1.16442	-0.219612
VVTU15084_at	0.17079	0.13958	-1.17681	-0.234881	0.08855	-1.85947	-0.894891	0.18638	1.15157	0.203602	0.19446	1.19293	0.254509	0.23119	1.40324	0.488762	0.19954	1.18076	0.239716
VVTU15085_x_at	0.1495	0.12223	-1.17644	-0.234428	0.14141	-1.01928	-0.0275504	0.12499	-1.13355	-0.180848	0.13496	-1.05729	-0.0803711	0.16144	1.11935	0.162661	0.20504	1.38599	0.470917
VVTU15086_at	0.53055	0.10172	-5.01649	-2.32668	0.22258	-2.29796	-1.20035	0.38376	-1.31019	-0.389776	0.63396	1.25196	0.324188	0.72196	1.41058	0.496288	0.79784	1.51977	0.603853
VVTU15087_at	0.01057	0.01456	1.43209	0.518122	0.01047	1.02757	0.0392367	0.0099	-1.01143	-0.0163965	0.00867	-1.1638	-0.218843	0.00869	-1.17274	-0.229883	0.00865	-1.20956	-0.274482
VVTU9574_at	0.01739	0.0164	-1.01995	-0.0284984	0.02	1.19308	0.254691	0.01232	-1.33724	-0.419258	0.02553	1.53836	0.621393	0.01546	-1.08513	-0.117868	0.01366	-1.2595	-0.332851
VVTU9575_at	0.4737	0.47242	1.0369	0.0522768	0.39604	-1.15312	-0.205543	0.45745	1.01899	0.0271399	0.43787	-1.03255	-0.0462116	0.47204	1.03297	0.0467984	0.52798	1.12642	0.171745
VVTU9578_at	0.48174	0.46283	-1.00107	-0.00154286	0.39427	-1.17794	-0.236266	0.42532	-1.0734	-0.102188	0.48409	1.05286	0.0743136	0.46832	1.00773	0.0111092	0.60788	1.27524	0.350769
VVTU9580_at	0.4124	0.30003	-1.32199	-0.402711	0.31612	-1.25768	-0.330765	0.34282	-1.14004	-0.189084	0.44712	1.13594	0.183887	0.46702	1.17389	0.231297	0.59433	1.45646	0.542466
VVTU9581_at	1.97951	1.91254	1.00455	0.00654937	2.23611	1.17174	0.228652	1.96138	1.04554	0.0642483	1.32682	-1.42395	-0.509898	1.37804	-1.38575	-0.470667	1.33146	-1.4711	-0.556895
VVTU9582_at	0.85811	1.46676	1.7772	0.829606	0.90454	1.09341	0.128834	0.81001	-1.00395	-0.00568742	0.74874	-1.09386	-0.129428	0.34516	-2.39835	-1.26204	0.53445	-1.58873	-0.667874
VVTU9583_s_at	0.81597	0.56324	-1.39338	-0.478589	1.03463	1.31524	0.395326	0.93661	1.2112	0.276437	0.94501	1.21341	0.279067	0.67968	-1.15815	-0.211822	0.6278	-1.28608	-0.36298
VVTU9584_at	0.59945	0.40118	-1.43713	-0.523191	0.74828	1.2948	0.372729	0.74227	1.30659	0.385807	0.66999	1.17101	0.227753	0.4767	-1.21312	-0.278722	0.43926	-1.35035	-0.433333
VVTU9585_at	0.67925	0.45864	-1.42445	-0.510405	0.63218	-1.03585	-0.0508151	0.6595	1.02451	0.0349341	0.74848	1.15451	0.207281	0.66472	1.01442	0.0206551	0.79709	1.18594	0.246031
VVTU9587_s_at	0.12126	0.02689	-4.33638	-2.11649	0.02656	-4.40131	-2.13793	0.03067	-3.74698	-1.90573	0.89365	7.72169	2.94892	0.03558	-3.28787	-1.71715	0.0393	-3.05265	-1.61006
VVTU9588_x_at	0.05038	0.04243	-1.14197	-0.191525	0.04632	-1.04843	-0.0682305	0.02929	-1.62981	-0.704704	0.07235	1.50473	0.589505	0.05006	1.03018	0.0428964	0.06112	1.2261	0.294077
VVTU9589_at	0.17036	0.15117	-1.0839	-0.116232	0.15365	-1.06888	-0.0960999	0.20088	1.24424	0.315265	0.16913	1.04016	0.0568055	0.17557	1.06835	0.0953844	0.09151	-1.84204	-0.881304
VVTU9590_at	0.29079	0.12385	-2.25826	-1.17521	0.20282	-1.38221	-0.466977	0.23686	-1.16347	-0.218434	0.36491	1.3148	0.394843	0.28716	1.02366	0.0337366	0.45616	1.58533	0.664783
VVTU9591_at	1.01383	0.62012	-1.57244	-0.653005	0.80722	-1.21082	-0.275984	0.98141	1.02145	0.0306186	1.12611	1.16376	0.218794	1.22548	1.253	0.325386	1.41194	1.40747	0.493104
VVTU9592_at	0.72127	0.9053	1.305	0.38405	0.62187	-1.11816	-0.161127	0.47122	-1.45057	-0.53662	0.46334	-1.48578	-0.571221	1.08495	1.55926	0.640862	0.71292	-1.00109	-0.00157168
VVTU9593_s_at	2.85364	2.12455	-1.29186	-0.36945	2.34619	-1.17258	-0.229686	2.7977	1.03452	0.0489615	3.23866	1.1891	0.24987	3.02914	1.10035	0.137962	3.1298	1.10842	0.148505
VVTU9595_at	1.15556	1.16555	1.04871	0.0686158	1.34609	1.2083	0.272979	1.23279	1.12572	0.170848	0.96501	-1.1429	-0.192699	0.96597	-1.15403	-0.206681	1.03094	-1.10911	-0.149402
VVTU9596_at	0.50885	0.57001	1.16469	0.219946	0.4893	-1.00259	-0.00373175	0.48825	1.01249	0.0179077	0.46886	-1.03584	-0.0508012	0.4407	-1.11387	-0.155581	0.46996	-1.07138	-0.0994703
VVTU9598_at	0.00784811	0.0154	2.04042	1.02887	0.00902	1.19227	0.253711	0.00675	-1.1011	-0.138945	0.00448	-2.67429	-1.41916	0.00762	1.00685	0.00984877	0.00921	1.18605	0.246165
VVTU9600_at	0.0194	0.00973268	-1.91678	-0.938685	0.02132	1.1402	0.189287	0.02118	1.15218	0.204366	0.01924	1.03912	0.0553623	0.01553	-1.20522	-0.269297	0.02299	1.19776	0.260339
VVTU11997_s_at	7.26419	4.91068	-1.42275	-0.508682	6.3357	-1.10534	-0.14449	6.63753	-1.03716	-0.0526385	8.47092	1.22178	0.288985	8.28429	1.18217	0.241438	8.53817	1.18785	0.248353
VVTU9602_at	1.65899	2.14103	1.34182	0.424191	2.10805	1.31805	0.398405	1.78465	1.13512	0.182845	1.28157	-1.23553	-0.30513	1.2346	-1.29631	-0.374411	1.23704	-1.32702	-0.40819
VVTU9603_at	1.01028	0.91071	-1.06695	-0.0934926	0.91439	-1.06516	-0.0910702	0.73696	-1.29916	-0.377579	0.85424	-1.12879	-0.174777	1.08034	1.10849	0.148596	1.46751	1.46801	0.553862
VVTU9604_at	0.28912	0.12395	-2.24348	-1.16574	0.19243	-1.4485	-0.53456	0.18882	-1.4511	-0.537147	0.249	-1.10821	-0.148231	0.41982	1.50522	0.589974	0.64083	2.24003	1.16352
VVTU9606_x_at	0.32059	0.16219	-1.9011	-0.926834	0.26479	-1.16719	-0.223039	0.2891	-1.0509	-0.0716254	0.28669	-1.06728	-0.0939387	0.46028	1.4883	0.573665	0.48415	1.52623	0.609972
VVTU9607_at	0.80305	0.88656	1.14784	0.198922	0.80609	1.04121	0.0582611	0.80005	1.05126	0.0721195	0.72331	-1.05965	-0.0835878	0.78898	1.01844	0.026361	0.62979	-1.26172	-0.335392
VVTU9608_at	0.59048	0.51437	-1.10411	-0.142884	0.66342	1.1654	0.220825	0.66099	1.18121	0.240265	0.61485	1.09098	0.125625	0.50604	-1.12567	-0.170784	0.45576	-1.28197	-0.358363
VVTU9609_at	0.00884588	0.00418095	-2.03493	-1.02498	0.00635	1.02887	0.0410607	0.00623	1.02562	0.0364963	0.0113	1.84852	0.886371	0.0053	-1.16556	-0.221023	0.009	1.42038	0.506277
VVTU9610_at	0.18622	0.15043	-1.19064	-0.251737	0.17085	-1.05076	-0.0714332	0.18875	1.06956	0.0970174	0.21794	1.2262	0.294194	0.22511	1.25309	0.32549	0.13621	-1.35279	-0.435938
VVTU9611_at	1.60612	0.58002	-2.66327	-1.4132	2.24763	1.45158	0.537624	2.14114	1.4067	0.492315	1.38678	-1.1054	-0.144569	1.90117	1.22702	0.295159	1.58755	-1.00107	-0.00154286
VVTU9613_at	0.97227	0.63026	-1.48371	-0.569209	0.68182	-1.37475	-0.459169	0.80053	-1.15099	-0.202875	1.06113	1.14349	0.193444	1.3303	1.41832	0.504183	1.28366	1.3343	0.416083
VVTU9614_at	0.01478	0.02756	1.93835	0.954829	0.01753	1.23004	0.298705	0.0153	1.0923	0.127369	0.00821	-1.71788	-0.780629	0.00736	-1.93702	-0.953839	0.00956	-1.5306	-0.614097
VVTU9615_s_at	2.95634	2.86489	1.00756	0.0108658	2.58228	-1.10372	-0.142374	2.60707	-1.07465	-0.103867	2.76035	-1.02221	-0.0316916	2.88517	1.01164	0.016696	3.4708	1.18648	0.246688
VVTU39813_at	0.2984	0.36929	1.28672	0.363698	0.24835	-1.15838	-0.212109	0.24327	-1.16245	-0.217169	0.32862	1.15384	0.206443	0.22427	-1.28358	-0.360173	0.28132	-1.04959	-0.0698259
VVTU39816_at	0.37545	0.47004	1.30167	0.380364	0.20328	-1.78062	-0.83238	0.32834	-1.08365	-0.115899	0.32183	-1.11345	-0.155037	0.37139	1.02538	0.0361587	0.37447	1.00799	0.0114813
VVTU39817_at	0.45882	0.0686	-6.43268	-2.68542	0.3096	-1.42869	-0.514693	0.3682	-1.18093	-0.239923	0.50472	1.15256	0.204842	0.64516	1.4576	0.543595	0.71674	1.57873	0.658764
VVTU39819_s_at	0.53847	0.78505	1.51585	0.600127	0.70502	1.35813	0.441622	0.65013	1.27402	0.349388	0.31802	-1.61605	-0.692472	0.32432	-1.6017	-0.679604	0.27697	-1.92374	-0.943914
VVTU39820_s_at	4.2267	3.58025	-1.13546	-0.183277	1.45436	-2.80179	-1.48635	3.77523	-1.06102	-0.0854519	6.43052	1.59403	0.672679	6.43801	1.57892	0.658938	5.42364	1.29681	0.374967
VVTU39821_s_at	1.24162	1.05736	-1.1294	-0.175557	1.10631	-1.08197	-0.11366	0.91573	-1.28496	-0.361723	1.2524	1.05683	0.0797433	1.42908	1.1931	0.254715	1.49918	1.22026	0.287189
VVTU39822_s_at	0.32347	0.23703	-1.31256	-0.392383	0.29792	-1.04672	-0.0658756	0.2925	-1.04802	-0.0676662	0.34332	1.11202	0.153183	0.37785	1.21087	0.276044	0.34266	1.07056	0.0983657
VVTU39824_s_at	7.01206	10.0622	1.49199	0.577238	6.84307	1.01228	0.0176084	6.72173	1.01151	0.0165106	6.27347	-1.06681	-0.0933033	5.27565	-1.28221	-0.358633	6.25255	-1.10969	-0.150157
VVTU39825_at	0.05254	0.04976	-1.01563	-0.0223749	0.04406	-1.14957	-0.201094	0.05775	1.15974	0.213801	0.04733	-1.05962	-0.083547	0.04658	-1.08807	-0.121771	0.05488	1.05561	0.0780769
VVTU39826_at	0.14157	0.11241	-1.21128	-0.276532	0.15276	1.11929	0.162584	0.11922	-1.12532	-0.170335	0.10648	-1.2689	-0.343578	0.17766	1.30085	0.379455	0.15905	1.13544	0.183251
VVTU39829_at	0.46483	0.14722	-3.03678	-1.60254	0.38521	-1.16333	-0.21826	0.49282	1.11874	0.161875	0.41244	-1.0757	-0.105276	0.71263	1.58919	0.668292	0.47156	1.02523	0.0359476
VVTU39830_at	0.07494	0.12524	1.73769	0.797171	0.04476	-1.61419	-0.69081	0.05316	-1.33587	-0.41778	0.07055	-1.01377	-0.0197304	0.05968	-1.21143	-0.276711	0.08269	1.11519	0.15729
VVTU39831_s_at	3.43936	4.40929	1.33293	0.414601	3.44787	1.03985	0.0563754	3.71591	1.14005	0.189097	3.17587	-1.03363	-0.0477198	2.5112	-1.32125	-0.401903	2.79585	-1.21724	-0.283614
VVTU39832_at	0.24273	0.07263	-3.21445	-1.68457	0.2002	-1.16883	-0.225065	0.23647	1.028	0.0398403	0.23448	1.01212	0.0173804	0.45874	1.95911	0.970198	0.28441	1.18418	0.243888
VVTU39833_at	0.10364	0.07061	-1.4116	-0.497331	0.10228	1.02366	0.0337366	0.11222	1.14263	0.192358	0.10423	1.05379	0.0755874	0.12041	1.20439	0.268303	0.0957	-1.07154	-0.0996857
VVTU39834_s_at	1.11356	1.40367	1.3106	0.390227	1.1182	1.0416	0.0588014	1.00208	-1.05312	-0.0746698	0.98293	-1.08128	-0.11274	0.90887	-1.18195	-0.241169	1.06307	-1.03649	-0.0517062
VVTU39836_at	0.03469	0.07408	2.22057	1.15093	0.06105	1.82553	0.868315	0.03941	1.19894	0.261759	0.01569	-2.10947	-1.07688	0.00867	-3.86009	-1.94863	0.00556	-6.17494	-2.62643
VVTU39840_at	0.38914	0.35287	-1.06063	-0.0849215	0.27984	-1.34059	-0.422868	0.2382	-1.54821	-0.630601	0.43972	1.18393	0.243584	0.38006	1.01242	0.0178079	0.58059	1.50782	0.592464
VVTU39844_x_at	0.15392	0.10578	-1.39956	-0.484973	0.07994	-1.85619	-0.892344	0.08391	-1.73833	-0.797702	0.54687	3.72251	1.89628	0.08918	-1.66508	-0.735591	0.09696	-1.57084	-0.651536
VVTU39846_at	0.0451	0.0353	-1.2289	-0.297368	0.02716	-1.60124	-0.67919	0.03045	-1.40377	-0.489307	0.05911	1.37306	0.457395	0.05365	1.23296	0.302126	0.05698	1.27675	0.352476
VVTU39848_at	0.42388	0.20225	-2.01576	-1.01132	0.37804	-1.08095	-0.1123	0.35655	-1.12665	-0.172039	0.46377	1.14634	0.197035	0.49576	1.21238	0.277842	0.54299	1.2946	0.372506
VVTU39850_at	0.56534	0.29844	-1.82195	-0.865483	0.54887	1.00706	0.0101496	0.4529	-1.18297	-0.242413	0.64392	1.19336	0.255029	0.66153	1.21296	0.278532	0.8532	1.5252	0.608998
VVTU39852_at	0.01367	0.00782577	-1.68034	-0.748753	0.01613	1.22408	0.291698	0.01271	-1.01955	-0.0279325	0.01614	1.23698	0.306822	0.0137	1.03838	0.0543345	0.01557	1.15109	0.203001
VVTU39853_s_at	0.10655	0.00770878	-13.2935	-3.73264	0.0165	-6.22702	-2.63854	0.01385	-7.2926	-2.86643	0.71994	7.07957	2.82366	0.02568	-4.00312	-2.00112	0.12007	1.13892	0.187666
VVTU39854_at	0.00438835	0.00458984	1.08746	0.120962	0.00571	1.28939	0.366689	0.00544	1.31484	0.394887	0.00463	1.01586	0.0227016	0.00454	-1.45112	-0.537167	0.00464	-1.34031	-0.422567
VVTU39856_at	0.38965	0.28779	-1.30219	-0.38094	0.334	-1.12469	-0.169527	0.47428	1.28439	0.361083	0.4784	1.28638	0.363317	0.33817	-1.11154	-0.15256	0.2816	-1.36917	-0.453302
VVTU39859_at	0.29775	0.19688	-1.45455	-0.540573	0.31074	1.0825	0.114367	0.28107	-1.00395	-0.00568742	0.2813	-1.01029	-0.0147695	0.32673	1.13748	0.185841	0.3366	1.14246	0.192144
VVTU39860_at	0.06861	0.11071	1.67769	0.746476	0.06347	-1.04224	-0.0596875	0.05403	-1.20354	-0.267284	0.0875	1.33614	0.418071	0.02179	-3.03814	-1.60319	0.03613	-1.87914	-0.910073
VVTU39861_at	0.02395	0.0218	-1.05663	-0.0794703	0.02433	1.0538	0.0756011	0.02256	-1.00619	-0.00890276	0.02041	-1.11987	-0.163331	0.02091	-1.10477	-0.143746	0.02765	1.16664	0.222359
VVTU39866_s_at	0.12141	0.08742	-1.33577	-0.417672	0.09184	-1.27441	-0.349829	0.09479	-1.21377	-0.279495	0.12549	1.0829	0.1149	0.09647	-1.21411	-0.279899	0.20834	1.73419	0.794262
VVTU39867_s_at	11.751	9.96671	-1.13398	-0.181395	11.543	1.01892	0.0270408	11.3733	1.02128	0.0303785	11.8989	1.06092	0.0853159	11.5992	1.02321	0.0331023	11.6949	1.00579	0.00832911
VVTU39868_s_at	0.27149	0.00418239	-62.4319	-5.96421	0.04186	-6.1111	-2.61143	0.05845	-4.30216	-2.10506	0.4546	1.79504	0.844016	0.74527	2.91155	1.54179	1.19587	4.55477	2.18738
VVTU39869_at	0.41628	0.11824	-3.38612	-1.75963	0.09864	-4.06839	-2.02446	0.10441	-3.77829	-1.91773	0.40568	1.02105	0.0300535	0.58033	1.4451	0.531169	1.14986	2.79153	1.48106
VVTU18908_s_at	0.30422	0.13907	-2.1039	-1.07307	0.17171	-1.70802	-0.772325	0.24722	-1.16617	-0.221778	0.36312	1.25058	0.322597	0.39386	1.34204	0.424428	0.49014	1.62826	0.703331
VVTU18909_at	0.05039	0.06847	1.41284	0.498598	0.05102	1.05018	0.0706366	0.04808	1.00695	0.00999205	0.05435	1.13017	0.17654	0.03822	-1.272	-0.347099	0.02062	-2.41765	-1.27361
VVTU18910_at	0.00618913	0.00487051	-1.22219	-0.289469	0.00428	-1.39545	-0.48073	0.00748	1.27459	0.350033	0.00542	-1.09049	-0.124977	0.00496	-1.20348	-0.267212	0.00829	1.35367	0.436876
VVTU18911_at	0.01812	0.01508	-1.15596	-0.209091	0.01753	1.0035	0.00504062	0.01739	1.01246	0.0178649	0.02296	1.32718	0.408364	0.0147	-1.18939	-0.250222	0.01841	1.02679	0.0381412
VVTU18912_at	0.00786665	0.00943749	1.24734	0.318855	0.00625	-1.21333	-0.278972	0.00828	1.11053	0.151248	0.00453	-1.76273	-0.817812	0.00845	1.11302	0.15448	0.00842	1.08187	0.113527
VVTU18914_s_at	0.47488	1.91938	4.20237	2.0712	0.35262	-1.29831	-0.376635	0.29129	-1.54498	-0.627588	0.16841	-2.69135	-1.42833	0.1813	-2.52678	-1.3373	0.22462	-2.09194	-1.06484
VVTU18915_at	0.03226	0.02316	-1.33948	-0.421673	0.03447	1.10833	0.148388	0.02419	-1.26403	-0.338031	0.0347	1.127	0.172488	0.0356	1.14404	0.194137	0.03445	1.07913	0.109869
VVTU18916_s_at	1.19772	0.85229	-1.35162	-0.43469	0.63735	-1.81169	-0.857336	1.10166	-1.03033	-0.0431065	1.43468	1.25502	0.32771	1.39128	1.20412	0.267979	1.77362	1.49654	0.581631
VVTU18917_at	0.0174	0.01801	1.0756	0.105142	0.01611	-1.04185	-0.0591476	0.01625	-1.01512	-0.0216503	0.01512	-1.09883	-0.135968	0.01755	1.04555	0.0642621	0.01767	1.02575	0.0366792
VVTU18919_s_at	0.89586	1.52445	1.76927	0.823154	1.03813	1.20201	0.265449	0.96131	1.13229	0.179244	0.46493	-1.83909	-0.878992	0.30312	-2.8511	-1.51152	0.34021	-2.60558	-1.3816
VVTU18920_at	0.00517716	0.00961702	1.93137	0.949625	0.00528	1.05762	0.0808214	0.00408	-1.97591	-0.982517	0.00446	-1.42202	-0.507942	0.00441	-1.18643	-0.246627	0.00887	1.7312	0.791772
VVTU18923_at	0.01152	0.01418	1.27937	0.355434	0.01145	1.03125	0.0443941	0.0096	-1.13718	-0.185461	0.00747	-1.47285	-0.558611	0.01168	1.05053	0.0711174	0.01181	1.03577	0.0507037
VVTU18924_at	0.06585	0.05786	-1.09466	-0.130483	0.06122	-1.03701	-0.0524298	0.05775	-1.08077	-0.11206	0.07015	1.11605	0.158402	0.06767	1.06523	0.091165	0.06839	1.04947	0.0696609
VVTU18926_at	0.36082	0.21833	-1.5895	-0.668573	0.27815	-1.25059	-0.322609	0.31311	-1.09209	-0.127092	0.42506	1.23428	0.30367	0.41645	1.19643	0.258736	0.54575	1.52859	0.612201
VVTU18927_at	0.00423172	0.00596035	1.46444	0.550349	0.00429	-1.31145	-0.391163	0.00403	-1.56185	-0.643256	0.00459	1.03988	0.0564171	0.00643	1.47323	0.558983	0.00591	1.3214	0.402067
VVTU18929_at	0.00438617	0.00517658	1.22709	0.295241	0.00519	1.21177	0.277116	0.00407	-1.02429	-0.0346242	0.00447	-1.54167	-0.624494	0.00465	1.05496	0.0771883	0.00527	1.16724	0.223101
VVTU18930_at	0.07657	0.05984	-1.23076	-0.299549	0.0595	-1.24069	-0.311143	0.07206	-1.00694	-0.00997772	0.07158	-1.02093	-0.029884	0.08873	1.2012	0.264476	0.09141	1.20656	0.2709
VVTU18932_at	2.53729	1.45377	-1.67863	-0.747284	2.35169	-1.04015	-0.0567916	2.17651	-1.10478	-0.143759	2.85973	1.18088	0.239862	2.69011	1.09903	0.136231	2.82514	1.12527	0.170271
VVTU18933_at	0.71453	0.44175	-1.55568	-0.637545	0.75003	1.08882	0.122765	0.76313	1.12697	0.172449	0.54009	-1.2627	-0.336512	0.7711	1.11867	0.161785	0.83248	1.17745	0.235666
VVTU18934_at	0.03029	0.02378	-1.22502	-0.292805	0.02497	-1.16942	-0.225793	0.02238	-1.28292	-0.359431	0.03316	1.14703	0.197903	0.03278	1.12174	0.165738	0.04247	1.41693	0.502768
VVTU18935_at	0.00586343	0.00419018	-1.34587	-0.428539	0.00437	-1.27798	-0.353865	0.0055	1.23457	0.304009	0.00491	1.09219	0.127224	0.00913	2.01437	1.01033	0.00454	-1.47231	-0.558081
VVTU18935_s_at	1.54012	2.14161	1.44578	0.531848	2.56741	1.72916	0.790071	2.07986	1.425	0.510962	1.17163	-1.25462	-0.32725	0.82874	-1.79277	-0.84219	0.63895	-2.38505	-1.25402
VVTU18936_at	0.2817	0.21924	-1.23581	-0.305457	0.22171	-1.22489	-0.292652	0.24861	-1.07383	-0.102766	0.26938	1.00189	0.00272412	0.31598	1.16273	0.217516	0.38982	1.39852	0.483901
VVTU18937_at	0.00455376	0.00452992	1.03428	0.0486268	0.00588	1.31388	0.393834	0.00641	1.48449	0.569967	0.0046	-1.64428	-0.717456	0.00457	-1.25125	-0.32337	0.00587	1.25833	0.33151
VVTU18937_s_at	0.67374	0.474	-1.36707	-0.451087	0.5278	-1.23063	-0.299397	0.56563	-1.12882	-0.174815	0.80181	1.2469	0.318346	0.75575	1.16277	0.217566	0.8547	1.28207	0.358475
VVTU18939_at	0.03542	0.03499	1.02694	0.0383519	0.04289	1.25587	0.328687	0.0382	1.13794	0.186424	0.0355	1.05001	0.0704031	0.02715	-1.25857	-0.331785	0.02378	-1.47426	-0.559991
VVTU18940_at	0.00854612	0.00521716	-1.5755	-0.65581	0.00434	-1.95172	-0.964746	0.00437	-1.85375	-0.890447	0.00887	1.08731	0.120763	0.01651	2.002	1.00144	0.01806	2.13612	1.09499
VVTU18942_s_at	7.56671	7.85407	1.07921	0.109976	7.13173	-1.02286	-0.0326087	7.62274	1.06301	0.0881552	7.79833	1.07981	0.110777	6.70412	-1.08882	-0.122765	6.7459	-1.10989	-0.150417
VVTU18943_at	0.0226	0.01236	-1.75855	-0.814386	0.02436	1.11822	0.161204	0.01753	-1.22153	-0.288689	0.02233	1.03531	0.0500628	0.02758	1.26513	0.339286	0.03584	1.60299	0.680765
VVTU18944_at	0.01325	0.01458	1.14416	0.194289	0.01279	1.00084	0.00121136	0.01173	-1.07052	-0.0983117	0.01275	1.0079	0.0113525	0.01293	1.0112	0.0160684	0.01176	-1.11485	-0.15685
VVTU18946_at	0.00636922	0.00411528	-1.48857	-0.573927	0.00993	1.81784	0.862225	0.00576	1.07309	0.101771	0.00444	-1.27265	-0.347836	0.0044	-1.60468	-0.682286	0.00852	1.51935	0.603454
VVTU18947_at	0.01202	0.00842387	-1.3726	-0.456911	0.01651	1.42471	0.510668	0.0115	1.00899	0.0129119	0.0112	-1.02415	-0.034427	0.00866	-1.33864	-0.420768	0.01253	1.05302	0.0745328
VVTU18948_at	0.01481	0.00742771	-1.91767	-0.939354	0.0149	1.04395	0.0620526	0.01328	-1.05724	-0.0803029	0.01601	1.13281	0.179906	0.01486	1.04038	0.0571106	0.02149	1.46666	0.552534
VVTU2630_at	0.60974	0.52853	-1.10959	-0.150027	0.44589	-1.31833	-0.398712	0.6201	1.07312	0.101811	0.65868	1.13183	0.178657	0.71469	1.21501	0.280968	0.56155	-1.07441	-0.103545
VVTU2631_at	2.4594	1.37293	-1.72291	-0.784847	2.37378	1.00117	0.00168697	2.95191	1.26651	0.340858	4.29304	1.82889	0.870968	1.44016	-1.64743	-0.720217	2.75085	1.13038	0.176808
VVTU2632_s_at	3.03478	3.65641	1.2527	0.325041	3.11213	1.06371	0.0891049	3.13628	1.09049	0.124977	3.53503	1.22044	0.287401	2.1253	-1.37752	-0.462073	2.25451	-1.33195	-0.41354
VVTU2633_at	2.91936	2.82431	1.00587	0.00844386	2.9038	1.03175	0.0450934	2.35268	-1.17595	-0.233827	2.68974	-1.03592	-0.0509126	2.90893	1.03289	0.0466866	3.27644	1.13423	0.181713
VVTU2634_at	1.81152	1.43114	-1.21743	-0.283839	1.57082	-1.11179	-0.152884	1.84139	1.0726	0.101112	1.87523	1.08458	0.117136	1.84718	1.057	0.0799754	1.96454	1.09598	0.132221
VVTU2635_at	5.10608	3.4174	-1.43706	-0.52312	4.9587	1.00734	0.0105507	5.22864	1.08053	0.111739	5.01267	1.02856	0.040626	5.99888	1.21785	0.284336	5.34598	1.0581	0.081476
VVTU2637_at	1.53361	1.67277	1.13406	0.181497	1.70884	1.15579	0.208879	1.18969	-1.22165	-0.288831	1.22378	-1.19609	-0.258326	1.75601	1.18692	0.247223	1.36877	-1.10867	-0.14883
VVTU2638_at	1.19359	1.40687	1.22551	0.293382	1.22944	1.06843	0.0954924	1.17436	1.03819	0.0540705	0.99084	-1.14974	-0.201308	0.99745	-1.15439	-0.207131	0.94596	-1.24853	-0.32023
VVTU2639_at	0.54729	0.57395	1.09036	0.124805	0.64204	1.21685	0.283151	0.40287	-1.28741	-0.364472	0.57028	1.09173	0.126616	0.3951	-1.3363	-0.418244	0.62376	1.15182	0.203915
VVTU2640_s_at	9.15628	9.80817	1.11375	0.155425	9.56187	1.08322	0.115326	8.57787	-1.01159	-0.0166247	8.92454	1.02121	0.0302796	8.39012	-1.05279	-0.0742177	7.79933	-1.16165	-0.216175
VVTU2641_at	2.74943	2.05291	-1.28811	-0.365256	2.45918	-1.07785	-0.108156	2.67155	1.02531	0.0360602	2.81577	1.07301	0.101664	3.29827	1.24352	0.31443	2.74074	1.00742	0.0106653
VVTU2642_at	0.04276	0.13208	3.21152	1.68326	0.02269	-1.81698	-0.861543	0.0092	-4.40379	-2.13875	0.01727	-2.36384	-1.24113	0.01622	-2.54243	-1.34621	0.0363	-1.16556	-0.221023
VVTU2643_at	0.51479	1.56686	3.16457	1.66201	0.47788	-1.03853	-0.0545429	0.19524	-2.49884	-1.32126	0.18271	-2.68922	-1.42719	0.2863	-1.73462	-0.79462	0.37575	-1.35565	-0.438985
VVTU2645_at	1.52246	1.49253	1.01928	0.0275504	0.64267	-2.28382	-1.19145	0.70419	-2.04891	-1.03486	1.44419	-1.00617	-0.00887408	2.09256	1.42475	0.510709	3.24759	2.15576	1.1082
VVTU2646_s_at	1.57459	1.05866	-1.43051	-0.51653	1.63727	1.07857	0.10912	1.79336	1.20181	0.265209	1.70968	1.13762	0.186019	1.43439	-1.05899	-0.082689	1.58882	1.01975	0.0282155
VVTU2647_at	0.00610315	0.00649719	1.10685	0.14646	0.00424	-1.48444	-0.569919	0.00707	1.22319	0.290649	0.00437	-1.66888	-0.73888	0.01002	1.70215	0.767358	0.00753	1.24631	0.317663
VVTU2648_at	0.69495	1.12045	1.67631	0.745289	0.69774	1.04144	0.0585797	0.61513	-1.07066	-0.0985004	0.63751	-1.04043	-0.0571799	0.42915	-1.56221	-0.643588	0.45111	-1.52436	-0.608204
VVTU2650_s_at	1.19206	1.10774	-1.035	-0.0496308	1.32185	1.15022	0.20191	1.17817	1.04291	0.0606147	1.04539	-1.08835	-0.122143	0.99702	-1.1534	-0.205893	1.25265	1.06198	0.0867566
VVTU2651_at	0.42873	0.45544	1.1045	0.143393	0.3274	-1.26246	-0.336238	0.35276	-1.15181	-0.203903	0.43403	1.06066	0.0849623	0.48636	1.17593	0.233802	0.50893	1.19965	0.262614
VVTU2652_at	0.01015	0.00641756	-1.52177	-0.60575	0.01006	1.02799	0.0398262	0.00994	1.03328	0.0472313	0.01022	1.05444	0.076477	0.01289	1.31542	0.395524	0.0125	1.24457	0.315647
VVTU2653_at	2.75647	2.91435	1.09928	0.136559	2.53526	-1.04818	-0.0678865	2.47835	-1.05404	-0.0759296	2.37611	-1.10723	-0.146955	2.70226	1.01621	0.0231986	2.98394	1.09402	0.129639
VVTU2656_at	0.76618	0.57235	-1.28751	-0.364584	0.6968	-1.06004	-0.0841187	0.79148	1.09005	0.124394	0.84235	1.1519	0.204015	0.82059	1.11021	0.150833	0.71609	-1.0587	-0.0822938
VVTU2657_at	0.00725937	0.00819609	1.17388	0.231285	0.00697	-1.00414	-0.00596043	0.00655	-1.05101	-0.0717764	0.00463	-1.7652	-0.819832	0.00992	1.41704	0.50288	0.00858	1.19423	0.256081
VVTU2658_at	8.41083	5.8982	-1.37152	-0.455776	7.72897	-1.04911	-0.069166	8.42128	1.05651	0.0793064	8.90238	1.10896	0.149207	9.07891	1.11894	0.162133	9.49983	1.14147	0.190893
VVTU2659_at	2.562	1.56011	-1.57945	-0.659422	2.58544	1.04677	0.0659445	2.52626	1.04048	0.0572492	2.28159	-1.07174	-0.099955	2.52427	1.02133	0.0304491	2.849	1.12383	0.168424
VVTU2660_at	4.45196	4.20801	-1.01755	-0.0250997	4.74455	1.10545	0.144634	4.32008	1.02394	0.0341312	4.26773	1.00438	0.00630521	4.1427	-1.03671	-0.0520124	4.02479	-1.09452	-0.130298
VVTU2661_at	1.44278	1.8008	1.29773	0.37599	1.98847	1.4296	0.515612	1.74105	1.27334	0.348618	1.12818	-1.22059	-0.287579	0.89819	-1.54962	-0.631914	0.91664	-1.55745	-0.639186
VVTU2662_s_at	6.03417	2.94122	-1.97321	-0.980545	5.9536	1.02343	0.0334124	6.48654	1.1343	0.181802	7.11016	1.23456	0.303997	6.50234	1.11702	0.159655	7.43448	1.24514	0.316308
VVTU2664_s_at	0.24735	0.19892	-1.19594	-0.258145	0.23574	-1.01154	-0.0165534	0.25024	1.06751	0.0942496	0.25384	1.07523	0.104645	0.23866	1.00018	0.000259662	0.26189	1.07002	0.0976378
VVTU2665_at	0.03001	0.02351	-1.22758	-0.295817	0.02204	-1.31277	-0.392614	0.03251	1.14297	0.192788	0.03481	1.21543	0.281467	0.02739	-1.0571	-0.0801119	0.03598	1.21162	0.276937
VVTU2667_s_at	1.37467	1.38211	1.04535	0.0639861	1.47725	1.11468	0.15663	1.35284	1.03844	0.0544179	1.27864	-1.02612	-0.0371995	1.11634	-1.18793	-0.24845	1.21171	-1.12257	-0.166805
VVTU2668_s_at	1.80588	1.247	-1.39285	-0.47804	1.65174	-1.05403	-0.0759159	1.71651	1.00298	0.00429284	1.9448	1.12833	0.174189	1.7922	1.02875	0.0408924	1.98512	1.11093	0.151768
VVTU2669_at	4.5576	3.40714	-1.28656	-0.363519	4.20611	-1.04463	-0.062992	4.93685	1.14301	0.192838	4.83195	1.1108	0.151599	4.32081	-1.01756	-0.0251139	4.67021	1.03559	0.0504529
VVTU38582_x_at	0.19044	0.16782	-1.09146	-0.126259	0.15296	-1.20032	-0.263419	0.15743	-1.14636	-0.19706	0.21504	1.18307	0.242535	0.20315	1.10579	0.145077	0.26055	1.38268	0.467467
VVTU38583_s_at	5.13586	3.78281	-1.30581	-0.384945	5.42761	1.0962	0.132511	5.61846	1.15435	0.207081	5.64661	1.15193	0.204053	5.07646	1.02461	0.0350749	4.39588	-1.15606	-0.209216
VVTU38591_at	0.12812	0.36519	2.96369	1.56739	0.08247	-1.49766	-0.58271	0.04117	-2.94932	-1.56038	0.02667	-4.58554	-2.19709	0.05146	-2.40161	-1.264	0.07911	-1.6025	-0.680324
VVTU38592_at	0.77007	0.88031	1.18857	0.249227	0.78001	1.05068	0.0713233	0.76162	1.04363	0.0616103	0.56823	-1.29346	-0.371235	0.72924	-1.01871	-0.0267434	0.72658	-1.04872	-0.0686295
VVTU38593_s_at	0.91242	0.80631	-1.08837	-0.122169	0.74532	-1.1802	-0.239031	0.80181	-1.07842	-0.108919	0.87084	-1.00001	-1.44269e-05	0.95064	1.08001	0.111045	1.19008	1.31816	0.398525
VVTU38595_s_at	3.72921	2.94768	-1.2168	-0.283092	3.48245	-1.03237	-0.0459601	3.65858	1.03521	0.0499235	3.85472	1.083	0.115033	3.71164	1.03172	0.0450515	4.06543	1.10173	0.139771
VVTU38599_at	0.23505	0.13532	-1.67058	-0.740349	0.28767	1.26951	0.344272	0.17558	-1.26867	-0.343317	0.19494	-1.15081	-0.20265	0.338	1.49064	0.575932	0.2877	1.23701	0.306857
VVTU38601_at	2.28549	1.83951	-1.19498	-0.256986	2.51419	1.14107	0.190387	2.57256	1.18774	0.248219	2.26535	1.0385	0.0545012	2.02745	-1.08747	-0.120976	2.03077	-1.11361	-0.155244
VVTU38602_s_at	1.5809	3.29543	2.16732	1.11591	3.19895	2.09892	1.06965	2.24622	1.49927	0.58426	0.9015	-1.67374	-0.743075	0.58288	-2.61649	-1.38763	0.52008	-3.0078	-1.58871
VVTU38603_at	1.58079	1.01153	-1.50306	-0.587903	1.33488	-1.14166	-0.191133	1.35894	-1.1024	-0.140648	1.66882	1.10608	0.145456	1.76887	1.15993	0.214038	2.03261	1.29947	0.377923
VVTU38604_s_at	0.82625	0.55147	-1.44104	-0.52711	0.70132	-1.13579	-0.183696	0.72442	-1.08091	-0.112246	1.08683	1.37816	0.462743	0.83122	1.04283	0.060504	1.00148	1.22494	0.292711
VVTU38605_x_at	0.17017	0.13217	-1.23835	-0.308419	0.13838	-1.18556	-0.245569	0.13856	-1.16391	-0.21898	0.14898	-1.09022	-0.124619	0.23442	1.42794	0.513935	0.25797	1.53199	0.615407
VVTU38606_at	0.22222	0.02138	-9.9987	-3.32174	0.19026	-1.12599	-0.171194	0.19842	-1.06135	-0.0859005	0.62912	2.96623	1.56863	0.32286	1.50606	0.590779	0.19001	-1.15723	-0.210676
VVTU38607_at	0.09614	0.06861	-1.34777	-0.430574	0.08957	-1.03478	-0.0493241	0.07138	-1.27635	-0.352024	0.06246	-1.4691	-0.554933	0.13508	1.45654	0.542545	0.13689	1.43897	0.525037
VVTU38610_s_at	0.00435529	0.00745486	1.77967	0.83161	0.00431	-1.09678	-0.133274	0.00409	-1.62723	-0.702418	0.00919	2.06209	1.04411	0.00748	1.68998	0.757006	0.00452	-1.62824	-0.703313
VVTU38612_x_at	0.37437	0.34738	-1.03653	-0.0517619	0.44655	1.23727	0.30716	0.38668	1.0899	0.124196	0.34913	-1.02344	-0.0334265	0.33427	-1.0804	-0.111566	0.29355	-1.2619	-0.335598
VVTU38614_at	0.38992	0.24088	-1.55686	-0.638639	0.68016	1.80939	0.855503	0.45535	1.23227	0.301318	0.27086	-1.37395	-0.45833	0.39343	1.04594	0.0648001	0.2256	-1.71016	-0.774131
VVTU38616_s_at	0.29482	0.29012	1.02314	0.0330036	0.25911	-1.09692	-0.133458	0.25257	-1.1062	-0.145612	0.28221	1.00293	0.00422092	0.26239	-1.08394	-0.116285	0.36485	1.25069	0.322724
VVTU38619_at	0.76931	0.57113	-1.29553	-0.373542	0.3961	-1.87242	-0.904904	0.46093	-1.58174	-0.661512	1.1153	1.51893	0.603055	0.86974	1.17191	0.228862	1.13532	1.49142	0.576687
VVTU38620_at	0.19564	0.1147	-1.64056	-0.714188	0.14765	-1.2774	-0.35321	0.1411	-1.31405	-0.39402	0.22138	1.18558	0.245593	0.2556	1.35429	0.437537	0.31523	1.62835	0.703411
VVTU38625_at	0.01855	0.04137	2.31885	1.21341	0.00796	-2.24675	-1.16784	0.01675	-1.04938	-0.0695372	0.01726	-1.02575	-0.0366792	0.01171	-1.52778	-0.611437	0.01193	-1.53919	-0.622171
VVTU38628_at	0.05362	0.03759	-1.3719	-0.456175	0.03517	-1.47005	-0.555865	0.04972	-1.02219	-0.0316634	0.05131	1.00244	0.00351589	0.07203	1.39243	0.477605	0.07013	1.32171	0.402406
VVTU38634_at	0.05522	0.07265	1.36796	0.452026	0.04732	-1.12482	-0.169694	0.05954	1.1379	0.186374	0.05363	1.01768	0.025284	0.04144	-1.28533	-0.362139	0.0387	-1.41177	-0.497505
VVTU38635_at	0.12015	0.04162	-2.77649	-1.47326	0.11196	-1.03454	-0.0489894	0.1184	1.03983	0.0563477	0.099	-1.15835	-0.212071	0.18324	1.58101	0.660846	0.14133	1.18881	0.249518
VVTU38641_at	0.02891	0.02481	-1.12072	-0.164426	0.03368	1.20851	0.273229	0.02732	-1.00273	-0.00393319	0.02869	1.03966	0.0561118	0.02927	1.04925	0.0693585	0.02309	-1.23882	-0.308967
VVTU38650_at	0.02069	0.019	-1.04692	-0.0661512	0.01744	-1.14347	-0.193419	0.0248	1.26491	0.339035	0.01133	-1.74197	-0.80072	0.02004	1.00418	0.0060179	0.02558	1.24956	0.32142
VVTU38653_at	0.18831	0.32195	1.77763	0.829955	0.27336	1.50581	0.59054	0.1587	-1.12445	-0.16922	0.02937	-6.11835	-2.61314	0.04773	-3.80627	-1.92838	0.03525	-5.28622	-2.40224
VVTU38655_at	0.00692984	0.00632862	-1.05317	-0.0747383	0.00779	1.16654	0.222236	0.00418	-1.75521	-0.811644	0.00456	-1.64768	-0.720436	0.00913	1.3662	0.450169	0.00816	1.19061	0.251701
VVTU38656_at	0.02474	0.02206	-1.07857	-0.10912	0.02441	1.02326	0.0331728	0.02251	-1.04149	-0.058649	0.01671	-1.41289	-0.498649	0.03273	1.37133	0.455576	0.02691	1.09914	0.136375
VVTU38664_at	0.04516	0.0663	1.52627	0.61001	0.04504	1.03444	0.04885	0.03866	-1.10714	-0.146838	0.03097	-1.39173	-0.476879	0.05133	1.17828	0.236682	0.03041	-1.46969	-0.555512
VVTU6927_s_at	10.3884	7.30971	-1.36688	-0.450887	8.48656	-1.18011	-0.238921	10.5164	1.0682	0.0951818	11.8898	1.19916	0.262024	12.5664	1.25393	0.326457	10.7721	1.04794	0.0675561
VVTU3674_at	1.60207	2.21578	1.43801	0.524074	1.49194	-1.03523	-0.0499513	1.70975	1.12612	0.171361	1.63339	1.06822	0.0952088	1.13449	-1.36229	-0.446034	1.13413	-1.39776	-0.483117
VVTU3675_s_at	0.45778	0.52802	1.19924	0.26212	0.46375	1.05079	0.0714744	0.4337	-1.00031	-0.000447166	0.37364	-1.16938	-0.225744	0.41675	-1.05967	-0.0836151	0.43601	-1.03892	-0.0550846
VVTU20356_at	0.24241	0.38448	1.6491	0.721679	0.3096	1.3248	0.405775	0.23447	1.02064	0.0294741	0.15498	-1.49291	-0.578127	0.11077	-2.11117	-1.07804	0.11701	-2.04996	-1.0356
VVTU20358_at	0.02144	0.02151	1.04332	0.0611817	0.02296	1.11121	0.152131	0.02285	1.1248	0.169668	0.01685	-1.21402	-0.279792	0.02032	-1.01778	-0.0254257	0.01679	-1.26359	-0.337528
VVTU20359_at	0.06388	0.09225	1.50137	0.58628	0.06287	1.02079	0.0296861	0.06063	1.00141	0.00203277	0.05709	-1.06812	-0.0950737	0.04483	-1.37481	-0.459232	0.03332	-1.89696	-0.923689
VVTU20361_at	0.02795	0.07687	2.85991	1.51597	0.02708	1.00526	0.00756869	0.01596	-1.65938	-0.730644	0.00914	-2.91971	-1.54583	0.01663	-1.6208	-0.696706	0.01415	-1.95438	-0.966711
VVTU20367_at	0.03221	0.0336	1.0845	0.11703	0.02373	-1.3087	-0.388134	0.03015	-1.01259	-0.0180501	0.02966	-1.03665	-0.0519289	0.03201	1.03012	0.0428124	0.03654	1.14655	0.197299
VVTU20369_at	0.89933	1.83535	2.12185	1.08532	1.03367	1.19222	0.25365	0.88198	1.03484	0.0494077	0.66662	-1.28763	-0.364718	0.4421	-1.9624	-0.972619	0.49246	-1.80704	-0.853628
VVTU20370_at	0.3204	0.24131	-1.27701	-0.35277	0.27828	-1.10996	-0.150508	0.28219	-1.07598	-0.105651	0.29652	-1.03129	-0.0444501	0.35635	1.15293	0.205305	0.41713	1.31574	0.395874
VVTU20371_at	0.23394	0.20313	-1.1077	-0.147567	0.21448	-1.05154	-0.0725037	0.22488	1.01432	0.0205129	0.21255	-1.0505	-0.0710762	0.21553	-1.04712	-0.0664268	0.32254	1.39336	0.478568
VVTU20372_at	0.03327	0.03293	1.02924	0.0415794	0.03457	1.07786	0.10817	0.03031	-1.04009	-0.0567084	0.02974	-1.06754	-0.0942901	0.03065	-1.047	-0.0662614	0.03485	1.0586	0.0821576
VVTU20373_at	0.00415406	0.00944159	2.36314	1.24071	0.00639	1.54489	0.627504	0.00392	-1.30421	-0.383176	0.00429	-1.1362	-0.184217	0.00424	-1.63981	-0.713529	0.00432	-1.30033	-0.378878
VVTU20374_at	0.72757	0.63185	-1.1075	-0.147307	0.72576	1.0347	0.0492125	0.63771	-1.08124	-0.112687	0.70648	1.01736	0.0248303	0.76954	1.09639	0.132761	0.74591	1.03609	0.0511493
VVTU20376_s_at	0.91485	0.76757	-1.14634	-0.197035	0.70509	-1.25086	-0.32292	0.98227	1.13297	0.18011	0.94025	1.07682	0.106777	0.96338	1.09158	0.126418	0.96766	1.06896	0.0962079
VVTU20378_at	0.13352	0.06169	-2.08158	-1.05768	0.12352	-1.04212	-0.0595214	0.11982	-1.05601	-0.0786235	0.17766	1.39407	0.479303	0.1431	1.11094	0.151781	0.15976	1.20925	0.274113
VVTU20380_at	0.11467	0.08139	-1.35506	-0.438357	0.14612	1.32172	0.402417	0.13707	1.26131	0.334923	0.10345	-1.05799	-0.081326	0.0762	-1.4517	-0.537743	0.10017	-1.13275	-0.179829
VVTU20381_at	0.0525	0.06283	1.24436	0.315404	0.06275	1.23979	0.310096	0.04806	-1.03515	-0.0498398	0.03526	-1.42122	-0.50713	0.04277	-1.18409	-0.243779	0.04676	-1.11097	-0.15182
VVTU20385_at	0.03216	0.02374	-1.3032	-0.382059	0.02814	-1.10173	-0.139771	0.02225	-1.36988	-0.45405	0.02883	-1.06493	-0.0907586	0.03298	1.06295	0.0880737	0.05355	1.68273	0.750804
VVTU20387_at	0.23904	0.20535	-1.11956	-0.162932	0.20764	-1.10985	-0.150365	0.22444	-1.00932	-0.0133836	0.23119	1.01335	0.0191326	0.26586	1.15289	0.205255	0.25443	1.07569	0.105262
VVTU20387_x_at	0.86006	0.77724	-1.06428	-0.0898778	0.7948	-1.04323	-0.0610573	0.83246	1.02133	0.0304491	0.87228	1.06261	0.0876122	0.90384	1.08936	0.123481	0.82508	-1.03145	-0.0446739
VVTU20390_at	0.017	0.01852	1.13289	0.180008	0.01346	-1.21764	-0.284088	0.01363	-1.18178	-0.240961	0.01399	-1.15924	-0.213179	0.01662	1.01365	0.0195596	0.02273	1.35182	0.434903
VVTU20392_at	0.39566	0.3478	-1.09415	-0.129811	0.36436	-1.04687	-0.0660823	0.40608	1.08299	0.11502	0.40166	1.06363	0.0889964	0.36622	-1.04224	-0.0596875	0.40738	1.04056	0.0573602
VVTU20394_at	0.04792	0.03506	-1.31451	-0.394525	0.05164	1.11796	0.160869	0.05798	1.27674	0.352465	0.02926	-1.56301	-0.644327	0.05466	1.18247	0.241804	0.04009	-1.18271	-0.242096
VVTU20398_at	0.55384	0.7924	1.48756	0.572948	0.53526	1.00247	0.00355906	0.45895	-1.14364	-0.193633	0.49241	-1.07353	-0.102363	0.43247	-1.23544	-0.305025	0.49129	-1.11549	-0.157678
VVTU20401_at	0.04017	0.02127	-1.81687	-0.861455	0.03495	-1.10823	-0.148257	0.03307	-1.15133	-0.203301	0.04125	1.07577	0.10537	0.04823	1.24446	0.31552	0.05595	1.4075	0.493135
VVTU20403_at	0.00860542	0.00618798	-1.33754	-0.419582	0.01326	1.59827	0.676511	0.00641	-1.27307	-0.348312	0.00834	1.01547	0.0221476	0.00767	-1.08186	-0.113514	0.0097	1.13947	0.188363
VVTU20404_at	0.28558	0.02706	-10.15	-3.34341	0.08383	-3.28424	-1.71556	0.10903	-2.48231	-1.31168	0.07662	-3.55741	-1.83083	0.32303	1.1725	0.229588	0.75802	2.68244	1.42355
VVTU20408_at	0.08556	0.13684	1.66284	0.733649	0.13617	1.65078	0.723148	0.09971	1.22973	0.298342	0.01899	-4.29965	-2.10422	0.02704	-3.0525	-1.60999	0.02112	-4.0092	-2.00331
VVTU20410_at	0.15854	0.1624	1.06504	0.0909076	0.18153	1.18768	0.248146	0.16822	1.11962	0.163009	0.14353	-1.05424	-0.0762033	0.10423	-1.46731	-0.553174	0.13583	-1.15492	-0.207793
VVTU20415_at	0.3683	0.32877	-1.07743	-0.107594	0.41914	1.18047	0.239361	0.35338	1.01245	0.0178507	0.29194	-1.20411	-0.267967	0.3389	-1.0484	-0.0681893	0.36262	-1.00499	-0.00718115
VVTU20416_at	1.19739	0.93918	-1.22622	-0.294218	0.85709	-1.34684	-0.429578	1.03154	-1.10006	-0.137582	1.289	1.12789	0.173626	1.7196	1.48868	0.574034	1.23208	1.03989	0.0564309
VVTU20417_s_at	1.86742	1.57025	-1.14381	-0.193847	1.7218	-1.0456	-0.064331	1.91004	1.07928	0.110069	1.95046	1.09432	0.130035	1.7959	-1.00311	-0.00447982	1.8644	1.00898	0.0128976
VVTU20420_at	0.06707	0.0318	-2.02893	-1.02072	0.0366	-1.7668	-0.821139	0.04827	-1.31686	-0.397102	0.05525	-1.15873	-0.212544	0.06893	1.0652	0.0911243	0.17065	2.57114	1.36241
VVTU20421_at	0.02258	0.02619	1.20551	0.269644	0.02272	1.04352	0.0614583	0.01494	-1.4324	-0.518434	0.01689	-1.27592	-0.351538	0.01737	-1.25411	-0.326664	0.03122	1.39686	0.482187
VVTU20424_at	0.07396	0.08763	1.23191	0.300897	0.07031	-1.01411	-0.0202141	0.07977	1.13804	0.186551	0.04209	-1.67726	-0.746106	0.05782	-1.23396	-0.303296	0.05708	-1.28222	-0.358644
VVTU14752_at	0.00493359	0.005161	1.08765	0.121214	0.00435	-1.50774	-0.592388	0.0041	-1.21807	-0.284597	0.00546	1.15935	0.213316	0.00526	1.10491	0.143929	0.00698	1.42897	0.514976
VVTU14753_at	0.58672	0.64749	1.14742	0.198394	0.57427	1.01527	0.0218634	0.54253	-1.02488	-0.035455	0.54388	-1.02962	-0.042112	0.51022	-1.10933	-0.149689	0.57144	-1.01595	-0.0228294
VVTU14754_s_at	0.95692	0.5776	-1.59342	-0.672127	0.74271	-1.24213	-0.312816	0.87444	-1.03708	-0.0525272	1.92657	2.10939	1.07683	0.84689	-1.09003	-0.124368	0.70625	-1.3407	-0.422986
VVTU14756_at	0.66056	0.55805	-1.13847	-0.187096	0.61736	-1.03152	-0.0447718	0.57728	-1.08439	-0.116884	0.60412	-1.0436	-0.0615688	0.73332	1.15078	0.202612	0.73973	1.13174	0.178543
VVTU14757_at	0.70106	0.52327	-1.28857	-0.365771	1.05091	1.55491	0.636831	0.69785	1.05037	0.0708976	0.47546	-1.4073	-0.49293	0.64045	-1.05599	-0.0785962	0.69565	1.00282	0.00406267
VVTU14759_at	2.424	1.54192	-1.512	-0.596458	2.12867	-1.09782	-0.134642	2.24152	-1.02484	-0.0353987	2.55972	1.10639	0.14586	2.76687	1.18322	0.242718	3.04042	1.26761	0.342111
VVTU14761_s_at	4.61012	1.55594	-2.84971	-1.51082	3.87706	-1.14634	-0.197035	3.55443	-1.22916	-0.297673	7.51691	1.70835	0.772604	7.90432	1.77731	0.829695	7.36005	1.61345	0.690149
VVTU14763_s_at	0.75261	1.22648	1.69438	0.760757	0.79532	1.09615	0.132445	0.72102	1.01091	0.0156546	0.48942	-1.46769	-0.553547	0.5057	-1.4357	-0.521754	0.46698	-1.59473	-0.673312
VVTU14764_at	0.0264	0.02058	-1.23406	-0.303413	0.02209	-1.15255	-0.204829	0.01637	-1.52843	-0.61205	0.02025	-1.24455	-0.315624	0.02296	-1.1095	-0.14991	0.06153	2.35519	1.23584
VVTU14766_at	0.24957	0.15121	-1.58742	-0.666684	0.23937	-1.00511	-0.0073534	0.21072	-1.12241	-0.1666	0.2162	-1.10174	-0.139784	0.32908	1.36687	0.450876	0.60804	2.46225	1.29998
VVTU14767_at	0.61858	0.44817	-1.3275	-0.408712	0.63811	1.07003	0.0976512	0.56222	-1.04269	-0.0603103	0.70303	1.19078	0.251907	0.46849	-1.27376	-0.349093	0.88935	1.453	0.539035
VVTU14768_at	0.07113	0.20511	2.99798	1.58399	0.02674	-2.56439	-1.35862	0.02102	-3.20757	-1.68148	0.02342	-2.89919	-1.53565	0.02275	-3.0163	-1.59278	0.02779	-2.53242	-1.34052
VVTU14769_x_at	0.02671	0.02881	1.12146	0.165378	0.0157	-1.64006	-0.713749	0.03474	1.37259	0.456901	0.02176	-1.17125	-0.228049	0.0281	1.09064	0.125175	0.02907	1.09994	0.137425
VVTU14772_at	0.35574	0.04229	-8.08998	-3.01614	0.03978	-8.62148	-3.10794	0.05458	-6.17722	-2.62696	0.1829	-1.85641	-0.892515	0.69068	2.01255	1.00902	1.17533	3.33894	1.73939
VVTU14777_at	0.43683	0.15085	-2.7851	-1.47773	0.15854	-2.65628	-1.40941	0.1542	-2.68458	-1.4247	0.2198	-1.89687	-0.923621	0.67085	1.59195	0.670795	0.83699	1.93642	0.953392
VVTU14778_s_at	0.4892	0.79685	1.69359	0.760085	0.58745	1.24561	0.316852	0.74391	1.6046	0.682214	0.49726	1.065	0.0908534	0.22334	-2.11308	-1.07935	0.20503	-2.36097	-1.23938
VVTU14779_at	0.41514	0.4844	1.2132	0.278817	0.39719	-1.00761	-0.0109373	0.43487	1.10535	0.144503	0.37535	-1.05561	-0.0780769	0.41246	1.0299	0.0425043	0.29595	-1.388	-0.473008
VVTU14780_at	0.66952	0.79085	1.22814	0.296475	0.618	-1.04443	-0.0627158	0.63603	1.00242	0.0034871	0.59718	-1.07007	-0.0977052	0.57901	-1.1155	-0.157691	0.56474	-1.1731	-0.230326
VVTU14781_at	0.04151	0.15171	3.79999	1.926	0.03687	-1.08555	-0.118426	0.00989	-3.97901	-1.99241	0.01426	-2.779	-1.47457	0.03116	-1.285	-0.361768	0.01945	-2.1116	-1.07834
VVTU14785_s_at	0.60028	0.58252	1.00895	0.0128547	0.95742	1.65441	0.726317	0.64746	1.13813	0.186665	0.47895	-1.19624	-0.258507	0.42884	-1.35038	-0.433365	0.35578	-1.6695	-0.739416
VVTU14786_at	0.32158	0.2531	-1.22204	-0.289292	0.25214	-1.22959	-0.298177	0.24274	-1.2555	-0.328262	0.22	-1.39516	-0.480431	0.45783	1.47578	0.561478	0.43515	1.3675	0.451541
VVTU14787_s_at	0.69952	0.61242	-1.09858	-0.13564	0.71369	1.05828	0.0817214	0.76796	1.15843	0.212171	0.64839	-1.02971	-0.0422381	0.76062	1.12714	0.172667	0.54357	-1.27338	-0.348663
VVTU14788_at	0.26397	0.18665	-1.36023	-0.443851	0.25769	1.0126	0.0180644	0.26506	1.05956	0.0834653	0.21251	-1.18559	-0.245605	0.23871	-1.06681	-0.0933033	0.37458	1.43406	0.520105
VVTU14790_at	0.31729	0.32899	1.07805	0.108424	0.25419	-1.20339	-0.267104	0.21712	-1.38492	-0.469803	0.39548	1.30592	0.385067	0.25942	-1.1799	-0.238665	0.3931	1.25206	0.324304
VVTU14791_s_at	1.44375	1.70269	1.2262	0.294194	1.5151	1.08854	0.122394	1.23913	-1.10418	-0.142975	1.21047	-1.13838	-0.186982	1.43882	1.03306	0.046924	1.27783	-1.11798	-0.160894
VVTU14793_at	0.2149	0.15934	-1.29722	-0.375423	0.18084	-1.14568	-0.196204	0.15184	-1.34131	-0.423643	0.21443	1.04542	0.0640827	0.21056	1.01566	0.0224175	0.35309	1.66045	0.731574
VVTU14795_at	0.09938	0.0892	-1.0716	-0.0997665	0.08658	-1.10663	-0.146173	0.09401	-1.00181	-0.00260892	0.0906	-1.04693	-0.066165	0.122	1.27248	0.347643	0.09914	1.00816	0.0117246
VVTU14797_s_at	0.97576	0.91059	-1.03063	-0.0435265	1.20342	1.2793	0.355355	1.28514	1.38977	0.474846	0.87832	-1.06032	-0.0844997	0.6892	-1.3658	-0.449746	0.42648	-2.26392	-1.17882
VVTU14798_at	0.04202	0.01103	-3.66326	-1.87313	0.03411	-1.1876	-0.248049	0.04684	1.17636	0.23433	0.03343	-1.19958	-0.262529	0.05552	1.36975	0.453913	0.0412	-1.00911	-0.0130834
VVTU14801_at	1.88504	1.6225	-1.11742	-0.160172	1.86366	1.02551	0.0363416	1.82211	1.01997	0.0285267	1.63544	-1.10011	-0.137648	1.83332	1.00816	0.0117246	2.15603	1.1559	0.209017
VVTU14804_x_at	0.24289	0.71251	3.05006	1.60884	0.32195	1.37493	0.459358	0.19629	-1.17264	-0.22976	0.12105	-1.91508	-0.937405	0.05394	-4.34364	-2.1189	0.07697	-3.12258	-1.64274
VVTU14806_at	0.03786	0.05597	1.53701	0.620127	0.03834	1.05054	0.0711311	0.0242	-1.48277	-0.568295	0.02046	-1.76614	-0.8206	0.01774	-2.05879	-1.0418	0.05163	1.37821	0.462796
VVTU14807_at	1.00804	1.17137	1.20819	0.272847	0.78504	-1.23791	-0.307906	0.6616	-1.44393	-0.530001	1.02791	1.06839	0.0954384	1.10275	1.13399	0.181408	1.19401	1.19707	0.259508
VVTU12124_s_at	0.38115	0.24481	-1.49746	-0.582517	0.25332	-1.45052	-0.53657	0.3262	-1.10731	-0.147059	0.34222	-1.06302	-0.0881687	0.63958	1.73944	0.798623	0.5415	1.43578	0.521835
VVTU12125_s_at	0.11722	0.41283	3.66172	1.87252	0.05691	-1.98566	-0.989619	0.06439	-1.72522	-0.78678	0.01356	-8.25219	-3.04478	0.01692	-6.68262	-2.74041	0.00827	-14.0296	-3.8104
VVTU12127_s_at	0.4448	1.11171	2.59863	1.37775	0.75062	1.75045	0.807726	0.352	-1.19754	-0.260074	0.10816	-3.9251	-1.97273	0.05972	-7.1855	-2.84509	0.00769	-57.199	-5.83792
VVTU12128_s_at	1.30418	1.75829	1.40175	0.487229	1.41188	1.12294	0.167281	1.18487	-1.04311	-0.0608913	1.04893	-1.1867	-0.246955	0.96855	-1.29898	-0.377379	1.01839	-1.26718	-0.341621
VVTU12129_at	0.02084	0.01272	-1.57539	-0.655709	0.00876	-2.2928	-1.19711	0.01757	-1.12421	-0.168912	0.01943	-1.02362	-0.0336802	0.0249	1.23874	0.308873	0.03648	1.76889	0.822844
VVTU12130_s_at	2.20013	1.71207	-1.23597	-0.305644	1.98836	-1.06674	-0.0932086	1.97531	-1.05555	-0.0779949	2.05472	-1.02199	-0.0313811	2.32326	1.09461	0.130417	2.82382	1.2971	0.37529
VVTU14079_s_at	8.42353	9.53619	1.17706	0.235188	9.85914	1.21406	0.27984	8.38807	1.05076	0.0714332	7.25644	-1.10795	-0.147893	7.39112	-1.09944	-0.136769	6.81594	-1.22288	-0.290283
VVTU12134_x_at	1.69475	1.45221	-1.12243	-0.166625	2.64843	1.62098	0.696866	2.25607	1.40469	0.490252	0.99962	-1.61815	-0.694345	1.92832	1.17946	0.238126	1.21683	-1.37812	-0.462702
VVTU12135_at	1.42847	1.17896	-1.16535	-0.220763	1.70237	1.23617	0.305877	1.48368	1.09599	0.132235	1.34826	-1.01122	-0.0160969	1.13782	-1.21112	-0.276342	1.10572	-1.27832	-0.354249
VVTU12136_at	2.07793	1.44967	-1.37861	-0.463214	1.71397	-1.16878	-0.225003	1.81327	-1.08601	-0.119037	2.4509	1.23579	0.305434	2.24807	1.12147	0.165391	2.51734	1.22433	0.291992
VVTU12138_at	1.07826	0.89255	-1.16191	-0.216498	0.94117	-1.10448	-0.143367	0.77312	-1.32173	-0.402427	1.18187	1.14841	0.199638	1.13788	1.09392	0.129507	1.34856	1.26396	0.337951
VVTU12140_s_at	1.1414	0.86687	-1.26639	-0.340722	1.31704	1.19689	0.259291	1.00048	-1.08117	-0.112593	1.0804	-1.00833	-0.0119679	1.05705	-1.04167	-0.0588983	1.34081	1.18717	0.247527
VVTU12141_at	0.65245	0.56001	-1.12055	-0.164207	0.64737	1.02921	0.0415374	0.64971	1.05078	0.0714606	0.56807	-1.0962	-0.132511	0.69508	1.10433	0.143171	0.67123	1.03971	0.0561812
VVTU12142_at	0.10915	0.35702	3.40101	1.76596	0.12789	1.21544	0.281479	0.0599	-1.72677	-0.788076	0.01564	-6.66244	-2.73605	0.03254	-3.23547	-1.69398	0.00465	-23.4363	-4.55067
VVTU12143_at	0.01067	0.00889857	-1.15375	-0.206331	0.01299	1.26199	0.3357	0.00873	-1.15866	-0.212457	0.00689	-1.47777	-0.563422	0.01287	1.24987	0.321778	0.01233	1.16691	0.222693
VVTU12143_s_at	12.389	16.0032	1.34304	0.425502	14.4599	1.21066	0.275794	11.3869	-1.03109	-0.0441703	10.6694	-1.10827	-0.148309	11.2657	-1.06089	-0.0852751	9.36046	-1.30964	-0.38917
VVTU12144_at	0.40223	1.04065	2.68999	1.4276	0.28412	-1.36481	-0.4487	0.45437	1.19199	0.253372	0.33871	-1.13343	-0.180695	0.17159	-2.26132	-1.17717	0.02555	-15.5747	-3.96113
VVTU12145_s_at	3.18542	4.54599	1.48381	0.569306	3.06001	-1.00358	-0.00515563	2.48941	-1.21265	-0.278163	2.96204	-1.02642	-0.0376212	2.87554	-1.06865	-0.0957894	2.81597	-1.11932	-0.162623
VVTU12147_at	0.36896	0.53344	1.50324	0.588075	0.47744	1.34226	0.424664	0.42122	1.20466	0.268626	0.28274	-1.24546	-0.316679	0.19269	-1.84712	-0.885278	0.12128	-3.01015	-1.58984
VVTU12148_s_at	3.22509	3.33674	1.07572	0.105303	3.15441	1.01455	0.02084	2.60168	-1.17477	-0.232378	3.14036	1.02021	0.0288661	3.3223	1.06784	0.0946955	3.16245	-1.0091	-0.0130692
VVTU12149_at	2.93692	2.78971	-1.01255	-0.0179932	3.26527	1.15325	0.205705	2.91446	1.04713	0.0664406	2.52638	-1.10954	-0.149962	2.73114	-1.03738	-0.0529445	2.75667	-1.0542	-0.0761486
VVTU12152_s_at	5.99023	6.2302	1.08137	0.11286	6.93585	1.20102	0.26426	6.28354	1.10687	0.146486	5.84148	1.02171	0.0309858	5.35631	-1.07887	-0.109521	4.79828	-1.2353	-0.304861
VVTU12153_at	4.04552	4.37807	1.12519	0.170169	4.41068	1.1309	0.177471	4.10455	1.0706	0.0984196	3.67324	-1.05117	-0.071996	3.41624	-1.14239	-0.192055	3.52769	-1.13474	-0.182362
VVTU12154_x_at	3.05379	3.46917	1.18115	0.240192	2.73193	-1.07764	-0.107875	3.43916	1.18836	0.248972	2.74871	-1.06038	-0.0845814	3.13004	1.06248	0.0874357	2.2379	-1.35025	-0.433227
VVTU12156_at	0.04565	0.02354	-1.86479	-0.899013	0.0382	-1.15203	-0.204178	0.03416	-1.2664	-0.340733	0.04304	-1.01225	-0.0175656	0.05782	1.31298	0.392845	0.10318	2.28429	1.19175
VVTU12157_s_at	0.91837	0.29131	-3.0321	-1.60032	0.88164	-1.00422	-0.00607536	1.01836	1.17009	0.22662	1.1371	1.29727	0.375479	1.03097	1.1637	0.218719	1.18348	1.30236	0.381128
VVTU12158_at	1.5895	1.19238	-1.28212	-0.358531	1.42942	-1.07203	-0.100345	1.64265	1.09049	0.124977	1.72988	1.14027	0.189375	1.62124	1.0573	0.0803848	1.60093	1.01789	0.0255817
VVTU12159_at	1.23232	1.17613	-1.00774	-0.0111235	0.995	-1.19401	-0.255815	1.23454	1.0571	0.0801119	1.44851	1.23155	0.300475	1.0966	-1.08408	-0.116471	1.15272	-1.05782	-0.0810942
VVTU12160_at	2.63923	2.81861	1.11039	0.151066	2.9888	1.17466	0.232243	2.51749	1.00653	0.00939017	2.2749	-1.1073	-0.147046	2.41457	-1.05445	-0.0764907	2.25459	-1.15831	-0.212021
VVTU12161_at	0.62957	0.43779	-1.38314	-0.467947	0.60978	1.00466	0.00670734	0.58562	-1.01881	-0.026885	0.62604	1.04184	0.0591337	0.77546	1.2768	0.352533	0.63879	1.0254	0.0361868
VVTU12162_s_at	0.6316	0.69739	1.14802	0.199148	0.78501	1.28921	0.366487	0.54883	-1.09061	-0.125135	0.54474	-1.10665	-0.146199	0.50277	-1.21189	-0.277259	0.55818	-1.11966	-0.163061
VVTU12163_at	1.17767	0.1849	-6.12603	-2.61495	0.52909	-2.14584	-1.10154	0.71387	-1.56339	-0.644678	0.9653	-1.16443	-0.219624	2.53806	2.23403	1.15965	2.50412	2.14891	1.10361
VVTU12164_at	0.04427	0.076	1.78515	0.836045	0.02837	-1.5043	-0.589092	0.04334	1.03302	0.0468682	0.02827	-1.49434	-0.579508	0.0287	-1.48784	-0.573219	0.04972	1.13505	0.182756
VVTU19451_at	0.00756934	0.00423774	-1.71793	-0.780671	0.00457	-1.52936	-0.612928	0.01046	1.52329	0.607191	0.00779	1.12668	0.172078	0.01027	1.46834	0.554186	0.0072	1.00472	0.0067935
VVTU19452_at	0.03841	0.02482	-1.48857	-0.573927	0.03586	-1.03279	-0.0465469	0.03142	-1.15856	-0.212333	0.04187	1.14207	0.191651	0.04398	1.18689	0.247186	0.04841	1.27369	0.349014
VVTU19453_at	0.00501855	0.00539307	1.11732	0.160042	0.0042	-1.27572	-0.351312	0.0059	1.24019	0.310561	0.00679	1.41736	0.503206	0.0059	1.21796	0.284467	0.0044	-2.04335	-1.03094
VVTU19454_at	0.01171	0.01235	1.09606	0.132327	0.0108	-1.04537	-0.0640137	0.01001	-1.1085	-0.148609	0.01104	-1.0131	-0.0187766	0.00759	-1.48865	-0.574005	0.01602	1.38243	0.467206
VVTU19456_s_at	2.24153	0.75591	-2.85207	-1.51201	1.50039	-1.44027	-0.526339	2.31448	1.08954	0.123719	1.58706	-1.34803	-0.430853	3.40724	1.57568	0.655975	2.63032	1.1859	0.245982
VVTU19457_at	0.03343	0.03831	1.19158	0.252876	0.03852	1.19544	0.257542	0.03938	1.24316	0.314012	0.02855	-1.11756	-0.160352	0.02408	-1.33897	-0.421124	0.02219	-1.49029	-0.575593
VVTU19458_at	0.01331	0.01702	1.32967	0.411068	0.01073	-1.19632	-0.258603	0.01438	1.1398	0.188781	0.00918	-1.38436	-0.469219	0.01155	-1.1119	-0.153027	0.01276	-1.03213	-0.0456247
VVTU19459_at	0.04559	0.0428	-1.02445	-0.0348496	0.04178	-1.05192	-0.073025	0.04699	1.08774	0.121334	0.04848	1.11419	0.155995	0.04418	1.00451	0.00649193	0.03925	-1.14917	-0.200592
VVTU19460_at	0.01409	0.01268	-1.06884	-0.0960459	0.01404	1.03364	0.0477338	0.00934	-1.42926	-0.515268	0.01957	1.45489	0.54091	0.01243	-1.09391	-0.129494	0.01463	1.049	0.0690147
VVTU19462_at	0.03966	0.03392	-1.12454	-0.169335	0.03633	-1.05233	-0.0735872	0.02898	-1.29671	-0.374856	0.04149	1.09596	0.132195	0.04608	1.20451	0.268446	0.04543	1.15774	0.211311
VVTU19465_s_at	2.82661	2.2523	-1.20704	-0.271473	2.72503	1	0	3.48985	1.3028	0.381616	2.82815	1.0483	0.0680516	2.79946	1.02664	0.0379304	2.35979	-1.18524	-0.245179
VVTU19466_at	0.00758873	0.00753552	1.03243	0.046044	0.00544	-1.34543	-0.428067	0.00466	-1.54355	-0.626252	0.0102	1.40864	0.494303	0.01163	1.58849	0.667656	0.00815	1.08526	0.118041
VVTU19468_at	0.01016	0.00515922	-1.89437	-0.921718	0.00595	-1.64698	-0.719823	0.01374	1.42714	0.513127	0.00673	-1.44207	-0.528141	0.01637	1.6695	0.739416	0.0157	1.56155	0.642979
VVTU19474_at	0.01583	0.00907064	-1.67878	-0.747413	0.016	1.04846	0.0682718	0.01208	-1.24191	-0.312561	0.01419	-1.06528	-0.0912327	0.02035	1.33249	0.414125	0.02377	1.51735	0.601554
VVTU19476_s_at	2.71587	2.31056	-1.13051	-0.176974	2.89913	1.10727	0.147007	3.37126	1.30984	0.389391	2.69225	1.03862	0.0546679	2.47069	-1.06043	-0.0846494	2.13135	-1.26087	-0.33442
VVTU19481_at	0.01323	0.01181	-1.07731	-0.107433	0.01532	1.20113	0.264392	0.01241	-1.01021	-0.0146552	0.00731	-1.72769	-0.788844	0.01485	1.16334	0.218273	0.01508	1.15195	0.204078
VVTU19484_at	0.02942	0.03807	1.34556	0.428207	0.02932	1.03391	0.0481106	0.0318	1.1407	0.189919	0.02766	-1.01524	-0.0218208	0.02003	-1.41664	-0.502473	0.02468	-1.17955	-0.238237
VVTU19485_at	0.13168	0.10478	-1.20871	-0.273468	0.13151	1.03595	0.0509544	0.12409	-1.00566	-0.00814263	0.14395	1.14539	0.195839	0.13435	1.05765	0.0808623	0.13273	1.01867	0.0266868
VVTU19486_at	0.00960652	0.00920476	-1.00377	-0.00542873	0.00707	-1.3093	-0.388796	0.01181	1.29724	0.375445	0.00666	-1.37592	-0.460397	0.00908	-1.02049	-0.029262	0.01114	1.1724	0.229465
VVTU19487_at	0.01568	0.03195	2.11827	1.08289	0.00844	-1.79033	-0.840226	0.0106	-1.40186	-0.487342	0.0108	-1.38637	-0.471312	0.01138	-1.32956	-0.410949	0.00972	-1.59686	-0.675238
VVTU19487_s_at	1.43065	9.70466	7.05286	2.81821	0.00515	-100	-6.64386	0.00416	-100	-6.64386	0.00456	-100	-6.64386	0.00452	-100	-6.64386	0.00519	-100	-6.64386
VVTU19490_at	0.00821325	0.00448127	-1.76277	-0.817844	0.00788	-1.00481	-0.00692273	0.0066	-1.17893	-0.237478	0.01063	1.35582	0.439166	0.01159	1.4622	0.548141	0.00781	-1.03995	-0.0565142
VVTU19495_at	0.00963059	0.0040334	-2.29649	-1.19943	0.00697	-1.1167	-0.159242	0.0115	1.50258	0.587442	0.00468	-1.64678	-0.719648	0.00991	1.27156	0.3466	0.01745	2.1833	1.12651
VVTU19495_s_at	2.9356	5.11391	1.81123	0.85697	3.92368	1.38641	0.471354	3.23182	1.16168	0.216213	2.80279	1.00033	0.000476011	1.62666	-1.74096	-0.799883	1.26705	-2.29254	-1.19695
VVTU19496_at	0.04512	0.02983	-1.4548	-0.540821	0.0421	-1.03334	-0.047315	0.05068	1.18514	0.245057	0.05367	1.24621	0.317547	0.04567	1.04922	0.0693172	0.06071	1.35978	0.443373
VVTU19497_at	0.01172	0.01104	-1.02117	-0.0302231	0.00977	-1.15635	-0.209578	0.00822	-1.35065	-0.433654	0.01591	1.42192	0.50784	0.01046	-1.08114	-0.112553	0.01416	1.22118	0.288276
VVTU19499_at	0.00930971	0.00644829	-1.38859	-0.473621	0.00874	-1.0273	-0.0388576	0.0127	1.43917	0.525237	0.00956	1.0764	0.106214	0.0084	-1.06909	-0.0963833	0.01052	1.14202	0.191588
VVTU19500_at	0.00684848	0.00999839	1.51794	0.602115	0.00714	1.08198	0.113674	0.00576	-1.12754	-0.173179	0.00691	1.05672	0.0795932	0.00435	-1.52038	-0.604432	0.0056	-1.21101	-0.276211
VVTU19500_s_at	0.32871	5.66925	17.9319	4.16446	0.01357	-23.3521	-4.54548	0.00676	-46.058	-5.52538	0.00453	-71.0181	-6.15011	0.00449	-71.4405	-6.15867	0.00458	-71.1744	-6.15329
VVTU19501_at	0.01398	0.01465	1.08941	0.123547	0.015	1.11316	0.154661	0.0154	1.16278	0.217578	0.01363	1.02161	0.0308446	0.01615	1.19748	0.260002	0.00687	-2.01414	-1.01016
VVTU19502_at	0.02685	0.02108	-1.22539	-0.293241	0.02588	-1.00015	-0.000216388	0.0293	1.15126	0.203214	0.02446	-1.0477	-0.0672257	0.02551	-1.01533	-0.0219487	0.0302	1.13681	0.184991
VVTU19505_at	0.00858087	0.00923555	1.11905	0.162274	0.00895	1.08246	0.114314	0.00628	-1.29573	-0.373765	0.0047	-1.74289	-0.801482	0.00969	1.17032	0.226903	0.01098	1.29346	0.371235
VVTU19508_at	0.01582	0.0161	1.05823	0.0816532	0.01534	1.00572	0.0082287	0.01283	-1.16879	-0.225016	0.02109	1.39702	0.482353	0.01645	1.07811	0.108504	0.01182	-1.32408	-0.40499
VVTU16772_at	1.73023	1.32918	-1.252	-0.324235	1.30804	-1.27523	-0.350757	1.32343	-1.239	-0.309176	1.87864	1.1376	0.185993	2.0757	1.24357	0.314488	2.36724	1.38268	0.467467
VVTU16773_at	3.35227	0.78224	-4.12177	-2.04326	2.84087	-1.13761	-0.186006	3.05541	-1.03977	-0.0562644	3.59206	1.12268	0.166947	5.80064	1.79369	0.842931	6.31214	1.90293	0.928222
VVTU16775_s_at	1.19586	1.43434	1.24707	0.318542	1.31942	1.14445	0.194654	1.14105	1.00684	0.00983444	1.00282	-1.13817	-0.186716	0.89023	-1.29588	-0.373932	1.16111	-1.01911	-0.0273098
VVTU16776_at	0.01509	0.01219	-1.1907	-0.25181	0.01683	1.1569	0.210264	0.01197	-1.19488	-0.256866	0.01105	-1.3034	-0.38228	0.01857	1.27575	0.351346	0.0171	1.14515	0.195537
VVTU16778_at	0.48758	0.33869	-1.3846	-0.469469	0.54413	1.15757	0.211099	0.51164	1.10725	0.146981	0.44364	-1.04898	-0.0689872	0.49495	1.05226	0.0734912	0.49791	1.03201	0.045457
VVTU16779_at	3.73765	2.45727	-1.46295	-0.54888	2.81605	-1.27957	-0.355659	3.03049	-1.16883	-0.225065	4.07561	1.14247	0.192156	4.29995	1.19254	0.254038	5.76681	1.55928	0.64088
VVTU16784_s_at	14.7171	8.05905	-1.75638	-0.812605	13.4387	-1.05577	-0.0782956	16.4239	1.17758	0.235825	19.3708	1.37904	0.463664	19.9013	1.40175	0.487229	20.0428	1.37633	0.460826
VVTU16785_at	0.02196	0.01226	-1.72293	-0.784864	0.0314	1.48292	0.568441	0.02121	1.01913	0.0273381	0.02429	1.15849	0.212246	0.0139	-1.52426	-0.608109	0.01632	-1.33181	-0.413388
VVTU16788_s_at	0.18629	0.37604	2.09879	1.06956	0.08679	-2.06933	-1.04916	0.09515	-1.85532	-0.891668	0.13895	-1.27958	-0.35567	0.13121	-1.36959	-0.453744	0.1903	1.03238	0.0459741
VVTU16791_at	1.04166	0.71049	-1.41011	-0.495808	0.95012	-1.05695	-0.0799071	1.15507	1.17008	0.226607	1.19795	1.20493	0.268949	0.99494	-1.00999	-0.014341	1.09351	1.06091	0.0853023
VVTU16792_at	0.42044	0.29674	-1.36273	-0.4465	0.35636	-1.13743	-0.185778	0.33192	-1.20042	-0.263539	0.44708	1.11414	0.155931	0.48588	1.19795	0.260568	0.55009	1.32225	0.402995
VVTU16793_at	0.61735	0.58483	-1.01528	-0.0218777	0.45949	-1.29529	-0.373275	0.49926	-1.17185	-0.228788	0.6283	1.06632	0.0926405	0.63882	1.07264	0.101166	0.82666	1.35325	0.436428
VVTU16796_at	0.65029	0.94445	1.51004	0.594587	0.6706	1.06967	0.0971658	0.63426	1.0292	0.0415234	0.52697	-1.17779	-0.236082	0.29435	-2.13125	-1.0917	0.36552	-1.76039	-0.815895
VVTU16797_s_at	0.56774	0.52954	-1.03118	-0.0442962	0.63356	1.15752	0.211037	0.5375	-1.00101	-0.00145639	0.48215	-1.12388	-0.168488	0.50804	-1.07806	-0.108437	0.59449	1.05823	0.0816532
VVTU16798_at	0.14123	0.01264	-10.7477	-3.42595	0.01616	-8.42762	-3.07513	0.01366	-9.79985	-3.29276	0.43074	3.1954	1.676	0.20724	1.52105	0.605068	0.09419	-1.48373	-0.569229
VVTU16801_at	0.51035	0.38065	-1.28952	-0.366834	0.57974	1.17831	0.236719	0.63433	1.31154	0.391262	0.46932	-1.03788	-0.0536396	0.44633	-1.10305	-0.141498	0.43371	-1.16435	-0.219525
VVTU16802_at	0.15391	0.08748	-1.69227	-0.75896	0.2129	1.43479	0.52084	0.18406	1.26187	0.335563	0.15487	1.05426	0.0762307	0.06086	-2.43985	-1.28679	0.14382	-1.05891	-0.08258
VVTU16803_at	0.50315	0.79463	1.64205	0.715498	0.49111	1.01246	0.0178649	0.37434	-1.2738	-0.349139	0.39397	-1.21893	-0.285615	0.40766	-1.19067	-0.251774	0.43476	-1.14515	-0.195537
VVTU16804_at	1.69707	1.05138	-1.55246	-0.634556	1.42206	-1.1505	-0.202261	1.48997	-1.07941	-0.110243	1.97569	1.21975	0.286585	1.93338	1.18094	0.239936	2.55968	1.52431	0.608156
VVTU16810_at	1.73694	1.12245	-1.48833	-0.573694	1.48065	-1.13094	-0.177522	1.39739	-1.17797	-0.236303	1.76151	1.06255	0.0875307	2.08237	1.24275	0.313536	2.42379	1.41025	0.495951
VVTU16813_at	0.11839	0.07113	-1.60083	-0.67882	0.11226	-1.01668	-0.0238657	0.10295	-1.08979	-0.12405	0.09651	-1.17077	-0.227458	0.15193	1.33033	0.411784	0.15097	1.28873	0.36595
VVTU16814_at	0.37653	0.341	-1.06198	-0.0867566	0.32416	-1.11981	-0.163254	0.36644	1.02693	0.0383378	0.43646	1.21452	0.280386	0.39277	1.08131	0.11278	0.30944	-1.20402	-0.267859
VVTU16815_at	0.45292	0.05559	-7.83608	-2.97013	0.58294	1.33505	0.416894	0.53597	1.24867	0.320392	0.4345	1.00511	0.0073534	0.49084	1.12338	0.167846	0.37947	-1.18103	-0.240046
VVTU16816_at	0.02117	0.01771	-1.14985	-0.201446	0.01804	-1.13138	-0.178084	0.02352	1.17233	0.229379	0.01687	-1.19823	-0.260905	0.02225	1.08928	0.123375	0.02002	-1.04629	-0.0652828
VVTU16817_at	1.13428	1.16545	1.06829	0.0953033	0.94922	-1.15202	-0.204166	0.88395	-1.21607	-0.282226	1.06663	-1.01498	-0.0214513	1.16612	1.06569	0.0917878	1.38756	1.23628	0.306006
VVTU16818_at	0.42497	0.35008	-1.16753	-0.22346	0.35634	-1.14974	-0.201308	0.32163	-1.2522	-0.324465	0.45063	1.111	0.151859	0.52084	1.27044	0.345328	0.7833	1.86275	0.897434
VVTU16819_at	0.2036	0.01366	-14.3299	-3.84095	0.07528	-2.60742	-1.38262	0.13026	-1.48128	-0.566844	0.24813	1.27689	0.352634	0.32648	1.66223	0.73312	0.44797	2.22367	1.15294
VVTU16819_x_at	0.28299	0.02768	-9.83169	-3.29744	0.19499	-1.39917	-0.484571	0.26861	1.00159	0.00229206	0.47577	1.76146	0.816772	0.7629	2.79453	1.48261	0.59229	2.11519	1.08079
VVTU16821_at	0.07678	0.06176	-1.19567	-0.257819	0.04219	-1.75449	-0.811052	0.08044	1.10552	0.144725	0.10283	1.40329	0.488813	0.08001	1.08028	0.111405	0.0822	1.08193	0.113607
VVTU16824_at	1.02611	1.25499	1.27165	0.346702	1.03742	1.04871	0.0686158	0.90368	-1.07607	-0.105772	1.02342	1.04499	0.0634891	0.82049	-1.20644	-0.270756	0.91941	-1.10432	-0.143158
VVTU16825_at	0.01973	0.02811	1.48134	0.566903	0.01255	-1.51548	-0.599775	0.01684	-1.10997	-0.150521	0.01736	-1.08444	-0.11695	0.01921	1.00936	0.0134408	0.02003	1.02618	0.0372838
VVTU16829_at	0.15582	0.12774	-1.17319	-0.230437	0.18494	1.23116	0.300018	0.17846	1.20858	0.273313	0.1252	-1.18787	-0.248377	0.14148	-1.06242	-0.0873542	0.08404	-1.83464	-0.875497
VVTU24899_at	0.0158	0.01996	1.31293	0.39279	0.00977	-1.55918	-0.640787	0.01849	1.23429	0.303681	0.01348	-1.11912	-0.162365	0.01428	-1.06737	-0.0940604	0.02003	1.28116	0.357451
VVTU24904_at	0.23687	0.19976	-1.14046	-0.189616	0.20042	-1.13943	-0.188312	0.23888	1.06417	0.0897286	0.23035	1.01888	0.0269841	0.24995	1.09385	0.129415	0.24887	1.06179	0.0864985
VVTU24905_at	0.09142	0.06634	-1.32545	-0.406482	0.05925	-1.48743	-0.572822	0.10446	1.20574	0.269919	0.11363	1.30228	0.38104	0.12255	1.38958	0.474649	0.05143	-1.75874	-0.814542
VVTU24909_at	0.61296	0.46821	-1.25915	-0.33245	0.20537	-2.87742	-1.52478	0.30127	-1.92819	-0.947247	0.86352	1.476	0.561693	0.68426	1.15718	0.210613	1.25454	2.06841	1.04852
VVTU24910_at	0.07289	0.23343	3.32977	1.73542	0.04847	-1.44979	-0.535844	0.09614	1.39172	0.476869	0.02723	-2.55461	-1.3531	0.01812	-3.88089	-1.95639	0.00966	-7.46599	-2.90033
VVTU24911_at	0.04059	0.02085	-1.87279	-0.905189	0.02428	-1.61214	-0.688977	0.02798	-1.37487	-0.459295	0.04279	1.10453	0.143433	0.05935	1.51561	0.599899	0.1203	2.99486	1.58249
VVTU24916_at	0.42583	0.30792	-1.33006	-0.411491	0.32366	-1.26839	-0.342998	0.40408	1.00132	0.0019031	0.5147	1.26639	0.340722	0.55135	1.34217	0.424567	0.38254	-1.10147	-0.13943
VVTU24917_s_at	0.35479	0.30394	-1.12269	-0.16696	0.15069	-2.26988	-1.18262	0.25212	-1.33361	-0.415337	0.32823	-1.03168	-0.0449956	0.45212	1.32098	0.401609	0.54835	1.56198	0.643376
VVTU24918_at	0.46524	0.64207	1.43489	0.52094	0.38857	-1.15428	-0.206993	0.45147	1.02398	0.0341875	0.46282	1.04229	0.0597567	0.3932	-1.14143	-0.190842	0.33059	-1.3925	-0.477677
VVTU24919_at	0.00864137	0.00790695	-1.05113	-0.0719411	0.00737	-1.13067	-0.177178	0.0058	-1.41113	-0.496851	0.00901	1.09259	0.127752	0.01025	1.22962	0.298213	0.0093	1.08819	0.12193
VVTU24924_at	0.2282	0.12991	-1.68948	-0.756579	0.15247	-1.44293	-0.529001	0.20711	-1.04417	-0.0623566	0.23674	1.08694	0.120272	0.29083	1.32111	0.401751	0.32448	1.43701	0.52307
VVTU24925_at	0.01324	0.01024	-1.2429	-0.31371	0.01225	-1.0415	-0.0586628	0.01231	-1.01901	-0.0271682	0.0108	-1.1695	-0.225892	0.01858	1.4553	0.541317	0.01308	-1.00103	-0.00148521
VVTU24928_at	0.64235	0.5046	-1.22435	-0.292016	0.4588	-1.34977	-0.432714	0.63834	1.04861	0.0684782	0.76973	1.2555	0.328262	0.69402	1.11998	0.163473	0.6479	1.01935	0.0276495
VVTU24932_at	0.47613	0.39095	-1.17134	-0.22816	0.98336	2.14232	1.09917	1.08965	2.41488	1.27195	0.13515	-3.36241	-1.7495	0.12955	-3.54554	-1.82601	0.08901	-5.29325	-2.40415
VVTU24933_at	0.10696	0.02787	-3.69109	-1.88405	0.01129	-9.13215	-3.19095	0.01623	-6.24481	-2.64266	0.02509	-4.06849	-2.02449	0.04171	-2.4738	-1.30673	0.55158	5.2115	2.3817
VVTU24935_at	0.03886	0.02866	-1.30406	-0.38301	0.0277	-1.35224	-0.435351	0.04244	1.15231	0.204529	0.03762	1.01443	0.0206693	0.04433	1.18253	0.241877	0.04424	1.15066	0.202462
VVTU24937_at	0.04266	0.10634	2.59148	1.37378	0.04815	1.17065	0.22731	0.0253	-1.59836	-0.676592	0.02707	-1.50402	-0.588824	0.02295	-1.79321	-0.842544	0.02027	-2.08229	-1.05817
VVTU24943_at	0.26055	0.17799	-1.40796	-0.493606	0.16972	-1.48006	-0.565656	0.23299	-1.05981	-0.0838056	0.27658	1.11218	0.15339	0.31906	1.26938	0.344124	0.36006	1.39657	0.481888
VVTU24945_at	0.56366	0.74981	1.3831	0.467905	0.38555	-1.4094	-0.495081	0.39917	-1.3382	-0.420294	0.55217	1.02638	0.037565	0.55834	1.02681	0.0381693	0.65013	1.16566	0.221147
VVTU24952_at	0.57756	0.77239	1.39045	0.475552	0.48735	-1.1425	-0.192194	0.54317	-1.00768	-0.0110376	0.36868	-1.49518	-0.580319	0.63045	1.13152	0.178262	0.48859	-1.16967	-0.226102
VVTU24956_at	0.07025	0.08872	1.31305	0.392922	0.05501	-1.23121	-0.300077	0.08025	1.20532	0.269416	0.07866	1.17318	0.230424	0.05144	-1.31738	-0.397672	0.0399	-1.74216	-0.800877
VVTU24957_at	0.16819	0.19335	1.19529	0.257361	0.12631	-1.28363	-0.360229	0.13403	-1.18917	-0.249955	0.14677	-1.09369	-0.129204	0.18526	1.14183	0.191348	0.20194	1.21344	0.279103
VVTU24958_x_at	0.44124	0.2528	-1.6787	-0.747344	0.32464	-1.31033	-0.38993	0.44737	1.06985	0.0974085	0.46048	1.09342	0.128848	0.53627	1.25986	0.333263	0.67595	1.5482	0.630592
VVTU24962_at	0.29739	0.23034	-1.24175	-0.312375	0.27498	-1.04264	-0.0602411	0.27107	-1.03971	-0.0561812	0.24098	-1.17788	-0.236193	0.3521	1.2273	0.295488	0.38893	1.32168	0.402373
VVTU24964_at	0.0201	0.00943074	-2.04971	-1.03542	0.01028	-1.88457	-0.914235	0.00565	-3.36864	-1.75217	0.01966	1.02485	0.0354128	0.03123	1.61063	0.687625	0.04333	2.17895	1.12363
VVTU24966_at	0.23875	0.23375	1.01797	0.025695	0.17686	-1.30144	-0.380109	0.19486	-1.16114	-0.215542	0.2161	-1.05445	-0.0764907	0.22241	-1.03553	-0.0503694	0.37753	1.5981	0.676358
VVTU24969_at	0.49567	0.45431	-1.04936	-0.0695097	0.41808	-1.14299	-0.192813	0.59504	1.26674	0.34112	0.45976	-1.02899	-0.041229	0.46241	-1.03408	-0.0483478	0.48567	-1.00986	-0.0141553
VVTU24973_at	0.1174	0.10233	-1.10344	-0.142008	0.14477	1.2791	0.355129	0.1197	1.07591	0.105557	0.10653	-1.05185	-0.072929	0.09487	-1.19378	-0.255537	0.10686	-1.08704	-0.120405
VVTU24974_at	0.16251	0.48272	3.0885	1.62691	0.05783	-2.70926	-1.4379	0.06406	-2.40396	-1.26541	0.05725	-2.70913	-1.43783	0.07082	-2.21363	-1.14641	0.07119	-2.25873	-1.17551
VVTU24976_at	0.28502	0.28543	1.04123	0.0582888	0.23448	-1.17186	-0.2288	0.3193	1.1821	0.241352	0.30977	1.13871	0.1874	0.2021	-1.36047	-0.444105	0.18326	-1.53898	-0.621974
VVTU24977_at	0.11725	0.13346	1.1835	0.24306	0.08274	-1.36614	-0.450105	0.08902	-1.24827	-0.31993	0.11172	-1.00172	-0.0024793	0.13777	1.21798	0.28449	0.13753	1.18539	0.245362
VVTU24978_at	0.19782	0.13926	-1.36622	-0.45019	0.12035	-1.58467	-0.664182	0.15646	-1.19824	-0.260917	0.23952	1.26859	0.343226	0.23108	1.21087	0.276044	0.2847	1.45441	0.540434
VVTU24979_at	0.1022	0.10583	1.07666	0.106563	0.06868	-1.43466	-0.520709	0.12085	1.24774	0.319317	0.12431	1.27435	0.349762	0.10799	1.09532	0.131352	0.06552	-1.54349	-0.626196
VVTU16830_at	0.00621827	0.00768628	1.28518	0.36197	0.0053	-1.13042	-0.176859	0.00738	1.25184	0.32405	0.00499	-1.19011	-0.251095	0.00589	-1.01906	-0.027239	0.00504	-1.22101	-0.288075
VVTU16831_at	1.57785	1.2864	-1.1797	-0.23842	1.50992	-1.00743	-0.0106796	1.36757	-1.0934	-0.128821	1.53139	1.01688	0.0241494	1.73736	1.14139	0.190792	1.82698	1.17019	0.226743
VVTU16835_at	0.04451	0.01151	-3.72124	-1.89578	0.00902	-4.75967	-2.25086	0.01284	-3.28666	-1.71662	0.01622	-2.61858	-1.38878	0.01917	-2.24066	-1.16392	0.20012	4.54332	2.18375
VVTU34967_s_at	0.32649	0.46531	1.4818	0.567351	0.3836	1.21873	0.285379	0.29207	-1.05938	-0.0832202	0.35279	1.13212	0.179027	0.15501	-2.03194	-1.02286	0.12769	-2.53014	-1.33922
VVTU16840_at	0.83463	0.48827	-1.64406	-0.717263	0.55484	-1.4502	-0.536252	0.76675	-1.03158	-0.0448557	1.04064	1.30634	0.38553	0.9497	1.17951	0.238188	1.18062	1.42956	0.515571
VVTU16843_at	0.15323	0.08076	-1.8248	-0.867738	0.0731	-2.02073	-1.01488	0.09721	-1.49378	-0.578968	0.19116	1.30709	0.386358	0.19148	1.29539	0.373387	0.27793	1.83311	0.874293
VVTU16844_at	0.79744	0.68865	-1.11372	-0.155387	0.69025	-1.11378	-0.155464	0.6938	-1.08925	-0.123335	0.74646	-1.01962	-0.0280316	0.87375	1.1358	0.183709	0.93981	1.19105	0.252234
VVTU16846_at	0.21455	0.20127	-1.02523	-0.0359476	0.12624	-1.6385	-0.712376	0.16133	-1.26034	-0.333813	0.23156	1.13079	0.177331	0.21819	1.05419	0.0761349	0.30308	1.42763	0.513622
VVTU16847_at	0.01684	0.01469	-1.1029	-0.141302	0.01586	-1.02376	-0.0338775	0.01616	1.01257	0.0180216	0.01704	1.06002	0.0840915	0.01381	-1.17684	-0.234918	0.02001	1.20077	0.26396
VVTU16848_at	0.20248	0.25053	1.28651	0.363463	0.21302	1.0913	0.126048	0.24785	1.29169	0.36926	0.16893	-1.14394	-0.194011	0.1746	-1.11874	-0.161875	0.13812	-1.45055	-0.5366
VVTU16850_at	0.58717	0.51864	-1.08889	-0.122858	0.37439	-1.51197	-0.59643	0.34615	-1.60758	-0.684891	0.66235	1.18187	0.241071	0.65058	1.14854	0.199801	0.90869	1.564	0.645241
VVTU16852_s_at	0.79981	1.50582	1.95751	0.96902	1.58451	2.05496	1.03911	0.94995	1.25328	0.325709	0.35306	-2.16218	-1.11249	0.26495	-2.91215	-1.54208	0.29213	-2.70912	-1.43782
VVTU16853_at	2.51212	2.46319	1.01947	0.0278193	2.49035	1.02829	0.0402472	2.06967	-1.15028	-0.201985	2.24966	-1.06579	-0.0919232	2.40122	-1.00925	-0.0132836	2.96649	1.19341	0.25509
VVTU16856_x_at	1.28191	0.0041243	-100	-6.64386	0.61123	-2.01481	-1.01064	0.91407	-1.3244	-0.405339	2.11261	1.73274	0.793055	2.22902	1.8088	0.855033	2.46913	1.95341	0.965995
VVTU16857_at	0.42861	0.37475	-1.10002	-0.13753	0.19832	-2.08352	-1.05902	0.38559	-1.05342	-0.0750808	0.5443	1.33055	0.412023	0.57781	1.39746	0.482807	0.37554	-1.12932	-0.175454
VVTU16858_at	0.90784	0.8564	-1.01956	-0.0279467	0.90395	1.03284	0.0466168	0.91155	1.05951	0.0833972	0.7334	-1.18145	-0.240559	0.92425	1.05534	0.0777079	0.92124	1.02554	0.0363838
VVTU16859_at	0.08122	0.0414	-1.88711	-0.916179	0.03098	-2.52724	-1.33756	0.0334	-2.30455	-1.20449	0.04701	-1.64915	-0.721723	0.10701	1.36563	0.449567	0.16412	2.04202	1.03
VVTU16861_at	0.75939	0.29477	-2.47779	-1.30905	0.59909	-1.22201	-0.289256	0.56429	-1.27534	-0.350882	0.61775	-1.17327	-0.230535	0.91543	1.24961	0.321478	1.1116	1.47935	0.564963
VVTU16862_at	3.4909	4.6376	1.38125	0.465974	3.78403	1.12438	0.16913	3.3751	1.0202	0.028852	3.41504	1.02496	0.0355676	2.19189	-1.53642	-0.619573	3.22806	-1.07006	-0.0976917
VVTU16869_s_at	0.38764	0.46406	1.2447	0.315798	0.38342	1.026	0.0370307	0.31096	-1.18138	-0.240473	0.36247	-1.0207	-0.0295589	0.34252	-1.09178	-0.126682	0.38114	-1.00636	-0.00914649
VVTU16873_s_at	0.23393	0.01479	-15.2172	-3.92763	0.01655	-13.6308	-3.7688	0.0219	-10.1219	-3.33941	1.17858	5.27862	2.40016	0.04503	-5.0118	-2.32533	0.10538	-2.19654	-1.13523
VVTU16873_x_at	0.47379	0.0361	-12.6219	-3.65785	0.5135	1.12422	0.168924	0.57998	1.29171	0.369282	0.68389	1.51234	0.596783	0.75495	1.65174	0.723987	0.80907	1.7258	0.787265
VVTU16874_at	0.31733	0.3504	1.14809	0.199236	0.30663	1.00231	0.00332878	0.33606	1.11749	0.160262	0.27926	-1.08456	-0.11711	0.24294	-1.26006	-0.333492	0.27702	-1.13348	-0.180759
VVTU16876_at	0.12346	0.05484	-2.16525	-1.11453	0.10345	-1.15049	-0.202248	0.12224	1.04481	0.0632406	0.1685	1.42994	0.515955	0.12128	1.01831	0.0261768	0.14447	1.1826	0.241962
VVTU16881_at	0.07632	0.03662	-2.00419	-1.00302	0.05336	-1.37876	-0.463371	0.04074	-1.77522	-0.827998	0.07105	-1.0252	-0.0359054	0.11918	1.61883	0.694951	0.13133	1.73911	0.798349
VVTU16884_x_at	0.04024	0.03077	-1.25766	-0.330742	0.02539	-1.528	-0.611645	0.02586	-1.47441	-0.560138	0.05489	1.42914	0.515147	0.05184	1.33548	0.417358	0.07264	1.8244	0.867422
VVTU16885_at	0.01254	0.00987735	-1.221	-0.288063	0.00692	-1.74571	-0.803814	0.01236	1.0401	0.0567222	0.01636	1.36739	0.451425	0.01353	1.11826	0.161256	0.01451	1.16942	0.225793
VVTU16889_at	0.13404	0.14367	1.11439	0.156254	0.17205	1.33136	0.412901	0.10924	-1.16289	-0.217715	0.08272	-1.54663	-0.629128	0.16148	1.24878	0.320519	0.083	-1.59809	-0.676349
VVTU16890_at	0.54585	0.40786	-1.28718	-0.364214	0.42707	-1.2322	-0.301236	0.55587	1.07457	0.103759	0.62481	1.1993	0.262193	0.54157	1.02848	0.0405137	0.63208	1.17027	0.226841
VVTU16892_at	0.36921	0.29158	-1.21789	-0.284384	0.30586	-1.16376	-0.218794	0.32663	-1.07126	-0.0993087	0.3144	-1.12085	-0.164593	0.38776	1.08865	0.12254	0.53331	1.45979	0.545761
VVTU16894_at	0.33732	0.38228	1.17833	0.236744	0.56081	1.72453	0.786203	0.51205	1.60181	0.679703	0.20653	-1.55884	-0.640473	0.10124	-3.21406	-1.6844	0.07756	-4.30356	-2.10553
VVTU16896_at	0.02224	0.02169	1.01389	0.0199011	0.01822	-1.17651	-0.234514	0.0215	1.01997	0.0285267	0.02332	1.09864	0.135719	0.02052	-1.04528	-0.0638894	0.02495	1.13379	0.181153
VVTU4756_at	1.09819	1.21428	1.14963	0.20117	0.91754	-1.15388	-0.206493	1.17025	1.12444	0.169207	1.13531	1.08315	0.115233	0.9621	-1.10115	-0.139011	0.95788	-1.13445	-0.181993
VVTU4757_at	1.40216	1.27356	-1.05892	-0.0825936	1.52722	1.12979	0.176055	1.27516	-1.04207	-0.0594522	1.1526	-1.1611	-0.215492	1.36271	1.00743	0.0106796	1.60072	1.15373	0.206306
VVTU4758_s_at	0.86221	0.87151	1.05094	0.0716803	0.74399	-1.11725	-0.159952	0.5824	-1.40299	-0.488505	0.68862	-1.19505	-0.257071	1.09826	1.32039	0.400964	1.09421	1.28255	0.359015
VVTU4759_s_at	0.03621	0.04169	1.19706	0.259495	0.03301	-1.05752	-0.0806849	0.03669	1.06922	0.0965587	0.02976	-1.16154	-0.216039	0.03227	-1.08256	-0.114447	0.03019	-1.187	-0.24732
VVTU4760_at	2.1297	2.05436	1.00294	0.0042353	1.83461	-1.11913	-0.162378	1.85328	-1.08904	-0.123057	2.25932	1.1115	0.152508	1.88418	-1.0904	-0.124857	2.52387	1.19766	0.260218
VVTU4761_at	2.04476	4.87458	2.47864	1.30955	1.44181	-1.36723	-0.451256	2.18078	1.1254	0.170438	2.51678	1.2896	0.366924	0.74997	-2.63019	-1.39517	0.47552	-4.25485	-2.08911
VVTU4762_at	0.30108	0.34925	1.2061	0.27035	0.24887	-1.16629	-0.221927	0.25765	-1.10741	-0.147189	0.32636	1.13572	0.183607	0.32149	1.10687	0.146486	0.2823	-1.05532	-0.0776805
VVTU4763_at	2.89196	2.59605	-1.07143	-0.0995376	3.04266	1.09133	0.126087	2.67277	-1.02541	-0.0362009	3.9382	1.42677	0.512753	1.8546	-1.50429	-0.589083	2.79762	-1.02286	-0.0326087
VVTU4764_at	1.84558	0.92392	-1.92124	-0.942038	1.52356	-1.16782	-0.223818	1.60938	-1.08677	-0.120047	1.81978	1.03309	0.0469659	2.05145	1.15223	0.204429	2.12084	1.16135	0.215803
VVTU4765_at	0.74705	0.66969	-1.0729	-0.101516	0.44285	-1.62628	-0.701576	0.74902	1.05798	0.0813124	0.785	1.10095	0.138749	0.79913	1.10886	0.149077	0.88856	1.20205	0.265497
VVTU4767_at	2.25635	2.26662	1.04445	0.0627434	2.17525	-1.00001	-1.44269e-05	2.07172	-1.03215	-0.0456526	2.23062	1.03578	0.0507176	1.97349	-1.10296	-0.14138	2.36	1.05704	0.08003
VVTU4768_at	0.05608	0.06704	1.24285	0.313652	0.04551	-1.188	-0.248535	0.05277	-1.00709	-0.0101926	0.04688	-1.14185	-0.191373	0.05305	-1.01972	-0.0281731	0.05923	1.06734	0.0940198
VVTU4769_at	0.04638	0.05084	1.13981	0.188793	0.06079	1.35972	0.44331	0.05262	1.19722	0.259688	0.0252	-1.75668	-0.812851	0.03877	-1.15394	-0.206568	0.02966	-1.5471	-0.629566
VVTU4769_s_at	0.10298	0.10416	1.05161	0.0725998	0.09374	-1.0591	-0.0828388	0.07067	-1.38094	-0.465651	0.09823	-1.00058	-0.000836521	0.1273	1.28144	0.357766	0.10998	1.07934	0.110149
VVTU4769_x_at	0.08063	0.08757	1.12916	0.17525	0.09926	1.27698	0.352736	0.08004	1.04749	0.0669365	0.05156	-1.49265	-0.577876	0.07808	1.00379	0.00545748	0.05736	-1.39105	-0.476174
VVTU4770_at	0.02832	0.02924	1.07322	0.101946	0.02863	1.0485	0.0683269	0.02236	-1.20015	-0.263215	0.01867	-1.44795	-0.534012	0.03167	1.15901	0.212893	0.03146	1.12273	0.167011
VVTU4770_x_at	0.03906	0.03161	-1.1888	-0.249506	0.04409	1.17067	0.227334	0.03334	-1.11045	-0.151144	0.0311	-1.19868	-0.261447	0.04124	1.09435	0.130074	0.04412	1.14129	0.190665
VVTU4771_s_at	1.03182	1.12756	1.13619	0.184204	1.29706	1.30391	0.382844	0.97074	-1.00732	-0.0105221	0.83021	-1.18622	-0.246372	1.04667	1.05152	0.0724763	0.6922	-1.475	-0.560715
VVTU4772_at	0.47994	0.4946	1.07146	0.099578	0.51849	1.12058	0.164246	0.57147	1.25643	0.32933	0.46559	1.0164	0.0234683	0.37132	-1.24689	-0.318334	0.34936	-1.35934	-0.442906
VVTU4773_at	2.6775	2.32246	-1.10883	-0.149038	2.51282	-1.02724	-0.0387733	2.50327	-1.01365	-0.0195596	2.79432	1.09345	0.128887	2.51962	-1.02514	-0.0358209	2.86923	1.08298	0.115007
VVTU4774_at	0.87559	0.86318	1.02499	0.0356098	0.68108	-1.23939	-0.30963	0.71148	-1.16628	-0.221914	0.75704	-1.10389	-0.142596	0.99196	1.17437	0.231887	1.09782	1.26713	0.341565
VVTU4776_at	0.07969	0.17692	2.30842	1.20691	0.06396	-1.20114	-0.264404	0.02492	-3.03002	-1.59933	0.01921	-3.95979	-1.98542	0.02071	-3.71252	-1.8924	0.02548	-3.0946	-1.62975
VVTU4777_at	0.61653	0.5702	-1.03995	-0.0565142	0.6352	1.06869	0.0958434	0.67313	1.15208	0.204241	0.5989	1.01777	0.0254116	0.5831	-1.02	-0.0285692	0.50189	-1.21552	-0.281574
VVTU4778_at	2.10752	1.10003	-1.84268	-0.881806	1.81902	-1.11696	-0.159578	2.32255	1.16286	0.217677	2.06812	1.02815	0.0400508	3.09443	1.52202	0.605987	2.19455	1.05235	0.0736146
VVTU4779_s_at	0.79571	0.7503	-1.02	-0.0285692	0.57625	-1.33122	-0.412749	0.50208	-1.50191	-0.586798	0.84899	1.1179	0.160791	1.1151	1.45268	0.538717	0.97944	1.24398	0.314963
VVTU4781_at	0.52013	1.52147	3.04138	1.60473	0.50303	1.00317	0.00456611	0.32556	-1.51405	-0.598413	0.14537	-3.41485	-1.77182	0.48607	-1.03228	-0.0458343	0.1987	-2.59017	-1.37305
VVTU4783_at	0.04171	0.06484	1.61639	0.692775	0.02334	-1.72273	-0.784697	0.02859	-1.38258	-0.467363	0.03357	-1.18569	-0.245727	0.03357	-1.19869	-0.261459	0.02627	-1.57064	-0.651353
VVTU4784_at	1.72933	0.7532	-2.20827	-1.14292	1.7135	1.02778	0.0395315	1.88284	1.14887	0.200216	1.7715	1.07328	0.102026	2.30882	1.38395	0.468792	1.96379	1.14764	0.19867
VVTU4785_at	1.46505	1.28951	-1.09273	-0.127937	1.18792	-1.18897	-0.249712	1.54377	1.1119	0.153027	1.62329	1.1609	0.215244	1.33687	-1.05719	-0.0802347	1.48499	1.02437	0.0347369
VVTU4786_at	0.66744	0.39164	-1.63911	-0.712913	0.65437	1.01697	0.0242771	0.7164	1.13261	0.179651	1.07059	1.68057	0.748951	0.44804	-1.4371	-0.52316	0.35682	-1.85091	-0.888235
VVTU4789_at	0.43046	0.63859	1.54245	0.625224	0.15142	-2.74066	-1.45452	0.10067	-4.05241	-2.01878	0.26954	-1.52425	-0.6081	0.31694	-1.31021	-0.389798	1.07391	2.52129	1.33416
VVTU4790_at	0.53742	0.57923	1.12061	0.164284	0.51965	1.00298	0.00429284	0.44241	-1.15122	-0.203164	0.48258	-1.06291	-0.0880194	0.49652	-1.04415	-0.062329	0.55636	1.04622	0.0651863
VVTU4791_at	0.99852	0.86609	-1.10886	-0.149077	1.29531	1.34558	0.428228	1.25495	1.32618	0.407277	0.99763	1.04679	0.065972	0.7474	-1.28883	-0.366062	0.66916	-1.47653	-0.562211
VVTU4792_at	0.26597	0.04521	-5.65852	-2.50042	0.33923	1.323	0.403813	0.35689	1.41595	0.50177	0.15888	-1.59772	-0.676015	0.50155	1.95477	0.966999	0.11432	-2.30215	-1.20298
VVTU29720_at	0.00815635	0.00440058	-1.78266	-0.834032	0.00648	1.0931	0.128425	0.00603	1.03357	0.0476361	0.00472	-1.60971	-0.686801	0.01175	1.98079	0.986076	0.00955	1.56849	0.649376
VVTU29721_at	0.03424	0.0292	-1.12786	-0.173588	0.02717	-1.21507	-0.281039	0.03779	1.16458	0.21981	0.02954	-1.10637	-0.145834	0.02604	-1.26862	-0.34326	0.05334	1.57441	0.654811
VVTU29726_at	0.59015	0.24909	-2.27868	-1.1882	0.51736	-1.09969	-0.137097	0.75812	1.35553	0.438857	0.52226	-1.07851	-0.10904	0.79472	1.39593	0.481227	0.70298	1.20384	0.267644
VVTU29728_s_at	3.23072	3.18563	1.02521	0.0359195	3.36131	1.07921	0.109976	3.54856	1.15901	0.212893	3.53874	1.14763	0.198658	2.8435	-1.09606	-0.132327	2.35443	-1.35778	-0.44125
VVTU29734_at	0.06024	0.05194	-1.11539	-0.157548	0.05367	-1.08199	-0.113687	0.05435	-1.05041	-0.0709526	0.0459	-1.25245	-0.324753	0.06561	1.12911	0.175186	0.0753	1.26331	0.337209
VVTU29741_s_at	5.21359	7.71773	1.53911	0.622096	7.76513	1.54492	0.627532	5.33286	1.07934	0.110149	4.7285	-1.05236	-0.0736283	3.42583	-1.46812	-0.55397	3.10022	-1.66402	-0.734673
VVTU29743_s_at	0.21338	0.14241	-1.44108	-0.52715	0.03549	-5.79716	-2.53535	0.02553	-7.92157	-2.98579	1.1946	5.86565	2.55229	0.01832	-11.2363	-3.49009	0.00897	-23.5278	-4.5563
VVTU29744_s_at	0.70842	0.51614	-1.32011	-0.400658	0.52145	-1.30974	-0.38928	0.58784	-1.14208	-0.191664	0.76126	1.12588	0.171053	0.85504	1.25114	0.323243	0.97424	1.38983	0.474908
VVTU29746_s_at	0.59433	0.45953	-1.24393	-0.314905	0.20498	-2.79531	-1.48301	0.30999	-1.81697	-0.861535	0.56171	-1.00988	-0.0141839	1.24997	2.1801	1.12439	2.22398	3.78169	1.91903
VVTU29749_at	0.29982	0.18559	-1.55378	-0.635782	0.32489	1.124	0.168642	0.28953	1.01897	0.0271116	0.34526	1.20651	0.27084	0.29444	1.01799	0.0257234	0.3179	1.07157	0.0997261
VVTU29753_at	0.827	0.90635	1.13948	0.188376	0.82017	1.02871	0.0408363	0.80112	1.02217	0.0316352	0.77959	-1.01249	-0.0179077	0.7809	-1.02164	-0.0308869	0.68186	-1.20012	-0.263179
VVTU29753_x_at	0.84377	0.95755	1.17993	0.238701	0.83628	1.02807	0.0399385	0.82627	1.03332	0.0472871	0.77247	-1.04253	-0.0600889	0.78688	-1.03443	-0.048836	0.69325	-1.20433	-0.268231
VVTU29756_s_at	0.41541	0.17279	-2.31226	-1.2093	0.43136	1.07709	0.107139	0.42459	1.0785	0.109026	0.37713	-1.05134	-0.0722293	0.56598	1.41231	0.498057	0.48598	1.18228	0.241572
VVTU29760_at	0.09773	0.06875	-1.36718	-0.451203	0.08387	-1.12337	-0.167833	0.07367	-1.25725	-0.330272	0.10185	1.0919	0.126841	0.10781	1.14351	0.193469	0.14589	1.50866	0.593268
VVTU29763_s_at	1.46021	2.04741	1.45783	0.543822	1.70935	1.21425	0.280065	1.5795	1.1414	0.190804	1.21198	-1.14993	-0.201546	1.05809	-1.33132	-0.412857	0.9665	-1.49495	-0.580097
VVTU29765_at	0.18245	0.08544	-2.05376	-1.03827	0.08922	-1.97135	-0.979184	0.19192	1.11	0.15056	0.28645	1.645	0.718088	0.28238	1.60437	0.682007	0.25834	1.431	0.517024
VVTU29770_at	0.10322	0.18869	1.90067	0.926508	0.12915	1.29783	0.376101	0.10454	1.06866	0.0958029	0.06831	-1.44212	-0.528191	0.04707	-2.11566	-1.08111	0.04514	-2.26249	-1.17791
VVTU29770_x_at	0.21359	0.36266	1.76533	0.819938	0.25532	1.23992	0.310247	0.16717	-1.21088	-0.276056	0.10402	-1.95978	-0.970692	0.10606	-1.94273	-0.958085	0.09257	-2.28314	-1.19102
VVTU29772_at	0.00863361	0.00531676	-1.56181	-0.643219	0.00928	1.11508	0.157147	0.01066	1.30308	0.381926	0.00797	-1.03454	-0.0489894	0.01071	1.28622	0.363137	0.00646	-1.32195	-0.402668
VVTU29775_x_at	0.27044	0.15909	-1.635	-0.709291	0.28159	1.08003	0.111071	0.27023	1.05439	0.0764086	0.28122	1.08951	0.123679	0.25231	-1.03401	-0.0482501	0.34273	1.28078	0.357023
VVTU29776_x_at	0.45237	0.38386	-1.13347	-0.180746	0.59261	1.35883	0.442365	0.39775	-1.07783	-0.10813	0.47819	1.10754	0.147359	0.35798	-1.21907	-0.285781	0.23249	-1.92529	-0.945076
VVTU29807_at	0.00899592	0.00793999	-1.0897	-0.123931	0.00831	-1.04348	-0.0614029	0.00702	-1.21453	-0.280398	0.00868	1.01113	0.0159685	0.00751	-1.15549	-0.208505	0.0141	1.58406	0.663627
VVTU29808_x_at	0.00976708	0.00762889	-1.23136	-0.300253	0.00937	-1.00511	-0.0073534	0.01327	1.43408	0.520126	0.01531	1.64233	0.715744	0.00593	-1.58989	-0.668927	0.00501	-1.92861	-0.947561
VVTU29810_s_at	0.689	1.25135	1.88832	0.917103	1.27665	1.92197	0.942586	0.80165	1.22772	0.295982	0.28187	-2.33304	-1.22221	0.19059	-3.48742	-1.80216	0.28662	-2.37864	-1.25014
VVTU29813_at	0.06788	0.04216	-1.54851	-0.630881	0.06921	1.05768	0.0809032	0.06355	-1.01218	-0.0174659	0.07044	1.08734	0.120803	0.07232	1.10441	0.143276	0.09193	1.36874	0.452848
VVTU29814_at	0.0996	0.17996	1.87852	0.909596	0.10963	1.14167	0.191146	0.09641	1.02138	0.0305197	0.0461	-2.06207	-1.04409	0.04246	-2.26309	-1.17829	0.03499	-2.81692	-1.49412
VVTU29816_x_at	1.26586	0.89943	-1.35364	-0.436844	1.17389	-1.03959	-0.0560147	1.13322	-1.05862	-0.0821848	1.25604	1.0396	0.0560285	1.56491	1.28148	0.357811	1.37849	1.10053	0.138198
VVTU29819_at	0.00862661	0.01186	1.42888	0.514885	0.00935	1.12437	0.169117	0.00417	-2.04394	-1.03135	0.00847	1.02832	0.0402893	0.00987	1.1861	0.246226	0.00723	-1.18141	-0.24051
VVTU29822_s_at	0.2576	0.72326	2.91922	1.54558	0.22556	-1.10098	-0.138788	0.02461	-9.92125	-3.31052	0.43493	1.76898	0.822918	0.00695	-35.7764	-5.16093	0.01251	-20.3719	-4.34851
VVTU29822_x_at	0.01226	0.00950262	-1.24079	-0.311259	0.01159	-1.01975	-0.0282155	0.01454	1.25114	0.323243	0.01255	1.07222	0.100601	0.01416	1.19752	0.26005	0.00871	-1.39205	-0.477211
VVTU29825_s_at	0.00889897	0.00818688	-1.04545	-0.0641241	0.01077	1.25493	0.327607	0.00725	-1.16324	-0.218149	0.01006	1.18502	0.244911	0.00857	-1.00154	-0.00222004	0.00674	-1.30605	-0.38521
VVTU29825_x_at	0.07129	0.05772	-1.1879	-0.248413	0.08617	1.25378	0.326284	0.0657	-1.0284	-0.0404015	0.05897	-1.15394	-0.206568	0.08167	1.18751	0.24794	0.07318	1.03738	0.0529445
VVTU32449_x_at	0.01082	0.01427	1.3715	0.455755	0.01124	1.07798	0.10833	0.01093	1.06598	0.0921804	0.01031	-1.0015	-0.00216242	0.01096	1.05062	0.071241	0.00505	-2.11945	-1.08369
VVTU32452_at	0.73521	0.21671	-3.26298	-1.70619	0.36776	-1.92731	-0.946589	0.33314	-2.09149	-1.06453	0.85325	1.21594	0.282072	1.07373	1.51389	0.59826	1.34725	1.85192	0.889022
VVTU32453_x_at	0.98331	0.3649	-2.59181	-1.37396	1.10094	1.16136	0.215815	1.0328	1.10831	0.148361	1.17833	1.25552	0.328285	1.3282	1.40017	0.485602	1.35582	1.39346	0.478672
VVTU32454_at	0.07066	0.05846	-1.1624	-0.217107	0.06723	-1.01319	-0.0189047	0.05663	-1.18239	-0.241706	0.06669	-1.01113	-0.0159685	0.08109	1.18969	0.250586	0.09112	1.30338	0.382258
VVTU32458_at	0.01767	0.01949	1.14677	0.197576	0.01459	-1.16753	-0.22346	0.01806	1.07867	0.109254	0.0127	-1.32781	-0.409049	0.02201	1.29134	0.368869	0.0223	1.2755	0.351063
VVTU32459_at	0.04127	0.02055	-1.93188	-0.950005	0.04488	1.12801	0.17378	0.03926	1.0037	0.00532812	0.03994	1.01396	0.0200007	0.05129	1.28812	0.365267	0.04576	1.12044	0.164065
VVTU32459_x_at	0.2036	0.10863	-1.8026	-0.850079	0.21445	1.09259	0.127752	0.20731	1.07444	0.103585	0.22313	1.14825	0.199437	0.24705	1.25784	0.330948	0.26572	1.31901	0.399456
VVTU32460_at	0.57138	0.33585	-1.63629	-0.710428	0.33478	-1.6454	-0.718438	0.50543	-1.07134	-0.0994164	0.76927	1.41062	0.496329	0.74723	1.35563	0.438963	0.74688	1.32103	0.401663
VVTU32461_x_at	0.01617	0.0199	1.27951	0.355591	0.01322	-1.17978	-0.238518	0.0218	1.42251	0.508439	0.00894	-1.72649	-0.787842	0.01362	-1.14596	-0.196557	0.0161	1.00587	0.00844386
VVTU32464_s_at	0.70508	0.38181	-1.77613	-0.828737	0.52083	-1.30512	-0.384182	0.63994	-1.04417	-0.0623566	0.72506	1.07742	0.107581	1.00583	1.47875	0.564378	0.9216	1.32095	0.401576
VVTU32466_at	0.05594	0.03996	-1.34657	-0.429289	0.06282	1.16478	0.220057	0.05384	1.01561	0.0223465	0.06111	1.1444	0.194591	0.04811	-1.12188	-0.165918	0.05984	1.08107	0.11246
VVTU32467_at	0.00995052	0.00996303	1.04103	0.0580116	0.00915	-1.04895	-0.0689459	0.00859	-1.09821	-0.135154	0.01434	1.5099	0.594453	0.00818	-1.17335	-0.230633	0.00632	-1.55847	-0.64013
VVTU32467_x_at	0.01665	0.01777	1.10972	0.150196	0.01717	1.06992	0.0975029	0.01656	1.04974	0.070032	0.01335	-1.19018	-0.25118	0.01403	-1.14496	-0.195297	0.01641	-1.0041	-0.00590296
VVTU32469_s_at	0.56572	0.70426	1.29435	0.372228	0.33997	-1.60421	-0.681863	0.42745	-1.25424	-0.326813	0.58423	1.08202	0.113727	0.73282	1.34279	0.425234	0.54664	-1.02404	-0.0342721
VVTU32469_x_at	0.0287	0.03592	1.30095	0.379566	0.01505	-1.83819	-0.878286	0.01426	-1.90822	-0.932228	0.03364	1.22794	0.29624	0.04004	1.44595	0.532018	0.0249	-1.14064	-0.189844
VVTU32471_s_at	0.75187	0.99724	1.37903	0.463654	0.59617	-1.21584	-0.281953	0.49173	-1.44904	-0.535097	0.69157	-1.03766	-0.0533338	0.69477	-1.04398	-0.0620941	0.93137	1.25189	0.324108
VVTU32473_at	0.0822	0.09779	1.23702	0.306869	0.04043	-1.95991	-0.970787	0.06226	-1.25103	-0.323116	0.06784	-1.15644	-0.20969	0.09215	1.16212	0.216759	0.10537	1.29558	0.373598
VVTU32476_x_at	0.25248	0.20524	-1.18314	-0.242621	0.25602	1.05184	0.0729153	0.22507	-1.06309	-0.0882637	0.23516	-1.02474	-0.0352579	0.22627	-1.07644	-0.106268	0.32588	1.30442	0.383408
VVTU32477_s_at	6.48827	4.71187	-1.3244	-0.405339	5.91965	-1.05667	-0.0795249	6.09409	-1.00899	-0.0129119	6.28127	1.01431	0.0204986	7.10331	1.13486	0.182514	7.88872	1.22875	0.297191
VVTU32481_at	0.87531	0.64119	-1.31298	-0.392845	0.76506	-1.103	-0.141433	0.77687	-1.06777	-0.0946009	1.04851	1.25504	0.327733	0.96123	1.13834	0.186932	0.95828	1.10641	0.145886
VVTU32481_x_at	0.76397	0.55408	-1.32614	-0.407233	0.64435	-1.14303	-0.192863	0.68544	-1.05627	-0.0789787	0.92694	1.27123	0.346225	0.80396	1.09085	0.125453	0.79709	1.05442	0.0764496
VVTU32484_s_at	1.5955	2.2928	1.49412	0.579296	1.95501	1.271	0.345964	1.90936	1.26277	0.336592	0.94747	-1.60724	-0.684585	1.48359	-1.03747	-0.0530696	0.95259	-1.65732	-0.728852
VVTU32485_s_at	4.07405	9.47545	2.41819	1.27393	5.77157	1.46947	0.555296	3.56075	-1.0843	-0.116764	3.37122	-1.15342	-0.205918	2.38902	-1.64512	-0.718193	2.26264	-1.78167	-0.83323
VVTU32486_at	0.02849	0.03853	1.40607	0.491668	0.0204	-1.34681	-0.429546	0.02853	1.05638	0.0791289	0.02572	-1.05738	-0.0804939	0.02809	1.02178	0.0310846	0.02374	-1.18767	-0.248134
VVTU32488_at	0.03285	0.01731	-1.82559	-0.868363	0.01468	-2.1581	-1.10976	0.0399	1.2814	0.357721	0.04323	1.37853	0.463131	0.03663	1.15556	0.208592	0.05505	1.69342	0.75994
VVTU32491_s_at	6.82399	4.80744	-1.36523	-0.449144	3.79803	-1.73215	-0.792564	6.99212	1.0812	0.112633	9.23464	1.41786	0.503715	8.64716	1.31355	0.393471	8.28553	1.22707	0.295218
VVTU32492_at	0.02386	0.0288	1.2549	0.327572	0.03167	1.37651	0.461015	0.02899	1.28207	0.358475	0.01967	-1.15807	-0.211722	0.01118	-2.05836	-1.0415	0.00812	-2.90767	-1.53986
VVTU32493_at	0.27304	0.14871	-1.76592	-0.82042	0.23035	-1.14273	-0.192485	0.23187	-1.11594	-0.158259	0.30546	1.17216	0.22917	0.40739	1.54667	0.629165	0.43215	1.59955	0.677666
VVTU32498_at	0.0074569	0.00543908	-1.31861	-0.399018	0.00696	-1.03279	-0.0465469	0.0116	1.64129	0.71483	0.00838	1.1773	0.235482	0.00661	-1.08872	-0.122633	0.0044	-1.72403	-0.785785
VVTU32500_s_at	0.08738	0.17673	2.10287	1.07236	0.04541	-1.85488	-0.891326	0.04018	-2.06104	-1.04337	0.15573	1.86732	0.900969	0.04666	-1.80646	-0.853165	0.04615	-1.87331	-0.90559
VVTU32501_x_at	0.08363	0.07096	-1.13349	-0.180772	0.08705	1.07961	0.11051	0.07983	1.00724	0.0104075	0.09017	1.12967	0.175901	0.0776	-1.03976	-0.0562506	0.07553	-1.0957	-0.131853
VVTU15621_at	0.61154	0.5725	-1.02739	-0.0389839	0.5369	-1.09809	-0.134996	0.51152	-1.133	-0.180148	0.51361	-1.13643	-0.184509	0.68797	1.16614	0.221741	0.7424	1.22687	0.294982
VVTU15622_s_at	1.73229	1.06392	-1.566	-0.647084	1.9919	1.19273	0.254267	1.71962	1.04748	0.0669227	1.41552	-1.16803	-0.224077	2.05306	1.22855	0.296957	1.98055	1.15545	0.208455
VVTU15623_at	0.48917	0.22156	-2.12355	-1.08648	0.45255	-1.04208	-0.059466	0.47995	1.0353	0.0500489	0.55235	1.18305	0.242511	0.54588	1.15677	0.210102	0.64445	1.33141	0.412955
VVTU15624_at	0.05962	0.19225	3.35272	1.74533	0.10797	1.87843	0.909527	0.05002	-1.12951	-0.175697	0.01808	-3.14674	-1.65386	0.0095	-6.05484	-2.59809	0.00892	-6.61704	-2.72619
VVTU15625_at	0.00599992	0.00604258	1.04712	0.0664268	0.00719	1.24242	0.313153	0.00682	1.19856	0.261302	0.01041	1.81699	0.86155	0.00587	1.01462	0.0209395	0.00466	-2.06961	-1.04936
VVTU15626_s_at	2.49625	4.26534	1.77657	0.829095	2.27339	-1.05857	-0.0821167	1.66046	-1.42471	-0.510668	2.16923	-1.09833	-0.135312	2.12877	-1.13122	-0.17788	2.48024	1.00413	0.00594606
VVTU15627_at	0.2166	0.15771	-1.3209	-0.401521	0.17429	-1.19806	-0.2607	0.17713	-1.15886	-0.212706	0.21795	1.05429	0.0762718	0.25308	1.21122	0.276461	0.30405	1.41865	0.504519
VVTU15628_s_at	1.443	0.51315	-2.70459	-1.43541	0.39785	-3.49666	-1.80598	0.35496	-3.85263	-1.94584	2.0868	1.51518	0.599489	4.55992	3.27567	1.71179	7.63832	5.34955	2.41942
VVTU15629_at	2.74528	3.05587	1.15736	0.210838	3.12561	1.18098	0.239985	4.33528	1.66635	0.736691	2.6785	1.02225	0.0317481	1.51294	-1.75047	-0.807742	1.28854	-2.10815	-1.07598
VVTU15630_at	0.56499	2.27104	4.17925	2.06324	0.37158	-1.46586	-0.551747	0.37278	-1.43634	-0.522397	0.29676	-1.81712	-0.861654	0.4305	-1.26609	-0.34038	0.10644	-5.25234	-2.39296
VVTU15631_at	0.08778	0.06085	-1.38757	-0.472561	0.04136	-2.04598	-1.03279	0.0605	-1.37509	-0.459526	0.08901	1.06244	0.0873814	0.0787	-1.07605	-0.105745	0.1912	2.20129	1.13835
VVTU15632_at	0.46592	1.51628	3.38367	1.75859	0.42007	-1.06929	-0.0966532	0.28639	-1.54175	-0.624569	0.23635	-1.88152	-0.911899	0.14827	-3.03143	-1.6	0.08878	-5.19263	-2.37647
VVTU15633_at	0.20293	0.21228	1.08759	0.121135	0.23349	1.19346	0.25515	0.27279	1.41843	0.504295	0.15131	-1.28012	-0.356279	0.14069	-1.39145	-0.476589	0.16097	-1.24745	-0.318982
VVTU15634_at	0.023	0.00876393	-2.52438	-1.33593	0.02356	1.06226	0.0871369	0.02389	1.09592	0.132142	0.0215	-1.02101	-0.029997	0.02829	1.27511	0.350622	0.02811	1.23489	0.304383
VVTU15638_at	0.16497	0.1	-1.58659	-0.665929	0.11608	-1.37014	-0.454323	0.13036	-1.19928	-0.262169	0.19237	1.22177	0.288973	0.18995	1.19355	0.255259	0.25678	1.57307	0.653583
VVTU15639_s_at	0.37727	1.65968	4.57393	2.19343	0.30498	-1.19258	-0.254086	0.21164	-1.68937	-0.756485	0.04406	-8.17325	-3.03091	0.02353	-15.4659	-3.95102	0.01246	-29.9707	-4.90548
VVTU15640_at	0.22595	0.27754	1.27709	0.35286	0.10112	-2.1541	-1.10709	0.15012	-1.42637	-0.512348	0.25892	1.20061	0.263768	0.28304	1.2985	0.376846	0.27139	1.21384	0.279578
VVTU15641_at	0.47781	0.40095	-1.14616	-0.196808	0.48432	1.05142	0.0723391	0.45632	1.00776	0.0111521	0.40412	-1.12846	-0.174355	0.50137	1.08772	0.121307	0.50816	1.07481	0.104082
VVTU15642_at	0.65591	0.6463	1.02448	0.0348918	1.2009	1.89913	0.925339	0.40056	-1.55183	-0.633971	0.31933	-1.96046	-0.971192	0.77718	1.22824	0.296592	0.59549	-1.0899	-0.124196
VVTU15644_x_at	0.33468	0.34507	1.07198	0.100278	0.3809	1.1805	0.239398	0.33255	1.04846	0.0682718	0.31298	-1.02062	-0.0294458	0.2751	-1.17363	-0.230978	0.27537	-1.20265	-0.266217
VVTU15645_at	0.0707	0.0489	-1.39044	-0.475541	0.05008	-1.36101	-0.444678	0.04313	-1.55325	-0.63529	0.06135	-1.09982	-0.137267	0.0649	-1.05088	-0.0715979	0.12716	1.81776	0.862162
VVTU15646_at	0.10969	0.33819	3.2056	1.68059	0.03555	-2.97427	-1.57254	0.03118	-3.33447	-1.73746	0.03023	-3.46365	-1.79229	0.03586	-2.95115	-1.56128	0.034	-3.19215	-1.67453
VVTU15648_s_at	0.30613	0.45201	1.53516	0.618389	0.41805	1.41649	0.50232	0.46844	1.61465	0.691221	0.14803	-1.97387	-0.981027	0.04658	-6.34037	-2.66457	0.02474	-12.2458	-3.61422
VVTU15649_at	0.12116	0.10607	-1.09868	-0.135771	0.1213	1.03847	0.0544595	0.12863	1.12024	0.163808	0.05493	-2.10536	-1.07407	0.1596	1.36542	0.449345	0.1243	1.03676	0.052082
VVTU15651_at	0.94659	0.82176	-1.1079	-0.147828	0.91855	1.00655	0.00941884	0.88529	-1.0133	-0.0190614	0.82468	-1.09553	-0.131629	1.03762	1.13629	0.184331	1.00381	1.07171	0.0999146
VVTU15652_at	0.40422	0.54614	1.40475	0.490313	0.32379	-1.20353	-0.267272	0.3737	-1.02509	-0.0357506	0.29617	-1.30264	-0.381438	0.34508	-1.13003	-0.176361	0.42673	1.06689	0.0934114
VVTU15655_at	0.40456	0.33457	-1.163	-0.217851	0.40355	1.03469	0.0491986	0.41807	1.09044	0.12491	0.39875	1.03269	0.0464072	0.39474	1.01145	0.016425	0.38538	-1.03875	-0.0548485
VVTU15656_at	0.41552	2.84263	7.11287	2.83043	0.24882	-1.60996	-0.687025	0.05952	-6.61618	-2.726	0.12737	-3.11376	-1.63866	0.10689	-3.75	-1.90689	0.08769	-4.68858	-2.22915
VVTU15657_s_at	4.01158	2.49874	-1.5441	-0.626766	3.39396	-1.1395	-0.188401	3.73698	-1.01733	-0.0247877	4.88304	1.27534	0.350882	4.73075	1.22243	0.289752	4.46133	1.12392	0.168539
VVTU15658_s_at	2.53944	4.97469	2.03679	1.0263	4.10564	1.67702	0.7459	3.06399	1.27316	0.348414	1.24018	-1.95435	-0.966689	1.36345	-1.79675	-0.84539	1.2253	-2.05073	-1.03614
VVTU15659_at	0.06262	0.09848	1.63513	0.709405	0.06828	1.131	0.177599	0.06829	1.15067	0.202474	0.04671	-1.27956	-0.355648	0.04483	-1.34754	-0.430328	0.05626	-1.10134	-0.13926
VVTU13945_s_at	2.36855	1.25862	-1.80997	-0.855966	1.48919	-1.53333	-0.616668	1.6587	-1.35326	-0.436439	2.72938	1.20735	0.271844	3.13155	1.37053	0.454734	4.61656	1.9698	0.978049
VVTU15661_at	0.20978	0.81739	4.05116	2.01834	0.08169	-2.47584	-1.30792	0.04224	-4.70698	-2.2348	0.03139	-6.37781	-2.67306	0.03326	-6.08385	-2.60498	0.03606	-5.75672	-2.52525
VVTU19356_s_at	6.40818	6.40203	1.03873	0.0548207	4.57635	-1.34996	-0.432917	4.84962	-1.25225	-0.324523	6.4979	1.0624	0.0873271	6.7249	1.08783	0.121453	9.50379	1.49881	0.583818
VVTU19358_at	0.00842693	0.00710178	-1.14126	-0.190628	0.00716	-1.13507	-0.182781	0.00885	1.10786	0.147776	0.0072	-1.11699	-0.159616	0.01278	1.57198	0.652583	0.00712	-1.17146	-0.228308
VVTU19360_at	0.1501	0.07792	-1.85276	-0.889676	0.097	-1.4919	-0.577151	0.14157	-1.00481	-0.00692273	0.21262	1.48413	0.569617	0.18081	1.24865	0.320369	0.19628	1.32152	0.402198
VVTU19361_at	0.01968	0.02238	1.18257	0.241926	0.01819	-1.04278	-0.0604348	0.0228	1.22267	0.290035	0.01081	-1.73725	-0.796805	0.0155	-1.22454	-0.29224	0.02365	1.21462	0.280505
VVTU19363_at	0.00696083	0.00397046	-1.68617	-0.75375	0.00759	1.24772	0.319294	0.00603	1.00832	0.0119536	0.00495	-1.21688	-0.283187	0.00725	1.19007	0.251046	0.00787	1.25922	0.33253
VVTU19363_s_at	5.5268	10.6936	2.01173	1.00844	7.62796	1.43162	0.517649	5.69236	1.08681	0.1201	3.11263	-1.69471	-0.761038	2.51636	-2.1188	-1.08325	1.83967	-2.97268	-1.57176
VVTU19364_at	0.00635987	0.00410619	-1.48967	-0.574993	0.00428	-1.45701	-0.543011	0.00547	1.34976	0.432703	0.00562	1.27462	0.350067	0.00657	1.49608	0.581187	0.00649	1.45044	0.536491
VVTU19366_at	0.01847	0.01442	-1.23164	-0.300581	0.01207	-1.47519	-0.560901	0.01729	-1.01215	-0.0174231	0.01939	1.10006	0.137582	0.0218	1.22369	0.291238	0.02946	1.61182	0.688691
VVTU19368_s_at	2.59059	2.13306	-1.1681	-0.224164	2.30468	-1.08366	-0.115912	2.51007	1.0224	0.0319597	2.49108	1.00749	0.0107655	2.59459	1.0382	0.0540844	3.03003	1.18204	0.241279
VVTU19369_at	0.01669	0.01652	1.02938	0.0417757	0.0099	-1.62466	-0.700138	0.01986	1.25583	0.328641	0.0162	1.01722	0.0246317	0.01774	1.10204	0.140177	0.01873	1.1342	0.181675
VVTU19370_at	0.04264	0.02218	-1.84909	-0.886815	0.05337	1.29825	0.376568	0.03786	-1.06726	-0.0939117	0.04647	1.14196	0.191512	0.0491	1.19377	0.255525	0.04361	1.03352	0.0475663
VVTU19371_at	0.04348	0.0443	1.05935	0.0831793	0.03885	-1.07889	-0.109548	0.03748	-1.09946	-0.136795	0.04036	-1.02831	-0.0402753	0.04844	1.15478	0.207618	0.04136	-1.04013	-0.0567639
VVTU19372_s_at	5.15235	5.37275	1.0842	0.116631	6.30058	1.26844	0.343055	5.74298	1.17616	0.234084	4.47031	-1.10006	-0.137582	4.28868	-1.15897	-0.212843	4.0153	-1.2697	-0.344488
VVTU19374_s_at	12.9399	17.9125	1.43927	0.525337	16.7641	1.34383	0.426351	16.1717	1.31874	0.39916	12.5625	1.01718	0.024575	10.6599	-1.17103	-0.227778	7.48964	-1.70956	-0.773625
VVTU19376_at	0.01044	0.01612	1.6055	0.683023	0.0072	-1.39783	-0.483189	0.00705	-1.40339	-0.488916	0.01287	1.29155	0.369103	0.00658	-1.53017	-0.613692	0.00921	-1.12173	-0.165725
VVTU19377_at	0.0137	0.01486	1.12768	0.173358	0.01951	1.47699	0.56266	0.01367	1.05234	0.0736009	0.00736	-1.77603	-0.828656	0.01097	-1.20531	-0.269404	0.01052	-1.28933	-0.366622
VVTU19378_at	0.00755385	0.00731126	1.00633	0.00910348	0.01193	1.63864	0.712499	0.00613	-1.16697	-0.222767	0.00775	1.07498	0.10431	0.00489	-1.48974	-0.575061	0.00592	-1.26336	-0.337266
VVTU19379_at	0.01231	0.01554	1.31236	0.392164	0.00976	-1.21583	-0.281942	0.01247	1.06921	0.0965452	0.01592	1.35496	0.43825	0.00961	-1.23546	-0.305048	0.00793	-1.53564	-0.61884
VVTU19380_at	3.03098	3.46193	1.18755	0.247988	3.71748	1.27221	0.347337	2.96754	1.03311	0.0469939	2.52863	-1.14406	-0.194163	2.56054	-1.14194	-0.191487	2.41973	-1.23945	-0.3097
VVTU19384_at	0.02567	0.02166	-1.13999	-0.189021	0.03388	1.36889	0.453007	0.03333	1.36978	0.453944	0.01786	-1.37184	-0.456112	0.02409	-1.0281	-0.0399806	0.01596	-1.59158	-0.67046
VVTU19385_at	0.0144	0.01569	1.13287	0.179982	0.01599	1.15219	0.204379	0.01413	1.03596	0.0509683	0.01122	-1.22516	-0.29297	0.01599	1.15094	0.202813	0.00952	-1.49668	-0.581766
VVTU19386_at	0.49534	0.83578	1.7543	0.810895	0.65846	1.37885	0.463466	0.70073	1.49272	0.577944	0.42264	-1.11863	-0.161733	0.31306	-1.52642	-0.610152	0.16898	-2.90065	-1.53638
VVTU19387_at	0.00536125	0.00447606	-1.152	-0.204141	0.0084	1.62548	0.700866	0.00401	-1.53023	-0.613749	0.00518	1.01233	0.0176797	0.0061	1.17855	0.237013	0.00446	-1.18956	-0.250428
VVTU19388_s_at	0.65102	1.38604	2.21361	1.1464	0.68753	1.09544	0.13151	0.70497	1.14265	0.192384	0.34828	-1.78406	-0.835164	0.37116	-1.6921	-0.758815	0.33061	-1.94845	-0.962327
VVTU19389_s_at	1.23146	0.76588	-1.54647	-0.628979	1.02187	-1.1618	-0.216362	1.06881	-1.09191	-0.126854	1.33545	1.1362	0.184217	1.56588	1.3181	0.39846	1.48891	1.2219	0.289126
VVTU19391_at	0.00419346	0.00473285	1.17346	0.230769	0.00422	-1.20208	-0.265533	0.00466	1.17177	0.228689	0.00435	-1.64222	-0.715647	0.00477	1.1025	0.140779	0.00666	1.50371	0.588526
VVTU19391_s_at	4.08422	5.52813	1.4073	0.49293	5.3503	1.35882	0.442354	3.6794	-1.05196	-0.0730798	3.32799	-1.17132	-0.228135	3.4683	-1.13601	-0.183976	2.9756	-1.35815	-0.441643
VVTU19392_at	0.14399	0.36927	2.6664	1.41489	0.1534	1.10505	0.144112	0.15579	1.14165	0.19112	0.05639	-2.43699	-1.2851	0.04014	-3.4605	-1.79098	0.04059	-3.5099	-1.81143
VVTU19393_at	0.11932	0.05202	-2.20596	-1.14141	0.08595	-1.33827	-0.420369	0.11403	1.00848	0.0121825	0.15383	1.35082	0.433835	0.16426	1.42704	0.513026	0.16138	1.36689	0.450897
VVTU19394_at	0.00685831	0.0056636	-1.16468	-0.219934	0.00443	-1.55272	-0.634798	0.00586	-1.10868	-0.148843	0.00689	1.05207	0.0732307	0.00554	-1.19358	-0.255295	0.01156	1.70271	0.767833
VVTU19394_x_at	0.00430706	0.0044105	1.06469	0.0904334	0.00609	1.41145	0.497178	0.00407	-1.48133	-0.566893	0.00663	1.48945	0.57478	0.00441	-1.15763	-0.211174	0.0045	-1.08356	-0.115779
VVTU19395_at	0.01097	0.00689479	-1.53056	-0.61406	0.01565	1.47909	0.56471	0.00574	-1.81094	-0.856739	0.01237	1.18086	0.239838	0.0099	-1.06896	-0.0962079	0.01529	1.4086	0.494262
VVTU27086_at	0.19616	0.15544	-1.21372	-0.279436	0.32825	1.73577	0.795576	0.27162	1.4611	0.547055	0.14323	-1.30713	-0.386403	0.11027	-1.71613	-0.779159	0.14927	-1.30029	-0.378833
VVTU27087_at	0.165	0.26543	1.67252	0.742023	0.19994	1.25688	0.329847	0.16179	1.03463	0.0491149	0.1516	-1.03885	-0.0549874	0.06766	-2.35266	-1.23429	0.05507	-2.9647	-1.56789
VVTU27091_at	0.35185	0.49286	1.4564	0.542407	0.22017	-1.54066	-0.623549	0.2595	-1.28495	-0.361712	0.38988	1.16099	0.215356	0.3377	-1.00513	-0.00738211	0.37411	1.07457	0.103759
VVTU27093_at	0.07862	0.05999	-1.26044	-0.333927	0.08059	1.06329	0.0885351	0.07479	1.00383	0.00551497	0.07051	-1.06417	-0.0897286	0.08417	1.10982	0.150326	0.10614	1.36435	0.448214
VVTU27093_s_at	2.1692	2.28746	1.09641	0.132787	2.19142	1.0479	0.067501	2.22036	1.08009	0.111152	2.13422	1.03084	0.0438204	1.95962	-1.06787	-0.094736	1.70966	-1.25546	-0.328216
VVTU27095_s_at	1.07272	2.15254	2.08632	1.06096	0.89217	-1.15917	-0.213092	0.98373	-1.03342	-0.0474267	1.04806	1.02365	0.0337225	0.88472	-1.16969	-0.226126	0.60958	-1.7413	-0.800165
VVTU27097_at	0.04816	0.03276	-1.41409	-0.499874	0.05413	1.16583	0.221357	0.04807	1.05325	0.0748479	0.04537	-1.01309	-0.0187623	0.04687	1.0089	0.0127832	0.05167	1.08427	0.116724
VVTU27101_at	0.36639	0.36976	1.04929	0.0694135	0.59252	1.67747	0.746287	0.47905	1.37967	0.464323	0.06988	-5.00412	-2.32312	0.11718	-3.01637	-1.59281	0.07844	-4.62211	-2.20855
VVTU27102_at	0.44922	0.57831	1.33851	0.420628	0.52887	1.22121	0.288311	0.49217	1.1561	0.209266	0.36602	-1.17138	-0.228209	0.35523	-1.21994	-0.28681	0.21441	-2.07315	-1.05182
VVTU27105_at	0.01065	0.01139	1.11187	0.152988	0.00833	-1.23345	-0.302699	0.01013	1.00362	0.00521313	0.00964	-1.05473	-0.0768737	0.0096	-1.07113	-0.0991336	0.01394	1.3221	0.402831
VVTU27106_at	0.071	0.01008	-6.77218	-2.75962	0.03357	-2.03904	-1.02789	0.03002	-2.24171	-1.1646	0.06489	-1.04443	-0.0627158	0.11759	1.71678	0.779705	0.1271	1.80905	0.855232
VVTU27107_s_at	0.55121	0.9109	1.7182	0.780898	0.88286	1.66139	0.732391	0.63026	1.20653	0.270864	0.13145	-4.00239	-2.00086	0.17763	-2.99361	-1.58189	0.1339	-4.07332	-2.02621
VVTU27108_x_at	0.03152	0.02718	-1.11562	-0.157846	0.026	-1.16897	-0.225238	0.03227	1.08029	0.111419	0.03221	1.07054	0.0983387	0.0372	1.22343	0.290932	0.02689	-1.16012	-0.214274
VVTU27110_at	0.03755	0.01721	-2.0984	-1.06929	0.02806	-1.29014	-0.367528	0.03538	-1.00595	-0.0085586	0.04443	1.2395	0.309758	0.03344	-1.08345	-0.115633	0.0689	1.85436	0.890921
VVTU27111_at	0.06049	0.05655	-1.02877	-0.0409205	0.09273	1.59011	0.669127	0.06342	1.10632	0.145769	0.03295	-1.75248	-0.809398	0.07944	1.36131	0.444996	0.02595	-2.30693	-1.20597
VVTU27112_x_at	0.18088	0.161	-1.08057	-0.111793	0.21065	1.20797	0.272585	0.16539	-1.03647	-0.0516784	0.16863	-1.02375	-0.0338635	0.13941	-1.25167	-0.323854	0.16378	-1.09283	-0.128069
VVTU27113_at	0.01472	0.01787	1.26165	0.335312	0.01424	1.00288	0.00414899	0.01564	1.12115	0.164979	0.0173	1.23087	0.299678	0.01154	-1.23107	-0.299913	0.00976	-1.49257	-0.577799
VVTU27115_at	0.10859	0.51595	4.94021	2.30457	0.03737	-2.80114	-1.48601	0.03691	-2.78815	-1.47931	0.03377	-3.06922	-1.61787	0.02785	-3.76145	-1.91129	0.0258	-4.16492	-2.05829
VVTU27117_s_at	0.29437	0.24991	-1.13291	-0.180033	0.29631	1.04414	0.0623152	0.27183	-1.02626	-0.0373963	0.27904	-1.00688	-0.00989175	0.32639	1.14936	0.200831	0.28991	-1.00471	-0.00677914
VVTU27118_at	0.04683	0.0605	1.34314	0.42561	0.05797	1.28395	0.360589	0.0564	1.27074	0.345669	0.03469	-1.28869	-0.365905	0.0431	-1.04832	-0.0680792	0.01457	-3.18083	-1.6694
VVTU27118_x_at	0.07471	0.08985	1.25038	0.322367	0.08577	1.19088	0.252028	0.08285	1.1701	0.226632	0.05857	-1.21752	-0.283945	0.05999	-1.20142	-0.264741	0.03454	-2.14006	-1.09765
VVTU27121_at	0.61827	0.5637	-1.05491	-0.0771199	0.56834	-1.04876	-0.0686846	0.56728	-1.03288	-0.0466727	0.58174	-1.01438	-0.0205982	0.63386	1.06274	0.0877887	0.66042	1.07951	0.110377
VVTU27124_s_at	2.93567	17.1882	6.08753	2.60586	7.01384	2.47824	1.30932	6.2938	2.26225	1.17776	0.19844	-14.1196	-3.81963	0.09556	-29.6354	-4.88925	0.01197	-100	-6.64386
VVTU27125_s_at	0.53621	0.60843	1.17975	0.238481	0.70845	1.37047	0.454671	0.63601	1.25159	0.323762	0.4462	-1.14697	-0.197828	0.40064	-1.29112	-0.368623	0.39334	-1.3489	-0.431783
VVTU27126_s_at	1.15376	1.16183	1.047	0.0662614	1.07502	-1.03467	-0.0491707	1.19276	1.09087	0.125479	1.34266	1.21928	0.286029	0.89999	-1.23671	-0.306507	1.02589	-1.11283	-0.154233
VVTU27128_x_at	0.06447	0.09745	1.57166	0.652289	0.09493	1.52741	0.611087	0.05851	-1.04408	-0.0622323	0.02582	-2.38324	-1.25292	0.05512	-1.12824	-0.174074	0.03197	-1.99551	-0.996758
VVTU27130_at	0.36667	0.45121	1.27946	0.355535	0.3495	-1.01142	-0.0163822	0.33201	-1.04661	-0.0657239	0.34816	-1.00518	-0.00745387	0.27481	-1.28717	-0.364203	0.39055	1.07644	0.106268
VVTU27131_at	0.02218	0.0249	1.16683	0.222594	0.02281	1.06634	0.0926675	0.02155	1.02493	0.0355254	0.01527	-1.3867	-0.471656	0.02137	-1.00158	-0.00227766	0.02242	1.02123	0.0303078
VVTU27132_at	0.00741447	0.01064	1.49233	0.577567	0.00941	1.31622	0.396401	0.00942	1.34122	0.423546	0.00638	-1.10902	-0.149285	0.00447	-1.81476	-0.859779	0.00456	-1.8929	-0.920598
VVTU27133_at	0.08188	0.04684	-1.68107	-0.74938	0.06046	-1.30568	-0.384801	0.07355	-1.05502	-0.0772703	0.09649	1.23471	0.304172	0.08787	1.11246	0.153753	0.10067	1.24263	0.313397
VVTU27138_s_at	1.41901	0.55171	-2.47377	-1.30671	0.2224	-6.1511	-2.62084	0.64346	-2.08992	-1.06345	2.67266	1.97337	0.980661	2.308	1.68601	0.753613	2.05926	1.4666	0.552475
VVTU27138_x_at	0.32205	0.20585	-1.50476	-0.589533	0.14152	-2.19389	-1.13349	0.21279	-1.43433	-0.520377	0.40505	1.31775	0.398077	0.45678	1.47023	0.556042	0.4612	1.44726	0.533324
VVTU19986_at	0.01752	0.01024	-1.64478	-0.717895	0.01475	-1.14484	-0.195146	0.01512	-1.0979	-0.134747	0.01806	1.07998	0.111005	0.02819	1.668	0.738119	0.02477	1.42886	0.514865
VVTU19987_at	0.00559972	0.00412	-1.30723	-0.386513	0.00429	-1.07332	-0.10208	0.00408	-1.31818	-0.398547	0.00482	1.08422	0.116658	0.00439	-1.27043	-0.345317	0.00954	2.10109	1.07114
VVTU19988_at	0.00580458	0.00431313	-1.29438	-0.372261	0.00509	1.12794	0.17369	0.00423	-1.05507	-0.0773387	0.00563	1.20982	0.274792	0.00609	1.31762	0.397934	0.0047	-1.14268	-0.192421
VVTU19991_at	0.30714	0.22806	-1.2953	-0.373286	0.31334	1.05821	0.081626	0.29626	1.01784	0.0255108	0.26681	-1.0987	-0.135798	0.28992	-1.02201	-0.0314093	0.37198	1.22398	0.29158
VVTU19996_at	0.00748308	0.00701026	-1.02667	-0.0379725	0.00631	-1.14239	-0.192055	0.00722	1.01765	0.0252415	0.0046	-1.68114	-0.74944	0.00846	1.17153	0.228394	0.01034	1.39586	0.481154
VVTU19999_s_at	3.32075	3.40158	1.06503	0.0908941	3.43055	1.07157	0.0997261	3.10327	-1.0141	-0.0201999	3.37388	1.0645	0.0901759	2.84197	-1.12722	-0.172769	3.15422	-1.04174	-0.0589953
VVTU19999_x_at	0.01026	0.01234	1.25019	0.322147	0.0102	1.03104	0.0441003	0.00532	-1.82779	-0.8701	0.01316	1.34395	0.426479	0.0099	-1.00033	-0.000476011	0.00864	-1.17539	-0.23314
VVTU20000_at	0.01215	0.01373	1.17534	0.233078	0.01158	-1.01179	-0.0169099	0.00715	-1.60992	-0.686989	0.01341	1.15661	0.209902	0.01073	-1.09226	-0.127316	0.01391	1.15691	0.210277
VVTU20002_at	0.05668	0.07039	1.29129	0.368813	0.09024	1.65159	0.723856	0.06653	1.23868	0.308804	0.04803	-1.1262	-0.171463	0.02804	-1.94955	-0.963141	0.01652	-3.39494	-1.76339
VVTU20003_s_at	7.38865	11.2029	1.57646	0.656689	11.5932	1.62755	0.702702	10.5117	1.50121	0.586126	7.16834	1.01649	0.023596	4.79028	-1.48797	-0.573345	2.97351	-2.45873	-1.29791
VVTU20003_x_at	0.17703	0.20204	1.18661	0.246846	0.20492	1.20066	0.263828	0.19893	1.1857	0.245739	0.15857	-1.06557	-0.0916254	0.13585	-1.25716	-0.330168	0.13276	-1.31946	-0.399948
VVTU20004_at	0.00660142	0.00600353	-1.05758	-0.0807668	0.00636	-1.00116	-0.00167256	0.0055	-1.13731	-0.185626	0.0057	-1.10511	-0.14419	0.00735	1.15488	0.207743	0.00751	1.15008	0.201734
VVTU20005_at	0.02046	0.02176	1.10606	0.14543	0.02088	1.05851	0.0820349	0.01889	-1.02641	-0.0376071	0.01619	-1.2063	-0.270589	0.01888	-1.04533	-0.0639585	0.02144	1.05915	0.0829069
VVTU20006_at	0.01787	0.01638	-1.04905	-0.0690834	0.01881	1.0918	0.126709	0.01441	-1.1752	-0.232906	0.01811	1.06169	0.0863626	0.01175	-1.46748	-0.553341	0.02549	1.44179	0.527861
VVTU20008_at	0.20349	0.17146	-1.1415	-0.190931	0.17101	-1.14719	-0.198104	0.17304	-1.11447	-0.156358	0.2078	1.06993	0.0975164	0.21852	1.11313	0.154622	0.27721	1.37674	0.461256
VVTU20010_at	0.02129	0.02986	1.45818	0.544169	0.02871	1.39901	0.484406	0.02426	1.20235	0.265857	0.01676	-1.2121	-0.277509	0.01195	-1.71893	-0.781511	0.00474	-4.44011	-2.1506
VVTU20011_at	0.01352	0.01287	-1.01014	-0.0145553	0.01356	1.04033	0.0570412	0.01065	-1.20337	-0.26708	0.01461	1.13261	0.179651	0.0134	1.0271	0.0385767	0.01345	1.00561	0.0080709
VVTU20012_at	0.005214	0.00625912	1.24813	0.319768	0.00454	-1.10699	-0.146642	0.00601	1.21655	0.282796	0.00465	-1.26658	-0.340938	0.00468	-1.07528	-0.104712	0.00482	-1.07065	-0.0984869
VVTU20014_at	0.01078	0.00942153	-1.10058	-0.138264	0.00696	-1.49413	-0.579306	0.01489	1.45756	0.543555	0.01006	-1.02333	-0.0332715	0.0131	1.25924	0.332553	0.00901	-1.18347	-0.243023
VVTU20017_at	0.07161	0.04678	-1.47226	-0.558032	0.05593	-1.23437	-0.303775	0.06039	-1.12382	-0.168411	0.07694	1.12569	0.17081	0.07213	1.04405	0.0621908	0.10476	1.47845	0.564085
VVTU20020_at	0.00565559	0.00439135	-1.23869	-0.308815	0.00443	-1.51371	-0.598089	0.00493	-1.08707	-0.120445	0.00697	1.29118	0.36869	0.00812	1.48825	0.573617	0.00719	1.28546	0.362285
VVTU20022_at	0.00731899	0.00615917	-1.14291	-0.192712	0.00937	1.32835	0.409635	0.00545	-1.27199	-0.347087	0.0052	-1.34294	-0.425395	0.00943	1.3355	0.41738	0.00819	1.13034	0.176757
VVTU20023_at	0.0127	0.0155	1.26915	0.343863	0.00876	-1.39769	-0.483044	0.01308	1.08684	0.12014	0.01094	-1.1074	-0.147176	0.01337	1.09169	0.126563	0.01171	-1.07294	-0.101569
VVTU20024_at	0.01029	0.01044	1.05406	0.075957	0.00838	-1.18452	-0.244303	0.01038	1.06421	0.0897829	0.01192	1.21352	0.279198	0.0065	-1.52769	-0.611352	0.012	1.17768	0.235948
VVTU20025_at	0.00655996	0.0042605	-1.48089	-0.566464	0.00751	1.19557	0.257699	0.00903	1.46157	0.547519	0.00663	1.06526	0.0912056	0.0048	-1.30905	-0.38852	0.00545	-1.18262	-0.241987
VVTU20028_at	0.03215	0.02377	-1.30046	-0.379022	0.0298	-1.0398	-0.0563061	0.03148	1.0335	0.0475384	0.03058	-1.00345	-0.00496873	0.0343	1.10598	0.145325	0.0372	1.1695	0.225892
VVTU20031_at	0.03784	0.04563	1.2539	0.326422	0.04501	1.23399	0.303331	0.04147	1.15657	0.209853	0.02637	-1.36931	-0.453449	0.03217	-1.13451	-0.182069	0.03046	-1.22898	-0.297461
VVTU20033_at	0.00799244	0.006113	-1.2575	-0.330558	0.00896	1.1625	0.217231	0.00766	1.0115	0.0164963	0.00957	1.25398	0.326514	0.00431	-2.03719	-1.02658	0.0115	1.45456	0.540583
VVTU20034_at	0.01361	0.01516	1.1576	0.211137	0.01628	1.24055	0.31098	0.00898	-1.43692	-0.52298	0.0123	-1.05645	-0.0792245	0.00942	-1.39363	-0.478848	0.01549	1.1498	0.201383
VVTU20036_at	0.02475	0.00824117	-2.88895	-1.53055	0.01634	-1.46029	-0.546255	0.02141	-1.0959	-0.132116	0.02569	1.08755	0.121082	0.03102	1.29912	0.377535	0.04425	1.80664	0.853309
VVTU20038_at	0.00783668	0.00483475	-1.55898	-0.640602	0.00425	-1.78548	-0.836312	0.00849	1.14284	0.192623	0.01311	1.75299	0.809818	0.00735	-1.02919	-0.0415093	0.00589	-1.31737	-0.397661
VVTU20041_at	0.01603	0.00758924	-2.0321	-1.02297	0.01911	1.2362	0.305912	0.01327	-1.1449	-0.195222	0.01513	-1.01181	-0.0169384	0.01712	1.10656	0.146082	0.02256	1.42175	0.507668
VVTU20042_at	0.00632004	0.00450217	-1.35014	-0.433109	0.00643	1.05549	0.0779129	0.00756	1.2625	0.336283	0.00782	1.2966	0.374733	0.00657	1.07706	0.107099	0.00448	-1.48152	-0.567078
VVTU36728_at	0.55809	0.27681	-1.93912	-0.955402	0.33776	-1.59294	-0.671692	0.53478	1.01114	0.0159828	0.59522	1.11744	0.160197	0.94616	1.75742	0.813459	0.6989	1.26562	0.339844
VVTU36733_at	0.0105	0.01371	1.3574	0.440846	0.00838	-1.20845	-0.273158	0.00696	-1.43026	-0.516277	0.00457	-2.19297	-1.13289	0.01122	1.10753	0.147346	0.02227	2.14315	1.09973
VVTU36735_at	0.04546	0.01337	-3.26917	-1.70892	0.02197	-1.99506	-0.996432	0.03456	-1.24644	-0.317813	0.0544	1.2538	0.326307	0.06571	1.49834	0.583365	0.10154	2.25733	1.17462
VVTU36736_at	0.00521565	0.00415405	-1.20759	-0.272131	0.00501	1.0778	0.108089	0.00499	1.0916	0.126444	0.00548	1.19095	0.252113	0.00444	-1.16735	-0.223237	0.00519	1.0878	0.121413
VVTU36742_at	0.0162	0.0134	-1.16292	-0.217752	0.01362	-1.14643	-0.197148	0.0081	-1.896	-0.922959	0.01415	-1.09276	-0.127977	0.02651	1.69622	0.762323	0.02795	1.74341	0.801912
VVTU36754_at	0.63578	0.3687	-1.65849	-0.72987	0.57917	-1.0583	-0.0817487	0.60146	-1.00177	-0.00255131	0.64984	1.07089	0.0988103	0.62624	1.02105	0.0300535	0.89845	1.42814	0.514137
VVTU36756_at	0.20531	0.11602	-1.70206	-0.767282	0.15348	-1.28962	-0.366946	0.17213	-1.13038	-0.176808	0.15551	-1.26014	-0.333584	0.23484	1.18569	0.245727	0.42951	2.1142	1.08011
VVTU36768_at	0.00746824	0.00954291	1.32856	0.409863	0.00999	1.38724	0.472217	0.0055	-1.28778	-0.364886	0.00751	1.05419	0.0761349	0.0048	-1.50061	-0.585549	0.00791	1.07041	0.0981635
VVTU36776_at	2.00469	1.79771	-1.07253	-0.101018	1.56931	-1.23153	-0.300452	1.91737	1.00923	0.013255	1.75043	-1.09308	-0.128399	2.34506	1.2126	0.278104	2.32164	1.17039	0.226989
VVTU36786_at	0.04365	0.04213	1.00358	0.00515563	0.03557	-1.18305	-0.242511	0.03848	-1.07498	-0.10431	0.03743	-1.11306	-0.154531	0.04587	1.08947	0.123626	0.05762	1.33406	0.415824
VVTU36787_at	0.03791	0.039	1.06983	0.0973816	0.0407	1.11389	0.155607	0.02706	-1.32729	-0.408484	0.03686	1.01891	0.0270266	0.03094	-1.18204	-0.241279	0.04434	1.18205	0.241291
VVTU36791_s_at	8.93202	0.2417	-35.5437	-5.15152	18.4164	2.1387	1.09673	23.4135	2.76599	1.4678	22.363	2.62319	1.39132	21.5587	2.50197	1.32306	19.3877	2.19363	1.13332
VVTU36938_at	0.2029	0.19409	-1.00549	-0.00789873	0.17787	-1.09975	-0.137176	0.21632	1.12497	0.169887	0.14753	-1.3127	-0.392537	0.21797	1.1136	0.155231	0.20645	1.02829	0.0402472
VVTU14543_s_at	0.56916	0.42605	-1.28486	-0.361611	0.50237	-1.09225	-0.127303	0.45229	-1.19256	-0.254062	0.62151	1.14409	0.194201	0.62624	1.14055	0.18973	0.77914	1.38346	0.468281
VVTU36943_at	0.04625	0.07314	1.64416	0.717351	0.03896	-1.14434	-0.194516	0.03793	-1.15546	-0.208467	0.0291	-1.5168	-0.601031	0.03885	-1.14848	-0.199726	0.04561	-1.00349	-0.00502624
VVTU36945_s_at	1.18063	0.88141	-1.28831	-0.36548	1.35794	1.19305	0.254655	1.02715	-1.0893	-0.123401	1.11728	-1.00856	-0.0122969	1.10331	-1.0323	-0.0458623	1.40447	1.20222	0.265701
VVTU36946_at	2.3803	2.32515	1.01563	0.0223749	2.18491	-1.05028	-0.070774	1.87917	-1.20041	-0.263527	2.38144	1.04823	0.0679553	2.16803	-1.05915	-0.0829069	2.95943	1.2565	0.329411
VVTU9057_s_at	1.23113	1.55652	1.31453	0.394547	1.02816	-1.15437	-0.207106	0.99334	-1.17454	-0.232096	1.10747	-1.06101	-0.0854383	1.22919	1.03497	0.0495889	1.27585	1.04733	0.0667161
VVTU36953_at	0.04396	0.05256	1.24321	0.31407	0.03507	-1.20846	-0.27317	0.04297	1.03145	0.0446739	0.0333	-1.25984	-0.333241	0.04272	1.00734	0.0105507	0.04374	1.00566	0.00814263
VVTU36957_at	0.03931	0.04218	1.11553	0.157729	0.03358	-1.12862	-0.17456	0.03675	-1.01374	-0.0196877	0.03266	-1.14891	-0.200266	0.03458	-1.09691	-0.133445	0.04621	1.18786	0.248365
VVTU36958_at	0.10975	0.05312	-1.98725	-0.990773	0.05409	-1.95597	-0.967884	0.09259	-1.12337	-0.167833	0.14703	1.40362	0.489152	0.13975	1.31993	0.400461	0.18472	1.70094	0.766332
VVTU36959_at	0.9613	1.31853	1.4261	0.512075	0.9765	1.05368	0.0754368	1.12217	1.23179	0.300756	0.9133	-1.0046	-0.00662118	0.65881	-1.40763	-0.493268	0.61583	-1.54459	-0.627224
VVTU36960_s_at	1.23638	1.33503	1.12268	0.166947	1.37506	1.15363	0.206181	1.1625	-1.00791	-0.0113668	1.03078	-1.14481	-0.195108	1.13861	-1.04753	-0.0669916	1.12377	-1.08865	-0.12254
VVTU36961_at	0.12217	0.09026	-1.30193	-0.380652	0.09553	-1.23295	-0.302114	0.11043	-1.04843	-0.0682305	0.13246	1.13593	0.183874	0.15051	1.27698	0.352736	0.14883	1.23113	0.299983
VVTU36962_s_at	10.318	10.2501	1.03288	0.0466727	10.5771	1.06332	0.0885758	10.0984	1.03274	0.0464771	9.96331	1.01171	0.0167958	9.69191	-1.02702	-0.0384643	9.32202	-1.09522	-0.131221
VVTU36963_at	0.81985	0.545	-1.44684	-0.532905	0.5174	-1.52763	-0.611295	0.6471	-1.20068	-0.263852	0.81004	1.03519	0.0498956	1.07152	1.35479	0.438069	1.4186	1.74868	0.806266
VVTU36965_s_at	2.1425	1.58759	-1.29796	-0.376246	1.63482	-1.26344	-0.337357	1.69202	-1.19999	-0.263022	2.74354	1.34166	0.424019	2.25083	1.08901	0.123017	2.78833	1.31525	0.395337
VVTU36970_at	0.01535	0.01543	1.04518	0.0637514	0.01071	-1.38144	-0.466173	0.01162	-1.25181	-0.324016	0.01646	1.1239	0.168514	0.02234	1.50924	0.593822	0.01281	-1.18524	-0.245179
VVTU36975_at	0.02505	0.02798	1.16156	0.216064	0.01648	-1.46536	-0.551255	0.02566	1.08091	0.112246	0.02964	1.23985	0.310166	0.03454	1.42947	0.51548	0.01584	-1.56462	-0.645812
VVTU36976_at	0.2036	0.38114	1.94638	0.960793	0.18611	-1.05463	-0.0767369	0.19796	1.02598	0.0370026	0.113	-1.71969	-0.782149	0.04541	-4.32498	-2.11269	0.02043	-9.86133	-3.30178
VVTU36978_s_at	7.22373	7.26685	1.04593	0.0647863	8.0526	1.1563	0.209516	7.24928	1.05893	0.0826072	6.56658	-1.04996	-0.0703344	6.21529	-1.12122	-0.165069	6.5825	-1.08589	-0.118878
VVTU36980_at	0.66621	0.59711	-1.07309	-0.101771	0.37397	-1.71744	-0.78026	0.56839	-1.11077	-0.15156	0.83953	1.32031	0.400877	0.79492	1.23687	0.306694	0.90045	1.36595	0.449905
VVTU36983_at	0.15796	0.14123	-1.07578	-0.105383	0.1438	-1.05905	-0.0827707	0.15888	1.06135	0.0859005	0.12722	-1.1851	-0.245009	0.15916	1.04443	0.0627158	0.18263	1.16843	0.224571
VVTU32875_x_at	0.00652166	0.00613427	-1.02253	-0.0321432	0.00621	-1.01173	-0.0168243	0.00897	1.45091	0.536958	0.00775	1.24432	0.315358	0.00656	1.04215	0.0595629	0.00445	-1.93549	-0.952699
VVTU32883_x_at	0.13957	0.0929	-1.44493	-0.531	0.13212	-1.01839	-0.0262902	0.13125	-1.00774	-0.0111235	0.15738	1.18146	0.240571	0.14118	1.04856	0.0684094	0.16629	1.20414	0.268003
VVTU32885_x_at	0.00913113	0.00741331	-1.18466	-0.244473	0.00943	1.07121	0.0992413	0.00966	1.11665	0.159177	0.00681	-1.27917	-0.355208	0.01049	1.19094	0.252101	0.0094	1.04006	0.0566668
VVTU32893_s_at	12.1941	15.0042	1.27933	0.355388	13.9313	1.18505	0.244948	12.0196	1.04011	0.0567361	10.8436	-1.07331	-0.102067	10.4952	-1.12085	-0.164593	10.2661	-1.17532	-0.233054
VVTU32895_x_at	0.03044	0.02652	-1.10386	-0.142557	0.03966	1.35166	0.434732	0.03109	1.07769	0.107942	0.03509	1.20799	0.272609	0.02827	-1.03867	-0.0547374	0.016	-1.88282	-0.912895
VVTU32896_at	0.01173	0.01524	1.35016	0.43313	0.01012	-1.11746	-0.160223	0.01298	1.16724	0.223101	0.01054	-1.06231	-0.0872048	0.00871	-1.29911	-0.377524	0.01078	-1.07715	-0.107219
VVTU32902_x_at	3.52047	2.93913	-1.15203	-0.204178	3.22509	-1.05236	-0.0736283	3.08222	-1.08244	-0.114287	3.75552	1.11769	0.16052	3.53092	1.03967	0.0561257	3.80895	1.09343	0.128861
VVTU34878_s_at	2.00196	3.58338	1.86103	0.896101	2.28325	1.18302	0.242474	1.1019	-1.72178	-0.783901	0.85445	-2.23624	-1.16108	2.90129	1.50226	0.587135	1.89026	-1.04797	-0.0675974
VVTU32907_x_at	0.11697	0.12771	1.13519	0.182934	0.11468	1.01697	0.0242771	0.11361	1.02493	0.0355254	0.08089	-1.38009	-0.464762	0.09415	-1.19849	-0.261218	0.11323	-1.02213	-0.0315787
VVTU32908_at	2.0903	0.68262	-2.94518	-1.55836	2.46728	1.22435	0.292016	2.59027	1.30759	0.38691	2.30862	1.15716	0.210588	2.94696	1.46142	0.547371	1.89536	-1.09126	-0.125995
VVTU32911_x_at	0.27691	0.19546	-1.36259	-0.446352	0.23826	-1.12045	-0.164078	0.21486	-1.22136	-0.288489	0.32141	1.21613	0.282297	0.3455	1.29338	0.371146	0.40043	1.46145	0.5474
VVTU32913_x_at	0.27728	0.06252	-4.26586	-2.09284	0.27158	1.01597	0.0228578	0.24738	-1.06221	-0.087069	0.32175	1.21575	0.281847	0.34072	1.27378	0.349116	0.46915	1.70993	0.773937
VVTU32915_x_at	0.60424	0.18707	-3.10659	-1.63533	0.68335	1.17309	0.230314	0.57073	-1.00333	-0.00479619	0.64439	1.11735	0.160081	0.97049	1.66492	0.735453	0.86017	1.43868	0.524746
VVTU32917_x_at	0.542	0.33204	-1.56996	-0.650728	0.39604	-1.31936	-0.399838	0.41173	-1.24753	-0.319075	0.52967	1.0239	0.0340748	0.60525	1.15756	0.211087	0.74592	1.39084	0.475956
VVTU32919_x_at	0.08569	0.02855	-2.88702	-1.52958	0.08053	-1.02589	-0.036876	0.04304	-1.88687	-0.915995	0.07578	-1.07918	-0.109936	0.10813	1.30805	0.387418	0.14559	1.71702	0.779907
VVTU32920_x_at	0.08293	0.05594	-1.42604	-0.512014	0.09539	1.19307	0.254679	0.08108	1.03155	0.0448138	0.0777	-1.01869	-0.0267151	0.08666	1.08315	0.115233	0.09922	1.20907	0.273898
VVTU32921_at	0.06887	0.05552	-1.19308	-0.254691	0.0638	-1.04074	-0.0576097	0.08353	1.27983	0.355952	0.06361	-1.03339	-0.0473848	0.06647	1.00043	0.000620226	0.06101	-1.11704	-0.159681
VVTU32927_at	0.32364	0.4786	1.53756	0.620643	0.36749	1.17781	0.236107	0.22871	-1.34107	-0.423385	0.27119	-1.13904	-0.187818	0.16633	-1.87709	-0.908498	0.21054	-1.52104	-0.605058
VVTU32929_at	0.02828	0.00414328	-6.5638	-2.71453	0.02825	1.11452	0.156423	0.02824	1.13336	0.180606	0.02997	1.1942	0.256044	0.03533	1.39277	0.477957	0.04243	1.63089	0.705659
VVTU32931_x_at	0.02596	0.01903	-1.31192	-0.39168	0.0316	1.26266	0.336466	0.02021	-1.21698	-0.283305	0.0255	1.02949	0.0419298	0.0261	1.0423	0.0597706	0.02981	1.16072	0.21502
VVTU32934_at	0.05991	0.03423	-1.68334	-0.751327	0.03819	-1.51229	-0.596735	0.04343	-1.30723	-0.386513	0.06875	1.20222	0.265701	0.0843	1.45854	0.544525	0.07446	1.25593	0.328756
VVTU32937_x_at	0.03512	0.0333	-1.01424	-0.0203991	0.05002	1.47741	0.56307	0.02881	-1.15529	-0.208255	0.0262	-1.27928	-0.355332	0.03588	1.05906	0.0827843	0.03084	-1.12668	-0.172078
VVTU32939_x_at	0.05287	0.03998	-1.27185	-0.346929	0.04332	-1.1767	-0.234747	0.05309	1.05963	0.0835606	0.05089	1.00851	0.0122254	0.05595	1.09697	0.133524	0.06763	1.29278	0.370477
VVTU32948_at	0.00817707	0.00604841	-1.30029	-0.378833	0.00439	-1.83125	-0.872829	0.01057	1.36387	0.447706	0.00924	1.18338	0.242913	0.0058	-1.36041	-0.444042	0.01474	1.82117	0.864866
VVTU32948_x_at	0.04328	0.01763	-2.36122	-1.23953	0.03841	-1.08616	-0.119237	0.04491	1.09501	0.130944	0.05062	1.22547	0.293335	0.04773	1.1432	0.193078	0.05366	1.25297	0.325352
VVTU32949_at	0.04891	0.04929	1.04776	0.0673083	0.06167	1.30778	0.38712	0.04353	-1.06491	-0.0907315	0.0403	-1.1583	-0.212009	0.04963	1.05188	0.0729701	0.03747	-1.29163	-0.369193
VVTU32950_x_at	0.15021	0.14353	-1.00657	-0.00944751	0.15288	1.05569	0.0781863	0.14342	1.0075	0.0107798	0.17167	1.19743	0.259941	0.14742	1.01737	0.0248445	0.12061	-1.23235	-0.301412
VVTU32954_at	0.00415964	0.00539063	1.34742	0.4302	0.00617	1.46839	0.554235	0.0063	1.59083	0.66978	0.00434	-2.12471	-1.08727	0.00429	-1.10274	-0.141093	0.00482	1.10416	0.142949
VVTU32954_x_at	0.01358	0.01471	1.12602	0.171232	0.01567	1.19686	0.259254	0.01887	1.46608	0.551964	0.01184	-1.09501	-0.130944	0.00924	-1.41775	-0.503603	0.00669	-2.00966	-1.00695
VVTU32955_at	0.44631	0.34797	-1.23361	-0.302886	0.48828	1.13483	0.182476	0.40459	-1.0454	-0.0640551	0.46629	1.09463	0.130443	0.43379	1.00753	0.0108228	0.47518	1.076	0.105678
VVTU32957_at	0.05274	0.05088	1.00303	0.00436476	0.06167	1.21287	0.278425	0.04771	-1.04757	-0.0670466	0.0338	-1.48924	-0.574576	0.05249	1.03161	0.0448977	0.05394	1.03353	0.0475803
VVTU32963_at	0.0090332	0.00765995	-1.13422	-0.181701	0.01002	1.15033	0.202048	0.01197	1.39845	0.483829	0.00875	1.01522	0.0217924	0.00728	-1.19666	-0.259013	0.00731	-1.22334	-0.290825
VVTU16420_at	0.02932	0.03669	1.30093	0.379543	0.02122	-1.33222	-0.413832	0.02566	-1.08285	-0.114833	0.02667	-1.04933	-0.0694685	0.01941	-1.4575	-0.543496	0.03413	1.17654	0.23455
VVTU16421_s_at	2.40892	4.99647	2.15655	1.10873	4.10221	1.76641	0.82082	3.00333	1.31558	0.395699	1.18434	-1.94132	-0.957038	1.23949	-1.87485	-0.906775	1.14786	-2.07657	-1.0542
VVTU16422_at	2.13727	2.85834	1.3905	0.475604	2.74571	1.33257	0.414211	3.29771	1.62812	0.703207	1.64947	-1.2367	-0.306496	1.25092	-1.64824	-0.720926	1.15401	-1.83259	-0.873884
VVTU16424_at	2.38287	1.76144	-1.30112	-0.379754	2.29005	-1.00314	-0.00452297	2.14312	-1.05371	-0.0754779	2.48493	1.09261	0.127779	2.68821	1.16942	0.225793	2.55976	1.08564	0.118546
VVTU16427_at	1.10384	0.73981	-1.43504	-0.521091	1.1187	1.05124	0.0720921	1.28478	1.22817	0.29651	1.16077	1.10177	0.139823	1.32919	1.24822	0.319872	0.81465	-1.34076	-0.423051
VVTU16430_at	0.53864	0.41645	-1.24398	-0.314963	0.38294	-1.35605	-0.43941	0.44044	-1.15898	-0.212856	0.52428	1.0198	0.0282862	0.60956	1.17309	0.230314	0.76443	1.43425	0.520297
VVTU16431_at	0.4925	0.43981	-1.07701	-0.107032	0.46418	-1.02288	-0.0326369	0.41838	-1.11556	-0.157768	0.42743	-1.09973	-0.137149	0.513	1.07976	0.110711	0.64186	1.31712	0.397387
VVTU16432_at	0.06001	0.06474	1.12181	0.165828	0.0531	-1.08946	-0.123613	0.04593	-1.23821	-0.308256	0.0443	-1.29293	-0.370644	0.06207	1.07225	0.100641	0.0786	1.32378	0.404663
VVTU16433_at	0.8052	0.59282	-1.30637	-0.385564	0.44582	-1.74121	-0.80009	0.32363	-2.35784	-1.23747	1.04926	1.3653	0.449218	0.96066	1.23673	0.306531	1.31783	1.65403	0.725985
VVTU16435_at	0.87155	0.70994	-1.18075	-0.239704	0.73045	-1.15029	-0.201998	0.9184	1.11191	0.15304	0.94025	1.13031	0.176719	0.8325	-1.00995	-0.0142839	0.93358	1.08253	0.114407
VVTU16436_s_at	13.6898	9.10073	-1.44678	-0.532846	11.5718	-1.14052	-0.189692	12.4372	-1.04313	-0.060919	16.2082	1.24047	0.310887	15.9053	1.20435	0.268255	15.9128	1.17472	0.232317
VVTU16437_at	0.81088	0.63729	-1.22377	-0.291332	0.6791	-1.15114	-0.203063	0.69074	-1.11252	-0.153831	0.78771	1.0178	0.0254541	0.8987	1.14887	0.200216	1.08053	1.34669	0.429418
VVTU16439_at	0.60244	0.89266	1.5406	0.623492	0.79482	1.36851	0.452606	0.47021	-1.21418	-0.279982	0.41889	-1.37266	-0.456974	0.44778	-1.29791	-0.37619	0.29881	-1.99494	-0.996345
VVTU16440_s_at	3.4542	2.75889	-1.20419	-0.268063	2.0445	-1.62879	-0.703801	2.76671	-1.18317	-0.242657	3.69386	1.12043	0.164053	4.27668	1.28342	0.359993	5.67312	1.65982	0.731027
VVTU16441_x_at	0.55099	0.43866	-1.20808	-0.272716	0.83634	1.57446	0.654857	0.90333	1.72995	0.79073	0.47703	-1.10242	-0.140674	0.36726	-1.4473	-0.533364	0.22331	-2.4415	-1.28777
VVTU16443_at	0.03602	0.03822	1.10314	0.141616	0.03548	1.02177	0.0310705	0.04335	1.27001	0.34484	0.0213	-1.61368	-0.690355	0.03515	1.0115	0.0164963	0.03	-1.18793	-0.24845
VVTU16444_x_at	0.10355	0.1122	1.12661	0.171988	0.10699	1.07178	0.100009	0.06952	-1.41148	-0.497209	0.0801	-1.23385	-0.303167	0.10205	1.02157	0.0307881	0.13539	1.32146	0.402133
VVTU16445_at	1.76197	1.59727	-1.06097	-0.0853839	2.01038	1.18351	0.243072	1.76729	1.05838	0.0818577	1.21902	-1.37956	-0.464208	2.04349	1.20222	0.265701	1.55442	-1.12162	-0.165584
VVTU16446_at	0.08616	0.00710623	-11.6611	-3.54363	0.05631	-1.47498	-0.560695	0.02952	-2.76636	-1.46799	0.04478	-1.83631	-0.87681	0.08186	-1.01534	-0.0219629	0.2751	3.22682	1.69011
VVTU16447_at	0.49368	0.40062	-1.18523	-0.245167	0.43455	-1.09524	-0.131247	0.38434	-1.21729	-0.283673	0.43403	-1.08562	-0.118519	0.57139	1.19975	0.262734	0.69006	1.41261	0.498363
VVTU16448_at	0.15833	0.12728	-1.19645	-0.25876	0.16958	1.11094	0.151781	0.14429	-1.03992	-0.0564725	0.1278	-1.18244	-0.241767	0.20507	1.34258	0.425008	0.15304	-1.02374	-0.0338494
VVTU16450_at	0.39376	0.18233	-2.07704	-1.05453	0.20587	-1.84388	-0.882745	0.26563	-1.4048	-0.490365	0.47753	1.27064	0.345555	0.58252	1.53351	0.616838	0.87428	2.24392	1.16602
VVTU16451_at	0.63723	0.20731	-2.95637	-1.56383	0.44699	-1.37435	-0.458749	0.56924	-1.06088	-0.0852615	0.46414	-1.31038	-0.389985	0.85223	1.38635	0.471292	1.2271	1.94612	0.960601
VVTU16452_at	0.57874	0.53486	-1.0407	-0.0575542	0.54249	-1.02848	-0.0405137	0.48798	-1.12395	-0.168578	0.54532	-1.01293	-0.0185345	0.63149	1.13107	0.177688	0.62082	1.08409	0.116485
VVTU16453_s_at	11.0268	0.19419	-54.6142	-5.7712	15.7127	1.47807	0.563715	22.1461	2.11924	1.08355	22.6556	2.15265	1.10611	21.8058	2.04989	1.03555	20.0674	1.83919	0.879071
VVTU16453_x_at	1.07078	0.54496	-1.88981	-0.918241	0.82758	-1.24737	-0.318889	1.05008	1.0348	0.049352	1.33818	1.30938	0.388884	1.66383	1.61071	0.687697	1.98658	1.87496	0.90686
VVTU16455_at	0.84009	0.11817	-6.83766	-2.7735	0.08373	-9.67268	-3.27392	0.14574	-5.46296	-2.44968	0.37468	-2.14004	-1.09764	3.06704	3.78444	1.92008	2.804	3.37315	1.7541
VVTU16456_at	1.14898	2.51595	2.2767	1.18694	1.33001	1.2007	0.263876	1.25092	1.14882	0.200153	0.74644	-1.46915	-0.554982	0.58388	-1.89836	-0.924754	0.6929	-1.64081	-0.714408
VVTU16459_at	0.25696	0.22941	-1.07732	-0.107447	0.24222	-1.02273	-0.0324253	0.23562	-1.03353	-0.0475803	0.17904	-1.36989	-0.45406	0.21841	-1.13499	-0.18268	0.3781	1.48701	0.572414
VVTU16460_at	0.24387	0.19159	-1.22423	-0.291875	0.19959	-1.17795	-0.236278	0.20424	-1.13158	-0.178339	0.27353	1.17515	0.232845	0.26934	1.14488	0.195196	0.27482	1.1389	0.187641
VVTU16461_s_at	0.29974	0.08401	-3.43168	-1.77892	0.24436	-1.18257	-0.241926	0.33947	1.19507	0.257095	0.33442	1.16895	0.225213	0.38511	1.33185	0.413432	0.34815	1.17384	0.231236
VVTU16462_at	2.27827	1.64089	-1.33539	-0.417261	3.36067	1.53008	0.613607	2.71722	1.2585	0.331705	1.39236	-1.56172	-0.643136	3.19495	1.45368	0.53971	1.62964	-1.38334	-0.468156
VVTU16463_at	0.83889	0.54985	-1.46739	-0.553252	0.72795	-1.11099	-0.151846	0.79985	1.00609	0.00875937	0.97608	1.21907	0.285781	0.8937	1.10432	0.143158	0.98571	1.18749	0.247915
VVTU1411_s_at	1.56521	2.27681	1.51242	0.596859	1.94751	1.29063	0.368075	1.57589	1.0624	0.0873271	1.043	-1.43231	-0.518344	1.19142	-1.26735	-0.341815	1.35685	-1.14144	-0.190855
VVTU1412_at	0.14531	0.29157	2.08627	1.06093	0.05499	-2.54772	-1.34921	0.06203	-2.22011	-1.15063	0.1705	1.22937	0.297919	0.05899	-2.37636	-1.24875	0.08507	-1.6902	-0.757194
VVTU1415_s_at	0.50156	0.22024	-2.19035	-1.13116	0.08653	-5.58832	-2.48241	0.21266	-2.23514	-1.16037	0.83514	1.74458	0.80288	0.7104	1.46823	0.554078	0.6053	1.21966	0.286479
VVTU1416_at	0.12372	0.16082	1.35146	0.434519	0.09441	-1.26339	-0.3373	0.113	-1.03761	-0.0532643	0.14972	1.2679	0.342441	0.078	-1.53027	-0.613786	0.05693	-2.15058	-1.10473
VVTU1418_at	0.62925	0.71988	1.18946	0.250307	0.72928	1.20216	0.265629	0.66134	1.10901	0.149272	0.47047	-1.27658	-0.352284	0.47392	-1.2809	-0.357158	0.55507	-1.12175	-0.165751
VVTU1420_at	0.02196	0.01809	-1.16743	-0.223336	0.02096	-1.00996	-0.0142982	0.01723	-1.20793	-0.272537	0.02284	1.09003	0.124368	0.02188	1.03307	0.046938	0.02724	1.25379	0.326296
VVTU1423_at	0.28033	0.17803	-1.51449	-0.598832	0.24116	-1.12064	-0.164323	0.29716	1.11853	0.161604	0.32211	1.20387	0.26768	0.24655	-1.09685	-0.133366	0.2638	-1.0515	-0.0724489
VVTU1424_at	0.47796	0.54903	1.19432	0.256189	0.58588	1.27148	0.346509	0.51261	1.13168	0.178466	0.36421	-1.25253	-0.324845	0.42529	-1.08416	-0.116578	0.3405	-1.38898	-0.474026
VVTU1425_at	2.09515	0.55695	-3.61812	-1.85524	2.04186	1.01089	0.015626	1.67695	-1.18402	-0.243693	3.84181	1.9212	0.942008	0.78036	-2.59005	-1.37298	1.68662	-1.22917	-0.297684
VVTU1426_at	0.04927	0.11918	2.51481	1.33045	0.06374	1.34184	0.424213	0.02643	-1.76662	-0.820992	0.0264	-1.7813	-0.832931	0.0395	-1.20347	-0.2672	0.02125	-2.29468	-1.19829
VVTU1427_at	1.2268	1.26137	1.06902	0.0962888	1.23221	1.04185	0.0591476	1.18198	1.01665	0.0238231	1.34889	1.152	0.204141	0.98455	-1.20206	-0.265509	1.08938	-1.11431	-0.156151
VVTU1429_at	1.82215	2.06309	1.17721	0.235372	2.08552	1.18721	0.247575	1.7298	1.00172	0.0024793	1.45671	-1.19388	-0.255658	1.65499	-1.06213	-0.0869604	1.6397	-1.09959	-0.136966
VVTU1430_at	2.68819	2.3031	-1.12261	-0.166857	2.43277	-1.06528	-0.0912327	2.2531	-1.1307	-0.177216	2.93109	1.1424	0.192068	2.8554	1.10107	0.138906	2.84117	1.06813	0.0950872
VVTU1431_x_at	0.14512	0.12138	-1.14993	-0.201546	0.12948	-1.08054	-0.111752	0.14143	1.02831	0.0402753	0.16796	1.21259	0.278092	0.13585	-1.03055	-0.0434145	0.15135	1.05395	0.0758064
VVTU1432_at	0.27063	0.15494	-1.67995	-0.748418	0.28093	1.07674	0.10667	0.24662	-1.03996	-0.056528	0.21624	-1.19452	-0.256431	0.43592	1.66966	0.739554	0.31033	1.15883	0.212669
VVTU1433_s_at	1.07516	11.2399	10.8694	3.4422	0.59265	-1.74895	-0.806489	0.54956	-1.85405	-0.89068	0.07788	-13.1761	-3.71985	0.06804	-15.2438	-3.93015	0.05029	-21.1563	-4.40302
VVTU35705_s_at	9.95406	11.6275	1.21452	0.280386	9.54245	-1.00565	-0.00812829	9.29288	-1.01512	-0.0216503	9.14753	-1.03859	-0.0546262	8.70368	-1.10328	-0.141799	9.52705	-1.03385	-0.0480269
VVTU1435_s_at	1.88855	1.7396	-1.04415	-0.062329	1.996	1.09629	0.132629	1.92613	1.0762	0.105946	1.54425	-1.16724	-0.223101	1.63975	-1.11107	-0.15195	2.07134	1.10843	0.148518
VVTU1436_s_at	1.65723	2.01073	1.26151	0.335152	1.86446	1.16699	0.222792	1.67501	1.06652	0.092911	1.41664	-1.11653	-0.159022	1.38987	-1.15026	-0.20196	1.31881	-1.2434	-0.31429
VVTU1437_at	1.5343	2.68398	1.8188	0.862987	2.08631	1.41046	0.496166	2.05912	1.41614	0.501964	1.3717	-1.06758	-0.0943442	0.92707	-1.59657	-0.674976	0.63446	-2.39287	-1.25874
VVTU1438_s_at	3.12416	2.40301	-1.25043	-0.322424	3.48147	1.15591	0.209029	2.83876	-1.04297	-0.0606977	3.11555	1.04485	0.0632958	3.363	1.11585	0.158143	2.9905	-1.03372	-0.0478455
VVTU1439_at	0.85743	1.13248	1.37324	0.457584	0.80028	-1.03292	-0.0467285	0.74508	-1.09059	-0.125109	0.77268	-1.05913	-0.0828797	0.80338	-1.0296	-0.042084	0.72883	-1.1641	-0.219215
VVTU1440_at	0.16964	0.05502	-2.96537	-1.56821	0.03048	-5.36552	-2.42372	0.03211	-5.00672	-2.32387	0.03375	-4.79759	-2.26231	0.11368	-1.43954	-0.525608	0.80494	4.79546	2.26167
VVTU1441_at	0.71424	0.77034	1.12138	0.165275	0.81445	1.18281	0.242218	0.68875	1.01754	0.0250855	0.48108	-1.41702	-0.50286	0.83126	1.20642	0.270732	0.53188	-1.32876	-0.410081
VVTU1442_s_at	2.22652	1.279	-1.67432	-0.743575	1.85735	-1.15568	-0.208742	2.14849	1.01822	0.0260493	2.72395	1.28181	0.358182	3.31099	1.54149	0.624326	2.20889	1.00262	0.00377492
VVTU1443_at	4.36573	4.85672	1.15665	0.209952	4.57021	1.08586	0.118838	4.03542	-1.02526	-0.0359898	3.56944	-1.16737	-0.223262	3.81479	-1.10402	-0.142766	4.54326	1.05171	0.0727369
VVTU1444_at	0.99723	1.17959	1.22986	0.298494	0.99984	1.03999	0.0565697	1.04475	1.10548	0.144673	0.95683	1.00529	0.00761174	0.85031	-1.13137	-0.178071	0.73408	-1.3442	-0.426748
VVTU1447_at	0.12744	0.0984	-1.24573	-0.316991	0.12002	-1.02374	-0.0338494	0.12677	1.04961	0.0698534	0.12437	1.02245	0.0320303	0.15226	1.2384	0.308477	0.13641	1.08171	0.113314
VVTU1448_s_at	1.76816	1.33909	-1.26997	-0.344794	1.70868	1.00238	0.00342953	1.45987	-1.14782	-0.198896	1.78259	1.05628	0.0789923	1.83717	1.07705	0.107085	2.24279	1.2819	0.358284
VVTU21101_s_at	0.03651	0.14044	3.99969	1.99989	0.00706	-4.98536	-2.3177	0.01804	-1.91823	-0.939776	0.00775	-4.49634	-2.16875	0.0505	1.43385	0.519894	0.01183	-3.05326	-1.61035
VVTU1450_at	3.37111	2.8593	-1.13395	-0.181357	3.10377	-1.0471	-0.0663992	3.67818	1.15131	0.203276	3.19913	-1.00575	-0.00827174	3.50689	1.07835	0.108826	3.19798	-1.04307	-0.060836
VVTU1451_at	1.86925	1.09702	-1.63884	-0.712675	2.23508	1.24028	0.310666	2.4039	1.35701	0.440431	1.85568	1.04012	0.05675	1.7365	-1.03845	-0.0544318	1.68243	-1.09937	-0.136677
VVTU1452_at	1.12503	1.23244	1.13899	0.187755	0.91948	-1.17958	-0.238273	0.80415	-1.32584	-0.406907	0.95242	-1.12742	-0.173025	1.48161	1.36516	0.44907	1.22424	1.09973	0.137149
VVTU15792_at	1.01541	0.87953	-1.11038	-0.151053	1.01124	1.03301	0.0468542	0.89176	-1.07909	-0.109815	0.83615	-1.15907	-0.212968	1.153	1.17706	0.235188	1.1346	1.12924	0.175352
VVTU15793_s_at	1.07763	0.94087	-1.1016	-0.1396	1.0097	-1.02892	-0.0411308	0.96285	-1.06066	-0.0849623	1.09788	1.06742	0.0941279	1.11847	1.07588	0.105517	1.11961	1.04998	0.0703618
VVTU15794_at	0.01677	0.02155	1.33614	0.418071	0.01763	1.09047	0.12495	0.01364	-1.16451	-0.219723	0.0152	-1.05305	-0.0745739	0.01238	-1.30628	-0.385464	0.01674	1.00907	0.0130263
VVTU15797_at	1.17909	1.03965	-1.09079	-0.125373	1.59221	1.40071	0.486158	1.41097	1.26272	0.336535	1.34336	1.19371	0.255452	0.71292	-1.59549	-0.674	0.85426	-1.36574	-0.449683
VVTU15798_s_at	2.76466	3.54663	1.33381	0.415553	3.00812	1.12862	0.17456	2.56588	-1.02111	-0.0301383	2.56694	-1.02796	-0.0397841	2.30208	-1.15854	-0.212308	2.1274	-1.2859	-0.362778
VVTU15799_at	1.54285	1.19493	-1.24184	-0.312479	1.74279	1.1717	0.228603	1.59811	1.093	0.128293	1.43557	-1.02576	-0.0366932	1.31509	-1.13177	-0.178581	1.70055	1.11391	0.155633
VVTU15800_x_at	0.9624	1.09633	1.18441	0.244169	1.02716	1.10708	0.146759	0.58754	-1.55233	-0.634435	0.8096	-1.13457	-0.182146	0.93203	1.00389	0.0056012	1.11092	1.16658	0.222285
VVTU15801_at	0.10111	0.16997	1.74773	0.805482	0.04554	-2.14073	-1.0981	0.10199	1.06432	0.089932	0.07689	-1.25522	-0.32794	0.08125	-1.20058	-0.263732	0.04317	-2.31763	-1.21265
VVTU15803_at	0.03163	0.02931	-1.03815	-0.0540149	0.03324	1.09008	0.124434	0.0394	1.31437	0.394371	0.0259	-1.16565	-0.221135	0.03194	1.0468	0.0659858	0.0232	-1.34902	-0.431912
VVTU15805_x_at	0.04146	0.0885	2.21939	1.15016	0.06976	1.74531	0.803483	0.05365	1.36542	0.449345	0.02675	-1.47954	-0.565149	0.01312	-3.04904	-1.60836	0.01268	-3.23664	-1.6945
VVTU15806_at	0.81282	0.38251	-2.04378	-1.03124	0.51332	-1.52655	-0.610275	0.716	-1.07584	-0.105464	0.91884	1.18439	0.244144	0.99682	1.27125	0.346248	1.19981	1.49177	0.577025
VVTU15807_at	0.24001	0.20115	-1.1476	-0.19862	0.32168	1.39024	0.475334	0.2534	1.11404	0.155801	0.25072	1.09447	0.130232	0.17131	-1.35154	-0.434604	0.14887	-1.59533	-0.673855
VVTU15808_at	0.0236	0.01723	-1.31727	-0.397551	0.03065	1.34721	0.429975	0.01739	-1.28627	-0.363194	0.01995	-1.12886	-0.174867	0.01323	-1.72084	-0.783113	0.03262	1.39698	0.482311
VVTU15809_at	0.04765	0.05503	1.20091	0.264128	0.03592	-1.27878	-0.354768	0.04208	-1.07291	-0.101529	0.05385	1.18418	0.243888	0.04875	1.06066	0.0849623	0.04366	-1.07975	-0.110697
VVTU15810_at	0.23414	0.27983	1.2426	0.313362	0.24031	1.0646	0.0903115	0.20688	-1.07255	-0.101045	0.17213	-1.29831	-0.376635	0.16742	-1.34911	-0.432008	0.27135	1.17121	0.228
VVTU15811_at	1.2103	0.96623	-1.20475	-0.268734	1.08499	-1.0754	-0.104873	1.04025	-1.10261	-0.140923	1.26094	1.09157	0.126405	1.18151	1.01194	0.0171238	1.54184	1.28746	0.364528
VVTU15812_s_at	0.39308	0.53086	1.40414	0.489687	0.44729	1.18032	0.239178	0.4827	1.29577	0.37381	0.31287	-1.19914	-0.262	0.17685	-2.14428	-1.10049	0.13777	-2.82328	-1.49737
VVTU15814_at	0.69044	0.59107	-1.12349	-0.167987	0.77081	1.15803	0.211673	0.72137	1.10248	0.140752	0.59386	-1.10966	-0.150118	0.69605	1.04503	0.0635444	0.66328	-1.03001	-0.0426583
VVTU15818_at	0.07767	0.13075	1.7501	0.807437	0.07498	1.00133	0.00191751	0.07043	-1.0452	-0.063779	0.0378	-1.9611	-0.971663	0.04528	-1.65471	-0.726578	0.05854	-1.31302	-0.392889
VVTU15819_at	0.03247	0.05194	1.66344	0.73417	0.02813	-1.11254	-0.153857	0.02319	-1.32687	-0.408027	0.0286	-1.08359	-0.115819	0.02478	-1.26407	-0.338076	0.02862	-1.12253	-0.166754
VVTU15820_at	0.00948484	0.00938206	1.02846	0.0404857	0.01157	1.26554	0.339753	0.00612	-1.46905	-0.554883	0.0069	-1.31104	-0.390712	0.01053	1.15108	0.202988	0.01086	1.15729	0.21075
VVTU15822_at	0.01417	0.01833	1.34451	0.42708	0.01042	-1.31117	-0.390855	0.01477	1.09947	0.136808	0.01249	-1.08288	-0.114873	0.01439	1.05258	0.0739299	0.01135	-1.23545	-0.305037
VVTU15824_at	0.21797	0.08233	-2.54632	-1.34841	0.0943	-2.22825	-1.15591	0.12295	-1.68011	-0.748556	0.19368	-1.07414	-0.103182	0.24256	1.15356	0.206093	0.44942	2.08373	1.05917
VVTU15825_at	0.02999	0.01896	-1.52133	-0.605333	0.02566	-1.12678	-0.172206	0.02265	-1.2546	-0.327227	0.03012	1.05245	0.0737517	0.03801	1.31403	0.393998	0.04228	1.42508	0.511043
VVTU15827_at	0.48584	0.63759	1.36447	0.448341	0.45315	-1.03361	-0.0476919	0.40762	-1.12954	-0.175735	0.43033	-1.07757	-0.107782	0.38439	-1.21929	-0.286041	0.48379	1.00635	0.00913215
VVTU15830_s_at	0.89069	0.62964	-1.36057	-0.444211	0.43012	-1.99638	-0.997386	1.15419	1.36737	0.451404	0.87373	1.02778	0.0395315	1.30546	1.51931	0.603416	0.75523	-1.16698	-0.22278
VVTU15831_at	3.28232	2.4117	-1.309	-0.388465	3.65294	1.1544	0.207143	4.15986	1.33731	0.419334	3.30079	1.05363	0.0753683	3.20387	1.01182	0.0169527	2.58953	-1.25422	-0.32679
VVTU15832_at	0.13263	0.11664	-1.09361	-0.129098	0.11901	-1.07436	-0.103477	0.17991	1.43138	0.517407	0.13031	1.02945	0.0418738	0.11439	-1.11847	-0.161527	0.08798	-1.49159	-0.576851
VVTU15835_s_at	3.75673	4.70117	1.30111	0.379743	4.38986	1.21209	0.277497	4.12463	1.15854	0.212308	3.14355	-1.14062	-0.189818	3.2581	-1.11233	-0.153585	2.46733	-1.5066	-0.591296
VVTU15840_at	0.04871	0.06489	1.38504	0.469928	0.04053	-1.15881	-0.212644	0.04868	1.05453	0.0766001	0.03831	-1.21369	-0.2794	0.03931	-1.19549	-0.257602	0.05095	1.05709	0.0800982
VVTU15842_at	0.00850289	0.00430706	-1.89875	-0.92505	0.01146	1.45903	0.54501	0.00666	-1.15828	-0.211984	0.00893	1.1494	0.200881	0.0059	-1.33211	-0.413713	0.00991	1.23003	0.298694
VVTU15842_s_at	1.57933	1.56161	1.02806	0.0399245	1.78297	1.17102	0.227766	1.46954	-1.01849	-0.0264318	1.63009	1.08141	0.112914	1.43717	-1.06012	-0.0842276	1.36385	-1.14583	-0.196393
VVTU15843_at	0.13746	0.04039	-3.27281	-1.71053	0.0726	-1.82526	-0.868102	0.10553	-1.23438	-0.303787	0.15778	1.20267	0.266241	0.24329	1.83474	0.875576	0.28087	2.06504	1.04617
VVTU3157_at	1.91428	0.49565	-3.71457	-1.8932	2.20615	1.19543	0.25753	1.96184	1.08142	0.112927	2.65623	1.45382	0.539849	2.27876	1.23397	0.303307	2.07574	1.09585	0.13205
VVTU3158_at	1.61683	0.7989	-1.94651	-0.96089	2.60095	1.66864	0.738673	1.65744	1.0817	0.1133	1.2412	-1.24329	-0.314163	1.82229	1.16832	0.224435	1.65863	1.03674	0.0520541
VVTU875_s_at	2.34505	1.44886	-1.55671	-0.6385	2.6711	1.1815	0.24062	2.33046	1.04863	0.0685057	2.08794	-1.07197	-0.100265	2.33491	1.03211	0.0455967	3.05556	1.31681	0.397047
VVTU3160_s_at	0.24892	0.14578	-1.64233	-0.715744	0.16909	-1.41923	-0.505108	0.26916	1.14098	0.190274	0.28135	1.1842	0.243913	0.27612	1.14988	0.201483	0.29159	1.18384	0.243474
VVTU3161_s_at	6.11976	4.50858	-1.3055	-0.384602	5.93151	1.00537	0.00772655	5.47991	-1.05834	-0.0818032	6.7202	1.15053	0.202299	6.50344	1.10159	0.139587	6.58429	1.08733	0.12079
VVTU3162_at	2.07921	1.75901	-1.13687	-0.185067	2.01553	1.00551	0.00792743	2.33318	1.18409	0.243779	2.03935	1.02765	0.039349	1.96585	-1.02032	-0.0290217	1.91845	-1.07241	-0.100857
VVTU3163_at	1.65988	1.69332	1.06067	0.0849759	1.76649	1.1039	0.142609	1.86014	1.1825	0.24184	1.5977	1.00849	0.0121968	1.12841	-1.41906	-0.504936	1.36937	-1.19942	-0.262337
VVTU3164_s_at	4.52166	4.76154	1.09488	0.130773	5.33461	1.22377	0.291332	3.98744	-1.07466	-0.10388	4.05077	-1.0654	-0.0913952	3.93956	-1.10724	-0.146968	4.23065	-1.05756	-0.0807395
VVTU3165_s_at	1.17745	1.318	1.16383	0.21888	1.03751	-1.09409	-0.129731	0.96999	-1.15039	-0.202123	1.01732	-1.10467	-0.143615	1.24788	1.0986	0.135666	1.25695	1.07885	0.109494
VVTU3166_at	2.05672	1.56293	-1.26567	-0.339901	1.8399	-1.07767	-0.107915	2.02182	1.03729	0.0528193	2.05704	1.04789	0.0674873	2.17144	1.09441	0.130153	2.43189	1.19496	0.256962
VVTU3167_s_at	3.23753	5.60211	1.7991	0.847275	3.62528	1.16151	0.216002	3.19483	1.04128	0.0583581	3.15094	1.01971	0.0281589	2.11094	-1.47954	-0.565149	2.07545	-1.54353	-0.626234
VVTU3168_s_at	0.32822	0.88966	2.81826	1.4948	0.49406	1.56139	0.642831	0.31725	1.01994	0.0284843	0.04644	-6.74606	-2.75405	0.04247	-7.45544	-2.89829	0.0484	-6.71034	-2.74639
VVTU3169_at	0.01221	0.00934585	-1.25657	-0.329491	0.0079	-1.49019	-0.575496	0.00928	-1.24709	-0.318566	0.01353	1.16124	0.215666	0.01673	1.42049	0.506389	0.01661	1.37493	0.459358
VVTU3170_s_at	0.89934	0.41409	-2.08888	-1.06273	1.51337	1.74548	0.803624	1.52224	1.78604	0.836764	0.8427	-1.0186	-0.0265876	0.80339	-1.07992	-0.110924	0.10111	-8.80143	-3.13774
VVTU3172_s_at	8.45299	3.28908	-2.47183	-1.30558	7.44518	-1.09456	-0.130351	8.66309	1.08143	0.11294	10.2667	1.27253	0.3477	8.03479	-1.01491	-0.0213518	8.76103	1.04744	0.0668676
VVTU3174_s_at	1.77123	1.32387	-1.28681	-0.363799	1.45983	-1.16971	-0.226151	1.40806	-1.19212	-0.253529	2.28208	1.34991	0.432863	1.76784	1.03461	0.049087	2.32435	1.32621	0.407309
VVTU3175_at	0.20907	0.97907	4.86892	2.2836	0.02996	-6.72663	-2.74988	0.02621	-7.55944	-2.91828	0.02795	-7.1406	-2.83605	0.0289	-6.97859	-2.80294	0.02453	-8.43372	-3.07617
VVTU3177_s_at	1.61232	2.24597	1.44835	0.53441	1.73205	1.11431	0.156151	1.52733	-1.00042	-0.000605805	1.33601	-1.15184	-0.20394	1.32652	-1.17254	-0.229637	1.25897	-1.26721	-0.341656
VVTU3178_at	1.80476	1.58901	-1.09238	-0.127475	1.56145	-1.11428	-0.156112	1.63322	-1.04723	-0.0665783	1.73198	1.00548	0.00788439	1.79544	1.03125	0.0443941	2.18175	1.22172	0.288914
VVTU3179_at	0.69208	0.28921	-2.3016	-1.20264	0.46222	-1.4435	-0.529571	0.5128	-1.279	-0.355016	0.46188	-1.43012	-0.516136	1.39475	2.08906	1.06285	1.06482	1.55492	0.63684
VVTU3180_at	1.50964	1.37448	-1.05637	-0.0791152	1.36714	-1.06455	-0.0902437	1.42723	-1.0024	-0.00345832	1.64024	1.13837	0.18697	1.59262	1.09358	0.129059	1.34329	-1.11204	-0.153209
VVTU3181_at	0.46248	0.85329	1.91833	0.939851	0.83819	1.87996	0.910702	0.9098	2.07583	1.05369	0.39835	-1.10809	-0.148075	0.22219	-2.00799	-1.00575	0.17555	-2.60681	-1.38229
VVTU3182_at	0.32886	0.16816	-1.88096	-0.911469	0.36375	1.14732	0.198268	0.37327	1.1977	0.260267	0.26885	-1.1675	-0.223423	0.44053	1.38858	0.47361	0.3134	-1.0383	-0.0542233
VVTU3183_at	0.65516	1.19737	1.90021	0.926159	0.67439	1.06773	0.0945469	0.76212	1.22747	0.295688	0.54684	-1.14349	-0.193444	0.33794	-1.87023	-0.903216	0.1969	-3.29247	-1.71917
VVTU3184_at	3.44351	2.80074	-1.18253	-0.241877	2.87523	-1.15461	-0.207406	2.79527	-1.16746	-0.223373	3.70221	1.12644	0.17177	3.95125	1.18944	0.250282	4.59525	1.34863	0.431495
VVTU12206_s_at	4.19235	4.85928	1.20512	0.269177	4.20755	1.04104	0.0580255	4.36802	1.09942	0.136743	3.53628	-1.13151	-0.178249	3.50874	-1.15264	-0.204942	3.85857	-1.07509	-0.104457
VVTU3186_s_at	0.46806	0.46945	1.04281	0.0604763	0.81398	1.8039	0.851119	0.42791	-1.03661	-0.0518732	0.21587	-2.0695	-1.04928	0.44777	-1.0084	-0.012068	0.34494	-1.34267	-0.425105
VVTU3187_at	6.05332	4.91757	-1.18393	-0.243584	5.90799	1.01237	0.0177367	6.27614	1.09404	0.129665	5.80259	1.00434	0.00624775	5.76803	-1.01241	-0.0177937	6.45092	1.07699	0.107005
VVTU3188_at	2.27209	2.66844	1.22109	0.28817	3.024	1.38054	0.465233	2.43265	1.12976	0.176016	1.85793	-1.16721	-0.223064	1.85479	-1.18174	-0.240913	1.58015	-1.42279	-0.508723
VVTU3189_at	4.48477	4.2052	-1.02574	-0.0366651	4.9956	1.15543	0.20843	4.55748	1.07231	0.100722	4.20041	-1.01906	-0.027239	4.0955	-1.05639	-0.0791425	3.93209	-1.12858	-0.174509
VVTU3190_at	0.9131	0.61472	-1.42864	-0.514642	1.43317	1.62807	0.703163	1.18555	1.37005	0.454229	0.87669	1.00595	0.0085586	0.44487	-1.98006	-0.985544	0.12407	-7.282	-2.86433
VVTU3192_at	0.10968	0.16631	1.57645	0.656679	0.2548	2.40959	1.26879	0.12753	1.22688	0.294994	0.02401	-4.36072	-2.12457	0.01567	-6.75274	-2.75547	0.03897	-2.78503	-1.47769
VVTU3193_s_at	3.28984	2.82434	-1.12031	-0.163898	3.70744	1.16894	0.225201	3.19407	1.02448	0.0348918	2.71891	-1.15486	-0.207718	2.77205	-1.14489	-0.195209	4.00056	1.22894	0.297414
VVTU20280_s_at	2.11451	1.75225	-1.16064	-0.214921	2.46877	1.21106	0.27627	2.56166	1.27834	0.354272	2.06882	1.02509	0.0357506	1.92796	-1.05804	-0.0813942	1.58157	-1.32293	-0.403737
VVTU20281_at	0.12115	0.09074	-1.2841	-0.360758	0.0787	-1.48407	-0.569559	0.10741	-1.06886	-0.0960729	0.13133	1.13577	0.183671	0.12193	1.04326	0.0610987	0.16894	1.40926	0.494938
VVTU20287_at	0.02506	0.02345	-1.02781	-0.0395736	0.01819	-1.32804	-0.409299	0.02469	1.03988	0.0564171	0.02858	1.19519	0.25724	0.02294	-1.05381	-0.0756148	0.02806	1.13168	0.178466
VVTU20293_at	0.05685	0.16223	2.9671	1.56905	0.02441	-2.24555	-1.16707	0.02488	-2.16566	-1.11481	0.01425	-3.80663	-1.92851	0.01079	-5.08148	-2.34525	0.02984	-1.88493	-0.914511
VVTU20298_at	0.04545	0.0785	1.79597	0.844763	0.06301	1.43806	0.524124	0.04382	1.01744	0.0249437	0.03236	-1.34038	-0.422642	0.02756	-1.59072	-0.66968	0.03302	-1.36174	-0.445451
VVTU20299_at	0.10396	0.09862	-1.01386	-0.0198584	0.13891	1.38592	0.470844	0.11396	1.15668	0.20999	0.07152	-1.3875	-0.472488	0.10042	1.00128	0.00184547	0.08137	-1.26429	-0.338327
VVTU20301_at	0.30446	0.17816	-1.64366	-0.716912	0.24627	-1.19185	-0.253203	0.27428	-1.05196	-0.0730798	0.33985	1.16953	0.225929	0.4423	1.5059	0.590626	0.44006	1.46073	0.54669
VVTU20303_at	0.43258	0.44026	1.05818	0.0815851	0.37442	-1.11381	-0.155503	0.37631	-1.0894	-0.123534	0.40761	-1.0129	-0.0184917	0.38977	-1.07065	-0.0984869	0.5356	1.2513	0.323428
VVTU20305_at	0.02943	0.01893	-1.49477	-0.579924	0.01975	-1.43641	-0.522468	0.02795	1.00206	0.00296889	0.03038	1.08167	0.11326	0.03492	1.22995	0.2986	0.03643	1.25119	0.323301
VVTU20307_s_at	0.51357	0.60626	1.22737	0.29557	0.4891	-1.01229	-0.0176227	0.56353	1.15785	0.211448	0.42624	-1.15	-0.201634	0.3742	-1.32401	-0.404914	0.31746	-1.60074	-0.678739
VVTU20313_at	0.10264	0.07798	-1.26591	-0.340175	0.12105	1.22337	0.290861	0.10242	1.05297	0.0744643	0.08959	-1.09346	-0.1289	0.09207	-1.07548	-0.104981	0.10393	1.02332	0.0332574
VVTU20316_at	0.03244	0.08323	2.6673	1.41538	0.01507	-2.07577	-1.05365	0.01948	-1.57803	-0.658125	0.03046	-1.01666	-0.0238373	0.02364	-1.32393	-0.404827	0.02446	-1.31234	-0.392142
VVTU20317_at	0.01108	0.04394	4.12552	2.04458	0.00616	-1.73316	-0.793405	0.00409	-3.08146	-1.62361	0.00449	-2.77795	-1.47402	0.00509	-2.0989	-1.06963	0.0076	-1.44249	-0.528561
VVTU20320_at	0.04211	0.02712	-1.49309	-0.578301	0.03925	-1.03417	-0.0484734	0.03996	1.00128	0.00184547	0.05317	1.32303	0.403846	0.04417	1.0875	0.121015	0.04024	-1.03536	-0.0501325
VVTU8633_s_at	0.51504	0.65068	1.31353	0.393449	0.50848	1.02406	0.0343002	0.63189	1.29458	0.372484	0.38005	-1.29345	-0.371224	0.24966	-1.99018	-0.992899	0.20786	-2.45181	-1.29385
VVTU20323_s_at	9.49429	7.17504	-1.27269	-0.347881	7.89307	-1.15964	-0.213677	8.75671	-1.02751	-0.0391524	10.1509	1.12019	0.163743	10.6022	1.15756	0.211087	11.2824	1.20095	0.264176
VVTU20325_at	0.03124	0.03112	1.0356	0.0504669	0.03925	1.30335	0.382225	0.02599	-1.13914	-0.187945	0.03612	1.21147	0.276759	0.02815	-1.07065	-0.0984869	0.02344	-1.31894	-0.399379
VVTU20326_at	0.12113	0.22262	1.91078	0.934162	0.13216	1.13167	0.178453	0.06999	-1.6402	-0.713872	0.0977	-1.18333	-0.242852	0.03368	-3.46985	-1.79487	0.05602	-2.13971	-1.09742
VVTU20327_at	0.47569	0.48257	1.05478	0.0769421	0.35984	-1.27442	-0.349841	0.40737	-1.10661	-0.146147	0.44762	-1.01429	-0.0204702	0.4829	1.05233	0.0735872	0.57536	1.22237	0.289681
VVTU20331_at	0.15368	0.20241	1.36943	0.453576	0.19812	1.33725	0.419269	0.15076	1.03515	0.0498398	0.09598	-1.52826	-0.61189	0.11556	-1.28292	-0.359431	0.10415	-1.46	-0.545968
VVTU20332_s_at	2.3728	4.16473	1.82492	0.867833	2.97308	1.29969	0.378168	2.93719	1.30619	0.385365	1.98563	-1.14055	-0.18973	2.3754	1.03773	0.0534311	1.96429	-1.19528	-0.257349
VVTU20333_at	0.00458006	0.00589276	1.33772	0.419776	0.00729	1.6519	0.724126	0.00446	1.02853	0.0405839	0.00438	-1.54537	-0.627952	0.00444	1.00411	0.00591732	0.00444	-1.38431	-0.469167
VVTU20336_at	0.03422	0.03505	1.06486	0.0906638	0.04527	1.37229	0.456585	0.02727	-1.18926	-0.250064	0.02535	-1.28834	-0.365513	0.03095	-1.06664	-0.0930733	0.02628	-1.28855	-0.365749
VVTU20338_s_at	0.66613	0.69064	1.07799	0.108344	0.7377	1.14872	0.200027	0.60095	-1.05047	-0.071035	0.67675	1.06444	0.0900946	0.58155	-1.105	-0.144046	0.54596	-1.20729	-0.271772
VVTU20339_at	0.05341	0.079	1.53784	0.620905	0.08558	1.66193	0.73286	0.04209	-1.20254	-0.266085	0.03847	-1.32515	-0.406156	0.02684	-1.91991	-0.941039	0.02379	-2.22131	-1.15141
VVTU20340_at	0.09699	0.06103	-1.52852	-0.612135	0.06706	-1.39429	-0.479531	0.07762	-1.18423	-0.243949	0.10741	1.16035	0.21456	0.10808	1.15516	0.208093	0.14898	1.55237	0.634472
VVTU20341_at	1.07212	1.05871	1.02672	0.0380428	1.24665	1.20613	0.270385	1.14711	1.129	0.175045	0.99987	-1.02342	-0.0333983	0.90584	-1.14178	-0.191285	0.67483	-1.57205	-0.652647
VVTU20343_x_at	0.14563	0.23524	1.6795	0.748032	0.16364	1.16558	0.221048	0.13196	-1.04585	-0.0646759	0.07671	-1.81193	-0.857527	0.09111	-1.54195	-0.624756	0.10161	-1.41821	-0.504071
VVTU20348_at	0.35954	0.37756	1.09185	0.126775	0.34323	-1.00987	-0.0141696	0.29507	-1.15473	-0.207556	0.31562	-1.08726	-0.120697	0.32659	-1.06202	-0.0868109	0.44159	1.24124	0.311782
VVTU20349_at	0.91834	1.49953	1.69773	0.763607	1.49189	1.6851	0.752834	0.87874	1.00969	0.0139124	0.97866	1.11655	0.159048	0.4651	-1.90481	-0.929647	0.30428	-2.98636	-1.57839
VVTU20352_at	0.99195	0.27687	-3.44589	-1.78488	0.57296	-1.66905	-0.739027	0.75824	-1.2398	-0.310107	1.26813	1.33944	0.42163	1.72041	1.79784	0.846265	1.62433	1.65489	0.726735
VVTU20354_at	0.01245	0.01051	-1.13896	-0.187717	0.0153	1.27518	0.350701	0.00933	-1.26366	-0.337608	0.01139	-1.04252	-0.0600751	0.01523	1.26849	0.343112	0.01174	-1.0492	-0.0692897
VVTU8990_s_at	0.79985	0.62713	-1.2267	-0.294782	0.66887	-1.15285	-0.205205	0.88762	1.17099	0.227729	0.85239	1.11654	0.159035	0.77019	-1.00185	-0.00266652	0.84668	1.06977	0.0973007
VVTU14674_at	0.02211	0.02951	1.3875	0.472488	0.02224	1.04334	0.0612094	0.01862	-1.12578	-0.170925	0.02722	1.28952	0.366834	0.01324	-1.61154	-0.68844	0.01707	-1.28195	-0.35834
VVTU14675_at	0.50178	0.24778	-1.94778	-0.961831	0.50976	1.05377	0.07556	0.52663	1.10744	0.147229	0.5031	1.05048	0.0710487	0.54992	1.13604	0.184014	0.45653	-1.08757	-0.121108
VVTU14676_at	0.51443	0.25514	-1.93922	-0.955476	0.46229	-1.0728	-0.101381	0.44476	-1.09614	-0.132432	0.42376	-1.15865	-0.212445	0.66031	1.33056	0.412034	0.82181	1.61448	0.69107
VVTU14677_s_at	0.8521	0.68164	-1.20231	-0.265809	0.84569	1.02948	0.0419158	1.02041	1.26363	0.337574	0.94818	1.16587	0.221407	0.70415	-1.16738	-0.223274	0.75029	-1.12377	-0.168347
VVTU14678_s_at	0.47979	0.4691	1.01655	0.0236812	0.53777	1.16263	0.217392	0.51678	1.13656	0.184674	0.52291	1.1419	0.191436	0.30945	-1.4957	-0.580821	0.31522	-1.50608	-0.590798
VVTU14679_s_at	0.60595	0.71803	1.23204	0.301049	0.59843	1.02442	0.0348073	0.52826	-1.08706	-0.120432	0.54404	-1.06305	-0.0882095	0.57867	-1.01016	-0.0145838	0.52162	-1.14945	-0.200944
VVTU14684_at	0.21763	0.1953	-1.07173	-0.0999415	0.22619	1.07806	0.108437	0.21266	1.03113	0.0442262	0.21835	1.05119	0.0720235	0.19437	-1.08011	-0.111178	0.20798	-1.03538	-0.0501604
VVTU14686_at	0.45742	0.34335	-1.28134	-0.357653	0.44828	1.01655	0.0236812	0.47306	1.09128	0.126021	0.4457	1.02088	0.0298133	0.46248	1.04805	0.0677075	0.4916	1.08613	0.119197
VVTU14689_at	0.63757	0.64913	1.05857	0.0821167	0.7442	1.21076	0.275913	0.55416	-1.09033	-0.124765	0.48318	-1.25941	-0.332748	0.61705	1.00323	0.0046524	0.66216	1.04959	0.0698259
VVTU14690_at	0.79817	0.79197	1.03165	0.0449536	0.73002	-1.05406	-0.075957	0.63166	-1.1975	-0.260026	1.13296	1.4872	0.572599	0.56094	-1.37268	-0.456995	0.81007	1.02568	0.0365807
VVTU14691_at	0.03806	0.07475	2.04229	1.03019	0.04776	1.30183	0.380541	0.02527	-1.42693	-0.512915	0.02078	-1.74774	-0.805491	0.02116	-1.73481	-0.794778	0.0216	-1.74325	-0.801779
VVTU14692_at	0.03725	0.01713	-2.09173	-1.0647	0.0237	-1.51526	-0.599565	0.01528	-2.31063	-1.20829	0.02703	-1.31518	-0.39526	0.05018	1.39633	0.48164	0.08633	2.34207	1.22778
VVTU14693_at	0.04684	0.06735	1.49499	0.580136	0.03763	-1.19995	-0.262974	0.0287	-1.54657	-0.629072	0.04707	1.05283	0.0742725	0.03069	-1.47222	-0.557993	0.04372	-1.06011	-0.084214
VVTU14696_s_at	0.64334	1.54801	2.50181	1.32297	0.53027	-1.16963	-0.226052	0.68142	1.11766	0.160481	0.49173	-1.2487	-0.320427	0.27792	-2.2331	-1.15905	0.38086	-1.67141	-0.741066
VVTU14699_s_at	1.3183	2.45342	1.93497	0.952311	1.27067	-1.0002	-0.00028851	1.19752	-1.04327	-0.0611126	1.21801	-1.03303	-0.0468822	0.55942	-2.27333	-1.18481	0.29444	-4.4303	-2.1474
VVTU14700_at	0.52357	0.48124	-1.04641	-0.0654482	0.50316	-1.00318	-0.00458049	0.51177	1.03141	0.0446179	0.46975	-1.06379	-0.0892134	0.52413	1.03769	0.0533755	0.54044	1.04316	0.0609605
VVTU14701_at	0.20056	0.1847	-1.04442	-0.062702	0.22046	1.14017	0.189249	0.22388	1.17789	0.236205	0.17558	-1.09022	-0.124619	0.13089	-1.4782	-0.563841	0.15468	-1.28304	-0.359566
VVTU14705_at	0.04919	0.05728	1.21068	0.275818	0.05968	1.25858	0.331797	0.04611	-1.0109	-0.0156403	0.04339	-1.08199	-0.113687	0.03827	-1.23982	-0.310131	0.04334	-1.123	-0.167358
VVTU14706_at	0.09074	0.07695	-1.13418	-0.18165	0.07876	-1.11072	-0.151495	0.08421	-1.02114	-0.0301807	0.08787	1.01463	0.0209537	0.09628	1.09984	0.137294	0.11001	1.22525	0.293076
VVTU14707_at	0.11477	0.01472	-7.49676	-2.90627	0.02976	-3.71775	-1.89443	0.03962	-2.74487	-1.45674	0.1383	1.26253	0.336318	0.1998	1.80462	0.851695	0.28424	2.50297	1.32364
VVTU18295_s_at	3.70977	3.23112	-1.10427	-0.143093	2.76796	-1.29209	-0.369707	3.2649	-1.07682	-0.106777	4.18812	1.18283	0.242243	4.14418	1.15798	0.21161	4.14418	1.12896	0.174994
VVTU14709_at	0.0079359	0.00407227	-1.87431	-0.90636	0.00858	1.13365	0.180975	0.00687	-1.0826	-0.1145	0.00878	1.17069	0.227359	0.00669	-1.13209	-0.178989	0.012	1.54482	0.627439
VVTU14713_at	0.09164	0.05031	-1.75183	-0.808863	0.08418	-1.0496	-0.0698396	0.0773	-1.12358	-0.168103	0.09008	1.02986	0.0424482	0.12246	1.38517	0.470063	0.10229	1.12805	0.173831
VVTU14714_s_at	0.83609	2.00643	2.49511	1.3191	1.08698	1.34854	0.431398	0.85282	1.07632	0.106107	0.34982	-2.28118	-1.18978	0.35223	-2.28992	-1.1953	0.29976	-2.75992	-1.46463
VVTU14715_at	2.03049	2.72185	1.39373	0.478951	2.35604	1.20359	0.267344	2.10982	1.09643	0.132814	2.37709	1.22658	0.294641	1.32726	-1.47583	-0.561527	1.15627	-1.73763	-0.797121
VVTU14717_at	0.22295	1.0673	4.97733	2.31537	0.0588	-3.6556	-1.87011	0.01421	-14.869	-3.89424	0.01071	-19.8617	-4.31192	0.00459	-46.9172	-5.55205	0.01734	-12.7251	-3.66961
VVTU1297_at	1.17547	1.88296	1.66552	0.735973	1.38899	1.2257	0.293606	1.34917	1.21113	0.276354	0.60718	-1.84775	-0.88577	0.93803	-1.20888	-0.273671	0.7637	-1.52301	-0.606925
VVTU1298_s_at	0.00590831	0.00396163	-1.43441	-0.520457	0.00413	-1.15079	-0.202625	0.00436	1.10567	0.144921	0.00466	1.08441	0.11691	0.00571	1.34857	0.43143	0.00499	1.15068	0.202487
VVTU1299_at	0.52218	0.55867	1.11237	0.153637	0.57315	1.13852	0.18716	0.47758	-1.03619	-0.0512886	0.47538	-1.04841	-0.068203	0.47152	-1.06835	-0.0953844	0.46146	-1.1197	-0.163112
VVTU1300_at	1.31867	1.35884	1.07139	0.0994837	0.88944	-1.42931	-0.515319	0.98435	-1.26956	-0.344329	1.29852	1.03172	0.0450515	1.67227	1.31456	0.39458	1.74653	1.33852	0.420639
VVTU1301_at	8.01288	7.79944	1.01203	0.0172521	8.54367	1.10599	0.145338	8.57858	1.1297	0.17594	7.35004	-1.04052	-0.0573047	7.31584	-1.05661	-0.079443	6.92644	-1.1447	-0.19497
VVTU1302_at	0.40059	1.04257	2.70593	1.43612	0.14696	-2.62792	-1.39392	0.14212	-2.67124	-1.41751	0.69143	1.8084	0.854714	0.19028	-2.03097	-1.02217	0.16325	-2.42804	-1.27979
VVTU13169_at	0.65391	0.45485	-1.38271	-0.467499	0.61344	-1.02765	-0.039349	0.5379	-1.15207	-0.204228	0.61914	-1.00803	-0.0115386	0.73232	1.16091	0.215256	0.91861	1.41971	0.505596
VVTU13170_at	1.46813	1.21468	-1.16248	-0.217206	1.32807	-1.06573	-0.091842	1.26906	-1.09634	-0.132695	1.35137	-1.0369	-0.0522768	1.70563	1.20429	0.268183	1.68381	1.15909	0.212993
VVTU13171_at	0.82136	0.14503	-5.44716	-2.4455	0.81148	1.0248	0.0353424	0.61832	-1.25889	-0.332152	0.83301	1.0626	0.0875986	1.23372	1.55702	0.638787	0.92007	1.13207	0.178963
VVTU13172_at	0.02033	0.04697	2.40241	1.26448	0.01567	-1.25057	-0.322586	0.01735	-1.11067	-0.15143	0.01479	-1.31233	-0.392131	0.01692	-1.15933	-0.213291	0.0045	-4.70921	-2.23549
VVTU13173_at	0.39366	0.22372	-1.69233	-0.759011	0.35005	-1.08414	-0.116551	0.35605	-1.04779	-0.0673496	0.36387	-1.03257	-0.0462396	0.51251	1.34957	0.4325	0.61513	1.57921	0.659203
VVTU13174_at	0.23404	0.10345	-2.17602	-1.12169	0.13918	-1.62116	-0.697026	0.21157	-1.04837	-0.068148	0.3586	1.60536	0.682897	0.43447	1.92433	0.944356	0.92237	3.9829	1.99382
VVTU13174_s_at	0.19351	0.81149	4.36004	2.12434	0.03585	-5.20356	-2.3795	0.0118	-15.5429	-3.95818	0.01141	-16.1927	-4.01727	0.01529	-12.2053	-3.60944	0.03318	-5.77127	-2.52889
VVTU13174_x_at	0.08732	0.02149	-3.90824	-1.96652	0.05446	-1.54573	-0.628288	0.0898	1.08514	0.117881	0.09266	1.11182	0.152923	0.14241	1.69051	0.757459	0.1436	1.6619	0.732834
VVTU13175_at	1.4913	1.12684	-1.27288	-0.348096	0.95572	-1.50432	-0.589111	0.99025	-1.4272	-0.513188	1.45749	1.02398	0.0341875	1.89443	1.31681	0.397047	2.81229	1.90582	0.930412
VVTU13178_s_at	1.96002	2.26186	1.19984	0.262842	1.97008	1.0426	0.0601858	2.14338	1.15391	0.206531	1.77494	-1.05397	-0.0758338	1.76309	-1.07245	-0.10091	1.47983	-1.31058	-0.390205
VVTU13179_at	1.66209	1.30149	-1.22828	-0.296639	1.75073	1.0926	0.127765	1.68118	1.06732	0.0939928	1.50042	-1.05729	-0.0803711	1.65596	1.03277	0.046519	1.73751	1.05647	0.0792518
VVTU13180_s_at	0.159	0.28968	1.8943	0.921665	0.23173	1.51177	0.596239	0.16636	1.1041	0.142871	0.0562	-2.70013	-1.43303	0.07356	-2.0851	-1.06012	0.0678	-2.32049	-1.21443
VVTU13181_at	1.15764	0.53427	-2.08397	-1.05933	1.35853	1.21728	0.283661	1.25137	1.14064	0.189844	1.13384	1.02619	0.0372979	1.20974	1.08325	0.115366	1.14406	-1.00124	-0.00178783
VVTU14688_s_at	2.64919	2.71608	1.06597	0.0921668	2.34696	-1.08821	-0.121957	2.09782	-1.19677	-0.259146	2.38904	-1.05838	-0.0818577	2.79833	1.09495	0.130865	3.07893	1.17455	0.232108
VVTU13184_at	0.97542	0.50377	-1.86228	-0.89707	0.80188	-1.17271	-0.229846	1.03669	1.12148	0.165404	0.90986	-1.02321	-0.0331023	1.24077	1.31858	0.398985	1.27769	1.32379	0.404674
VVTU13185_s_at	5.65392	4.93844	-1.10114	-0.138998	6.17937	1.13368	0.181013	5.80272	1.08297	0.114993	5.07311	-1.06371	-0.0891049	5.36089	-1.01743	-0.0249295	5.42509	-1.03123	-0.0443661
VVTU13187_at	3.47595	8.3867	2.50862	1.32689	7.79036	2.32476	1.21708	7.7138	2.34169	1.22755	1.22399	-2.71047	-1.43854	0.49272	-6.80559	-2.76672	0.20287	-16.9541	-4.08357
VVTU13189_at	3.77573	3.88204	1.069	0.0962619	3.83797	1.05437	0.0763812	3.6827	1.0292	0.0415234	3.68229	1.0218	0.0311128	3.22784	-1.12844	-0.17433	3.56177	-1.04894	-0.0689322
VVTU13190_at	1.63284	0.73195	-2.14557	-1.10136	1.4458	-1.08878	-0.122712	1.56493	1.01132	0.0162396	1.83967	1.18045	0.239337	1.95954	1.24401	0.314998	2.22186	1.37518	0.45962
VVTU13191_at	5.78732	3.85581	-1.44359	-0.529661	4.61017	-1.21022	-0.275269	4.69443	-1.16832	-0.224435	6.76063	1.22394	0.291533	6.61267	1.18443	0.244193	8.31912	1.45273	0.538767
VVTU13193_s_at	1.63947	2.05856	1.3055	0.384602	1.87784	1.18809	0.248644	2.01042	1.29395	0.371782	1.34589	-1.16264	-0.217404	1.24277	-1.27263	-0.347813	1.09122	-1.48665	-0.572065
VVTU13194_at	0.47545	0.33963	-1.34643	-0.429139	0.42325	-1.08298	-0.115007	0.40223	-1.12021	-0.163769	0.56239	1.23931	0.309537	0.40308	-1.13792	-0.186399	0.63051	1.34021	0.422459
VVTU13195_s_at	0.31546	0.63578	2.09545	1.06726	0.24155	-1.25908	-0.33237	0.19612	-1.52435	-0.608194	0.45479	1.51048	0.595007	0.11578	-2.62853	-1.39426	0.15538	-2.00889	-1.0064
VVTU13196_at	0.50343	0.39601	-1.2227	-0.29007	0.48679	1.003	0.00432161	0.47822	1.00237	0.00341514	0.3391	-1.41698	-0.502819	0.62166	1.28004	0.356189	0.60383	1.21216	0.27758
VVTU13196_s_at	0.69127	0.48165	-1.38038	-0.465065	0.74646	1.12009	0.163615	0.68135	1.04005	0.0566529	0.48065	-1.37268	-0.456995	0.97419	1.46085	0.546808	0.78409	1.14631	0.196997
VVTU13197_at	0.01258	0.0131	1.08263	0.11454	0.01081	-1.12254	-0.166767	0.01253	1.05097	0.0717215	0.01262	1.05095	0.071694	0.01195	-1.0154	-0.0220482	0.01106	-1.12569	-0.17081
VVTU13198_at	1.06087	1.05935	1.03824	0.05414	1.0645	1.04082	0.0577206	0.92774	-1.08368	-0.115939	0.92081	-1.09962	-0.137005	1.09725	1.07214	0.100493	1.07919	1.02807	0.0399385
VVTU13199_at	0.86106	0.76652	-1.08042	-0.111592	1.00427	1.20979	0.274757	1.02203	1.25246	0.324765	0.92628	1.12709	0.172603	0.52732	-1.57524	-0.655572	0.66943	-1.27276	-0.34796
VVTU13200_at	0.83911	0.625	-1.29127	-0.368791	0.88032	1.08822	0.12197	0.97041	1.22032	0.28726	0.86389	1.07867	0.109254	0.82192	1.01537	0.0220055	0.7493	-1.10808	-0.148062
VVTU13202_s_at	10.1114	12.3907	1.27409	0.349467	12.2531	1.25698	0.329962	11.0331	1.15138	0.203364	9.30061	-1.03765	-0.0533199	8.01824	-1.21653	-0.282772	7.1794	-1.3936	-0.478817
VVTU13204_at	0.03638	0.16462	4.70476	2.23412	0.01369	-2.56215	-1.35735	0.01071	-3.21944	-1.68681	0.00781	-4.44743	-2.15297	0.01167	-3.00715	-1.5884	0.01124	-3.20372	-1.67975
VVTU786_s_at	3.05835	3.14322	1.06857	0.0956814	3.13663	1.06383	0.0892676	3.15076	1.08708	0.120458	3.34649	1.14644	0.197161	2.65754	-1.11019	-0.150807	2.36367	-1.28031	-0.356493
VVTU13206_at	0.03455	0.02973	-1.11768	-0.160507	0.02786	-1.19551	-0.257626	0.03646	1.11357	0.155192	0.03182	-1.03654	-0.0517758	0.04167	1.25017	0.322124	0.03321	-1.02942	-0.0418317
VVTU39770_s_at	6.77889	2.72781	-2.39016	-1.25711	4.89292	-1.33566	-0.417553	5.61584	-1.14395	-0.194024	7.80643	1.20655	0.270888	11.6193	1.77678	0.829265	12.8479	1.9154	0.937646
VVTU39771_at	0.23775	0.12644	-1.80847	-0.85477	0.17939	-1.27766	-0.353504	0.20349	-1.10723	-0.146955	0.2658	1.17137	0.228197	0.26927	1.17404	0.231482	0.3787	1.60977	0.686855
VVTU39772_at	0.0205	0.02204	1.11807	0.161011	0.02568	1.29965	0.378123	0.02449	1.26038	0.333859	0.01569	-1.24695	-0.318404	0.01302	-1.51862	-0.602761	0.01718	-1.18041	-0.239288
VVTU39774_at	0.99392	1.07568	1.12525	0.170246	1.13761	1.18724	0.247612	0.91512	-1.02929	-0.0416495	0.90622	-1.04681	-0.0659996	0.85586	-1.1203	-0.163885	0.87254	-1.12714	-0.172667
VVTU39775_at	0.99221	0.73112	-1.30527	-0.384348	0.96379	1.00756	0.0108658	0.89278	-1.05324	-0.0748342	0.82204	-1.15203	-0.204178	1.16691	1.21911	0.285828	1.20465	1.22699	0.295123
VVTU39776_s_at	0.01895	0.0040663	-4.48143	-2.16396	0.01037	-1.52626	-0.610001	0.00921	-1.68976	-0.756818	0.07356	4.69493	2.2311	0.02221	1.40223	0.487723	0.00448	-4.06613	-2.02366
VVTU39777_at	0.31214	0.23019	-1.30417	-0.383132	0.29979	-1.00376	-0.00541436	0.32299	1.09189	0.126828	0.25485	-1.16898	-0.22525	0.32006	1.06291	0.0880194	0.38879	1.2588	0.332049
VVTU39779_at	0.30085	0.20411	-1.41766	-0.503512	0.26377	-1.0996	-0.136979	0.25548	-1.11597	-0.158298	0.26566	-1.08085	-0.112166	0.33857	1.16658	0.222285	0.41065	1.37947	0.464114
VVTU39781_at	0.23523	0.13435	-1.68395	-0.751849	0.19241	-1.1786	-0.237074	0.16531	-1.34847	-0.431323	0.26568	1.18339	0.242926	0.24291	1.07047	0.0982444	0.36716	1.57745	0.657594
VVTU39783_at	4.30955	3.10667	-1.3342	-0.415975	2.20115	-1.88751	-0.916484	3.51948	-1.16043	-0.214659	6.17586	1.50147	0.586376	6.27874	1.51026	0.594797	5.46556	1.28171	0.35807
VVTU39784_at	0.0123	0.01458	1.23221	0.301248	0.01272	1.0723	0.100709	0.01085	-1.07458	-0.103773	0.00926	-1.26738	-0.341849	0.01105	-1.07394	-0.102913	0.01348	1.10702	0.146681
VVTU11863_s_at	5.28892	5.67787	1.11619	0.158583	5.18132	1.01618	0.023156	5.44238	1.08582	0.118785	4.98532	-1.01257	-0.0180216	4.68906	-1.08811	-0.121824	4.60733	-1.13588	-0.18381
VVTU39786_at	0.01011	0.00766982	-1.2684	-0.34301	0.00947	-1.02939	-0.0417897	0.01135	1.18394	0.243596	0.0092	-1.04884	-0.0687946	0.00826	-1.18127	-0.240339	0.01435	1.43382	0.519864
VVTU39787_s_at	9.5196	4.1009	-2.23266	-1.15876	5.48704	-1.67258	-0.742075	14.0275	1.55488	0.636803	15.238	1.6771	0.745969	13.4077	1.45998	0.545949	10.3738	1.1013	0.139208
VVTU39788_at	2.23209	2.05269	-1.04585	-0.0646759	2.03376	-1.05808	-0.0814487	1.94757	-1.08614	-0.11921	2.12939	-1.00047	-0.000677907	2.41211	1.1202	0.163756	2.37848	1.0769	0.106884
VVTU39790_at	0.0568	0.04161	-1.31306	-0.392933	0.03713	-1.47472	-0.560441	0.05156	-1.04407	-0.0622184	0.05156	-1.05157	-0.0725449	0.07312	1.33439	0.41618	0.08574	1.52542	0.609207
[truncated: 1,355 more rows]
