# Supplementary material for: Berry skin development in Norton grape: Distinct patterns of transcriptional regulation and flavonoid biosynthesis
Source: BMC Plant Biol. 2011 Jan 10;11:7. doi: 10.1186/1471-2229-11-7 (PMC3025947; doi:10.1186/1471-2229-11-7)
Supplement: Additional file 6 — Cluster analysis of the transcript abundance of the differentially expressed 2,359 unigenes across six developmental berry skin stages. [file 1471-2229-11-7-S6.XLSX]

## Sheet: all
File 6. List of 2759 probe sets, sorted into clusters by the k-means algorythm
Cluster #	chipID	Genoscope ID (or DFCI)	Function (vitisnet)	Enzyme ID *	Pathway (Vitisnet)
1	VVTU1034_x_at	GSVIVT00003081001	ARABINOGALACTAN PROTEIN AGP31	AGP31	vv40006cell_wall.xml
1	VVTU10748_at	GSVIVT00011813001	receptor protein kinase PERK1		kinase
1	VVTU10868_at	GSVIVT00037825001	Disease resistance protein		disease resistance
1	VVTU11611_at	GSVIVT00026009001	Unknown protein		Unknown
1	VVTU11871_s_at	GSVIVT00025506001	Polygalacturonase inhibiting protein PGIP1	PGIP	defense
1	VVTU121_at	GSVIVT00034097001	myb domain protein 7	MYB7_1	vv60044MYB.xml
1	VVTU12342_s_at	GSVIVT00002749001	ATP-citrate synthase	4.1.3.6	vv10020CitrateCycle.xml
1	VVTU12449_s_at	GSVIVT00000440001	CYP86A2		cytochrome P450 family
1	VVTU12673_s_at	TC87236	Unknown		Unknown
1	VVTU12705_s_at	GSVIVT00024561001	Phenylalanine ammonia-lyase	4.3.1.5	vv10350Tyrosine_metabolism.xml vv10360Phenylalanine_metabolism.xml vv10910Nitrogen_metabolism.xml vv10940Phenylpropanoid_biosynthesis.xml
1	VVTU14074_at	GSVIVT00003182001	Unknown		Unknown
1	VVTU14116_at	GSVIVT00008634001	Unknown protein		Unknown
1	VVTU14232_at	GSVIVT00026455001	glycine hydroxymethyltransferase	2.1.2.1	vv10260Glycine_serine_and_threonine_metabolism.xml vv10670One_carbon_pool_by_folate.xml vv10680Methane_metabolism.xml
1	VVTU14325_at	GSVIVT00002870001	AMP-dependent synthetase and ligase	6.2.1.x	Unclear
1	VVTU14352_at	GSVIVT00003817001	cupin, RmlC-type		allergen
1	VVTU14354_at	TC96266	Unknown		Unknown
1	VVTU14554_at	GSVIVT00019854001	inosine-uridine preferring nucleoside hydrolase	3.2.2.1	vv10230Purine_metabolism.xml vv10760Nicotinate_and_nicotinamide_metabolism.xml
1	VVTU15080_at	GSVIVT00022870001	basic helix-loop-helix (bHLH) family	BHLH096_3	vv60011BHLH.xml
1	VVTU15207_s_at	TC98344	Unknown		Unknown
1	VVTU15437_at	GSVIVT00022867001	Protein kinase CDG1		kinase
1	VVTU15501_at	GSVIVT00025562001	Curculin (mannose-binding) lectin		Unknown
1	VVTU15519_at	GSVIVT00011477001	phosphofructokinase	2.7.1.90	vv10051Fructose_and_mannose_metabolism.xml
1	VVTU15640_at	GSVIVT00001840001	proton-dependent oligopeptide transport (POT) family protein	POT	vv50122Porters_cat_7_to_17.xml
1	VVTU16062_at	TC77802	Unknown		Unknown
1	VVTU16406_s_at	TC83884	Unknown		Unknown
1	VVTU16669_x_at	GSVIVT00002805001	Non-specific lipid-transfer protein		storage
1	VVTU16857_at	GSVIVT00033047001	tetratricopeptide repeat (TPR)-containing		Unknown
1	VVTU1723_at	GSVIVT00018841001	transparent testa 12 protein	TT12	vv50125Porters_cat_66_to_94.xml
1	VVTU17330_at	GSVIVT00015018001	glycosyl hydrolase family 10 protein		glycosyl hydrolase
1	VVTU17827_s_at	GSVIVT00031656001	Adenosylhomocysteinase (S-adenosyl-L-homocysteine hydrolase)	3.3.1.1	vv10271Methionine_metabolism.xml vv10450Selenoamino_acid_metabolism.xml
1	VVTU17924_s_at	GSVIVT00014584001	Dihydroflavonol 4-reductase	1.1.1.219	vv10941Flavonoid_biosynthesis.xml
1	VVTU18230_s_at	GSVIVT00035677001	Phosphoglycerate kinase, cytosolic	2.7.2.3	vv10010glycolysis.xml vv10710Carbon_fixation.xml
1	VVTU18287_s_at	GSVIVT00024531001	hydroxymethylbutenyl 4-diphosphate synthase	1.17.4.3	vv10100Biosynthesis_of_steroids.xml
1	VVTU19042_s_at	GSVIVT00014388001	ATSYTB/NTMC2T1.2/NTMC2TYPE1.2/SYTB	NTMC2T1_2	vv50109_Incompletely_Characterized_Transport_Systems.xml_9.A.48
1	VVTU19049_s_at	GSVIVT00017427001	UBP1 interacting protein 2a (UBA2a)	UBA2a	vv30001ABA_signaling.xml
1	VVTU19711_s_at	GSVIVT00037487001	Unknown		Unknown
1	VVTU20204_at	GSVIVT00013347001	Unknown		Unknown
1	VVTU2078_at	GSVIVT00036556001	CARBOXYESTERASE 12; CXE12	3.1.1.1	esterase
1	VVTU20877_at	GSVIVT00029194001	wound-induced		Stress
1	VVTU21173_at	GSVIVT00001717001	steroid 5alpha-reductase	K09591	vv10905Brassinosteroid_biosynthesis.xml
1	VVTU21259_at	TC99590	Unknown		Unknown
1	VVTU22236_s_at	TC97137	Unknown		Unknown
1	VVTU22418_at	GSVIVT00029061001	CONSTANS-LIKE 9	COL9	vv34710Circadian_rhythm.xml vv30009Flower_development.xml vv60014C2C2-CO.xml
1	VVTU22426_at	GSVIVT00020987001	CYCLING DOF FACTOR 1	CDF1	vv60015C2C2-DOF.xml
1	VVTU22428_at	GSVIVT00017797001	myb domain protein 6	MYB6_2	vv60044MYB.xml
1	VVTU22910_s_at	GSVIVT00005432001	Shikimate kinase	2.7.1.71	vv10400Phenylalanine_tyrosine_and_tryptophan_biosynthesis.xml
1	VVTU23462_at	GSVIVT00024524001	helicase conserved C-terminal domain containing protein		DNA processing
1	VVTU23855_at	GSVIVT00000523001	RabGAP/TBC domain-containing protein		signal
1	VVTU24487_at	GSVIVT00028240001	isopenicillin N epimerase	5.1.1.17	vv10311Penicillin_and_cephalosporin_biosynthesis.xml
1	VVTU24520_at	GSVIVT00027915001	zinc finger (B-box type)	ZFBBOX_3	vv60073Orphans_zf-b_box.xml
1	VVTU24609_at	TC74377	Unknown		Unknown
1	VVTU24723_at	GSVIVT00035287001	Nonsense-mediated decay UPF3		mRNA decay
1	VVTU24917_s_at	GSVIVT00014028001	vacuolar sorting-associated protein (Vps27)	VPS27	vv50111tethering_factors.xml
1	VVTU25040_at	GSVIVT00015084001	zinc finger (GATA type) protein ZIM (ZIM) GAT26	TIFY1	vv60069ZIM.xml
1	VVTU25079_at	GSVIVT00016404001	Polygalacturonase GH28	3.2.1.15	vv40006cell_wall.xml
1	VVTU25112_at	GSVIVT00006252001	Unknown protein		Unknown
1	VVTU25148_at	GSVIVT00020350001	nuclear transport factor 2 (NTF2)	NTF2	vv50133Primary_Active_Transporter_cat_A9_to_A18.xml
1	VVTU2682_at	GSVIVT00014229001	ethylene-responsive element binding factor	ERF1A	vv30008Ethylene_signaling.xml vv60003AP2_EREBP.xml
1	VVTU26863_at	GSVIVT00023687001	CUE domain containing protein		Unknown
1	VVTU26944_at	GSVIVT00029682001	cycloartenol synthase	5.4.99.8	vv10100Biosynthesis_of_steroids.xml
1	VVTU27138_x_at	GSVIVT00013825001	glycine-rich protein		Unknown
1	VVTU2755_s_at	GSVIVT00003062001	Ethylene-responsive transcription factor 9	ERF9_2	vv30008Ethylene_signaling.xml vv60003AP2_EREBP.xml
1	VVTU27818_at	GSVIVT00014566001	SEC14 cytosolic factor	SEC14	vv50122Porters_cat_7_to_17.xml
1	VVTU2837_s_at	GSVIVT00009539001	Ethylene responsive element binding protein 5	ERF5_4	vv30008Ethylene_signaling.xml vv60003AP2_EREBP.xml
1	VVTU30196_x_at	GSVIVT00037486001	Non-specific lipid transfer protein LTP1	LTP1	signal
1	VVTU3046_s_at	GSVIVT00008644001	MYBPA1 protein [Vitis vinifera]	MYBPA1	vv60044MYB.xml
1	VVTU30598_at	GSVIVT00024770001	Amino acid permease	AAPREL	vv50123Porters_cat_18_to_29.xml
1	VVTU3310_s_at	GSVIVT00016789001	Unknown		Unknown
1	VVTU332_at	GSVIVT00005686001	UBX domain-containing protein		protein fate
1	VVTU33588_at	GSVIVT00007928001	aspartyl protease	3.4.23.x	peptidase
1	VVTU344_at	GSVIVT00033610001	glycosyl transferase family 8 protein		glycosyl transferase
1	VVTU34607_at	GSVIVT00032768001	Calcineurin phosphoesterase		unclassified
1	VVTU34661_at	GSVIVT00024948001	Unknown		Unknown
1	VVTU34671_s_at	GSVIVT00001102001	osmotin		stress
1	VVTU34968_s_at	TC73935	Unknown		Unknown
1	VVTU35044_at	TC94800	Unknown		Unknown
1	VVTU35236_at	TC97614	Unknown		Unknown
1	VVTU36193_at	GSVIVT00022367001	myb domain protein 4	MYB4_7	vv60044MYB.xml
1	VVTU36277_at	GSVIVT00034517001	ABC transporter g family pleiotropic drug resistance 12 PDR12	ABCGPDR12	vv52010ABC_transporters.xml
1	VVTU3684_s_at	GSVIVT00029440001	Chalcone-flavanone isomerase	5.5.1.6	vv10941Flavonoid_biosynthesis.xml
1	VVTU37050_at	GSVIVT00024584001	ATP-NAD kinase	2.7.1.23	vv10760Nicotinate_and_nicotinamide_metabolism.xml
1	VVTU3715_at	GSVIVT00017822001	Phosphoethanolamine N-methyltransferase	2.1.1.103	vv10564Glycerophospholipid_metabolism.xml
1	VVTU37172_x_at	GSVIVT00031395001	xyloglucan endotransglucosylase/hydrolase 23	2.4.1.207	vv40006cell_wall.xml
1	VVTU37188_at	GSVIVT00003727001	citrate synthase 4	2.3.3.1	vv10020CitrateCycle.xml vv10630Glyoxylate_and_dicarboxylate_metabolism.xml vv10650Butanoate_metabolism.xml
1	VVTU37189_at	GSVIVT00013864001	alcohol dehydrogenase 1	1.1.1.1	vv10010glycolysis.xml vv10071Fatty_acid_metabolism.xml vv10350Tyrosine_metabolism.xml
1	VVTU37296_at	GSVIVT00037986001	Nematode chemoreceptor	K08473	vv50109_Incompletely_Characterized_Transport_Systems.xml_9.A.35
1	VVTU37519_s_at	GSVIVT00003764001	AP2-associated kinase	K08853	kinase
1	VVTU3794_s_at	GSVIVT00020892001	cupin, RmlC-type		allergen
1	VVTU3923_at	GSVIVT00036948001	zinc finger (C3HC4-type RING finger)	ZFC3HC4_54	vv60078other_zf-C3HC4.xml
1	VVTU39820_s_at	GSVIVT00037967001	Chalcone synthase	2.3.1.74	vv10941Flavonoid_biosynthesis.xml
1	VVTU4260_s_at	GSVIVT00033470001	molecular chaperone DnaJ	K03686	vv50132Primary_Active_Transporter_cat_A5_to_A8.xml
1	VVTU4468_s_at	GSVIVT00020678001	oleosin H-isoform		desiccation of the seed
1	VVTU4745_at	EC953554	Unknown		Unknown
1	VVTU5027_at	GSVIVT00008901001	shikimate dehydrogenase	1.1.1.25	vv10400Phenylalanine_tyrosine_and_tryptophan_biosynthesis.xml
1	VVTU5359_s_at	TC82967	Unknown		Unknown
1	VVTU6049_at	GSVIVT00031090001	GCN5-related N-acetyltransferase (GNAT)	2.3.1.x	Unknown
1	VVTU6789_s_at	GSVIVT00038626001	serine carboxypeptidase S10		peptidase
1	VVTU703_s_at	GSVIVT00018175001	phenylalanine ammonia-lyase 2 (PAL2)	4.3.1.5	vv10350Tyrosine_metabolism.xml vv10360Phenylalanine_metabolism.xml vv10910Nitrogen_metabolism.xml vv10940Phenylpropanoid_biosynthesis.xml
1	VVTU7299_at	GSVIVT00038266001	Unknown protein		Unknown
1	VVTU7438_at	GSVIVT00025341001	Beta 1-3 glucanase	3.2.1.6	glucan hydrolysis
1	VVTU773_x_at	GSVIVT00032243001	heat shock protein Cytosolic class II low molecular weight		heat shock
1	VVTU7778_at	GSVIVT00034070001	flavonoid 3-monooxygenase	1.14.13.21	vv10941Flavonoid_biosynthesis.xml
1	VVTU7816_at	GSVIVT00034296001	protein kinase		kinase
1	VVTU7937_at	GSVIVT00028041001	AP2-like ethylene-responsive transcription factor	AP2_3	vv30008Ethylene_signaling.xml vv60003AP2_EREBP.xml
1	VVTU825_s_at	GSVIVT00000528001	Unknown protein		Unknown
1	VVTU8823_at	GSVIVT00037110001	splicing factor 3A subunit 3		splicing factor
1	VVTU9798_at	GSVIVT00022738001	Unknown		Unknown
2	VVTU10057_at	GSVIVT00018471001	XH/XS domain-containing protein		Unknown
2	VVTU10173_at	GSVIVT00022809001	mannosylglycoprotein endo-beta-mannosidase	3.2.1.78	vv10051Fructose_and_mannose_metabolism.xml
2	VVTU1022_at	GSVIVT00010584001	Unknown protein		Unknown
2	VVTU10444_at	EC939644	Unknown		Unknown
2	VVTU11036_at	GSVIVT00018492001	Unknown		Unknown
2	VVTU11458_at	GSVIVT00038903001	PRLI-interacting factor G-like protein		Unclear
2	VVTU12226_at	TC91589	Unknown		Unknown
2	VVTU12503_at	GSVIVT00003071001	squamosa promoter-binding protein 3 (SPL3)	SPL3	vv60055SBP.xml
2	VVTU12530_s_at	TC90139	Unknown		Unknown
2	VVTU13147_s_at	GSVIVT00013987001	cinnamoyl-CoA reductase	1.2.1.44	vv10940Phenylpropanoid_biosynthesis.xml
2	VVTU13262_s_at	GSVIVT00033096001	GATA transcription factor 16	GAT16_1	vv60016C2C2-GATA.xml
2	VVTU134_at	GSVIVT00016651001	glutamate carboxypeptidase 2	3.4.17.21	peptidase
2	VVTU13500_at	GSVIVT00031805001	leucine-rich repeat protein kinase		kinase
2	VVTU14013_at	GSVIVT00036257001	armadillo/beta-catenin repeat protein / U-box domain-containing		Unknown
2	VVTU14496_s_at	GSVIVT00020661001	Unknown protein		Unknown
2	VVTU15769_at	TC84330	Unknown		Unknown
2	VVTU16138_s_at	GSVIVT00012129001	asparaginyl endopeptidase	3.4.22.34	peptidase
2	VVTU16170_s_at	TC78966	Unknown		Unknown
2	VVTU16624_at	GSVIVT00001866001	ABA-responsive protein (HVA22a)	HVA22A	vv30001ABA_signaling.xml
2	VVTU16908_at	GSVIVT00028572001	arabinose-5-phosphate isomerase	5.3.1.13	vv10540Lipopolysaccharide_biosynthesis.xml
2	VVTU17231_at	GSVIVT00015140001	Unknown		Unknown
2	VVTU1788_at	GSVIVT00037622001	plastocyanin domain-containing protein	K02638	vv10195Photosynthesis.xml vv50113Thylakoid_targeting_pathway.xml
2	VVTU18695_s_at	EE088798	Unknown		Unknown
2	VVTU18772_s_at	TC93481	Unknown		Unknown
2	VVTU22115_s_at	GSVIVT00037858001	Unknown protein		Unknown
2	VVTU2505_at	GSVIVT00019179001	GATA transcription factor 2	GATA2	vv60016C2C2-GATA.xml
2	VVTU25724_at	GSVIVT00021163001	armadillo/beta-catenin repeat / U-box domain-containing protein		Unknown
2	VVTU2599_s_at	GSVIVT00000809001	phosphoesterase		Unclear
2	VVTU2829_x_at	GSVIVT00013956001	Unknown protein		Unknown
2	VVTU2835_at	GSVIVT00007419001	Unknown protein		Unknown
2	VVTU28884_s_at	GSVIVT00025890001	monocopper oxidase SKS5 (SKU5 Similar 5)	SKS5	vv50109_Incompletely_Characterized_Transport_Systems.xml_9.A.10.1
2	VVTU3003_at	GSVIVT00026757001	Unknown protein		Unknown
2	VVTU30030_x_at	GSVIVT00022585001	C2 domain-containing protein		kinase
2	VVTU3113_at	GSVIVT00004765001	multi-copper oxidase (SKU5)	SKU5	vv50109_Incompletely_Characterized_Transport_Systems.xml_9.A.10.1
2	VVTU31387_at	GSVIVT00006223001	U-box domain-containing protein		Unknown
2	VVTU34364_s_at	GSVIVT00030050001	Unknown protein		Unknown
2	VVTU34409_at	GSVIVT00000607001	carbonic anhydrase precursor	4.2.1.1	vv10340Histidine_metabolism.xml vv10650Butanoate_metabolism.xml vv10910Nitrogen_metabolism.xml vv50124Porters_cat_30_to_64.xml
2	VVTU34927_s_at	EV242941	Unknown		Unknown
2	VVTU35558_s_at	EC931361	Unknown		Unknown
2	VVTU35637_at	GSVIVT00018314001	Glucosyltransferase-2		glucosyl transferase
2	VVTU35773_s_at	TC100893	Unknown		Unknown
2	VVTU35892_at	GSVIVT00006690001	nodulin MtN3 family protein		Stress
2	VVTU38058_s_at	GSVIVT00000447001	protein kinase		kinase
2	VVTU38269_at	GSVIVT00010962001	Unknown protein		Unknown
2	VVTU38398_at	GSVIVT00017966001	Unknown protein		Unknown
2	VVTU39160_at	GSVIVT00004707001	Ser/Thr receptor-like kinase1		kinase
2	VVTU4179_at	GSVIVT00024021001	indole-3-acetate beta-glucosyltransferase	2.4.1.121	vv11002auxin_biosynthesis.xml
2	VVTU4253_at	GSVIVT00034001001	Unknown protein		Unknown
2	VVTU4478_at	GSVIVT00017631001	MYB DIVARICATA	DIVARICATA_11	vv30009Flower_development.xml vv60044MYB.xml
2	VVTU519_at	TC73701	Unknown		Unknown
2	VVTU52_at	GSVIVT00027396001	NDR1 (NON RACE-SPECIFIC DISEASE RESISTAnce)		Disease resistance
2	VVTU5242_at	TC102177	Unknown		Unknown
2	VVTU5367_at	GSVIVT00017391001	embryonic abundant protein		Unknown
2	VVTU6224_at	GSVIVT00026226001	thioesterase family		Unclear
2	VVTU6328_at	GSVIVT00018304001	Lectin-like protein		Stress responsive
2	VVTU6513_s_at	GSVIVT00038750001	pinoresinol-lariciresinol reductase	PLR	vv10940Phenylpropanoid_biosynthesis.xml
2	VVTU660_s_at	GSVIVT00017967001	ATFP3 (Arabidopsis thaliana farnesylated protein 3	VVFP3	isoprenylated plant proteins
2	VVTU6628_at	GSVIVT00019731001	Soluble diacylglycerol acyltransferase	2.3.1.20	vv10561Glycerolipid_metabolism.xml vv50124Porters_cat_30_to_64.xml
2	VVTU7034_s_at	TC74030	Unknown		Unknown
2	VVTU7247_at	GSVIVT00017091001	gag-pol polyprotein [Vitis vinifera]		polyprotein
2	VVTU86_at	GSVIVT00031386001	ZINC FINGER PROTEIN 2	ZFP2	vv60017C2H2.xml
3	VVTU10045_at	GSVIVT00032606001	AMMONIUM TRANSPORTER 2	AMT2	vv50101Channels_and_pores.xml_1.A.11
3	VVTU10688_at	GSVIVT00037281001	CCR4-NOT transcription complex protein		transcription regulator
3	VVTU11687_at	GSVIVT00037464001	Myosin heavy chain	MYOSINHC	vv44810Regulation_of_actin_cytoskeleton.xml
3	VVTU11780_s_at	TC96483	Unknown		Unknown
3	VVTU1383_s_at	GSVIVT00030463001	Multi copper oxidase type 1		resistance
3	VVTU14473_at	GSVIVT00015160001	Peroxidase GvPx2b class III	1.11.1.7	vv10360Phenylalanine_metabolism.xml vv10680Methane_metabolism.xml
3	VVTU14546_at	GSVIVT00030267001	RIC7 (ROP-INTERACTIVE CRIB MOTIF-CONTAINING PROTEIN 7)		Signal
3	VVTU15110_at	GSVIVT00001621001	flavonol 3-sulfotransferase	2.8.2.25	vv10941Flavonoid_biosynthesis.xml
3	VVTU15178_at	GSVIVT00037172001	subtilase	SBT3_5	vv50101Channels_and_pores.xml_1.B.12
3	VVTU15450_at	GSVIVT00028119001	WRKY DNA-binding protein 35	WRKY35	vv60066WRKY.xml
3	VVTU15548_at	GSVIVT00022148001	zinc finger (C3HC4-type RING finger)	ZFC3HC4_187	vv60078other_zf-C3HC4.xml
3	VVTU15630_at	GSVIVT00029820001	S-2-hydroxy-acid oxidase, peroxisomal	1.1.3.15	vv10630Glyoxylate_and_dicarboxylate_metabolism.xml
3	VVTU16104_at	GSVIVT00028932001	myb family	MYBREL_8	vv60045MYBrelated.xml
3	VVTU16573_at	GSVIVT00025243001	Unknown protein		Unknown
3	VVTU17477_at	GSVIVT00027303001	lipase GDSL		Unclear
3	VVTU17495_s_at	GSVIVT00027634001	NADPH:protochlorophyllide oxidoreductase	1.3.1.33	vv10860Porphyrin_and_chlorophyll_metabolism.xml
3	VVTU1790_at	GSVIVT00024515001	Beta-galactosidase	3.2.1.23	vv10052Galactose_metabolism.xml vv10511N-Glycan_degradation.xml vv10600Sphingolipid_metabolism.xml
3	VVTU19113_s_at	GSVIVT00010192001	Unknown		Unknown
3	VVTU19945_at	EE068453	Unknown		Unknown
3	VVTU2005_at	GSVIVT00026172001	Harpin-induced 1		hypersensitive response
3	VVTU20710_at	GSVIVT00002087001	ZIP family transporter	ZIP1	vv50121Porters_cat_1_to_6.xml
3	VVTU20753_x_at	GSVIVT00038155001	Unknown		Unknown
3	VVTU2115_at	TC99305	Unknown		Unknown
3	VVTU21899_at	GSVIVT00027054001	wax synthase	2.3.1.75	vv11000single_reactions.xml
3	VVTU22268_s_at	GSVIVT00026404001?	transketolase, chloroplast precursor	2.2.1.1	vv10030pentose_phosphate.xml vv10710Carbon_fixation.xml
3	VVTU23343_at	GSVIVT00038663001	auxin-independent growth promoter		Unknown
3	VVTU24749_s_at	GSVIVT00023947001	glucose-6-phosphate/phosphate translocator	G6PPTR	vv50122Porters_cat_7_to_17.xml
3	VVTU25868_at	GSVIVT00026983001	tubulin gamma-2 chain	K10389	vv44810Regulation_of_actin_cytoskeleton.xml
3	VVTU26138_at	GSVIVT00021000001	myb domain protein 106	MYB106_2	vv60044MYB.xml
3	VVTU26648_at	GSVIVT00018914001	MAPK (MPK20)		kinase
3	VVTU27095_s_at	GSVIVT00033660001	transposon protein, CACTA, En/Spm sub-class		transposon
3	VVTU27591_at	GSVIVT00003965001	basic helix-loop-helix (bHLH) family	BHLHDOM_75	vv60011BHLH.xml
3	VVTU2958_at	GSVIVT00026404001	transketolase, chloroplast precursor	2.2.1.1	vv10030pentose_phosphate.xml vv10710Carbon_fixation.xml
3	VVTU30545_at	GSVIVT00020773001	NHL repeat-containing protein		Unknown
3	VVTU3442_at	GSVIVT00014843001	subtilisin protease precursor	ARA12	vv50101Channels_and_pores.xml_1.B.12
3	VVTU34452_at	GSVIVT00004842001	disease resistance protein (TIR-NBS-LRR class)		disease resistance
3	VVTU35004_at	GSVIVT00014801001	BKI1 (BRI1 KINASE INHIBITOR 1)	BKI1	vv30005brassinosteroids_signaling.xml
3	VVTU35031_at	GSVIVT00016686001	Exostosin-like	K02366	vv11030Glycan_structures-biosynthesis1.xml
3	VVTU35648_at	EC940723	Unknown		Unknown
3	VVTU35741_at	GSVIVT00034859001	Unknown protein		Unknown
3	VVTU40507_at	GSVIVT00036445001	DC1 domain-containing protein		Unknown
3	VVTU4369_at	GSVIVT00008725001	WUSCHEL-RELATED HOMEOBOX 13	WOX13_1	vv60034HB.xml
3	VVTU4551_at	GSVIVT00034342001	AP2/EREBP transcription factor	TINY2_1	vv30008Ethylene_signaling.xml vv60003AP2_EREBP.xml
3	VVTU4749_at	TC75473	Unknown		Unknown
3	VVTU4781_at	GSVIVT00017452001	CXE carboxylesterase	3.1.1.1	esterase
3	VVTU5076_s_at	GSVIVT00033502001	UDP-glucoronosyl/UDP-glucosyl transferase UGT75C1	UGT75C1	vv10942Anthocyanin_biosynthesis.xml
3	VVTU5294_s_at	TC85174	Unknown		Unknown
3	VVTU5405_s_at	GSVIVT00031037001	Unknown protein		Unknown
3	VVTU6507_at	GSVIVT00034593001	Polygalacturonase GH28	3.2.1.15	vv40006cell_wall.xml
3	VVTU7208_at	GSVIVT00032511001	dehydration-responsive protein (RD22)	RD22	Stress
3	VVTU739_at	GSVIVT00020600001	CCT motif CONSTANS-LIKE	CCT_7	vv60070Orphans_CCT.xml
3	VVTU7671_at	GSVIVT00020644001	L-fucokinase	3.2.1.51	vv10511N-Glycan_degradation.xml
3	VVTU8290_at	TC93662	Unknown		Unknown
3	VVTU8325_at	GSVIVT00000743001	Cellulose synthase CSLC05	2.4.1.12	vv40006cell_wall.xml
3	VVTU8917_at	GSVIVT00033069001	Major allergen Pru ar 1		Disease resistance
3	VVTU8926_at	GSVIVT00015159001	Peroxidase GvPx2b class III	1.11.1.7	vv10360Phenylalanine_metabolism.xml vv10680Methane_metabolism.xml
3	VVTU9130_at	GSVIVT00001503001	serine carboxypeptidase S10		peptidase
3	VVTU9662_at	GSVIVT00024511001	zinc finger (C2H2 type) JACKDAW	JACKDAW_1	vv60017C2H2.xml
4	VVTU10934_at	TC91872	Unknown		Unknown
4	VVTU1122_at	GSVIVT00008668001	Unknown protein		Unknown
4	VVTU1136_s_at	GSVIVT00034735001	Allyl alcohol dehydrogenase		Unclear
4	VVTU11912_at	GSVIVT00024323001	OUTER ENVELOPE PROTEIN 16	OEP16	vv50101Channels_and_pores.xml_1.B.30
4	VVTU12193_at	GSVIVT00021554001	Pro-X carboxypeptidase Lysosomal	3.4.16.2	peptidase
4	VVTU12302_s_at	TC96719	Unknown		Unknown
4	VVTU12379_at	GSVIVT00021213001	YGGT		Unknown
4	VVTU12478_at	GSVIVT00000649001	Unknown		Unknown
4	VVTU12483_at	GSVIVT00029573001	Unknown protein		Unknown
4	VVTU12697_s_at	GSVIVT00006096001	Sugar transporter ERD6-like 3	ERD6L3	vv50121Porters_cat_1_to_6.xml
4	VVTU12702_at	GSVIVT00019961001	Photosystem I reaction center subunit II, chloroplast precursor	K02692	vv10195Photosynthesis.xml vv50105Transport_Electron_Carriers.xml_5.B.4
4	VVTU12771_s_at	GSVIVT00016388001	peroxiredoxin bcp	1.11.1.15	peroxidase
4	VVTU12815_at	GSVIVT00029240001	CYP72A1	SLS	vv10902Monoterpenoid_biosynthesis.xml
4	VVTU13022_s_at	GSVIVT00016926001	plastocyanin domain-containing protein	K02638	vv10195Photosynthesis.xml vv50113Thylakoid_targeting_pathway.xml
4	VVTU13112_at	GSVIVT00018553001	glycosyltransferase family 14 Beta-1-3-galactosyl-O-glycosyl-glycoprotein		glycosyltransferase
4	VVTU13187_at	GSVIVT00029907001	Vacuolar invertase 1, GIN1	3.2.1.26	vv10052Galactose_metabolism.xml vv10500Starch_and_sucrose_metabolism.xml
4	VVTU13240_at	GSVIVT00025354001	rhodanese domain-containing protein	K07146	Unclassified
4	VVTU13249_s_at	GSVIVT00037303001	photosystem I subunit O (PSAO)	PSAO	vv10195Photosynthesis.xml
4	VVTU13702_s_at	GSVIVT00024945001	scarecrow-like transcription factor 7 (SCL7)	SCL7	vv60032GRAS.xml
4	VVTU14421_at	GSVIVT00018715001	Unknown		Unknown
4	VVTU15107_at	TC91191	Unknown		Unknown
4	VVTU15205_s_at	GSVIVT00028000001	glycosyl hydrolase family 1 protein		glycosyl hydrolase
4	VVTU15305_s_at	GSVIVT00016962001	protease inhibitor/seed storage/lipid transfer protein (LTP)		storage
4	VVTU15417_at	GSVIVT00027372001	molecular chaperone DnaJ	K03686	vv50132Primary_Active_Transporter_cat_A5_to_A8.xml
4	VVTU15957_s_at	GSVIVT00006668001	Glutathione S-transferase 25 GSTU25	2.5.1.18	vv10480Glutathione_metabolism.xml
4	VVTU15986_at	GSVIVT00032470001	Membrane protein		Unknown
4	VVTU1686_s_at	NP9524383	Unknown		Unknown
4	VVTU16953_at	GSVIVT00014312001	thioredoxin M-type		protein fate
4	VVTU17027_s_at	TC103146	Unknown		Unknown
4	VVTU1719_s_at	GSVIVT00011932001	Sedoheptulose-1,7-bisphosphatase (SBPase), Chloroplast	3.1.3.37	vv10710Carbon_fixation.xml
4	VVTU1728_s_at	GSVIVT00016918001	BRI1-KD interacting protein	BRI1INT	vv30005brassinosteroids_signaling.xml
4	VVTU1734_s_at	GSVIVT00015512001	thioredoxin-like protein CDSP32		protein fate
4	VVTU17416_at	GSVIVT00012453001	squalene monooxygenase	1.14.99.7	vv10100Biosynthesis_of_steroids.xml vv10900Terpenoid_biosynthesis.xml
4	VVTU17663_s_at	GSVIVT00010877001	TONOPLAST DICARBOXYLATE TRANSPORTER	SDAT	vv50124Porters_cat_30_to_64.xml
4	VVTU18007_s_at	EE103191	Unknown		Unknown
4	VVTU1918_at	GSVIVT00000521001	late embryogenesis abundant protein		embryogenesis
4	VVTU19187_s_at	GSVIVT00023857001	photosystem II reaction centre W (PsbW)	K08903	vv10195Photosynthesis.xml vv50135Primary_Active_Transporter_cat_D3_to_E2.xml
4	VVTU19482_s_at	GSVIVT00019503001	Rapid ALkalinization Factor RALFL34		Signal
4	VVTU20834_at	GSVIVT00000484001	subtilase	SBT3_3	vv50101Channels_and_pores.xml_1.B.12
4	VVTU20872_s_at	GSVIVT00021361001	ribulose bisphosphate carboxylase/oxygenase activase, chloroplast precursor		Activation of RuBisCO
4	VVTU21121_s_at	GSVIVT00037996001	glyceraldehyde-3-phosphate dehydrogenase A, chloroplast precursor	1.2.1.12	vv10010glycolysis.xml
4	VVTU21148_s_at	GSVIVT00037677001	Unknown protein		Unknown
4	VVTU22040_at	GSVIVT00008869001	lipoxygenase LOX1	1.13.11.12	vv10592alpha-Linolenic_acid_metabolism.xml
4	VVTU2355_s_at	TC75241	Unknown		Unknown
4	VVTU24552_at	GSVIVT00013334001	omega-6 fatty acid desaturase, chloroplast (FAD6) (FADC)	K10255	vv11040Biosynthesis_of_unsaturated_fatty_acids.xml
4	VVTU2459_at	GSVIVT00029518001	beta-ketoacyl-CoA synthase	2.3.1.41	vv10061Fatty_acid_biosynthesis.xml
4	VVTU25410_s_at	GSVIVT00036466001	flavonoid 3-monooxygenase	1.14.13.21	vv10941Flavonoid_biosynthesis.xml
4	VVTU27164_s_at	GSVIVT00025097001	photosystem I subunit XI (PSAL)	K02699	vv10195Photosynthesis.xml vv50105Transport_Electron_Carriers.xml_5.B.4
4	VVTU27203_at	GSVIVT00038048001	FERONIA receptor-like kinase		pollen tube reception
4	VVTU27512_s_at	EC952872	Unknown		Unknown
4	VVTU27516_at	GSVIVT00024790001	ACCELERATED CELL DEATH 1 ACD1	ACD1	vv50133Primary_Active_Transporter_cat_A9_to_A18.xml
4	VVTU27523_s_at	GSVIVT00030191001	serine carboxypeptidase S10		peptidase
4	VVTU2843_at	GSVIVT00014409001	molecular chaperone DnaJ	K03686	vv50132Primary_Active_Transporter_cat_A5_to_A8.xml
4	VVTU29998_s_at	GSVIVT00024256001	tropinone reductase	1.1.1.206	vv10220Urea_cycle_and_metabolism_of_amino_groups.xml
4	VVTU3072_at	GSVIVT00015539001	monocopper oxidase SKS5 (SKU5 Similar 5)	SKS5	vv50109_Incompletely_Characterized_Transport_Systems.xml_9.A.10.1
4	VVTU3131_at	GSVIVT00030049001	ACCLIMATION OF PHOTOSYNTHESIS TO ENVIRONMENT	APE2	vv50122Porters_cat_7_to_17.xml
4	VVTU31322_s_at	NP9533151	Unknown		Unknown
4	VVTU3181_at	GSVIVT00019749001	ribosomal protein L18	K02881	vv23010Ribosome.xml
4	VVTU3194_s_at	TC94758	Unknown		Unknown
4	VVTU33063_s_at	TC101202	Unknown		Unknown
4	VVTU33632_at	TC99671	Unknown		Unknown
4	VVTU3392_at	GSVIVT00036104001	subtilisin-like serine protease 2	SLP2	Protease
4	VVTU34322_at	GSVIVT00032979001	Unknown		Unknown
4	VVTU348_at	GSVIVT00021852001	Rieske [2Fe-2S] domain	RIESKE	vv50133Primary_Active_Transporter_cat_A9_to_A18.xml
4	VVTU34811_s_at	TC99630	Unknown		Unknown
4	VVTU3523_s_at	GSVIVT00021434001	fructose 1,6-bisphosphatase	3.1.3.11	vv10010glycolysis.xml vv10030pentose_phosphate.xml vv10051Fructose_and_mannose_metabolism.xml vv10710Carbon_fixation.xml
4	VVTU35369_s_at	GSVIVT00010880001	ripening-related protein		Unknown
4	VVTU35602_s_at	GSVIVT00023072001	L-ascorbate peroxidase 1, cytosolic (APX1)	1.11.1.11	vv10053Ascorbate_and_aldarate_metabolism.xml
4	VVTU35706_at	GSVIVT00014574001	jasmonate O-methyltransferase	2.1.1.141	vv10592alpha-Linolenic_acid_metabolism.xml
4	VVTU36284_at	GSVIVT00006161001	ABC transporter G member 7	ABCG7	vv52010ABC_transporters.xml
4	VVTU3657_at	GSVIVT00036476001	CYP82C1p		cytochrome P450 family
4	VVTU3658_at	GSVIVT00035577001	Maturase		DNA processing
4	VVTU36897_s_at	GSVIVT00021429001	zinc finger (C3HC4-type RING finger)	ZFC3HC4_91	vv60078other_zf-C3HC4.xml
4	VVTU3699_at	GSVIVT00023318001	hydroxyproline-rich glycoprotein	HRGP	vv40006cell_wall.xml
4	VVTU378_at	TC96371	Unknown		Unknown
4	VVTU37818_x_at	GSVIVT00006646001	Glutathione S-transferase 8 GSTU19	2.5.1.18	vv10480Glutathione_metabolism.xml
4	VVTU37928_at	GSVIVT00038045001	FERONIA receptor-like kinase		pollen tube reception
4	VVTU3820_at	GSVIVT00024265001	PLASTID TRANSCRIPTIONALLY ACTIVE18	PTAC16	vv50133Primary_Active_Transporter_cat_A9_to_A18.xml
4	VVTU38208_s_at	TC77075	Unknown		Unknown
4	VVTU38345_at	GSVIVT00027204001	Unknown protein		Unknown
4	VVTU38384_at	GSVIVT00012278001	CYP72A1	SLS	vv10902Monoterpenoid_biosynthesis.xml
4	VVTU39693_at	GSVIVT00008924001	Cinnamyl alcohol dehydrogenase	1.1.1.195	vv10940Phenylpropanoid_biosynthesis.xml
4	VVTU3973_at	GSVIVT00026339001	2'-hydroxy isoflavone/dihydroflavonol reductase	1.3.1.45	vv10943Isoflavonoid_biosynthesis.xml
4	VVTU40255_s_at	TC103381	Unknown		Unknown
4	VVTU409_at	TC82539	Unknown		Unknown
4	VVTU4095_at	GSVIVT00038538001	malate dehydrogenase, glyoxysomal precursor	1.1.1.37	vv10020CitrateCycle.xml vv10620Pyruvate_metabolism.xml vv10630Glyoxylate_and_dicarboxylate_metabolism.xml vv10710Carbon_fixation.xml vv10720Reductive_carboxylate_cycle.xml
4	VVTU4973_s_at	GSVIVT00015742001	zinc finger (CCCH-type) family protein	CCCHFAM_5	vv60018C3H.xml
4	VVTU5073_at	GSVIVT00038880001	omega-3 fatty acid desaturase, chloroplast precursor	K10257	vv11040Biosynthesis_of_unsaturated_fatty_acids.xml
4	VVTU545_at	GSVIVT00011405001	male sterility 2 (MS2) Acyl-CoA reductase		Unclear
4	VVTU5749_at	GSVIVT00014308001	thylakoid lumenal 29.8 kDa protein		Unknown
4	VVTU5860_s_at	GSVIVT00020332001	PROTON GRADIENT REGULATION 5 (PGR5)	PGR5	Unclear
4	VVTU5969_at	GSVIVT00033113001	endochitinase A2 precursor	3.2.1.14	vv10530Aminosugars_metabolism.xml
4	VVTU6343_at	GSVIVT00019292001	UVB-resistance protein UVR8		Stress
4	VVTU6393_at	GSVIVT00035984001	auxin-responsive	AUXREG	vv30003Auxin_signaling.xml
4	VVTU6515_at	GSVIVT00027604001	Unknown protein		Unknown
4	VVTU6932_at	GSVIVT00016437001	flavonoid 3-monooxygenase	1.14.13.21	vv10941Flavonoid_biosynthesis.xml
4	VVTU6972_s_at	GSVIVT00028877001	nodulin MtN21 family	MTN21	vv50122Porters_cat_7_to_17.xml
4	VVTU7031_at	GSVIVT00016246001	cytokinin-O-glucosyltransferase 2	2.4.1.203	vv10908zeatin_biosynthesis.xml
4	VVTU7336_at	GSVIVT00021651001	lipase GDSL		Unclear
4	VVTU7358_at	GSVIVT00016746001	heat shock transcription factor C1	HSFC1	vv60037HSF.xml
4	VVTU736_at	GSVIVT00000020001	phytochelatin synthetase	2.3.2.15	vv10251Glutamate_metabolism.xml
4	VVTU7365_at	GSVIVT00008650001	Unknown protein		Unknown
4	VVTU7898_at	GSVIVT00028859001	NHL repeat-containing protein		Unknown
4	VVTU804_s_at	GSVIVT00025937001	nitrate transporter (NTP3)	NTP3	vv50122Porters_cat_7_to_17.xml
4	VVTU8402_at	GSVIVT00035394001	bile acid sodium symporter	K03453	vv50123Porters_cat_18_to_29.xml
4	VVTU8874_at	GSVIVT00033712001	BDG1 (BODYGUARD1) hydrolase		Unknown
4	VVTU8892_at	GSVIVT00032880001	Unknown protein		Unknown
4	VVTU9076_at	GSVIVT00009584001	phenylalanine-tRNA ligase	6.1.1.20	vv10400Phenylalanine_tyrosine_and_tryptophan_biosynthesis.xml vv20970Aminoacyl-tRNA_biosynthesis.xml
4	VVTU9087_at	GSVIVT00027627001	Beta-mannosidase 4	3.2.1.25	vv10511N-Glycan_degradation.xml
4	VVTU9189_at	GSVIVT00022014001	GCN5 N-acetyltransferase (GNAT)	2.3.1.x	Unknown
4	VVTU9218_s_at	GSVIVT00008089001	Glycine-rich protein		Unknown
4	VVTU9618_at	GSVIVT00013097001	glucan endo-1,3-beta-glucosidase 5 precursor	3.2.1.39	vv10500Starch_and_sucrose_metabolism.xml
4	VVTU9648_at	GSVIVT00028801001	Unknown protein		Unknown
4	VVTU9668_at	GSVIVT00017821001	Unknown		Unknown
4	VVTU9700_at	GSVIVT00024701001	S-receptor kinase		kinase
4	VVTU973_at	GSVIVT00000511001	Unknown protein		Unknown
4	VVTU9884_at	GSVIVT00019576001	protein kinase family		kinase
5	VVTU10307_x_at	GSVIVT00006738001	Harpin-induced 1		hypersensitive response
5	VVTU1068_at	GSVIVT00020036001	TSO1 (CHINESE FOR 'UGLY')	TSO1_3	vv60022CPP.xml
5	VVTU10880_at	GSVIVT00030321001	PRP4 pre-mRNA processing factor 4 homolog B		kinase
5	VVTU116_at	GSVIVT00001977001	Unknown protein		Unknown
5	VVTU12051_at	TC99553	Unknown		Unknown
5	VVTU12436_at	GSVIVT00036380001	myb RAD (Transcription factor RAD)	RADIALIS_1	vv30009Flower_development.xml vv60045MYBrelated.xml
5	VVTU12528_at	TC96608	Unknown		Unknown
5	VVTU1273_at	GSVIVT00002686001	Polygalacturonase JP630	3.2.1.15	vv40006cell_wall.xml
5	VVTU12772_s_at	GSVIVT00019643001	lateral organ boundaries protein 39	LBD39	vv60007AS2.xml
5	VVTU12812_at	GSVIVT00012451001	leucine-rich repeat family protein		kinase
5	VVTU1335_at	GSVIVT00019610001	indole-3-acetic acid-amido synthetase GH3.2	GH3	vv11002auxin_biosynthesis.xml
5	VVTU13930_at	GSVIVT00024336001	Metallothionein 2b		stress
5	VVTU13967_s_at	GSVIVT00016968001	clathrin assembly protein 10	CAP10	vv50110Protein_coat.xml
5	VVTU1426_at	GSVIVT00011235001	Unknown		Unknown
5	VVTU14443_at	GSVIVT00018111001	Unknown protein		Unknown
5	VVTU14527_at	GSVIVT00016481001	zinc finger (C3HC4-type RING finger)	ZFC3HC4_48	vv60078other_zf-C3HC4.xml
5	VVTU14691_at	GSVIVT00000585001	UGT73C2 (UDP-glucosyl transferase 73C2)		glucosyl transferase
5	VVTU14923_at	GSVIVT00008972001	alliin lyase precursor	4.4.1.4	vv10272Cysteine_metabolism.xml
5	VVTU14942_at	GSVIVT00006293001	jasmonate O-methyltransferase	2.1.1.141	vv10592alpha-Linolenic_acid_metabolism.xml
5	VVTU1500_at	GSVIVT00032358001	bZIP transcription factor BZO2H2	BZO2H2	vv60012BZIP2.xml
5	VVTU15193_at	GSVIVT00003466001	UDP-glucose:flavonoid 7-O-glucosyltransferase	2.4.1.237	vv10941Flavonoid_biosynthesis.xml
5	VVTU15886_at	TC87840	Unknown		Unknown
5	VVTU16148_x_at	TC89850	Unknown		Unknown
5	VVTU16719_at	GSVIVT00014158001	Metacaspase AtMCP1b		protease
5	VVTU16744_s_at	GSVIVT00016378001	Sucrose synthase	2.4.1.13	vv10500Starch_and_sucrose_metabolism.xml
5	VVTU16757_at	TC90595	Unknown		Unknown
5	VVTU1715_at	GSVIVT00007763001	phytosulfokines 3 (PSK3)		cell differentiation
5	VVTU17286_s_at	GSVIVT00036419001	POLYOL TRANSPORTER 5	PLT5	vv50121Porters_cat_1_to_6.xml
5	VVTU1753_at	TC72827	Unknown		Unknown
5	VVTU1813_at	GSVIVT00034355001	IAA9	IAA9_2	vv30003Auxin_signaling.xml vv60008AUXIAA.xml
5	VVTU1828_at	GSVIVT00025998001	peroxisomal membrane protein		Unknown
5	VVTU1832_x_at	GSVIVT00034392001	Ribosomal protein L37 (RPL37C) 60S	K02922	vv23010Ribosome.xml
5	VVTU19302_s_at	GSVIVT00017681001	Unknown		Unknown
5	VVTU20361_at	TC100860	Unknown		Unknown
5	VVTU20568_at	GSVIVT00012554001	kinesin family member C1	K10405	vv44810Regulation_of_actin_cytoskeleton.xml
5	VVTU20706_at	GSVIVT00036613001	Receptor protein kinase		kinase
5	VVTU20906_at	GSVIVT00029184001	vesicle-associated membrane protein	VAMPREL	vv50109_Incompletely_Characterized_Transport_Systems.xml_9.B.17
5	VVTU21621_at	GSVIVT00010619001	Early tobacco anther 1		Unknown
5	VVTU21694_at	EC962439	Unknown		Unknown
5	VVTU22282_at	GSVIVT00031359001	IAA33	IAA33	vv30003Auxin_signaling.xml vv60008AUXIAA.xml
5	VVTU23774_at	GSVIVT00015336001	auxin transporter protein 4	AUX1	vv50004Auxin_transport.xml vv50123Porters_cat_18_to_29.xml
5	VVTU2415_at	GSVIVT00025011001	Calmodulin	K02183	vv34020Calcium_signaling_pathway.xml
5	VVTU2445_s_at	GSVIVT00016706001	Auxin-responsive protein IAA27	IAA27	vv30003Auxin_signaling.xml vv60008AUXIAA.xml
5	VVTU24692_at	GSVIVT00003403001	WRKY DNA-binding protein 71	WRKY71_1	vv60066WRKY.xml
5	VVTU24866_s_at	GSVIVT00015271001	Sulfate transporter 1.3	SULTR1_3	vv50124Porters_cat_30_to_64.xml
5	VVTU2508_at	GSVIVT00023389001	WRKY DNA-binding protein 11	WRKY11_2	vv60066WRKY.xml
5	VVTU25370_at	GSVIVT00020308001	peroxisomal membrane protein PMP22		reactive oxygen species
5	VVTU26999_at	TC104139	Unknown		Unknown
5	VVTU2751_s_at	GSVIVT00033825001	Disease resistance protein		disease resistance
5	VVTU2785_s_at	GSVIVT00007281001	invertase/pectin methylesterase inhibitor	PMEI	vv40006cell_wall.xml
5	VVTU28168_s_at	GSVIVT00037197001	homeobox-leucine zipper protein HB-12	VVHB12_1	vv60034HB.xml
5	VVTU28295_at	GSVIVT00010493001	receptor kinase homolog LRK14		kinase
5	VVTU2927_s_at	EE105943	Unknown		Unknown
5	VVTU29478_at	GSVIVT00025399001	PMR5 (POWDERY MILDEW RESISTANT 5)		Disease resistance
5	VVTU3031_s_at	GSVIVT00014280001	Pathogen-related		stress
5	VVTU30589_s_at	TC78109	Unknown		Unknown
5	VVTU3149_at	GSVIVT00028329001	F-box domain containing protein		protein fate
5	VVTU3387_at	GSVIVT00038145001	Leaf senescence protein		senescence
5	VVTU35546_s_at	GSVIVT00009989001	proline-rich family protein		Unknown
5	VVTU35557_at	TC99760	Unknown		Unknown
5	VVTU35576_at	GSVIVT00027449001	(-)-germacrene D synthase	4.2.3.22	vv10900Terpenoid_biosynthesis.xml
5	VVTU37583_at	GSVIVT00034028001	dormancy/auxin associated protein	DRM3	vv30003Auxin_signaling.xml
5	VVTU38196_at	GSVIVT00006908001	pectinesterase family	3.1.1.11	vv40006cell_wall.xml
5	VVTU38199_at	GSVIVT00027507001	S-locus protein kinase		kinase
5	VVTU38264_at	GSVIVT00020969001	Unknown protein		Unknown
5	VVTU38441_s_at	GSVIVT00024379001	histone H2A.4 HTA12	H2A4	histone
5	VVTU38453_s_at	GSVIVT00006090001	Sugar transporter ERD6-like 3	ERD6L3	vv50121Porters_cat_1_to_6.xml
5	VVTU39365_at	GSVIVT00014984001	CF9		Unknown
5	VVTU3976_at	GSVIVT00006104001	ARABIDOPSIS HISTIDINE PHOSPHOTRANSFER AHP1	AHP1	vv30007cytokinin_signaling.xml
5	VVTU4060_at	GSVIVT00002560001	BEL1 (BELL 1)	BEL1_2	vv60034HB.xml
5	VVTU4177_s_at	GSVIVT00020780001	nodulin MtN21 family	MTN21	vv50122Porters_cat_7_to_17.xml
5	VVTU4274_s_at	GSVIVT00021347001	Unknown		Unknown
5	VVTU4642_at	GSVIVT00016859001	aspartate-glutamate racemase	5.1.1.3 5.1.1.13	vv10251Glutamate_metabolism.xml vv10252Alanine_and_aspartate_metabolism.xml
5	VVTU5095_at	GSVIVT00009618001	L-lactate dehydrogenase A	1.1.1.27	vv10010glycolysis.xml vv10272Cysteine_metabolism.xml vv10620Pyruvate_metabolism.xml vv10640Propanoate_metabolism.xml
5	VVTU5235_at	GSVIVT00029052001	heavy-metal-associated domain-containing protein / copper chaperone (CCH)		Unclear
5	VVTU5436_x_at	GSVIVT00037740001	heavy-metal-associated domain-containing protein / copper chaperone (CCH)		Unclear
5	VVTU6348_at	GSVIVT00016910001	Acidic leucine-rich nuclear phosphoprotein 32 member E		Unknown
5	VVTU6524_at	GSVIVT00029311001	Leaf senescence related		senescence
5	VVTU6569_at	GSVIVT00014789001	patatin		storage
5	VVTU7147_at	GSVIVT00036615001	U-box domain-containing protein		Unknown
5	VVTU7280_s_at	TC92387	Unknown		Unknown
5	VVTU7415_at	GSVIVT00004213001	gibberellin 2-beta-dioxygenase	1.14.11.13	vv10904Diterpenoid_biosynthesis.xml
5	VVTU7657_at	GSVIVT00034289001	Unknown		Unknown
5	VVTU8040_at	GSVIVT00035720001	Amino acid permease	AAPREL	vv50123Porters_cat_18_to_29.xml
5	VVTU8227_at	GSVIVT00010648001	HSL2 (HAESA-LIKE 2)		kinase
5	VVTU8408_at	GSVIVT00000608001	pectate lyase	4.2.2.2	vv40006cell_wall.xml
5	VVTU8518_at	GSVIVT00020687001	raffinose synthase	2.4.1.82	vv10052Galactose_metabolism.xml
5	VVTU8714_at	GSVIVT00037433001	Wound-induced protein WI12		Stress
5	VVTU8944_x_at	GSVIVT00001860001	UDP-glucose: anthocyanidin 5,3-O-glucosyltransferase	RHGT1	vv10942Anthocyanin_biosynthesis.xml
5	VVTU9245_at	GSVIVT00027436001	heat shock protein		heat shock
5	VVTU9399_at	GSVIVT00005670001	basic helix-loop-helix (bHLH) family	BHLHDOM_65	vv60011BHLH.xml
5	VVTU9800_at	GSVIVT00033430001	ABA-responsive element-binding protein ABF2	ABF2	vv30001ABA_signaling.xml vv60012BZIP2.xml
5	VVTU9818_at	TC79953	Unknown		Unknown
5	VVTU9898_at	TC94258	Unknown		Unknown
6	VVTU10025_at	GSVIVT00008636001	lateral organ boundaries protein 1	LBD1_2	vv60007AS2.xml
6	VVTU1027_s_at	GSVIVT00016121001	Aldehyde dehydrogenase 1 precursor	1.2.1.3	vv10010glycolysis.xml vv10071Fatty_acid_metabolism.xml vv10220Urea_cycle_and_metabolism_of_amino_groups.xml vv10280Valine_leucine_and_isoleucine_degradation.xml vv10340Histidine_metabolism.xml vv10410beta-Alanine_metabolism.xml vv10561Glycerolipid_metabolism.xml vv10620Pyruvate_metabolism.xml vv50101Channels_and_pores.xml_1.B.17
6	VVTU10389_at	GSVIVT00010083001	S-locus lectin protein kinase family		kinase
6	VVTU1059_at	GSVIVT00009459001	inorganic phosphate transporter 2-1, chloroplast precursor	PHT2_1	vv50121Porters_cat_1_to_6.xml
6	VVTU10601_at	GSVIVT00018448001	Phospholipid/glycerol acyltransferase	2.3.1.51	vv10561Glycerolipid_metabolism.xml vv10564Glycerophospholipid_metabolism.xml vv10565Ether_lipid_metabolism.xml
6	VVTU11343_at	EC970247	Unknown		Unknown
6	VVTU11417_at	GSVIVT00034696001	Unknown protein		Unknown
6	VVTU11913_at	GSVIVT00036741001	jasmonate O-methyltransferase	2.1.1.141	vv10592alpha-Linolenic_acid_metabolism.xml
6	VVTU11914_s_at	GSVIVT00032275001	Unknown protein		Unknown
6	VVTU12228_at	GSVIVT00007285001	vacuolar processing enzyme beta		Peptidase
6	VVTU12292_s_at	GSVIVT00010885001	Rho GDP-dissociation inhibitor 2		Signal
6	VVTU12382_at	TC90579	Unknown		Unknown
6	VVTU12393_s_at	GSVIVT00029299001	heat shock protein		heat shock
6	VVTU12874_at	GSVIVT00003715001	Serine/threonine-protein phosphatase PP2A catalytic subunit	K04382	vv34020Calcium_signaling_pathway.xml
6	VVTU13038_s_at	GSVIVT00029332001	lateral organ boundaries domain 21	LBD21	vv60007AS2.xml
6	VVTU1314_at	GSVIVT00018907001	Unknown protein		Unknown
6	VVTU13738_at	GSVIVT00037718001	beta-carotene hydroxylase	K02294	vv10906Carotenoid_biosynthesis.xml
6	VVTU14262_s_at	GSVIVT00023118001	Unknown protein		Unknown
6	VVTU16123_s_at	GSVIVT00017121001	S-adenosylmethionine decarboxylase proenzyme	4.1.1.50	vv10220Urea_cycle_and_metabolism_of_amino_groups.xml vv10271Methionine_metabolism.xml
6	VVTU16852_s_at	TC102728	Unknown		Unknown
6	VVTU17031_s_at	GSVIVT00002465001	Unknown protein		Unknown
6	VVTU17099_s_at	GSVIVT00032669001	F-type H+-transporting ATPase b chain CfoII	K02109	vv10190Oxidative_phosphorylation.xml vv10195Photosynthesis.xml vv50131Primary_Active_Transporter_cat_A2_to_A4.xml
6	VVTU17458_at	GSVIVT00035052001	AAA-type ATPase		ATPase
6	VVTU17900_s_at	GSVIVT00032674001	protease inhibitor/seed storage/lipid transfer protein (LTP)		storage
6	VVTU1799_at	GSVIVT00016405001	LHCA6 (Photosystem I light harvesting complex gene 6)	K08908	vv10196Photosynthesis_antenna_proteins.xml vv34710Circadian_rhythm.xml vv50105Transport_Electron_Carriers.xml_5.B.4
6	VVTU1810_at	GSVIVT00036487001	cytochrome b6f complex subunit (petM)	K02643	vv10195Photosynthesis.xml vv50105Transport_Electron_Carriers.xml_5.B.4
6	VVTU19278_s_at	GSVIVT00016457001	Auxin-binding protein ABP19a precursor	ABP19	vv30003Auxin_signaling.xml
6	VVTU20229_s_at	GSVIVT00029214001	Unknown protein		Unknown
6	VVTU21883_at	TC80900	Unknown		Unknown
6	VVTU22005_s_at	GSVIVT00014281001	pathogenesis related protein		stress
6	VVTU2205_at	GSVIVT00035240001	Unknown protein		Unknown
6	VVTU2306_at	GSVIVT00026984001	Unknown protein		Unknown
6	VVTU2572_at	GSVIVT00011004001	octicosapeptide/Phox/Bem1p (PB1) domain-containing protein		Unknown
6	VVTU26701_at	GSVIVT00003309001	phenylalanine-tRNA ligase	6.1.1.20	vv10400Phenylalanine_tyrosine_and_tryptophan_biosynthesis.xml vv20970Aminoacyl-tRNA_biosynthesis.xml
6	VVTU27505_at	GSVIVT00003412001	LHCII type I CAB-1	K08912	vv10196Photosynthesis_antenna_proteins.xml vv34710Circadian_rhythm.xml vv50105Transport_Electron_Carriers.xml_5.B.4 vv50113Thylakoid_targeting_pathway.xml
6	VVTU2766_at	GSVIVT00011484001	sinapyl alcohol dehydrogenase	1.1.1.195	vv10940Phenylpropanoid_biosynthesis.xml
6	VVTU2940_s_at	TC84309	Unknown		Unknown
6	VVTU3168_s_at	GSVIVT00014813001	LHCA5 (Photosystem I light harvesting complex gene 5)	K08911	vv10196Photosynthesis_antenna_proteins.xml vv34710Circadian_rhythm.xml vv50105Transport_Electron_Carriers.xml_5.B.4
6	VVTU3192_at	GSVIVT00032648001	serine hydrolase [Vitis vinifera]	4.3.1.18	vv10260Glycine_serine_and_threonine_metabolism.xml
6	VVTU3235_at	GSVIVT00020060001	perakine reductase aldo/keto reductase		Unclassified perakine->raucaffrinoline
6	VVTU331_at	GSVIVT00015286001	RPG related protein 1 RR1		Root growth
6	VVTU3328_at	GSVIVT00013910001	Glutathione S-transferase 8 GSTU8	2.5.1.18	vv10480Glutathione_metabolism.xml
6	VVTU3433_s_at	GSVIVT00038622001	Phytosulfokines PSK2		growth factor
6	VVTU34379_at	TC100261	Unknown		Unknown
6	VVTU35104_s_at	GSVIVT00003054001	Unknown		Unknown
6	VVTU3642_s_at	GSVIVT00033507001	Rho GDP-dissociation inhibitor 2		Signal
6	VVTU3735_at	GSVIVT00033490001	UDP-glucose transferase (UGT75B2)	2.4.1.35	vv10500Starch_and_sucrose_metabolism.xml
6	VVTU37590_at	GSVIVT00031980001	Unknown		Unknown
6	VVTU38011_at	GSVIVT00014997001	AP2-like AINTEGUMENTA-like		vv30008Ethylene_signaling.xml vv60003AP2_EREBP.xml
6	VVTU3856_at	GSVIVT00011910001	Unknown protein		Unknown
6	VVTU3944_at	GSVIVT00020671001	Unknown protein		Unknown
6	VVTU39730_at	GSVIVT00017513001	Aluminium-tolerance ALMT1	ALMT1	vv50125Porters_cat_66_to_94.xml
6	VVTU40347_at	GSVIVT00009468001	MATE efflux family protein	MATE	vv50125Porters_cat_66_to_94.xml
6	VVTU40684_s_at	GSVIVT00023064001	Unknown protein		Unknown
6	VVTU40811_s_at	GSVIVT00032501001	RD22		Dehydration-responsive
6	VVTU4120_s_at	GSVIVT00038657001	co-chaperone-curved DNA binding protein A	K05516	vv50132Primary_Active_Transporter_cat_A5_to_A8.xml
6	VVTU419_at	TC85354	Unknown		Unknown
6	VVTU4202_at	GSVIVT00020043001	Sulfate transporter 3.1 (AST12) (AtST1)	SULTR3_1	vv50124Porters_cat_30_to_64.xml
6	VVTU4823_at	GSVIVT00002051001	nodulin MtN21 family	MTN21	vv50122Porters_cat_7_to_17.xml
6	VVTU5099_at	GSVIVT00019495001	remorin		Unclear
6	VVTU5253_at	GSVIVT00037350001	glucan endo-1,3-beta-glucosidase 7 precursor	3.2.1.39	vv10500Starch_and_sucrose_metabolism.xml
6	VVTU544_at	GSVIVT00024147001	CYP86A1		cytochrome P450 family
6	VVTU5453_at	GSVIVT00020587001	Unknown protein		Unknown
6	VVTU5483_at	GSVIVT00031136001	Ndr family protein		Unknown
6	VVTU5503_s_at	GSVIVT00036777001	Unknown protein		Unknown
6	VVTU5522_s_at	GSVIVT00003478001	xyloglucan endotransglucosylase/hydrolase 15	2.4.1.207	vv40006cell_wall.xml
6	VVTU5753_at	GSVIVT00031312001	allyl alcohol dehydrogenase		Unclear
6	VVTU6011_at	TC75492	Unknown		Unknown
6	VVTU602_at	TC77132	Unknown		Unknown
6	VVTU6274_s_at	GSVIVT00017809001	peptidyl-prolyl cis-trans isomerase FKBP-type	K01802	Protein folding
6	VVTU6473_s_at	GSVIVT00030008001	SEPALLATA1	SEPALLATA1_3	vv30009Flower_development.xml vv60042MADS.xml
6	VVTU6544_at	GSVIVT00023771001	Sulfate transporter 3.1 (AST12) (AtST1)	SULTR3_1	vv50124Porters_cat_30_to_64.xml
6	VVTU7289_s_at	GSVIVT00018548001	Aquaporin TIP1;3	TIP1_3	vv50101Channels_and_pores.xml_1.A.8
6	VVTU7403_at	GSVIVT00019652001	phototropic-responsive NPH3		signal transducer
6	VVTU8189_at	GSVIVT00023266001	serine carboxypeptidase K10B2.2 precursor		peptidase
6	VVTU8271_at	GSVIVT00023772001	NIMA protein kinase	K08857	meristematic activity
6	VVTU8423_at	GSVIVT00012385001	glycosyl hydrolase family 17 protein		glucosyl hydrolase
6	VVTU8520_at	GSVIVT00019293001	ABC transporter G member 14	ABCG14	vv52010ABC_transporters.xml
6	VVTU9385_at	GSVIVT00006720001	cellulose synthase CSLG3	2.4.1.12	vv40006cell_wall.xml
6	VVTU9498_at	GSVIVT00002561001	bisphosphoglycerate mutase	5.4.2.4	vv10010glycolysis.xml
6	VVTU9626_x_at	GSVIVT00018643001	GPRI1 (GOLDEN2 1)	GPRI1	vv60029G2-like.xml
6	VVTU9704_at	GSVIVT00032359001	Unknown protein		Unknown
6	VVTU9826_at	GSVIVT00019545001	leucine-rich repeat transmembrane protein kinase		kinase
6	VVTU9862_at	GSVIVT00023910001	NADH dehydrogenase I subunit N	K05585	vv10190Oxidative_phosphorylation.xml vv50134Primary_Active_Transporter_cat_D1.xml
7	VVTU1008_at	GSVIVT00012470001	armadillo/beta-catenin repeat		Unknown
7	VVTU1017_at	GSVIVT00007292001	multi-copper oxidase (SKU5)	SKU5	vv50109_Incompletely_Characterized_Transport_Systems.xml_9.A.10.1
7	VVTU10984_at	GSVIVT00019637001	phototropic-responsive NPH3		signal transducer
7	VVTU11401_at	GSVIVT00015672001	Abhydrolase domain-containing protein		Protease
7	VVTU11489_at	GSVIVT00036867001	FAD linked oxidase family protein		Unclear
7	VVTU12018_s_at	GSVIVT00015243001	Unknown protein		Unknown
7	VVTU12072_s_at	GSVIVT00019881001	glutamine synthetase	6.3.1.2	vv10251Glutamate_metabolism.xml vv10550Peptidoglycan_biosynthesis.xml vv10910Nitrogen_metabolism.xml
7	VVTU12333_at	GSVIVT00020296001	Unknown protein		Unknown
7	VVTU12455_at	GSVIVT00015518001	plastocyanin, chloroplast precursor	K02638	vv10195Photosynthesis.xml vv50113Thylakoid_targeting_pathway.xml
7	VVTU1248_s_at	GSVIVT00007621001	leucine-rich repeat transmembrane protein kinase		kinase
7	VVTU12930_s_at	GSVIVT00033763001	cinnamoyl-CoA reductase	1.2.1.44	vv10940Phenylpropanoid_biosynthesis.xml
7	VVTU13001_at	GSVIVT00036995001	ABA-responsive protein (HVA22c)	HVA22A	vv30001ABA_signaling.xml
7	VVTU13285_at	TC78918	Unknown		Unknown
7	VVTU1342_at	GSVIVT00022528001	receptor-like protein kinase		kinase
7	VVTU1351_at	GSVIVT00023046001	short-chain dehydrogenase/reductase		Unclear
7	VVTU1365_s_at	GSVIVT00003392001	Cold acclimation protein COR413-TM1		Stress
7	VVTU13700_at	GSVIVT00001125001	calmodulin binding protein		Signal
7	VVTU1374_at	GSVIVT00014345001	ACT domain containing protein (ACR4)		Unknown
7	VVTU13799_at	TC90213	Unknown		Unknown
7	VVTU1399_at	GSVIVT00016644001	glucan endo-1,3-beta-glucosidase 4 precursor	3.2.1.39	vv10500Starch_and_sucrose_metabolism.xml
7	VVTU14196_at	GSVIVT00036650001	acetyl xylan esterase AxeA		Unknown
7	VVTU14286_at	GSVIVT00010753001?	cationic peroxidase	1.11.1.7	vv10360Phenylalanine_metabolism.xml vv10680Methane_metabolism.xml
7	VVTU14477_at	GSVIVT00036223001	NAC domain containing protein 36	NAC036_2	vv60046NAC.xml
7	VVTU152_at	GSVIVT00001207001	Rho guanyl-nucleotide exchange factor ROPGEF14	ROPGEF14	signal
7	VVTU15542_at	GSVIVT00030649001	microtubule associated protein (MAP65-6)	MAP656	vv44810Regulation_of_actin_cytoskeleton.xml
7	VVTU15632_at	GSVIVT00028855001	zinc finger (C3HC4-type RING finger)	ZFC3HC4_105	vv60078other_zf-C3HC4.xml
7	VVTU15639_s_at	GSVIVT00006088001	Sugar transporter ERD6-like 3	ERD6L3	vv50121Porters_cat_1_to_6.xml
7	VVTU15752_at	GSVIVT00002505001	pinoresinol forming dirigent protein	DIRPR	vv10940Phenylpropanoid_biosynthesis.xml
7	VVTU16155_x_at	GSVIVT00037089001	Polynucleotidyl transferase, Ribonuclease H fold	3.1.26.4	RNA processing
7	VVTU16640_at	GSVIVT00021647001	calmodulin binding protein		Signal
7	VVTU16665_s_at	GSVIVT00036501001	gibberellin 20 oxidase 2	1.14.11.12	vv10904Diterpenoid_biosynthesis.xml
7	VVTU16705_at	GSVIVT00016358001	pectinesterase family	3.1.1.11	vv40006cell_wall.xml
7	VVTU17450_s_at	GSVIVT00009554001	LHCB6 (LIGHT HARVESTING COMPLEX PSII)	K08917	vv10196Photosynthesis_antenna_proteins.xml vv34710Circadian_rhythm.xml vv50105Transport_Electron_Carriers.xml_5.B.4
7	VVTU17974_s_at	GSVIVT00037210001	Major Facilitator Superfamily protein		Unclear
7	VVTU1883_at	GSVIVT00019745001	pectinacetylesterase	PAE	vv40006cell_wall.xml
7	VVTU1891_at	GSVIVT00010262001	sphingolipid delta 4 desaturase	K04712	vv10600Sphingolipid_metabolism.xml
7	VVTU1895_at	GSVIVT00021481001	glycerol-3-phosphate acyltransferase 8	2.3.1.15	vv10561Glycerolipid_metabolism.xml vv10564Glycerophospholipid_metabolism.xml
7	VVTU1912_s_at	GSVIVT00004402001	reticulon family		Unknown
7	VVTU1924_at	GSVIVT00022503001	Pectinacetylesterase	PAE	vv40006cell_wall.xml
7	VVTU19363_s_at	EE072666	Unknown		Unknown
7	VVTU1977_at	GSVIVT00030072001	beta-D-glucosidase	3.2.1.21	vv10460Cyanoamino_acid_metabolism.xml vv10500Starch_and_sucrose_metabolism.xml vv10902Monoterpenoid_biosynthesis.xml
7	VVTU19915_at	GSVIVT00012394001	L-idonate dehydrogenase	1.1.1.14	vv10051Fructose_and_mannose_metabolism.xml
7	VVTU20369_at	EC994766	Unknown		Unknown
7	VVTU20455_at	GSVIVT00018767001	receptor kinase TRKa		disease resistance
7	VVTU20782_at	GSVIVT00022570001	galactinol synthase	2.4.1.123	vv10052Galactose_metabolism.xml
7	VVTU208_at	GSVIVT00014761001	uroporphyrinogen-III synthase	4.2.1.75	vv10860Porphyrin_and_chlorophyll_metabolism.xml
7	VVTU20938_at	GSVIVT00000487001	ankyrin 3, epithelial isoform a	K10380	vv50108Accessory_Factors_Involved_in_Transport.xm_8.A.8
7	VVTU2096_at	GSVIVT00019955001	plastocyanin domain-containing protein	K02638	vv10195Photosynthesis.xml vv50113Thylakoid_targeting_pathway.xml
7	VVTU21008_at	GSVIVT00000086001	isopiperitenol dehydrogenase	1.1.1.223	vv10902Monoterpenoid_biosynthesis.xml
7	VVTU21091_at	GSVIVT00024261001	tropinone reductase	1.1.1.206	vv10220Urea_cycle_and_metabolism_of_amino_groups.xml
7	VVTU21216_at	GSVIVT00020681001	disease resistance protein (NBS-LRR class)		disease resistance
7	VVTU21245_at	GSVIVT00011629001	exostosin family protein	K02366	vv11030Glycan_structures-biosynthesis1.xml
7	VVTU21325_at	GSVIVT00018070001	transducin family protein / WD-40 repeat		Unclear
7	VVTU2144_at	GSVIVT00035166001	salicylic acid-induced fragment 1 protein		Signal
7	VVTU21559_at	GSVIVT00015096001	ECERIFERUM 2 (CER2)		Unclear
7	VVTU2159_s_at	GSVIVT00016552001	lateral organ boundaries domain family protein (LBD22)	LBD22	vv60007AS2.xml
7	VVTU22123_s_at	GSVIVT00026276001	geraniol 10-hydroxylase	G10H	vv10902Monoterpenoid_biosynthesis.xml
7	VVTU22183_s_at	GSVIVT00016572001	glycine dehydrogenase 2	1.4.4.2	vv10260Glycine_serine_and_threonine_metabolism.xml
7	VVTU22517_at	GSVIVT00023159001	Unknown		Unknown
7	VVTU22566_at	GSVIVT00006705001	cellulose synthase CSLG3	2.4.1.12	vv40006cell_wall.xml
7	VVTU22741_s_at	TC95589	Unknown		Unknown
7	VVTU22954_s_at	GSVIVT00027630001	COP1-interacting protein 7	CIP7	vv24120Ubiquitin_mediated_proteolysis.xml
7	VVTU2298_at	EE082944	Unknown		Unknown
7	VVTU23020_s_at	GSVIVT00003512001	axial regulator YABBY2	YABBY2_2	vv60019C2C2-YABBY.xml
7	VVTU24731_s_at	GSVIVT00019021001	flavonol synthase	1.14.17.4	vv10640Propanoate_metabolism.xml
7	VVTU2487_at	GSVIVT00033575001	Chitinase	3.2.1.14	vv10530Aminosugars_metabolism.xml
7	VVTU24910_at	DT006175	Unknown		Unknown
7	VVTU25337_at	GSVIVT00002450001	UDP-glucuronosyl/UDP-glucosyltransferase	2.4.1.17	vv10040Pentose_glucuronate_interconversion.xml vv10500Starch_and_sucrose_metabolism.xml
7	VVTU25909_at	GSVIVT00013289001	Unknown protein		Unknown
7	VVTU26819_at	GSVIVT00029666001	cycloartenol synthase	5.4.99.8	vv10100Biosynthesis_of_steroids.xml
7	VVTU27034_at	GSVIVT00031352001	protein kinase family		kinase
7	VVTU27522_at	GSVIVT00019525001	anthranilate N-hydroxycinnamoyl/benzoyltransferase	2.3.1.144	vv10400Phenylalanine_tyrosine_and_tryptophan_biosynthesis.xml
7	VVTU27577_s_at	GSVIVT00038263001	Unknown protein		Unknown
7	VVTU27635_x_at	GSVIVT00014237001	Ethylene-responsive transcription factor ERF105	ERF105_16	vv30008Ethylene_signaling.xml vv60003AP2_EREBP.xml
7	VVTU27675_at	CF371758	Unknown		Unknown
7	VVTU27735_s_at	GSVIVT00002718001	Protein disulfide isomerase	5.3.4.1	protein folding
7	VVTU28000_at	GSVIVT00026429001	dopamine beta-monooxygenase	1.14.17.1	vv10350Tyrosine_metabolism.xml
7	VVTU28483_at	GSVIVT00015015001	homeobox-leucine zipper protein 22	HAT22_2	vv60034HB.xml
7	VVTU28685_s_at	GSVIVT00007885001	receptor-like kinase RLK14		kinase
7	VVTU2925_s_at	GSVIVT00010914001	aspartic proteinase nepenthesin-1 precursor	3.4.23.12	peptidase
7	VVTU2970_at	GSVIVT00034376001	Unknown protein		Unknown
7	VVTU3053_at	GSVIVT00021322001	myb domain protein 91	MYB91_2	vv60044MYB.xml
7	VVTU3054_s_at	GSVIVT00025003001	Unknown protein		Unknown
7	VVTU30546_s_at	TC72830	Unknown		Unknown
7	VVTU31329_x_at	GSVIVT00024232001	myosin heavy chain	K10352	vv44810Regulation_of_actin_cytoskeleton.xml
7	VVTU31925_x_at	GSVIVT00029927001	Heat shock 22 kDa protein		Stress
7	VVTU3203_at	GSVIVT00030230001	Unknown protein		Unknown
7	VVTU32485_s_at	GSVIVT00005636001	zinc finger (C3HC4-type RING finger)	ZFC3HC4_135	vv60078other_zf-C3HC4.xml
7	VVTU3256_at	GSVIVT00024747001	dirigent protein pDIR9		defense
7	VVTU3258_at	GSVIVT00001483001	LIM domain protein WLIM1	WLIM1_3	vv60040LIM.xml
7	VVTU3295_at	GSVIVT00033374001	fasciclin arabinogalactan-protein (FLA1)	FLA1	vv40006cell_wall.xml
7	VVTU33705_s_at	GSVIVT00021410001	Unknown		Unknown
7	VVTU3394_s_at	GSVIVT00019331001	glutamate receptor GLR3.6	GLR3_6	vv50101Channels_and_pores.xml_1.A.10
7	VVTU34351_at	GSVIVT00012883001	KCO1 (TWO PORE K CHANNEL)	KCO1 K05389	vv50101Channels_and_pores.xml_1.A.1.7
7	VVTU34978_s_at	GSVIVT00017867001	Unknown protein		Unknown
7	VVTU35007_at	GSVIVT00002377001	auxin-independent growth promoter (axi 1)	AXI1	vv30003Auxin_signaling.xml
7	VVTU35077_at	GSVIVT00025819001	ankyrin repeat	K10380	vv50108Accessory_Factors_Involved_in_Transport.xm_8.A.8
7	VVTU35660_at	GSVIVT00006303001	cytokinin-O-glucosyltransferase 3	2.4.1.203	vv10908zeatin_biosynthesis.xml
7	VVTU37132_at	GSVIVT00016206001	histone deacetylase HDA05	HDA05	vv44110Cell_cycle.xml
7	VVTU37410_s_at	GSVIVT00008723001	WUSCHEL-RELATED HOMEOBOX 13	WOX13_3	vv60034HB.xml
7	VVTU37508_at	GSVIVT00018699001	TCP FAMILY TRANSCRIPTION FACTOR 4	TCP4_1	vv60061TCP.xml
7	VVTU37809_at	GSVIVT00002657001	Unknown protein		Unknown
7	VVTU37903_at	GSVIVT00028224001	myb domain protein 61	MYB61_1	vv60044MYB.xml
7	VVTU37927_at	GSVIVT00030770001	phototropic-responsive NPH3		signal transducer
7	VVTU38254_at	GSVIVT00015161001	MATE efflux family protein ripening responsive	MATE	vv50125Porters_cat_66_to_94.xml
7	VVTU38289_at	GSVIVT00019506001	subtilase	ARA12	vv50101Channels_and_pores.xml_1.B.12
7	VVTU38367_s_at	GSVIVT00032171001	phosphoethanolamine/phosphocholine phosphatase	3.1.3.75	vv10564Glycerophospholipid_metabolism.xml
7	VVTU38376_at	GSVIVT00035508001	DNA (cytosine-5-)-methyltransferase (ATHIM)	2.1.1.37	vv10271Methionine_metabolism.xml
7	VVTU3860_s_at	GSVIVT00024163001	thioesterase family		Unclear
7	VVTU4398_at	GSVIVT00011843001	glycosyl transferase family 8 protein		glycosyl transferase
7	VVTU4591_s_at	GSVIVT00015002001	squalene monooxygenase	1.14.99.7	vv10100Biosynthesis_of_steroids.xml vv10900Terpenoid_biosynthesis.xml
7	VVTU4907_at	GSVIVT00022175001	alpha-L-fucosidase 1 precursor	3.2.1.51	vv10511N-Glycan_degradation.xml
7	VVTU4978_s_at	GSVIVT00033352001	zinc transporter ZIP11	ZIP11	vv50121Porters_cat_1_to_6.xml
7	VVTU5071_at	TC75358	Unknown		Unknown
7	VVTU5433_at	GSVIVT00029010001	calmodulin binding protein		Signal
7	VVTU572_s_at	GSVIVT00002786001	calmodulin-binding protein	CMTA4	vv60020CAMTA.xml
7	VVTU600_s_at	GSVIVT00037966001	Receptor protein kinase		kinase
7	VVTU6151_at	TC74033	Unknown		Unknown
7	VVTU6175_at	GSVIVT00011506001	Receptor protein kinase		kinase
7	VVTU6362_at	GSVIVT00017654001	flavonoid 3-monooxygenase	1.14.13.21	vv10941Flavonoid_biosynthesis.xml
7	VVTU6509_at	GSVIVT00022552001	lipase GDSL		Unclear
7	VVTU6691_at	GSVIVT00034569001	zinc finger (Ran-binding)	ZFRANBPDOM_4	vv60080other_zf.xml
7	VVTU7009_at	GSVIVT00004261001	Antigen receptor		Stress
7	VVTU7121_at	GSVIVT00006002001	3-hydroxy-3-methylglutaryl-coenzyme A reductase 3	1.1.1.34	vv10100Biosynthesis_of_steroids.xml vv50121Porters_cat_1_to_6.xml
7	VVTU7145_at	GSVIVT00019813001	integral membrane family protein UPF0497		Unknown
7	VVTU7420_at	GSVIVT00026978001	Unknown protein		Unknown
7	VVTU7517_s_at	GSVIVT00036633001	LRX2 (LEUCINE-RICH REPEAT/EXTENSIN 2)	EXTENSIN	vv40006cell_wall.xml
7	VVTU7553_at	TC72107	Unknown		Unknown
7	VVTU7757_at	GSVIVT00031650001	Rapid ALkalinization Factor RALFL31		Signal
7	VVTU7927_at	GSVIVT00035192001	Unknown		Unknown
7	VVTU8020_at	GSVIVT00038272001	Non-specific lipid-transfer protein 2 (LTP 2)		storage
7	VVTU8319_at	GSVIVT00025609001	Unknown protein		Unknown
7	VVTU8342_at	GSVIVT00015014001	Branched-chain-amino-acid aminotransferase 2, chloroplast precursor (Atbcat-2)	2.6.1.42	vv10280Valine_leucine_and_isoleucine_degradation.xml vv10290Valine_leucine_and_isoleucine_biosynthesis.xml vv10770Pantothenate_and_CoA_biosynthesis.xml
7	VVTU8469_at	GSVIVT00002776001	squamosa promoter-binding protein 13 (SPL13)	SPL13_2	vv60055SBP.xml
7	VVTU8698_at	GSVIVT00008206001	anthocyanidine rhamnosyl-transferase	RHATR	vv10942Anthocyanin_biosynthesis.xml
7	VVTU8719_at	GSVIVT00019795001	Transcription termination factor mitochondrial mTERF		Transcription
7	VVTU9249_at	GSVIVT00021354001	Thaumatin		stress
7	VVTU9293_at	GSVIVT00008124001	IMP dehydrogenase/GMP reductase	1.1.1.205	vv10230Purine_metabolism.xml
7	VVTU948_at	GSVIVT00033983001	strubbelig receptor family 6		kinase
8	VVTU10597_at	GSVIVT00028929001	binding		Unknown
8	VVTU10613_at	GSVIVT00026922001	anthocyanidine rhamnosyl-transferase	RHATR	vv10942Anthocyanin_biosynthesis.xml
8	VVTU10747_at	GSVIVT00007276001	myb domain protein 85	MYB85_1	vv60044MYB.xml
8	VVTU11294_at	GSVIVT00012270001	nuclear transport factor 2 (NTF2)	NTF2	vv50133Primary_Active_Transporter_cat_A9_to_A18.xml
8	VVTU11328_at	GSVIVT00002530001	EMB3001 (EMBRYO DEFECTIVE 3001)		embryo
8	VVTU11543_at	GSVIVT00008188001	Unknown		Unknown
8	VVTU11544_at	GSVIVT00035198001	integral membrane family protein UPF0497		Unknown
8	VVTU11578_at	GSVIVT00000078001	Receptor protein kinase		kinase
8	VVTU11742_at	GSVIVT00025032001	DCL2 (DICER 2)	DCL2	DNA processing
8	VVTU11784_at	TC88292	Unknown		Unknown
8	VVTU11917_at	TC92906	Unknown		Unknown
8	VVTU11949_s_at	GSVIVT00035377001	Unknown protein		Unknown
8	VVTU12225_s_at	GSVIVT00029129001	glucan endo-1,3-beta-glucosidase 3 precursor	3.2.1.39	vv10500Starch_and_sucrose_metabolism.xml
8	VVTU12438_s_at	TC95333	Unknown		Unknown
8	VVTU12502_s_at	TC89912	Unknown		Unknown
8	VVTU1253_at	GSVIVT00037777001	ABC transporter G member 14	ABCG14	vv52010ABC_transporters.xml
8	VVTU12835_at	GSVIVT00031370001	AAA-type ATPase		energy
8	VVTU13007_s_at	GSVIVT00027310001	salicylic acid-induced fragment 1 protein		Signal
8	VVTU13541_x_at	GSVIVT00018837001	Unknown		Unknown
8	VVTU13787_at	GSVIVT00026135001	homeobox-leucine zipper protein HB-7	VVHB7_2	vv60034HB.xml
8	VVTU14636_at	TC89726	Unknown		Unknown
8	VVTU14995_at	GSVIVT00016336001	MINI ZINC FINGER 1 MIF1	MIF1_2	vv60068zf-HD.xml
8	VVTU15219_at	GSVIVT00006206001	SEC14 cytosolic factor	SEC14	vv50122Porters_cat_7_to_17.xml
8	VVTU15322_at	GSVIVT00022162001	nodulin family protein		stress
8	VVTU15344_at	GSVIVT00036350001	SNF1-RELATED PROTEIN KINASE REGULATORY SUBUNIT GAMMA 1	KING1	signal transduction
8	VVTU15504_at	GSVIVT00030234001	Unknown		Unknown
8	VVTU16581_at	GSVIVT00016120001	armadillo/beta-catenin repeat protein / U-box domain-containing protein		Unknown
8	VVTU16627_at	GSVIVT00030030001	nuclear transport factor 2 (NTF2)	NTF2	vv50133Primary_Active_Transporter_cat_A9_to_A18.xml
8	VVTU16703_at	GSVIVT00023189001	Crinkly4	K00924	vv10562Inositol_phosphate_metabolism.xml
8	VVTU17519_at	GSVIVT00013562001	cytokinin-O-glucosyltransferase 2	2.4.1.203	vv10908zeatin_biosynthesis.xml
8	VVTU21355_at	EC974977	Unknown		Unknown
8	VVTU21452_at	GSVIVT00017897001	Unknown protein		Unknown
8	VVTU21565_s_at	GSVIVT00006952001	GEM-like protein 5		development
8	VVTU2157_at	GSVIVT00020259001	phosphoenolpyruvate carboxylase kinase	4.1.1.49	vv10020CitrateCycle.xml vv10620Pyruvate_metabolism.xml vv10710Carbon_fixation.xml
8	VVTU2207_at	EE100860	Unknown		Unknown
8	VVTU2258_at	GSVIVT00021072001	DNA-3-methyladenine glycosidase I	K01246	vv23410Base_excision_repair.xml
8	VVTU2267_at	GSVIVT00031369001	Unknown		Unknown
8	VVTU25232_at	GSVIVT00037941001	sex determination protein tasselseed-2		sex determination
8	VVTU25471_at	GSVIVT00010403001	Unknown protein		Unknown
8	VVTU26540_at	GSVIVT00029622001	V-type H+-transporting ATPase subunit A	K02145	vv10190Oxidative_phosphorylation.xml vv50131Primary_Active_Transporter_cat_A2_to_A4.xml
8	VVTU2749_at	GSVIVT00023456001	Unknown protein		Unknown
8	VVTU293_at	GSVIVT00016640001	unknown protein		Unknown
8	VVTU3170_s_at	GSVIVT00000851001	alpha-expansin 1 precursor	EXPA1	vv30003Auxin_signaling.xml
8	VVTU32695_s_at	GSVIVT00036771001	thaumatin		stress
8	VVTU33485_at	EV231235	Unknown		Unknown
8	VVTU3353_at	GSVIVT00033396001	cellulose synthase CSLE1	2.4.1.12	vv40006cell_wall.xml
8	VVTU3389_x_at	GSVIVT00035466001	AAA-type ATPase		ATPase
8	VVTU34287_at	GSVIVT00006986001	11-beta-hydroxysteroid dehydrogenase	1.1.1.146	vv10140C21-Steroid_hormone_metabolism.xml
8	VVTU37657_at	GSVIVT00021049001	alpha-1,4 glucan phosphorylase, L isozyme, chloroplast precursor	2.4.1.1	vv10500Starch_and_sucrose_metabolism.xml vv10510N-Glycan_biosynthesis.xml
8	VVTU38181_at	GSVIVT00033788001	LRX2 (LEUCINE-RICH REPEAT/EXTENSIN 2)	EXTENSIN	vv40006cell_wall.xml
8	VVTU39580_at	GSVIVT00016326001	lipase GDSL		Unclear
8	VVTU39804_s_at	GSVIVT00020459001	pectate lyase	4.2.2.2	vv40006cell_wall.xml
8	VVTU4189_at	GSVIVT00028521001	acid phosphatase class B	3.1.3.2	vv10562Inositol_phosphate_metabolism.xml vv10740Riboflavin_metabolism.xml
8	VVTU5431_at	GSVIVT00025322001	GASA like	GASAL	vv30010Gibberellin_signaling.xml
8	VVTU6110_at	GSVIVT00025888001	prephenate dehydratase	4.2.1.51	vv10400Phenylalanine_tyrosine_and_tryptophan_biosynthesis.xml
8	VVTU6299_s_at	GSVIVT00012013001	cytokinin-O-glucosyltransferase 2	2.4.1.203	vv10908zeatin_biosynthesis.xml
8	VVTU6973_at	GSVIVT00003030001	isoflavone methyltransferase/ Orcinol O-methyltransferase 1 oomt1	2.1.1.46	vv10943Isoflavonoid_biosynthesis.xml
8	VVTU7039_at	GSVIVT00030674001	potassium transporter (KUP1)	KUP1	vv50125Porters_cat_66_to_94.xml
8	VVTU7234_s_at	GSVIVT00026663001	Receptor protein kinase		kinase
8	VVTU7711_at	GSVIVT00016238001	cytokinin-O-glucosyltransferase 2	2.4.1.203	vv10908zeatin_biosynthesis.xml
8	VVTU7988_s_at	GSVIVT00022483001	Unknown protein		Unknown
8	VVTU842_at	GSVIVT00015239001	Hexose transporter HT2	VVHT2	vv50121Porters_cat_1_to_6.xml
8	VVTU8742_s_at	GSVIVT00033975001	ZIFL2 (ZINC INDUCED FACILITATOR-LIKE 1)	ZIFL1	vv50121Porters_cat_1_to_6.xml
8	VVTU8843_at	GSVIVT00015956001	CYP71A26		cytochrome P450 family
8	VVTU8940_at	TC92478	Unknown		Unknown
9	VVTU10018_x_at	GSVIVT00010088001	Ser/Thr receptor-like kinase1		kinase
9	VVTU11008_at	EC955754	Unknown		Unknown
9	VVTU12080_s_at	GSVIVT00030705001	pectate lyase	4.2.2.2	vv40006cell_wall.xml
9	VVTU12084_s_at	TC84281	Unknown		Unknown
9	VVTU12127_s_at	GSVIVT00031388001	membrane protein		Unknown
9	VVTU12298_at	GSVIVT00016478001	PSBX (photosystem II subunit X)	K02722	vv10195Photosynthesis.xml
9	VVTU12791_s_at	TC79899	Unknown		Unknown
9	VVTU12860_at	GSVIVT00011638001	mannitol dehydrogenase (ELI3-1)	1.1.1.67	vv10051Fructose_and_mannose_metabolism.xml
9	VVTU13529_at	GSVIVT00017991001	nodulin MtN3 family		stress
9	VVTU13703_at	GSVIVT00001938001	GUN4		plastid mediated repression of nuclear transcription
9	VVTU15976_at	GSVIVT00007289001	Thylakoid lumenal protein		Unknown
9	VVTU16213_s_at	GSVIVT00008803001	CONSTANS-LIKE 4	COL4	vv34710Circadian_rhythm.xml vv30009Flower_development.xml vv60014C2C2-CO.xml
9	VVTU17537_s_at	TC85028	Unknown		Unknown
9	VVTU17823_s_at	GSVIVT00012553001	oxygen evolving enhancer 3 (PsbQ)	K08901	vv10195Photosynthesis.xml vv50135Primary_Active_Transporter_cat_D3_to_E2.xml vv50113Thylakoid_targeting_pathway.xml
9	VVTU19133_at	EE084239	Unknown		Unknown
9	VVTU19411_s_at	GSVIVT00003325001	photosystem I reaction center subunit V (PSAG)	K08905	vv10195Photosynthesis.xml vv50105Transport_Electron_Carriers.xml_5.B.4
9	VVTU20961_at	TC88325	Unknown		Unknown
9	VVTU2123_at	GSVIVT00030193001	serine carboxypeptidase S10		peptidase
9	VVTU21839_at	GSVIVT00023347001	Magnesium-protoporphyrin IX monomethyl ester [oxidative] cyclase, chloroplast precursor	1.14.13.81	vv10860Porphyrin_and_chlorophyll_metabolism.xml
9	VVTU22243_s_at	GSVIVT00036437001	Tic Complex Tic62 Subunit	TIC62	vv50133Primary_Active_Transporter_cat_A9_to_A18.xml
9	VVTU22957_at	GSVIVT00028865001	nodulin MtN21 family	MTN21	vv50122Porters_cat_7_to_17.xml
9	VVTU25332_at	GSVIVT00026881001	Aquaporin TMP-C	TMPC	vv50101Channels_and_pores.xml_1.A.8
9	VVTU26877_at	GSVIVT00025905001	Cellulose synthase CSLB04	2.4.1.12	vv40006cell_wall.xml
9	VVTU27083_s_at	GSVIVT00030701001	photosystem II core complex proteins psbY, chloroplast precursor	K02723	vv10195Photosynthesis.xml vv50135Primary_Active_Transporter_cat_D3_to_E2.xml
9	VVTU27505_x_at	TC73862	Unknown		Unknown
9	VVTU28301_at	GSVIVT00011346001	receptor-like kinase LRK14		kinase
9	VVTU2834_at	GSVIVT00036638001	Cyclin D3_2	CYCD3	vv44110Cell_cycle.xml vv30007cytokinin_signaling.xml
9	VVTU29946_x_at	TC72003	Unknown		Unknown
9	VVTU31483_s_at	GSVIVT00030259001	Unknown		Unknown
9	VVTU31545_s_at	GSVIVT00028382001	photosystem I subunit X (PSAK)	K02698	vv10195Photosynthesis.xml vv50105Transport_Electron_Carriers.xml_5.B.4
9	VVTU31634_s_at	GSVIVT00035969001	GC1 (GIANT CHLOROPLAST 1)	GC1	vv44110Cell_cycle.xml
9	VVTU3214_at	GSVIVT00037451001	Alanine--glyoxylate aminotransferase 2 3, mitochondrial	2.6.1.44	vv10252Alanine_and_aspartate_metabolism.xml vv10260Glycine_serine_and_threonine_metabolism.xml
9	VVTU327_at	GSVIVT00012886001	Unknown protein		Unknown
9	VVTU32849_s_at	TC96731	Unknown		Unknown
9	VVTU3410_x_at	GSVIVT00025179001	Unknown		Unknown
9	VVTU34508_s_at	BM437014	Unknown		Unknown
9	VVTU3452_at	GSVIVT00014701001	photosystem II PsbO protein	K02716	vv10195Photosynthesis.xml vv50135Primary_Active_Transporter_cat_D3_to_E2.xml vv50113Thylakoid_targeting_pathway.xml
9	VVTU3496_at	GSVIVT00006987001	11-beta-hydroxysteroid dehydrogenase	1.1.1.146	vv10140C21-Steroid_hormone_metabolism.xml
9	VVTU35040_s_at	GSVIVT00035946001	Squalene synthase	2.5.1.21	vv10100Biosynthesis_of_steroids.xml vv10900Terpenoid_biosynthesis.xml
9	VVTU36167_s_at	GSVIVT00037209001	rhodanese domain-containing protein	K07146	Unclassified
9	VVTU3745_s_at	GSVIVT00024648001	polygalacturonase inhibitor protein	PGIP	defense
9	VVTU37803_s_at	GSVIVT00023860001	magnesium transporter CorA-like family protein	MRS2REL	vv50101Channels_and_pores.xml_1.A.35
9	VVTU38378_s_at	GSVIVT00021505001	Calcium/proton exchanger CAX3	CAX3 K07300	vv50123Porters_cat_18_to_29.xml
9	VVTU3937_at	GSVIVT00006920001	gibberellin 2-beta-dioxygenase 7	1.14.11.13	vv10904Diterpenoid_biosynthesis.xml
9	VVTU40517_s_at	GSVIVT00018440001	ribulose bisphosphate carboxylase/oxygenase activase, chloroplast precursor		Activation of RuBisCO
9	VVTU4531_s_at	TC88700	Unknown		Unknown
9	VVTU5191_at	GSVIVT00012973001	Unknown protein		Unknown
9	VVTU5508_s_at	GSVIVT00033067001	Major cherry allergen Pru av 1.0202		Disease resistance
9	VVTU5544_at	GSVIVT00022209001	ABC transporter G member 7	ABCG7	vv52010ABC_transporters.xml
9	VVTU5788_at	GSVIVT00016580001	ubiquinone/menaquinone biosynthesis methyltransferase UbiE	K06127	vv10130Ubiquinone_biosynthesis.xml
9	VVTU8344_at	GSVIVT00028822001	thylakoid lumenal 19 kDa protein, chloroplast precursor		Unknown
9	VVTU8346_at	GSVIVT00000626001	Unknown protein		Unknown
9	VVTU8712_x_at	GSVIVT00033569001	Cyclo-DOPA 5-O-glucosyltransferase	CD5OGT	vv10350Tyrosine_metabolism.xml
9	VVTU894_at	TC89508	Unknown		Unknown
9	VVTU9326_at	GSVIVT00012870001	flowering locus T protein (FT)	FT	vv30009Flower_development.xml
9	VVTU9636_at	GSVIVT00016587001	Dual-specific kinase DSK1	K08287	Signal transduction
10	VVTU10044_at	GSVIVT00001847001	basic helix-loop-helix (bHLH) family	BHLHDOM_45	vv60011BHLH.xml
10	VVTU10514_at	GSVIVT00017911001	leucine-rich repeat transmembrane protein kinase		kinase
10	VVTU10648_at	GSVIVT00001429001	Unknown protein		Unknown
10	VVTU10988_at	GSVIVT00034078001	hydrolase, alpha/beta fold family protein		Unknown
10	VVTU11054_at	GSVIVT00029466001	WRKY DNA-binding protein 70	WRKY70_1	vv60066WRKY.xml
10	VVTU11778_at	GSVIVT00024962001	Unknown protein		Unknown
10	VVTU11825_at	GSVIVT00030331001	Alpha-glucosidase	3.2.1.20	vv10052Galactose_metabolism.xml vv10500Starch_and_sucrose_metabolism.xml
10	VVTU11993_at	GSVIVT00022556001	Synbindin TRAPPC4	TRAPPC4	vv50110Protein_coat.xml
10	VVTU1229_at	GSVIVT00032188001	calmodulin-binding region IQD6		Signal
10	VVTU1245_at	GSVIVT00028800001	cellulose synthase CESA3	2.4.1.12 CESA3	vv40006cell_wall.xml vv30011jasmonate_signaling.xml
10	VVTU12699_at	GSVIVT00037000001	MICROTUBULE END BINDING PROTEIN 1 (EB1)	K10436	vv44810Regulation_of_actin_cytoskeleton.xml
10	VVTU12820_at	GSVIVT00016639001	acid phosphatase class B	3.1.3.2	vv10562Inositol_phosphate_metabolism.xml vv10740Riboflavin_metabolism.xml
10	VVTU13083_at	GSVIVT00005344001	Anthocyanidin reductase	1.3.1.77	vv10941Flavonoid_biosynthesis.xml
10	VVTU13584_s_at	GSVIVT00015267001	senescence-associated protein		Unknown
10	VVTU13743_s_at	GSVIVT00018363001	heat shock protein 16.9 kDa class I		heat shock
10	VVTU13885_s_at	GSVIVT00015462001	BTB/POZ domain-containing protein		Unclear
10	VVTU13968_at	GSVIVT00026387001	receptor-like protein kinase		kinase
10	VVTU14041_at	GSVIVT00019498001	triacylglycerol lipase	3.1.1.3	vv10561Glycerolipid_metabolism.xml
10	VVTU14342_at	GSVIVT00024179001	organic anion transmembrane transporter	OATTR	vv50122Porters_cat_7_to_17.xml
10	VVTU1465_at	GSVIVT00028113001	Unknown protein		Unknown
10	VVTU14696_s_at	GSVIVT00016211001	glucan endo-1,3-beta-glucosidase 3 precursor	3.2.1.39	vv10500Starch_and_sucrose_metabolism.xml
10	VVTU1482_at	GSVIVT00027724001	Unknown protein		Unknown
10	VVTU14855_at	GSVIVT00024588001	Cinnamyl alcohol dehydrogenase	1.1.1.195	vv10940Phenylpropanoid_biosynthesis.xml
10	VVTU15145_at	GSVIVT00024058001	BCL2 binding anthogene		Cell death inhibitor
10	VVTU15154_s_at	GSVIVT00022182001	heavy-metal-associated domain-containing protein / copper chaperone (CCH)		Unclear
10	VVTU15251_at	GSVIVT00014932001	protein phosphatase 2C	3.1.3.16	Unclear
10	VVTU15262_s_at	GSVIVT00013083001	Unknown protein		Unknown
10	VVTU15378_at	GSVIVT00018712001	leaf senescence protein		senescence
10	VVTU15601_at	EC946444	Unknown		Unknown
10	VVTU16140_at	GSVIVT00000665001	strictosidine synthase	4.3.3.2	vv10900Terpenoid_biosynthesis.xml vv10902Monoterpenoid_biosynthesis.xml
10	VVTU16148_s_at	TC100270	Unknown		Unknown
10	VVTU16387_at	GSVIVT00015842001	naringenin,2-oxoglutarate 3-dioxygenase	1.14.11.9	vv10941Flavonoid_biosynthesis.xml
10	VVTU17013_at	GSVIVT00002446001	WRKY DNA-binding protein 53	WRKY53_2	vv60066WRKY.xml
10	VVTU17051_at	TC102271	Unknown		Unknown
10	VVTU1707_at	GSVIVT00038892001	Phospholipase C	3.1.4.3	vv10260Glycine_serine_and_threonine_metabolism.xml vv10562Inositol_phosphate_metabolism.xml vv10564Glycerophospholipid_metabolism.xml vv10565Ether_lipid_metabolism.xml vv34020Calcium_signaling_pathway.xml
10	VVTU17389_s_at	GSVIVT00010891001	Cellulase	3.2.1.4	vv40006cell_wall.xml
10	VVTU17666_s_at	EE105943	Unknown		Unknown
10	VVTU18050_at	GSVIVT00013480001	CYP72A26	SLS	vv10902Monoterpenoid_biosynthesis.xml
10	VVTU18791_s_at	GSVIVT00012460001	Unknown protein		Unknown
10	VVTU19282_s_at	EE075872	Unknown		Unknown
10	VVTU1936_at	GSVIVT00034009001	subtilase		Protease
10	VVTU1940_s_at	GSVIVT00009531001	EREBP-4	EREBP4	vv30008Ethylene_signaling.xml
10	VVTU1966_s_at	GSVIVT00020541001	Unknown protein		Unknown
10	VVTU19667_at	EE073809	Unknown		Unknown
10	VVTU1968_s_at	GSVIVT00017179001	Anthranilate N-benzoyltransferase	2.3.1.144	vv10400Phenylalanine_tyrosine_and_tryptophan_biosynthesis.xml
10	VVTU20102_at	GSVIVT00026003001	Unknown protein		Unknown
10	VVTU2014_at	GSVIVT00014690001	Calmodulin	K02183	vv34020Calcium_signaling_pathway.xml
10	VVTU20271_at	GSVIVT00016362001	pectinesterase family	3.1.1.11	vv40006cell_wall.xml
10	VVTU20796_s_at	TC92223	Unknown		Unknown
10	VVTU20937_at	GSVIVT00029476001	CENP-E like kinetochore protein	CENPE	vv44110Cell_cycle.xml
10	VVTU21865_s_at	GSVIVT00015703001	Unknown		Unknown
10	VVTU21932_s_at	GSVIVT00027445001	germacrene-D synthase	4.2.3.22	vv10900Terpenoid_biosynthesis.xml
10	VVTU21997_at	GSVIVT00016199001	exocyst subunit EXO70 E2	EXO70E2	vv50111tethering_factors.xml
10	VVTU22110_at	GSVIVT00004246001	hydrolase, alpha/beta fold		Unknown
10	VVTU2222_at	GSVIVT00026298001	Unknown		Unknown
10	VVTU22829_at	GSVIVT00024675001	lipoxygenase	1.13.11.12	vv10592alpha-Linolenic_acid_metabolism.xml
10	VVTU22964_at	GSVIVT00023144001	hydrolase, alpha/beta fold		Unknown
10	VVTU24337_at	GSVIVT00018069001	Phytol kinase 2, chloroplast precursor	VTE5	vv10860Porphyrin_and_chlorophyll_metabolism.xml
10	VVTU24937_at	DT005967	SWIM zinc finger		Unknown
10	VVTU24987_at	GSVIVT00032972001	myb domain protein 20	MYB20	vv60044MYB.xml
10	VVTU25326_s_at	GSVIVT00021497001	yippee		Unclear
10	VVTU26035_at	GSVIVT00003792001	beta-primeverosidase	3.2.1.149	vv11000single_reactions.xml
10	VVTU26356_at	GSVIVT00014325001	Unknown protein		Unknown
10	VVTU2803_at	GSVIVT00026882001	Aquaporin TMP-C	TMPC	vv50101Channels_and_pores.xml_1.A.8
10	VVTU2804_s_at	GSVIVT00037501001	WRKY DNA-binding protein 70	WRKY70_2	vv60066WRKY.xml
10	VVTU2860_at	GSVIVT00027730001	Unknown		Unknown
10	VVTU299_at	GSVIVT00000346001	Unknown protein		Unknown
10	VVTU3142_at	GSVIVT00030327001	proton-dependent oligopeptide transport (POT) family protein	POT	vv50122Porters_cat_7_to_17.xml
10	VVTU3268_s_at	GSVIVT00029364001	Unknown protein		Unknown
10	VVTU33538_at	GSVIVT00026277001	CYP76B1		cytochrome P450 family
10	VVTU34465_at	GSVIVT00014736001	VRN1 (REDUCED VERNALIZATION RESPONSE 1)	VRN1_5	vv30009Flower_development.xml vv60001ABI3VP1.xml
10	VVTU34492_s_at	GSVIVT00006497001	myb TRIPTYCHON	TRIPTYCHON	vv44110Cell_cycle.xml vv60045MYBrelated.xml
10	VVTU34606_s_at	GSVIVT00025039001	calreticulin 3 (CRT3)	K10098	cellular Processes and Signaling
10	VVTU35012_at	GSVIVT00036753001	myb domain protein 4	MYB4_1	vv60044MYB.xml
10	VVTU35409_at	GSVIVT00026902001	WRKY DNA-binding protein 22	WRKY22	vv60066WRKY.xml
10	VVTU35516_s_at	TC95141	Unknown		Unknown
10	VVTU35529_s_at	GSVIVT00027153001	Fasciclin domain-containing protein FLA17	FLA17	vv40006cell_wall.xml
10	VVTU35545_s_at	GSVIVT00025577001	cellulose synthase CESA3	2.4.1.12 CESA3	vv40006cell_wall.xml vv30011jasmonate_signaling.xml
10	VVTU35786_at	GSVIVT00010782001	Ankyrin	K10380	vv50108Accessory_Factors_Involved_in_Transport.xm_8.A.8
10	VVTU35794_s_at	TC72358	Unknown		Unknown
10	VVTU37898_at	GSVIVT00018601001	wax synthase	2.3.1.75	vv11000single_reactions.xml
10	VVTU3930_at	GSVIVT00026224001	thioesterase family		Unclear
10	VVTU39444_at	GSVIVT00015411001	aspartic proteinase Asp1 precursor	3.4.23.x	peptidase
10	VVTU40324_at	GSVIVT00014328001	Unknown protein		Unknown
10	VVTU40814_s_at	TC86913	Unknown		Unknown
10	VVTU4255_at	GSVIVT00007708001	ethylene-responsive protein	ERUNK_4	vv30008Ethylene_signaling.xml vv60011BHLH.xml
10	VVTU4532_at	GSVIVT00024394001	Aquaporin TIP1;3	TIP1_3	vv50101Channels_and_pores.xml_1.A.8
10	VVTU4828_at	GSVIVT00020097001	Unknown protein		Unknown
10	VVTU4974_s_at	TC80044	Unknown		Unknown
10	VVTU5182_at	GSVIVT00024389001	Trp repressor/replication initiator		Unknown
10	VVTU5321_x_at	GSVIVT00014247001	Ethylene-responsive transcription factor ERF105	ERF105_14	vv30008Ethylene_signaling.xml vv60003AP2_EREBP.xml
10	VVTU5485_s_at	GSVIVT00022116001	argonaute protein		RNA-induced silencing complex (RISC)
10	VVTU5809_at	GSVIVT00020094001	calmodulin	K02183	vv34020Calcium_signaling_pathway.xml
10	VVTU5892_s_at	GSVIVT00025040001?	Unknown		Unknown
10	VVTU6276_at	GSVIVT00026843001	Unknown		Unknown
10	VVTU6382_at	GSVIVT00002541001	1-aminocyclopropane-1-carboxylate synthase	4.4.1.14	vv10640Propanoate_metabolism.xml vv30008Ethylene_signaling.xml
10	VVTU6416_at	GSVIVT00010432001	F-box family protein		protein fate
10	VVTU6876_at	GSVIVT00023547001	HAK5 (High affinity K+ transporter 5)	HAK5	vv50125Porters_cat_66_to_94.xml
10	VVTU6893_s_at	GSVIVT00026920001	Polygalacturonase GH28	3.2.1.15	vv40006cell_wall.xml
10	VVTU7003_at	TC72602	Unknown		Unknown
10	VVTU7131_at	GSVIVT00027153001?	Fasciclin domain-containing protein FLA17	FLA17	vv40006cell_wall.xml
10	VVTU7250_s_at	GSVIVT00020824001	AAA-type ATPase		ATPase
10	VVTU7840_at	GSVIVT00000327001	Unknown protein		Unknown
10	VVTU8058_at	GSVIVT00002559001	fringe protein	K05948	Unclear
10	VVTU8282_at	TC90208	Unknown		Unknown
10	VVTU8297_at	GSVIVT00020696001	Cysteine-rich receptor-like protein kinase 42		kinase
10	VVTU8333_at	GSVIVT00011963001	CDPK protein kinase		Signal
10	VVTU8462_at	GSVIVT00000619001	xyloglucan endotransglucosylase/hydrolase 32	2.4.1.207	vv40006cell_wall.xml
10	VVTU8570_at	GSVIVT00016874001	SODIUM HYPERSENSITIVE 1	SHS1	vv50123Porters_cat_18_to_29.xml
10	VVTU8608_at	GSVIVT00018098001	acyl-CoA binding		Unknown
10	VVTU8748_at	GSVIVT00034203001	dof zinc finger protein 1	ADOF1	vv60015C2C2-DOF.xml
10	VVTU8783_at	GSVIVT00015181001	homeobox-leucine zipper protein ATHB-6	ATHB6_2	vv30001ABA_signaling.xml vv60034HB.xml
10	VVTU8999_at	TC82204	Unknown		Unknown
10	VVTU9073_x_at	GSVIVT00009968001	UDP-glucose: anthocyanidin 5,3-O-glucosyltransferase	2.4.1.238	vv10941Flavonoid_biosynthesis.xml vv10942Anthocyanin_biosynthesis.xml
10	VVTU980_s_at	GSVIVT00036979001	ankyrin protein kinase		Cellular Processes and Signaling
11	VVTU10711_at	GSVIVT00025630001	Trans-zeatin O-beta-D-glucosyltransferase	2.4.1.203	vv10908zeatin_biosynthesis.xml
11	VVTU10862_at	GSVIVT00023745001	lipid transfer protein	LTP	storage
11	VVTU10900_at	TC100161	Unknown		Unknown
11	VVTU11019_at	GSVIVT00023314001	phosphatidylinositol 3- and 4-kinase	2.7.1.137 2.7.1.67 K00914	vv10562Inositol_phosphate_metabolism.xml vv34070Phosphatidylinositol_signaling_system.xml vv24140Regulation_of_autophagy.xml
11	VVTU11064_at	EC957155	Unknown		Unknown
11	VVTU11469_at	GSVIVT00028489001	transducin protein		Unclear
11	VVTU12253_at	GSVIVT00016334001	exostosin	K02366	vv11030Glycan_structures-biosynthesis1.xml
11	VVTU12481_s_at	GSVIVT00016316001	thioredoxin 2		protein fate
11	VVTU12729_at	GSVIVT00014936001	hydrogenobyrinic acid a,c-diamide synthase	6.3.5.9	vv50101Channels_and_pores.xml_1.B.12
11	VVTU12925_at	GSVIVT00015862001	1,4-alpha-D-glucan maltohydrolase	3.2.1.2	vv10500Starch_and_sucrose_metabolism.xml
11	VVTU13181_at	GSVIVT00002094001	IMP dehydrogenase	1.1.1.205	vv10230Purine_metabolism.xml
11	VVTU1332_s_at	GSVIVT00015025001	tubulin alpha-6 chain	K07374	vv44810Regulation_of_actin_cytoskeleton.xml
11	VVTU13327_s_at	TC89386	Unknown		Unknown
11	VVTU13587_at	GSVIVT00003807001	CYCLING DOF FACTOR 2	CDF2_2	vv60015C2C2-DOF.xml
11	VVTU13791_at	GSVIVT00002556001	Beta-carotene hydroxylase	K02294	vv10906Carotenoid_biosynthesis.xml
11	VVTU14303_s_at	GSVIVT00025561001	zinc finger (CCCH-type) family protein	CCCHFAM_29	vv60018C3H.xml
11	VVTU14429_at	TC75860	Unknown		Unknown
11	VVTU15066_at	GSVIVT00020580001	zinc finger (C3HC4-type RING finger)	ZFC3HC4_208	vv60078other_zf-C3HC4.xml
11	VVTU15412_at	GSVIVT00025502001	NAC domain containing protein 47	NAC047_1	vv60046NAC.xml
11	VVTU16265_at	GSVIVT00008843001	SWAP (Suppressor-of-White-APricot)	SWAP	Splicing factor
11	VVTU16815_at	GSVIVT00006100001	Sugar transporter ERD6-like 8	ERD6L8	vv50121Porters_cat_1_to_6.xml
11	VVTU16928_at	GSVIVT00014976001	serine carboxypeptidase S10		peptidase
11	VVTU17021_at	GSVIVT00017691001	EMB1865		embryo development
11	VVTU18172_at	EE099557	Unknown		Unknown
11	VVTU18424_s_at	GSVIVT00028246001	Unknown protein		Unknown
11	VVTU18513_at	EE097818	Unknown		Unknown
11	VVTU2031_at	GSVIVT00019319001	phosphate carrier protein	MPHOSPTR	vv50123Porters_cat_18_to_29.xml
11	VVTU21314_at	GSVIVT00002595001	Unknown protein		Unknown
11	VVTU21447_at	GSVIVT00017035001	Splicing factor YT521-B		splicing factor
11	VVTU21508_at	GSVIVT00003703001	Myosin-like protein XIF	MYOSINXIF	vv44810Regulation_of_actin_cytoskeleton.xml
11	VVTU21648_at	GSVIVT00034707001	BT3 (BTB and TAZ domain protein 3)	BT3	vv60060TAZ.xml
11	VVTU21949_at	GSVIVT00024154001	cell division protein FtsZ	K03531	vv44110Cell_cycle.xml
11	VVTU21999_at	GSVIVT00037931001	Serine palmitoyltransferase	2.3.1.50	vv10600Sphingolipid_metabolism.xml
11	VVTU22337_at	GSVIVT00005992001	auxin efflux carrier	AUXEFF	vv50004Auxin_transport.xml vv50125Porters_cat_66_to_94.xml
11	VVTU22394_at	GSVIVT00026140001	rac GTPase activating protein	RHOGAP	vv50109_Incompletely_Characterized_Transport_Systems.xml_9.A.1
11	VVTU22436_at	GSVIVT00015514001	tetracycline transporter protein	TETRACYCTR	vv50121Porters_cat_1_to_6.xml
11	VVTU22882_at	GSVIVT00007310001	adenine phosphoribosyltransferase 1	2.4.2.7	vv10230Purine_metabolism.xml
11	VVTU24124_x_at	GSVIVT00027237001	Unknown		Unknown
11	VVTU2444_at	GSVIVT00014679001	metalloendopeptidase		peptidase
11	VVTU26002_at	GSVIVT00035146001	gamma-thionin precursor		protein fate
11	VVTU2715_s_at	GSVIVT00028844001	Aldehyde dehydrogenase 1 precursor	1.2.1.3	vv10010glycolysis.xml vv10071Fatty_acid_metabolism.xml vv10220Urea_cycle_and_metabolism_of_amino_groups.xml vv10280Valine_leucine_and_isoleucine_degradation.xml vv10340Histidine_metabolism.xml vv10410beta-Alanine_metabolism.xml vv10561Glycerolipid_metabolism.xml vv10620Pyruvate_metabolism.xml vv50101Channels_and_pores.xml_1.B.17
11	VVTU27282_at	GSVIVT00015613001	geraniol 10-hydroxylase	G10H	vv10902Monoterpenoid_biosynthesis.xml
11	VVTU27641_at	GSVIVT00038656001	zinc finger homeobox 22	ZFHB22_1	vv60068zf-HD.xml
11	VVTU2853_s_at	TC92681	Unknown		Unknown
11	VVTU29726_at	GSVIVT00025855001	DNA topoisomerase I	5.99.1.2	DNA processing
11	VVTU2990_at	GSVIVT00034651001	signal recognition particle subunit 14 SRP14	K03104	vv23060Protein_export.xml vv50132Primary_Active_Transporter_cat_A5_to_A8.xml
11	VVTU30648_s_at	GSVIVT00020998001	NAC domain containing protein 100	NAC100_2	vv60046NAC.xml
11	VVTU30904_at	GSVIVT00011447001	exo-1,3-beta-glucanase	3.2.1.58	vv10500Starch_and_sucrose_metabolism.xml
11	VVTU32126_x_at	CB344480	Metallothionein		stress
11	VVTU32908_at	GSVIVT00000527001	metal-nicotianamine transporter YSL1	YSL1	vv50125Porters_cat_66_to_94.xml
11	VVTU33319_at	GSVIVT00001069001	senescence-inducible chloroplast stay-green protein 1		chlorophyll degradation
11	VVTU3409_at	GSVIVT00001062001	glyoxylate reductase	1.1.1.26	vv10100Biosynthesis_of_steroids.xml vv10630Glyoxylate_and_dicarboxylate_metabolism.xml vv10750Vitamin_B6_metabolism.xml
11	VVTU34461_at	GSVIVT00012885001	Unknown protein		Unknown
11	VVTU35_at	GSVIVT00002140001	CTP synthase	6.3.4.2	vv10240Pyrimidine_metabolism.xml
11	VVTU35251_at	GSVIVT00015210001	UDP-glycosyltransferase 85A1		glycosyl transferase
11	VVTU35264_at	GSVIVT00025142001	Unknown		Unknown
11	VVTU35417_at	GSVIVT00030754001	QUINOLINATE SYNTHASE	K03517	vv10760Nicotinate_and_nicotinamide_metabolism.xml
11	VVTU35540_at	GSVIVT00022557001	ABC transporter I member 9	ABCI9	vv52010ABC_transporters.xml
11	VVTU3556_at	GSVIVT00001284001	ferritin 1 (FER1)	1.16.3.1	vv10860Porphyrin_and_chlorophyll_metabolism.xml
11	VVTU35733_s_at	GSVIVT00014875001	Cysteine protease CP1	3.4.22.x	Protease
11	VVTU35873_at	TC72444	Unknown		Unknown
11	VVTU35889_at	TC104062	Unknown		Unknown
11	VVTU36518_at	GSVIVT00033532001	Exostosin (Xyloglucan galactosyltransferase KATAMARI 1)	K02366	vv11030Glycan_structures-biosynthesis1.xml
11	VVTU3683_at	GSVIVT00037913001	shikimate kinase	2.7.1.71	vv10400Phenylalanine_tyrosine_and_tryptophan_biosynthesis.xml
11	VVTU37128_s_at	GSVIVT00010923001	Ethylene-responsive transcription factor ERF060	ERF060	vv30008Ethylene_signaling.xml vv60003AP2_EREBP.xml
11	VVTU37806_s_at	TC72210	Unknown		Unknown
11	VVTU38449_s_at	GSVIVT00007090001	dihydroorotate dehydrogenase	1.3.99.11	vv10240Pyrimidine_metabolism.xml
11	VVTU38556_at	GSVIVT00026939001	RING-H2 finger B1A	RHB1A	vv60078other_zf-C3HC4.xml
11	VVTU38635_at	GSVIVT00034197001	ABC transporter C member 12	K05672	vv52010ABC_transporters.xml
11	VVTU3921_s_at	TC90743	Unknown		Unknown
11	VVTU39392_at	GSVIVT00006226001	Unknown protein		Unknown
11	VVTU39426_x_at	TC93554	Unknown		Unknown
11	VVTU4019_at	GSVIVT00017764001	MATE efflux family protein	MATE	vv50125Porters_cat_66_to_94.xml
11	VVTU40327_s_at	GSVIVT00024026001	indole-3-acetate beta-glucosyltransferase	2.4.1.121	vv11002auxin_biosynthesis.xml
11	VVTU450_at	GSVIVT00015008001	early-responsive to dehydration		stress
11	VVTU454_at	GSVIVT00014960001	NPGR1 (NO POLLEN GERMINATION RELATED 1)		Signal
11	VVTU4678_at	GSVIVT00016767001	sulfate transporter 3.5	SULTR3_5	vv50124Porters_cat_30_to_64.xml
11	VVTU4784_at	GSVIVT00008266001	Unknown protein		Unknown
11	VVTU4792_at	TC79792	Unknown		Unknown
11	VVTU5163_at	GSVIVT00015856001	senescence-associated protein		Unknown
11	VVTU5201_at	GSVIVT00036030001	Unknown protein		Unknown
11	VVTU5567_at	GSVIVT00022575001	Beta-fructofuranosidase	3.2.1.26	vv10052Galactose_metabolism.xml vv10500Starch_and_sucrose_metabolism.xml
11	VVTU5596_s_at	GSVIVT00014475001	CYP83C	1.14.13.73	vv10902Monoterpenoid_biosynthesis.xml
11	VVTU5598_at	GSVIVT00023364001	Unknown		Unknown
11	VVTU5613_at	GSVIVT00014311001	SEU3B protein	SEUSS	vv30009Flower_development.xml
11	VVTU5686_at	GSVIVT00033126001	bZIP transcription factor BZIP53	BZIP53_3	vv60012BZIP2.xml
11	VVTU5728_at	GSVIVT00016708001	ethylene-responsive protein	ERUNK_6	vv30008Ethylene_signaling.xml vv60011BHLH.xml
11	VVTU5783_s_at	GSVIVT00014477001	CYP83C	1.14.13.73	vv10902Monoterpenoid_biosynthesis.xml
11	VVTU5924_at	GSVIVT00024395001	Unknown protein		Unknown
11	VVTU5927_at	GSVIVT00014459001	Auxin response factor 5 (Transcription factor MONOPTEROS)	ARF5	vv30003Auxin_signaling.xml vv60004ARF.xml
11	VVTU6518_at	GSVIVT00024719001	PAP/fibrillin family	K06825	Cellular Processes and Signaling
11	VVTU6519_s_at	GSVIVT00006412001	ATTOC132/TOC132 (MULTIMERIC TRANSLOCON COMPLEX IN THE OUTER ENVELOPE MEMBRANE 132	TOC132	vv50133Primary_Active_Transporter_cat_A9_to_A18.xml
11	VVTU6665_s_at	GSVIVT00036772001	Thaumatin SCUTL1		Stress
11	VVTU676_at	GSVIVT00025567001	GTP-binding protein TypA/BipA	K06207	Signal
11	VVTU6952_at	GSVIVT00013341001	S-locus lectin protein kinase family		kinase
11	VVTU7387_at	GSVIVT00022588001	basic helix-loop-helix (bHLH) family	BHLHDOM_21	vv60011BHLH.xml
11	VVTU7643_at	GSVIVT00021335001	haloacid dehalogenase hydrolase	3.1.3.18	vv10630Glyoxylate_and_dicarboxylate_metabolism.xml
11	VVTU8123_s_at	GSVIVT00020463001	purple acid phosphatase 23- ATPAP23/PAP23	3.1.3.2	vv10740Riboflavin_metabolism.xml
11	VVTU8228_s_at	GSVIVT00012396001	peptidoglycan-binding LysM domain-containing protein		kinase
11	VVTU8254_at	GSVIVT00001161001	9-cis-epoxycarotenoid dioxygenase	1.13.11.51	vv10906Carotenoid_biosynthesis.xml vv30001ABA_signaling.xml
11	VVTU8280_at	GSVIVT00023746001	Non-specific lipid-transfer protein		storage
11	VVTU8349_at	GSVIVT00030561001	Unknown protein		Unknown
11	VVTU8369_at	GSVIVT00029856001	Ribulose bisphosphate carboxylase, large chain	4.1.1.39	vv10710Carbon_fixation.xml
11	VVTU8599_at	GSVIVT00017180001	Unknown protein		Unknown
11	VVTU8716_at	GSVIVT00036789001	Unknown protein		Unknown
11	VVTU8749_at	GSVIVT00014671001	uracil-DNA glycosylase	K03648	vv23410Base_excision_repair.xml
11	VVTU8869_at	GSVIVT00023625001	gibberellin receptor GID1L2	GID1B	vv30010Gibberellin_signaling.xml
11	VVTU9229_at	GSVIVT00036845001	forkhead-associated domain-containing protein	FHADOM_2	vv60028FHA.xml
11	VVTU9396_at	GSVIVT00036600001	Nitrite reductase	1.7.7.1	vv10910Nitrogen_metabolism.xml
11	VVTU9492_at	GSVIVT00029064001	endoribonuclease E		translation
11	VVTU9611_at	GSVIVT00006887001	Nod-facor receptor 1b		Signal
11	VVTU9654_at	GSVIVT00033027001	branched chain alpha-keto acid dehydrogenase E2 subunit (din3)	2.3.1.168	vv10280Valine_leucine_and_isoleucine_degradation.xml
11	VVTU9714_at	GSVIVT00007249001	flavonol synthase	1.14.11.23	vv10941Flavonoid_biosynthesis.xml
12	VVTU10016_at	GSVIVT00019675001	C2 domain-containing protein		kinase
12	VVTU10167_at	TC98476	Unknown		Unknown
12	VVTU10179_at	GSVIVT00016649001	Phosphoinositide 3-kinase regulatory subunit 4	K08333	vv24140Regulation_of_autophagy.xml
12	VVTU102_at	GSVIVT00023335001	Cupin, RmlC-type		allergen
12	VVTU10204_at	GSVIVT00016857001	zinc finger (CCCH-type) family protein	CCCHFAM_16	vv60018C3H.xml
12	VVTU104_at	GSVIVT00002427001	AMP-dependent synthetase and ligase	6.2.1.x	Unclear
12	VVTU10456_at	GSVIVT00017595001	phospholipid-transporting ATPase	K01530	vv50131Primary_Active_Transporter_cat_A2_to_A4.xml
12	VVTU10469_at	GSVIVT00031147001	ribose-5-phosphate isomerase	5.3.1.6	vv10030pentose_phosphate.xml vv10710Carbon_fixation.xml
12	VVTU10485_at	GSVIVT00023643001	Unknown protein		Unknown
12	VVTU1051_s_at	GSVIVT00012881001	RNA-binding protein P67, Chloroplast		Unclear
12	VVTU10639_at	GSVIVT00028988001	Unknown protein		Unknown
12	VVTU10664_at	GSVIVT00037409001	kelch repeat-containing protein		Unknown
12	VVTU10758_at	GSVIVT00038068001	MAP3K-like protein kinase, putative, expressed		Signal
12	VVTU1079_at	GSVIVT00015115001	DNA-binding protein		DNA processing
12	VVTU10850_at	GSVIVT00024301001	Unknown protein		Unknown
12	VVTU10908_at	GSVIVT00025314001	BLADE-ON-PETIOLE2		Leaf flower morphogenesis
12	VVTU10911_at	GSVIVT00003865001	zinc finger (FYVE type)	ZFFYVE_1	vv60080other_zf.xml
12	VVTU10980_at	EC955342	Unknown		Unknown
12	VVTU11122_at	GSVIVT00009736001	Anaphase promoting complex subunit 4	K03351	vv44110Cell_cycle.xml vv24120Ubiquitin_mediated_proteolysis.xml
12	VVTU11228_at	GSVIVT00035711001	Nucleolar complex protein 3 homolog (Protein NOC3 homolog)		Unclear
12	VVTU11250_at	GSVIVT00004806001	Senescence-associated protein		Unknown
12	VVTU1135_at	GSVIVT00010759001	soluble starch synthase 3, chloroplast precursor	2.4.1.11	vv10500Starch_and_sucrose_metabolism.xml vv10510N-Glycan_biosynthesis.xml
12	VVTU11490_at	GSVIVT00032691001	transcription initiation factor TFIID subunit 5	K03131	vv23022Basal_transcription_factors.xml
12	VVTU11566_at	GSVIVT00030807001	BAP28		Nuclear
12	VVTU11587_at	GSVIVT00028163001	myb domain protein 78	MYB78	vv60044MYB.xml
12	VVTU11722_at	GSVIVT00016677001	anaphase-promoting complex component APC3	K03350	vv44110Cell_cycle.xml vv24120Ubiquitin_mediated_proteolysis.xml
12	VVTU11798_at	GSVIVT00019407001	ATP/GTP binding protein		Unknown
12	VVTU11872_at	GSVIVT00008258001	pentatricopeptide (PPR) repeat membrane-associated salt-inducible protein		abiotic stress
12	VVTU12020_at	GSVIVT00024616001	GTP-binding protein engA	ENGA	signal
12	VVTU1214_at	GSVIVT00024749001	HUB2 (HISTONE MONO-UBIQUITINATION 2)	HUB2	vv60078other_zf-C3HC4.xml
12	VVTU12163_at	GSVIVT00024146001	Na+/Pi transporter	K03306	vv50123Porters_cat_18_to_29.xml
12	VVTU12229_at	EE092531	Unknown		Unknown
12	VVTU12306_at	GSVIVT00014228001	Oleosin OLE-4		desiccation of the seed
12	VVTU12352_at	GSVIVT00000403001	Cu2+-exporting ATPase HMA5 (HEAVY METAL ATPASE 5)	HMA5 K01533	vv50131Primary_Active_Transporter_cat_A2_to_A4.xml
12	VVTU12356_at	TC100479	Unknown		Unknown
12	VVTU12610_x_at	GSVIVT00006968001	NAC domain-containing protein 83	NAC083_4	vv60046NAC.xml
12	VVTU12642_at	EC975607	Unknown		Unknown
12	VVTU12732_at	GSVIVT00021712001	ATPP2-A15		unclassified
12	VVTU13028_s_at	GSVIVT00003024001	Unknown protein		Unknown
12	VVTU13031_at	GSVIVT00037965001	Unknown protein		Unknown
12	VVTU13037_at	GSVIVT00019877001	Protein FBL4		Unclear
12	VVTU13157_at	GSVIVT00035808001	RKF1 (RECEPTOR-LIKE KINASE IN FLOWERS 1)		kinase
12	VVTU13190_at	GSVIVT00014764001	Calcineurin phosphoesterase		unclassified
12	VVTU13238_at	GSVIVT00008641001	Laccase	1.10.3.2	vv11000single_reactions.xml vv50109_Incompletely_Characterized_Transport_Systems.xml_9.A.10.1
12	VVTU13583_s_at	GSVIVT00023673001	endo-1,3;1,4-beta-D-glucanase precursor	3.2.1.73	glucan hydrolysis
12	VVTU13605_s_at	TC79949	Unknown		Unknown
12	VVTU13624_at	GSVIVT00036029001	Beta-fructofuranosidase	3.2.1.26	vv10052Galactose_metabolism.xml vv10500Starch_and_sucrose_metabolism.xml
12	VVTU13637_s_at	GSVIVT00002075001	Unknown		Unknown
12	VVTU13792_at	GSVIVT00030352001	bifunctional nuclease		DNA processing
12	VVTU13918_at	GSVIVT00036506001	gibberellin 20 oxidase 2	1.14.11.12	vv10904Diterpenoid_biosynthesis.xml
12	VVTU14085_s_at	GSVIVT00023971001	Inner envelope protein, 110 kD (IEP110) precursor, Chloroplast	TIC110	vv50101Channels_and_pores.xml_1.A.18
12	VVTU14294_at	GSVIVT00036313001	dihydroflavonol-4-reductase	1.1.1.219	vv10941Flavonoid_biosynthesis.xml
12	VVTU14311_at	GSVIVT00002123001	Splicing factor YT521-B		splicing factor
12	VVTU14461_at	GSVIVT00021475001	UDP-sulfoquinovose:DAG sulfoquinovosyltransferase	K06119	vv10561Glycerolipid_metabolism.xml
12	VVTU14462_at	GSVIVT00038106001	DNA-directed RNA polymerase	K00960	RNA processing
12	VVTU14486_at	GSVIVT00033197001	stress-responsive protein		stress
12	VVTU14620_at	GSVIVT00001853001	UDP-glucose: anthocyanidin 5,3-O-glucosyltransferase	RHGT1	vv10942Anthocyanin_biosynthesis.xml
12	VVTU14621_s_at	GSVIVT00017689001	proline-rich protein precursor		Unknown
12	VVTU14641_at	GSVIVT00035305001	Unknown		Unknown
12	VVTU14707_at	GSVIVT00029375001	Unknown protein		Unknown
12	VVTU1474_at	GSVIVT00024421001	Unknown protein		Unknown
12	VVTU14761_s_at	GSVIVT00022645001	Unknown protein		Unknown
12	VVTU14835_at	GSVIVT00033544001	Unknown protein		Unknown
12	VVTU14874_at	GSVIVT00009463001	ABC transporter B member 5	K05660	vv52010ABC_transporters.xml
12	VVTU14889_at	TC92338	Unknown		Unknown
12	VVTU14904_at	GSVIVT00022865001	zinc finger (C3HC4-type RING finger)	ZFC3HC4_209	vv60078other_zf-C3HC4.xml
12	VVTU14982_at	GSVIVT00009046001	leucine-rich repeat family protein		kinase
12	VVTU14991_at	GSVIVT00026981001	Carrier protein, Mitochondrial	K03454	vv50123Porters_cat_18_to_29.xml
12	VVTU15125_at	GSVIVT00018683001	GTP-binding protein typA/bipA	K06207	Signal
12	VVTU15151_at	TC85196	Unknown		Unknown
12	VVTU15176_at	GSVIVT00000615001	ACT domain-containing protein		Unknown
12	VVTU15183_at	GSVIVT00008906001	Unknown protein		Unknown
12	VVTU15294_at	GSVIVT00027579001	diacylglycerol kinase	2.7.1.107	vv10561Glycerolipid_metabolism.xml vv10564Glycerophospholipid_metabolism.xml vv34070Phosphatidylinositol_signaling_system.xml
12	VVTU15387_at	GSVIVT00014697001	MATE efflux family protein	MATE	vv50125Porters_cat_66_to_94.xml
12	VVTU1541_s_at	GSVIVT00002943001	Unknown protein		Unknown
12	VVTU15535_at	GSVIVT00019716001	pyruvate dehydrogenase kinase, Mitochondrial	2.7.11.2	vv10010glycolysis.xml vv10252Alanine_and_aspartate_metabolism.xml vv10290Valine_leucine_and_isoleucine_biosynthesis.xml vv10620Pyruvate_metabolism.xml
12	VVTU1562_at	GSVIVT00004407001	Ribosomal protein S6 (RPS6B) 40S	K02991	vv23010Ribosome.xml vv34150mTOR_signaling_pathway.xml
12	VVTU15699_at	GSVIVT00000238001	amidase	3.5.1.4	vv11002auxin_biosynthesis.xml vv10220Urea_cycle_and_metabolism_of_amino_groups.xml vv10360Phenylalanine_metabolism.xml vv50133Primary_Active_Transporter_cat_A9_to_A18.xml
12	VVTU15718_s_at	GSVIVT00015787001	NAC domain-containing protein 71	NAC071	vv60046NAC.xml
12	VVTU15719_at	GSVIVT00027080001	Regulator of chromosome condensation (RCC1)	RCC1	vv50112Nuclear_pore_complex.xml
12	VVTU15806_at	GSVIVT00033466001	cytochrome oxidase assembly	K02259	vv10860Porphyrin_and_chlorophyll_metabolism.xml vv50135Primary_Active_Transporter_cat_D3_to_E2.xml
12	VVTU15843_at	GSVIVT00009918001	Unknown protein		Unknown
12	VVTU16179_at	GSVIVT00020682001	Unknown		Unknown
12	VVTU16206_at	GSVIVT00036015001	Auxin-responsive SAUR31	SAUR31	vv30003Auxin_signaling.xml
12	VVTU1631_at	GSVIVT00027969001	peripheral-type benzodiazepine receptor	K05770	vv50109_Incompletely_Characterized_Transport_Systems.xml_9.C.6
12	VVTU16365_at	EC931840	Unknown		Unknown
12	VVTU16446_at	GSVIVT00020284001	receptor kinase homolog LRK10		kinase
12	VVTU1660_at	TC84104	Unknown		Unknown
12	VVTU16625_at	GSVIVT00022523001	pyruvate dehydrogenase kinase	2.7.11.2	vv10010glycolysis.xml vv10252Alanine_and_aspartate_metabolism.xml vv10290Valine_leucine_and_isoleucine_biosynthesis.xml vv10620Pyruvate_metabolism.xml
12	VVTU16650_at	GSVIVT00014822001	protein kinase MK6		kinase
12	VVTU16685_at	GSVIVT00026717001	translational activator		translational activator
12	VVTU16689_at	GSVIVT00015568001	auxin-independent growth promoter		Unknown
12	VVTU16773_at	GSVIVT00020357001	3-isopropylmalate dehydratase large subunit 2	4.2.1.33	vv10290Valine_leucine_and_isoleucine_biosynthesis.xml
12	VVTU16819_at	TC97592	Unknown		Unknown
12	VVTU16861_at	GSVIVT00030501001	Unknown protein		Unknown
12	VVTU16934_x_at	GSVIVT00003318001	Unknown		Unknown
12	VVTU16941_at	GSVIVT00001890001	GATA transcription factor 25	GAT25_1	vv60016C2C2-GATA.xml
12	VVTU1698_at	GSVIVT00034905001	Unknown		Unknown
12	VVTU17059_at	GSVIVT00037259001	Clp protease ATP-binding subunit ClpX1		Protease
12	VVTU17167_at	GSVIVT00025530001	pentatricopeptide (PPR) repeat-containing		Unknown
12	VVTU17276_at	GSVIVT00015768001	PHD zinc finger protein		Unknown
12	VVTU17421_s_at	GSVIVT00003172001	alternative oxidase 1a, (AOX1A)		stress response
12	VVTU17432_at	GSVIVT00030594001	adagio protein 1	FKF1	vv34710Circadian_rhythm.xml
12	VVTU17485_at	GSVIVT00036630001	UDP-glucuronosyl/UDP-glucosyltransferase	2.4.1.17	vv10040Pentose_glucuronate_interconversion.xml vv10500Starch_and_sucrose_metabolism.xml
12	VVTU17524_at	GSVIVT00014205001	Methionine sulfoxide reductase A	1.8.4.11	vv10271Methionine_metabolism.xml
12	VVTU17728_s_at	TC86288	Unknown		Unknown
12	VVTU1774_at	GSVIVT00009465001	Unknown protein		Unknown
12	VVTU17936_at	EE104301	Unknown		Unknown
12	VVTU181_at	GSVIVT00017888001	nuclear transcription factor, X-box binding 1	NFXL1_2	vv60080other_zf.xml
12	VVTU1826_at	GSVIVT00002565001	Unknown		Unknown
12	VVTU18356_at	EE098250	Unknown		Unknown
12	VVTU184_at	TC98511	Unknown		Unknown
12	VVTU18548_s_at	GSVIVT00022057001	Beta-fructofuranosidase	3.2.1.26	vv10052Galactose_metabolism.xml vv10500Starch_and_sucrose_metabolism.xml
12	VVTU18553_s_at	GSVIVT00001543001	Unknown		Unknown
12	VVTU18855_at	EE091854	Unknown		Unknown
12	VVTU18908_s_at	GSVIVT00003348001	peroxisomal targeting signal receptor (PEX5)	PEX5	vv11012Iba_metabolism.xml
12	VVTU19207_at	TC92466	Unknown		Unknown
12	VVTU1929_at	GSVIVT00006970001	delta3,5-delta2,4-dienoyl-CoA isomerase	4.2.1.17	vv10062Fatty_acid_elongation_in_mitochondria.xml vv10071Fatty_acid_metabolism.xml vv10280Valine_leucine_and_isoleucine_degradation.xml vv10380Tryptophan_metabolism.xml vv10410beta-Alanine_metabolism.xml vv10640Propanoate_metabolism.xml vv10650Butanoate_metabolism.xml
12	VVTU19393_at	TC95477	Unknown		Unknown
12	VVTU19456_s_at	GSVIVT00023204001	ribonucleoprotein (CP-RBP31)	RBP31	vv50133Primary_Active_Transporter_cat_A9_to_A18.xml
12	VVTU1970_s_at	GSVIVT00034645001	Unknown		Unknown
12	VVTU20591_at	GSVIVT00034411001	Unknown protein		Unknown
12	VVTU20592_at	GSVIVT00015129001	pentatricopeptide (PPR) repeat-containing protein		Unknown
12	VVTU20678_at	GSVIVT00034807001	DNA cross-link repair protein		DNA processing
12	VVTU21_at	GSVIVT00025478001	PUMILIO 12 (APUM12)		translational repressor
12	VVTU21009_s_at	GSVIVT00034244001	leucine-rich repeat protein kinase		kinase
12	VVTU21048_at	GSVIVT00031344001	Unknown protein		Unknown
12	VVTU21093_at	GSVIVT00026310001	MADS-box AGAMOUS-LIKE 6	AGL6_1	vv60042MADS.xml
12	VVTU21180_at	GSVIVT00031574001	sucrose-6-phosphate phosphatase	3.1.3.24	vv10500Starch_and_sucrose_metabolism.xml
12	VVTU21228_at	GSVIVT00034998001	PTL (PETAL LOSS)	PETAL_LOSS_1	vv60062Trihelix.xml
12	VVTU21321_at	GSVIVT00028956001	Unknown protein		Unknown
12	VVTU21348_at	GSVIVT00032180001	Eukaryotic initiation factor 4A	K03257	translation
12	VVTU21354_s_at	GSVIVT00016737001	subtilase		Protease
12	VVTU21380_at	GSVIVT00024822001	holocarboxylase synthetase	6.3.4.9	vv10780Biotin_metabolism.xml
12	VVTU21381_at	EC974194	Unknown		Unknown
12	VVTU21417_x_at	TC95497	Unknown		Unknown
12	VVTU21431_at	TC93763	Unknown		Unknown
12	VVTU21431_x_at	TC93763	Unknown		Unknown
12	VVTU2150_s_at	GSVIVT00005983001	diacylglycerol O-acyltransferase 1	2.3.1.20	vv10561Glycerolipid_metabolism.xml vv50124Porters_cat_30_to_64.xml
12	VVTU21507_s_at	TC96546	Unknown		Unknown
12	VVTU21550_at	GSVIVT00022143001	zinc finger (C2H2 type) family	C2H2FAM_28	vv60017C2H2.xml
12	VVTU2160_at	GSVIVT00016936001	zinc finger (ubiquitin-hydrolase) domain-containing	ZFUBP_1	vv60080other_zf.xml
12	VVTU21657_s_at	GSVIVT00037969001	Unknown		Unknown
12	VVTU21952_at	GSVIVT00014993001	growth-regulating factor 1	GRF1_2	vv60033GRF.xml
12	VVTU22078_at	GSVIVT00011151001	Unknown		Unknown
12	VVTU22259_at	GSVIVT00009739001	riboflavin kinase	2.7.1.26	vv10740Riboflavin_metabolism.xml
12	VVTU22304_at	GSVIVT00029469001	transcription elongation factor S-II	K03145	vv23022Basal_transcription_factors.xml
12	VVTU22335_s_at	GSVIVT00028413001	RNA, U3 small nucleolar interacting protein 2		ribosomal
12	VVTU22508_at	GSVIVT00006855001	hypoxia up-regulated 1	K09486	vv50101Channels_and_pores.xml_1.A.33
12	VVTU22526_at	GSVIVT00037776001	UDP-glycosyltransferase 88A4		glycosyl transferase
12	VVTU22532_at	GSVIVT00023290001	CAM INTERACTING PROTEIN 111	CIP111	Signal
12	VVTU22577_at	GSVIVT00014860001	N-hydroxycinnamoyl/benzoyltransferase 3		Unclear
12	VVTU22579_at	GSVIVT00016455001	mob1/phocein	K06685	vv44110Cell_cycle.xml
12	VVTU22665_at	GSVIVT00015318001	mekk1	K04416	vv24120Ubiquitin_mediated_proteolysis.xml
12	VVTU22702_at	GSVIVT00024193001	phosphatidic acid phosphatase / PAP2	3.1.3.4	vv10561Glycerolipid_metabolism.xml vv10564Glycerophospholipid_metabolism.xml vv10565Ether_lipid_metabolism.xml vv10600Sphingolipid_metabolism.xml
12	VVTU22756_at	GSVIVT00019133001	Unknown protein		Unknown
12	VVTU22827_at	GSVIVT00035461001	ATP-requiring DNA helicase RecQ	K10901	vv23440Homologous_recombination.xml vv50122Porters_cat_7_to_17.xml
12	VVTU2284_at	GSVIVT00032149001	early flowering 3	ELF3	vv34710Circadian_rhythm.xml
12	VVTU22944_at	GSVIVT00025621001	nonsense-mediated mRNA decay NMD3		mRNA decay
12	VVTU23207_at	GSVIVT00020127001	zinc finger (C3HC4-type RING finger)	ZFC3HC4_90	vv60078other_zf-C3HC4.xml
12	VVTU23330_at	GSVIVT00027804001	ubiquitin-conjugating enzyme E2 N	K10580	vv24120Ubiquitin_mediated_proteolysis.xml
12	VVTU23873_at	GSVIVT00029501001	Unknown protein		Unknown
12	VVTU23894_s_at	GSVIVT00034023001	embryo sac development arrest 25		DNA processing
12	VVTU24324_at	GSVIVT00024127001	anthocyanidin 3-O-glucosyltransferase	2.4.1.115	vv10942Anthocyanin_biosynthesis.xml
12	VVTU24616_at	GSVIVT00016178001	ribosomal RNA 16S	K01977	vv23010Ribosome.xml
12	VVTU24662_s_at	GSVIVT00022362001	Pyridoxal kinase	2.7.1.35	vv10750Vitamin_B6_metabolism.xml
12	VVTU24715_at	GSVIVT00001194001	pentatricopeptide (PPR) repeat-containing protein		Unknown
12	VVTU2472_at	GSVIVT00025625001	Glycosyl transferaseHGA1		glycosyl transferase
12	VVTU24732_at	GSVIVT00032603001	pentatricopeptide (PPR) repeat-containing protein		Unknown
12	VVTU24847_at	TC104620	Unknown		Unknown
12	VVTU24876_at	GSVIVT00030281001	zinc finger (C3HC4-type RING finger)	ZFC3HC4_126	vv60078other_zf-C3HC4.xml
12	VVTU2500_at	GSVIVT00015755001	PLATZ transcription factor	PLATZFAM_7	vv60049PLATZ.xml
12	VVTU2502_at	GSVIVT00030242001	haloacid dehalogenase hydrolase	3.1.3.18	vv10630Glyoxylate_and_dicarboxylate_metabolism.xml
12	VVTU25240_at	GSVIVT00015899001	nitrate-responsive NOI protein		Unclear
12	VVTU25398_at	GSVIVT00015137001	Unknown protein		Unknown
12	VVTU25703_s_at	GSVIVT00020250001	Unknown		Unknown
12	VVTU25751_at	GSVIVT00030204001	peptidoglycan-binding LysM domain-containing protein		kinase
12	VVTU25807_at	GSVIVT00035855001	MEE62 (maternal effect embryo arrest 62)		kinase
12	VVTU25830_s_at	GSVIVT00034243001	leucine-rich repeat protein kinase		kinase
12	VVTU25899_at	GSVIVT00024071001	MAPKKK14		kinase
12	VVTU25925_at	GSVIVT00030587001	Nuclear pore complex protein Nup155 (Nucleoporin 155)	NUP155	vv50109_Incompletely_Characterized_Transport_Systems.xml_9.A.14 vv50112Nuclear_pore_complex.xml
12	VVTU26024_at	GSVIVT00015999001	ethylene-responsive DEAD box RNA helicase (RH30)	RH30	vv30008Ethylene_signaling.xml vv50133Primary_Active_Transporter_cat_A9_to_A18.xml
12	VVTU26070_at	GSVIVT00029314001	anaphase-promoting complex component APC1	K03348	vv44110Cell_cycle.xml vv24120Ubiquitin_mediated_proteolysis.xml
12	VVTU26544_at	GSVIVT00037224001	3'-5' exonuclease domain-containing protein	K01146	Genetic Information Processing; Replication and Repair; Other
12	VVTU26941_at	GSVIVT00014711001	WAK receptor protein kinase		kinase
12	VVTU271_at	GSVIVT00036100001	nodulin		stress
12	VVTU27106_at	GSVIVT00023188001	Unknown protein		Unknown
12	VVTU2717_at	GSVIVT00013483001	Sphingosine-1-phosphate lyase	4.1.2.27	vv10600Sphingolipid_metabolism.xml
12	VVTU27322_x_at	GSVIVT00035359001	pectinesterase family	3.1.1.11	vv40006cell_wall.xml
12	VVTU27362_at	GSVIVT00031758001	bZIP transcription factor	BZIPDOM_16	vv60012BZIP2.xml
12	VVTU27395_at	GSVIVT00006396001	heparanase protein 3 precursor	3.2.1.31	vv10040Pentose_glucuronate_interconversion.xml vv10500Starch_and_sucrose_metabolism.xml
12	VVTU27550_at	GSVIVT00018719001	ketol-acid reductoisomerase	1.1.1.86	vv10290Valine_leucine_and_isoleucine_biosynthesis.xml vv10770Pantothenate_and_CoA_biosynthesis.xml
12	VVTU27869_at	GSVIVT00025799001	Unknown protein		Unknown
12	VVTU2797_at	TC99976	Unknown		Unknown
12	VVTU28005_at	GSVIVT00023986001	zinc finger (C3HC4-type RING finger)	ZFC3HC4_196	vv60078other_zf-C3HC4.xml
12	VVTU28385_at	GSVIVT00007306001	flavin-containing monooxygenase 3	1.14.13.8	vv11000single_reactions.xml
12	VVTU28557_at	GSVIVT00022690001	Unknown protein		Unknown
12	VVTU28953_s_at	GSVIVT00000047001	Pre-mRNA cleavage complex II protein Clp1		Splicing factor
12	VVTU29247_at	GSVIVT00032285001	Myosin-like protein XI-I	MYOSINXII	vv44810Regulation_of_actin_cytoskeleton.xml
12	VVTU29268_at	GSVIVT00018831001	fanconi anemia, complementation group D2		DNA processing
12	VVTU29567_s_at	GSVIVT00003701001	nitrilase 4B	3.5.5.1	vv11002auxin_biosynthesis.xml vv10460Cyanoamino_acid_metabolism.xml vv10910Nitrogen_metabolism.xml
12	VVTU29765_at	GSVIVT00029348001	Unknown protein		Unknown
12	VVTU29901_s_at	GSVIVT00013116001	Oleosin OLE-4		desiccation of the seed
12	VVTU29926_x_at	GSVIVT00018513001	UDP-glucuronate decarboxylase.	4.1.1.35	vv10500Starch_and_sucrose_metabolism.xml vv10520Nucleotide_sugars_metabolism.xml
12	VVTU2995_at	GSVIVT00034959001	Unknown protein		Unknown
12	VVTU30000_s_at	GSVIVT00003204001	male germ cell-associated kinase	K08829	kinase
12	VVTU30107_at	GSVIVT00005434001	aarF domain containing kinase 1	K08869	kinase
12	VVTU30603_at	GSVIVT00014305001	gaiacol peroxidase	1.11.1.7	vv10360Phenylalanine_metabolism.xml vv10680Methane_metabolism.xml
12	VVTU30733_at	GSVIVT00016725001	myb domain protein 3R-4	MYB3R4_1	vv44110Cell_cycle.xml vv60044MYB.xml
12	VVTU30780_at	GSVIVT00015927001	ABC transporter B member 11	K05664	vv52010ABC_transporters.xml
12	VVTU30801_at	GSVIVT00021389001	unc51-like kinase	K08269	vv24140Regulation_of_autophagy.xml vv34150mTOR_signaling_pathway.xml
12	VVTU30962_at	GSVIVT00025209001	STE20/SPS1 proline-alanine-rich protein kinase		kinase
12	VVTU31027_at	GSVIVT00030886001	Unknown protein		Unknown
12	VVTU31051_at	GSVIVT00006675001	Dof zinc finger protein DOF4.6	DOF4_6_2	vv60015C2C2-DOF.xml
12	VVTU31175_at	CB343721	Unknown		Unknown
12	VVTU3179_at	GSVIVT00013475001	MYB DIVARICATA	DIVARICATA_12	vv30009Flower_development.xml vv60044MYB.xml
12	VVTU31936_s_at	GSVIVT00005644001	elongation factor Tu	K02358	translation
12	VVTU3196_at	TC77177	Unknown		Unknown
12	VVTU32112_x_at	GSVIVT00011591001	Endochitinase C, basic	3.2.1.14	vv10530Aminosugars_metabolism.xml
12	VVTU32157_x_at	CB348724	Unknown		Unknown
12	VVTU324_at	GSVIVT00023638001	Indole-3-acetic acid-amido synthetase GH3.6	GH3	vv11002auxin_biosynthesis.xml
12	VVTU3243_at	GSVIVT00002492001	6-phosphogluconate dehydrogenase	1.1.1.44	vv10030pentose_phosphate.xml
12	VVTU32580_s_at	GSVIVT00027210001	Heterogeneous nuclear ribonucleoprotein		ribosomal
12	VVTU32593_x_at	CB350124	Unknown		Unknown
12	VVTU32735_at	CB346387	Unknown protein		Unknown
12	VVTU33098_s_at	GSVIVT00028846001	Spermidine synthase	2.5.1.16	vv10220Urea_cycle_and_metabolism_of_amino_groups.xml vv10271Methionine_metabolism.xml
12	VVTU33115_at	GSVIVT00024030001	Unknown protein		Unknown
12	VVTU33121_at	CA812580	ribosomal protein L16, Mitochondrial	K02878	vv23010Ribosome.xml
12	VVTU33467_at	CA809557	Elongation factor 1-alpha 1	K03231	translation
12	VVTU33477_at	CA809439	Unknown		Unknown
12	VVTU3361_at	GSVIVT00034466001	IAA19	IAA19_1	vv30003Auxin_signaling.xml vv60008AUXIAA.xml
12	VVTU33786_at	GSVIVT00001897001	EXECUTER1 protein, chloroplast precursor		Unknown
12	VVTU3405_at	GSVIVT00024728001	Unknown protein		Unknown
12	VVTU34151_at	GSVIVT00005885001	CYP72A1	SLS	vv10902Monoterpenoid_biosynthesis.xml
12	VVTU34193_at	GSVIVT00024727001	GRIK1 (GEMINIVIRUS REP INTERACTING KINASE 1)		kinase
12	VVTU343_at	GSVIVT00034988001	OTU cysteine protease		Protease
12	VVTU34304_s_at	GSVIVT00000306001	KEG (KEEP ON GOING)	KEG	vv30001ABA_signaling.xml
12	VVTU34546_at	GSVIVT00009234001	Stilbene synthase	2.3.1.95	vv10940Phenylpropanoid_biosynthesis.xml
12	VVTU35059_at	GSVIVT00019138001	autophagy 3 (APG3)	K08343	vv24140Regulation_of_autophagy.xml
12	VVTU3517_at	GSVIVT00015738001	cinnamoyl-CoA reductase	1.2.1.44	vv10940Phenylpropanoid_biosynthesis.xml
12	VVTU3518_s_at	GSVIVT00022644001andGSVIVT00022645001	Unknown protein		Unknown
12	VVTU35202_at	TC72499	Unknown		Unknown
12	VVTU35326_at	GSVIVT00002134001	Seed maturation protein PM41		Disease resistance
12	VVTU35450_at	GSVIVT00000596001	expansin EXPA9	EXPA9	vv30003Auxin_signaling.xml
12	VVTU35459_at	GSVIVT00020589001	Unknown protein		Unknown
12	VVTU35472_at	GSVIVT00029087001	Nudix hydrolase 2		detoxification
12	VVTU35499_at	GSVIVT00017338001	Ssu72		transcription
12	VVTU35510_s_at	GSVIVT00023965001	lateral organ boundaries DOMAIN 15	LBD15_1	vv60007AS2.xml
12	VVTU35788_s_at	GSVIVT00024202001	universal stress protein (USP) family protein		stress
12	VVTU36562_at	GSVIVT00029172001	GAMETE EXPRESSED1 (GEX1)		fertilization
12	VVTU3677_s_at	GSVIVT00036813001	Histone H3		histone
12	VVTU3694_at	GSVIVT00015924001	Cysteine endopeptidase		peptidase
12	VVTU37176_at	GSVIVT00011712001	alternative oxidase / immutans protein (IM)		stress response
12	VVTU37193_s_at	GSVIVT00033112001	ACYL-ACTIVATING ENZYME 7	6.2.1.3	vv10071Fatty_acid_metabolism.xml vv50104Group_Translocators.xml_4.C.1
12	VVTU37242_at	GSVIVT00020166001	cellulose synthase CSLG3	2.4.1.12	vv40006cell_wall.xml
12	VVTU37263_at	GSVIVT00014821001	Unknown protein		Unknown
12	VVTU37292_at	GSVIVT00000622001	phosphoadenosine phosphosulfate (PAPS) reductase	1.8.4.8	vv10920Sulfur_metabolism.xml
12	VVTU37336_at	GSVIVT00035357001	RNA recognition motif (RRM)-containing		Unknown
12	VVTU3750_at	GSVIVT00016102001	Unknown protein		Unknown
12	VVTU37524_at	GSVIVT00028112001	Dipeptidyl aminopeptidases/acylaminoacyl-peptidases	3.4.19.1	peptidase
12	VVTU3763_at	GSVIVT00008488001	quinone reductase	K03956	vv10190Oxidative_phosphorylation.xml vv50134Primary_Active_Transporter_cat_D1.xml
12	VVTU37719_at	GSVIVT00007508001	tetratricopeptide repeat (TPR)-containing protein		stress
12	VVTU3775_at	GSVIVT00038067001	B12D		Unclear senescence
12	VVTU37785_at	GSVIVT00034027001	DnaJ homolog, subfamily B, member 6	K09512	vv50132Primary_Active_Transporter_cat_A5_to_A8.xml
12	VVTU3785_at	GSVIVT00018109001	zinc finger (C2H2 type) family	C2H2FAM_40	vv60017C2H2.xml
12	VVTU3797_at	GSVIVT00008647001	DOF AFFECTING GERMINATION 1	DAG1_1	vv60015C2C2-DOF.xml
12	VVTU38041_at	GSVIVT00036605001	4-methyl-5-thiazole monophosphate biosynthesis protein	K03152	unclassified
12	VVTU38076_at	GSVIVT00006469001	Unknown protein		Unknown
12	VVTU381_at	GSVIVT00001199001	Unknown protein		Unknown
12	VVTU38329_at	GSVIVT00035962001	Unknown protein		Unknown
12	VVTU3838_at	GSVIVT00025274001	pyruvate dehydrogenase E1 component alpha subunit	IAR4	vv11002auxin_biosynthesis.xml vv10010glycolysis.xml vv10252Alanine_and_aspartate_metabolism.xml vv10290Valine_leucine_and_isoleucine_biosynthesis.xml vv10620Pyruvate_metabolism.xml vv10650Butanoate_metabolism.xml vv10380Tryptophan_metabolism.xml
12	VVTU3848_at	GSVIVT00030342001	lateral organ boundaries protein 41	LBD41_3	vv60007AS2.xml
12	VVTU38498_at	TC89683	Unknown		Unknown
12	VVTU39197_at	GSVIVT00021377001	eukaryotic translation initiation factor 3G	K03247	translation
12	VVTU39198_at	GSVIVT00030890001	Protein arginine N-methyltransferase 3	K00599	vv10340Histidine_metabolism.xml vv10350Tyrosine_metabolism.xml vv10450Selenoamino_acid_metabolism.xml
12	VVTU39408_at	GSVIVT00026189001	DEAD/DEAH box helicase carpel factory		RNA processing
12	VVTU39422_at	GSVIVT00016485001	lecithine cholesterol acyltransferase	2.3.1.43	vv10564Glycerophospholipid_metabolism.xml
12	VVTU39457_at	GSVIVT00015547001	Unknown		Unknown
12	VVTU3949_at	GSVIVT00027464001	Unknown		Unknown
12	VVTU39502_s_at	GSVIVT00014343001	F-box and leucine-rich repeat protein 1	K03875	vv24120Ubiquitin_mediated_proteolysis.xml
12	VVTU39726_at	GSVIVT00030883001	DNA-directed RNA polymerase I subunit A2	K03002	vv23020RNA_polymerase.xml
12	VVTU39770_s_at	GSVIVT00014874001	Unknown		Unknown
12	VVTU39801_at	GSVIVT00006230001	Unknown protein		Unknown
12	VVTU39802_at	GSVIVT00029080001	aarF domain containing kinase	K08869	kinase
12	VVTU39817_at	GSVIVT00037662001	Pectinacetylesterase	PAE	vv40006cell_wall.xml
12	VVTU39848_at	GSVIVT00005600001	ARK3 (Arabidopsis Receptor Kinase 3)		kinase
12	VVTU40171_x_at	GSVIVT00027546001	serine/threonine-protein kinase receptor ARK3		kinase
12	VVTU40245_at	GSVIVT00006742001	UDP-glucose 4-epimerase GEPI48	5.1.3.2	vv10052Galactose_metabolism.xml vv10520Nucleotide_sugars_metabolism.xml
12	VVTU4035_at	TC97230	Unknown		Unknown
12	VVTU40373_at	TC93731	Unknown		Unknown
12	VVTU40435_at	GSVIVT00034543001	Boron transporter-like protein 4	BOR4	vv50124Porters_cat_30_to_64.xml
12	VVTU40542_at	GSVIVT00032679001	Meprin and TRAFy domain-containing protein		Unclear
12	VVTU40589_x_at	TC75270	Unknown		Unknown
12	VVTU40826_s_at	TC80195	Unknown		Unknown
12	VVTU40849_s_at	GSVIVT00030517001	major latex protein 22		Disease resistance
12	VVTU4114_at	GSVIVT00001045001	CYP76B1		cytochrome P450 family
12	VVTU4170_at	GSVIVT00000409001	phospholipid hydroperoxide glutathione peroxidase	1.11.1.12	vv10480Glutathione_metabolism.xml
12	VVTU4204_at	GSVIVT00035252001	receptor protein kinase		kinase
12	VVTU4210_at	GSVIVT00037883001	Alcohol dehydrogenase	1.1.1.1	vv10010glycolysis.xml vv10071Fatty_acid_metabolism.xml vv10350Tyrosine_metabolism.xml
12	VVTU4280_at	GSVIVT00032026001	Sucrose-phosphate synthase 1	2.4.1.14	vv10500Starch_and_sucrose_metabolism.xml
12	VVTU4349_s_at	GSVIVT00038526001	Leucine-rich repeat receptor protein kinase EXS		kinase
12	VVTU4381_at	GSVIVT00015495001	zinc finger (C3HC4-type RING finger)	ZFC3HC4_9	vv60078other_zf-C3HC4.xml
12	VVTU4430_at	GSVIVT00003249001	leucine-rich repeat		stress
12	VVTU4448_at	GSVIVT00011763001	Phytase	3.1.3.2	vv10562Inositol_phosphate_metabolism.xml vv10740Riboflavin_metabolism.xml
12	VVTU4511_at	TC74465	Unknown		Unknown
12	VVTU4560_at	TC81786	Unknown		Unknown
12	VVTU4616_at	GSVIVT00001073001	phospholipase D beta 1	3.1.4.4	vv10564Glycerophospholipid_metabolism.xml vv10565Ether_lipid_metabolism.xml vv34020Calcium_signaling_pathway.xml
12	VVTU4620_s_at	GSVIVT00035334001	GLUTAMINE-RICH PROTEIN23	GRP23	resistance
12	VVTU4650_s_at	GSVIVT00037976001	RBR1 (RETINOBLASTOMA-RELATED 1)	RBR1_1	vv44110Cell_cycle.xml vv60051RB.xml
12	VVTU4670_at	GSVIVT00032220001	Unknown protein		Unknown
12	VVTU4681_at	GSVIVT00028904001	Unknown protein		Unknown
12	VVTU4701_s_at	GSVIVT00023950001	Nucleotidyltransferase family		Unclear
12	VVTU4753_at	GSVIVT00038022001	hydrolase, alpha/beta fold family		Unclear
12	VVTU5222_at	TC76102	Unknown		Unknown
12	VVTU5223_at	GSVIVT00029725001	Histone acetyltransferase HAC1	HAC1_3	vv60060TAZ.xml
12	VVTU5317_s_at	GSVIVT00016915001	Unknown protein		Unknown
12	VVTU5377_at	GSVIVT00038472001	peptidyl-prolyl cis-trans isomerase, FKBP-type	K01802	Protein folding
12	VVTU5412_at	GSVIVT00024042001	eukaryotic translation initiation factor 2 alpha subunit	K03237	translation
12	VVTU5468_at	GSVIVT00000276001	PUMILIO 7 (APUM7)		translational repressor
12	VVTU5516_s_at	GSVIVT00019923001	peroxiredoxin-5	1.11.1.15	peroxidase
12	VVTU5611_at	GSVIVT00035864001	Unknown protein		Unknown
12	VVTU5718_x_at	GSVIVT00007745001	Unknown protein		Unknown
12	VVTU574_at	GSVIVT00030155001	peptidylprolyl isomerase, FKBP-type	K01802	Protein folding
12	VVTU5743_at	GSVIVT00033373001	Unknown protein		Unknown
12	VVTU5868_at	GSVIVT00017430001	Amino acid permease	AAPREL	vv50123Porters_cat_18_to_29.xml
12	VVTU6095_s_at	GSVIVT00006882001	Unknown protein		Unknown
12	VVTU6126_at	GSVIVT00038902001	BLH1 (embryo sac development arrest 29)	BLH1_1	vv60034HB.xml
12	VVTU6155_at	GSVIVT00032477001	GTP binding protein EngB	K03978	signal
12	VVTU621_at	GSVIVT00031931001	transducin protein		Unclear
12	VVTU6346_at	GSVIVT00001143001	TET10 (TETRASPANIN10)		senescence
12	VVTU6397_at	GSVIVT00021161001	DNA-directed RNA polymerase	K00960	RNA processing
12	VVTU6466_at	GSVIVT00015162001	ripening regulated protein DDTFR18	DDTFR18	vv50125Porters_cat_66_to_94.xml
12	VVTU6587_s_at	GSVIVT00013494001	GATA transcription factor 28	GAT28	vv60016C2C2-GATA.xml
12	VVTU6661_at	GSVIVT00005104001	Dirigent		defense
12	VVTU6668_at	GSVIVT00025383001	DNA polymerase delta, subunit B	K02328	vv23030DNA_replication.xml vv23420Nucleotide_excision_repair.xml vv23410Base_excision_repair.xml vv23430Mismatch_repair.xml vv23440Homologous_recombination.xml
12	VVTU6681_at	GSVIVT00034559001	transducin protein		Unclear
12	VVTU6705_at	TC86300	Unknown		Unknown
12	VVTU6718_at	GSVIVT00002953001	spindle checkpoint protein Bub1b	K06637	vv44110Cell_cycle.xml
12	VVTU6880_at	GSVIVT00013115001	ubiquitinyl hydrolase 1	K01309	peptidase
12	VVTU6898_at	GSVIVT00015391001	lipase GDSL		Unclear
12	VVTU6947_at	GSVIVT00003693001	nitrilase 4 (NIT4)	3.5.5.1	vv11002auxin_biosynthesis.xml
12	VVTU7054_at	GSVIVT00013870001	Unknown protein		Unknown
12	VVTU7071_at	GSVIVT00001218001	NFD4 (NUCLEAR FUSION DEFECTIVE 4)		stress
12	VVTU7096_at	GSVIVT00014035001	AAA-type ATPase		ATPase
12	VVTU7110_at	GSVIVT00027739001	Asp/Glu racemase	K01797	Unclear
12	VVTU7116_at	GSVIVT00015532001	alpha-amylase / 1,4-alpha-D-glucan glucanohydrolase	3.2.1.1	vv10500Starch_and_sucrose_metabolism.xml
12	VVTU7173_at	GSVIVT00016751001	Unknown protein		Unknown
12	VVTU7324_at	GSVIVT00031123001	serine/threonine kinase WNK1	WNK1	vv34710Circadian_rhythm.xml
12	VVTU7355_at	GSVIVT00023858001	glycosyl transferase family 8 protein		glycosyl transferase
12	VVTU7360_at	GSVIVT00017739001	Unknown protein		Unknown
12	VVTU741_s_at	GSVIVT00021419001	universal stress protein (USP) family protein		stress
12	VVTU7544_at	GSVIVT00029413001	xanthine/uracil permease	K06901	vv50121Porters_cat_1_to_6.xml
12	VVTU7568_at	GSVIVT00018534001	2-oxoglutarate dehydrogenase E1 component	1.2.4.2	vv10020CitrateCycle.xml vv10380Tryptophan_metabolism.xml
12	VVTU7655_at	GSVIVT00027269001	glucan endo-1,3-beta-glucosidase 7 precursor	3.2.1.39	vv10500Starch_and_sucrose_metabolism.xml
12	VVTU7864_at	GSVIVT00025758001	Unknown protein		Unknown
12	VVTU7978_at	GSVIVT00009152001	DNA-directed RNA polymerase III subunit C3	K03023	vv23020RNA_polymerase.xml
12	VVTU8076_at	GSVIVT00017585001	Enolase	4.2.1.11	vv10010glycolysis.xml
12	VVTU8144_at	TC81772	Unknown		Unknown
12	VVTU8219_at	GSVIVT00022092001	Unknown protein		Unknown
12	VVTU8425_at	GSVIVT00032839001	PHR1 (PHOSPHATE STARVATION RESPONSE 1)	PHR1_2	vv60029G2-like.xml
12	VVTU8430_at	GSVIVT00023059001	E3 ubiquitin-protein ligase TRIP12	K10590	vv24120Ubiquitin_mediated_proteolysis.xml
12	VVTU8449_at	TC72347	Unknown		Unknown
12	VVTU8482_at	GSVIVT00024971001	SIN		Transcription
12	VVTU8653_at	GSVIVT00001638001	Single-stranded nucleic acid binding R3H		Unclear
12	VVTU8668_at	GSVIVT00024859001	Unknown protein		Unknown
12	VVTU8699_at	GSVIVT00030189001	Beta-Ig-H3/fasciclin		Unclear
12	VVTU8753_at	GSVIVT00024152001	thiamine biosynthesis protein ThiC	K03147	vv10730Thiamine_metabolism.xml
12	VVTU8875_at	GSVIVT00001303001	importin beta-2	IMPBETA2	vv50109_Incompletely_Characterized_Transport_Systems.xml_9.A.14 vv50112Nuclear_pore_complex.xml
12	VVTU8982_at	TC92990	Unknown		Unknown
12	VVTU9132_at	GSVIVT00000621001	pentatricopeptide (PPR) repeat-containing		Unknown
12	VVTU9146_at	GSVIVT00015558001	lysine decarboxylase	4.1.1.18	vv10300Lysine_biosynthesis.xml
12	VVTU9184_at	TC73396	Unknown		Unknown
12	VVTU9197_at	GSVIVT00033298001	Ethylene-responsive transcription factor ERF003	ERF003_4	vv30008Ethylene_signaling.xml vv60003AP2_EREBP.xml
12	VVTU9302_at	GSVIVT00006682001	trehalase precursor	2.4.1.15	vv10500Starch_and_sucrose_metabolism.xml
12	VVTU9309_at	GSVIVT00035311001	Cysteinyl-tRNA synthetase	6.1.1.16	vv10272Cysteine_metabolism.xml vv20970Aminoacyl-tRNA_biosynthesis.xml
12	VVTU9394_s_at	GSVIVT00036668001	indole-3-acetate beta-glucosyltransferase	2.4.1.121	vv11002auxin_biosynthesis.xml
12	VVTU9571_at	GSVIVT00021321001	ECERIFERUM 3 (CER3)		Unclear
12	VVTU9590_at	GSVIVT00023935001	(HIGH-LEVEL EXPRESSION OF SUGAR-INDUCIBLE GENE 2	HSI2	vv60001ABI3VP1.xml
12	VVTU963_s_at	GSVIVT00038180001	ACCLIMATION OF PHOTOSYNTHESIS TO ENVIRONMENT		thylakoid membrane
12	VVTU9703_at	GSVIVT00030735001	CYP71B35		cytochrome P450 family
12	VVTU9719_at	GSVIVT00020730001	Unknown protein		Unknown
12	VVTU9784_at	GSVIVT00000378001	lactoylglutathione lyase	4.4.1.5	vv10620Pyruvate_metabolism.xml
12	VVTU9838_at	GSVIVT00023664001	GTP binding protein		Unknown
12	VVTU9880_at	GSVIVT00013907001	CYP89A2		cytochrome P450 family
13	VVTU10434_at	GSVIVT00006868001	MAPKKK15 (Mitogen-activated protein kinase kinase kinase 15)		kinase
13	VVTU10855_at	GSVIVT00023683001	circadian clock coupling factor ZGT		circadian rhythm
13	VVTU10916_at	GSVIVT00018587001	ripening induced protein		defense response
13	VVTU11373_at	GSVIVT00000029001	rhomboid		Unclear
13	VVTU11560_at	GSVIVT00028972001	Adenosine/AMP deaminase active site	3.5.4.4	vv10230Purine_metabolism.xml
13	VVTU1184_at	GSVIVT00029870001	CYP89H3		cytochrome P450 family
13	VVTU11883_at	GSVIVT00017826001	Toc64 (translocon outer membrane complex 64)	TOC64	vv50133Primary_Active_Transporter_cat_A9_to_A18.xml
13	VVTU12071_at	TC95485	Unknown		Unknown
13	VVTU12157_s_at	GSVIVT00011443001	Unknown protein		Unknown
13	VVTU12180_at	GSVIVT00015049001	Unknown		Unknown
13	VVTU12520_s_at	GSVIVT00030665001	deoxymugineic acid synthase	DMAS	vv10271Methionine_metabolism.xml
13	VVTU12839_at	GSVIVT00035972001	Arginine decarboxylase (Fragment)	4.1.1.19	vv10220Urea_cycle_and_metabolism_of_amino_groups.xml
13	VVTU12879_at	GSVIVT00013883001	RCP1 (ROOT CAP 1)	RCP1	vv50125Porters_cat_66_to_94.xml
13	VVTU12910_s_at	GSVIVT00019438001	hyperosmotically inducible periplasmic protein	K04065	vv50131Primary_Active_Transporter_cat_A2_to_A4.xml
13	VVTU13115_at	GSVIVT00003133001	GRAM domain-containing protein / ABA-responsive		Unknown
13	VVTU13153_at	GSVIVT00038231001	BEE1 (BR ENHANCED EXPRESSION 1)	BEE1_2	vv60011BHLH.xml
13	VVTU13165_at	GSVIVT00001048001	CYP76B1		cytochrome P450 family
13	VVTU13171_at	GSVIVT00007712001	ZINC FINGER PROTEIN 4	ZFP4_1	vv60017C2H2.xml
13	VVTU13657_x_at	GSVIVT00027385001	thiazole biosynthetic enzyme, chloroplast (ARA6)	2.5.1.3 2.7.1.50	vv10730Thiamine_metabolism.xml
13	VVTU13740_at	GSVIVT00033526001	Alpha-glucan water dikinase isoform 3, Chloroplast	2.7.9.2	vv10620Pyruvate_metabolism.xml vv10720Reductive_carboxylate_cycle.xml vv50108Accessory_Factors_Involved_in_Transport.xm_8.A.7
13	VVTU13811_at	GSVIVT00002041001	proline-rich family protein		Unknown
13	VVTU14034_s_at	GSVIVT00028138001	WRKY DNA-binding protein 23	WRKY23	vv60066WRKY.xml
13	VVTU14066_at	GSVIVT00022375001	Unknown protein		Unknown
13	VVTU14167_at	GSVIVT00014396001	DEAD-box ATP-dependent RNA helicase 28	K03732	vv50133Primary_Active_Transporter_cat_A9_to_A18.xml
13	VVTU14174_at	TC91658	Unknown		Unknown
13	VVTU1425_at	TC97053	Unknown		Unknown
13	VVTU14598_at	GSVIVT00002527001	Unknown protein		Unknown
13	VVTU146_at	GSVIVT00014640001	IRE (INCOMPLETE ROOT HAIR ELONGATION)		kinase
13	VVTU14616_at	GSVIVT00022107001	lecithine cholesterol acyltransferase	2.3.1.43	vv10564Glycerophospholipid_metabolism.xml
13	VVTU14625_s_at	GSVIVT00024672001	lipoxygenase (LOX2)	1.13.11.12	vv10592alpha-Linolenic_acid_metabolism.xml
13	VVTU14740_at	GSVIVT00028492001	tyrosine decarboxylase	4.1.1.25	vv10350Tyrosine_metabolism.xml vv10950Alkaloid_biosynthesis_I.xml
13	VVTU14998_at	GSVIVT00034975001	gamma-aminobutyric acid transporter	GAT1	vv50123Porters_cat_18_to_29.xml
13	VVTU15197_x_at	GSVIVT00031407001	XYLOGLUCAN ENDOTRANSGLYCOSYLASE 6	2.4.1.207	vv40006cell_wall.xml
13	VVTU1542_at	GSVIVT00036069001	peptidyl-prolyl cis-trans isomerase ROC5 (ROTAMASE CYP 5)	K01802	Protein folding
13	VVTU15513_at	GSVIVT00037696001	MATE efflux family protein	MATE	vv50125Porters_cat_66_to_94.xml
13	VVTU15623_at	GSVIVT00025446001	pre-rRNA processing protein RRP5		cell death
13	VVTU15789_at	GSVIVT00024406001	copper chaperone		protein fate
13	VVTU1584_s_at	GSVIVT00019766001	NADH dehydrogenase subunit 1	K03878	vv10190Oxidative_phosphorylation.xml vv50134Primary_Active_Transporter_cat_D1.xml
13	VVTU15948_s_at	GSVIVT00002422001	Unknown		Unknown
13	VVTU16011_at	CB349093	Chitinase	3.2.1.14	vv10530Aminosugars_metabolism.xml
13	VVTU16060_at	GSVIVT00010692001	carbohydrate binding / kinase	2.7.1.15	vv10030pentose_phosphate.xml
13	VVTU16312_at	GSVIVT00007254001	aminomethyltransferase	2.1.2.10	vv10260Glycine_serine_and_threonine_metabolism.xml vv10670One_carbon_pool_by_folate.xml vv10910Nitrogen_metabolism.xml
13	VVTU16384_s_at	GSVIVT00016716001	glucose transporter 2 plastidic	PGTR2	vv50121Porters_cat_1_to_6.xml
13	VVTU16461_s_at	GSVIVT00020894001	serine carboxypeptidase S10		peptidase
13	VVTU16502_at	GSVIVT00026366001	Unknown		Unknown
13	VVTU1657_s_at	GSVIVT00008527001	Methyl jasmonate esterase	MEJAE	vv10592alpha-Linolenic_acid_metabolism.xml
13	VVTU16856_x_at	TC93776	Unknown		Unknown
13	VVTU16873_x_at	GSVIVT00025377001	Unknown		Unknown
13	VVTU16876_at	GSVIVT00032129001	pentatricopeptide (PPR) repeat-containing		Unknown
13	VVTU16914_at	GSVIVT00020559001	F-box family protein		Unknown
13	VVTU17058_at	GSVIVT00026068001	fringe	K05948	Unclear
13	VVTU17078_at	TC95907	Unknown		Unknown
13	VVTU17147_at	TC103974	Unknown		Unknown
13	VVTU17163_at	GSVIVT00015073001	E3 ubiquitin-protein ligase HUWE1	K10592	vv24120Ubiquitin_mediated_proteolysis.xml
13	VVTU17388_at	GSVIVT00015361001	DREB sub A-5 of ERF/AP2 transcription factor	ERF012	vv30008Ethylene_signaling.xml vv60003AP2_EREBP.xml
13	VVTU17406_s_at	GSVIVT00035852001	Nucleobase-ascorbate transporter 2 (NAT2)	NAT2	vv50124Porters_cat_30_to_64.xml
13	VVTU17547_at	GSVIVT00038763001	myb domain protein 113	MYB113_10	vv60044MYB.xml
13	VVTU17564_s_at	GSVIVT00038762001	myb VvMYBA1	VvMYBA1_5	vv60044MYB.xml
13	VVTU17578_s_at	GSVIVT00014047001	UDP-glucose:flavonoid 3-O-glucosyltransferase	2.4.1.91	vv10941Flavonoid_biosynthesis.xml
13	VVTU18461_at	EE098514	Unknown		Unknown
13	VVTU18835_at	EE092420	Unknown		Unknown
13	VVTU18887_s_at	GSVIVT00021710001	pyruvate kinase	2.7.1.40	vv10010glycolysis.xml vv10230Purine_metabolism.xml vv10620Pyruvate_metabolism.xml vv10710Carbon_fixation.xml
13	VVTU1933_at	GSVIVT00023303001	nodulin MtN21	MTN21	vv50122Porters_cat_7_to_17.xml
13	VVTU196_at	TC91182	Unknown		Unknown
13	VVTU20378_at	GSVIVT00020351001	Tetratricopeptide helical		Unknown
13	VVTU20660_at	GSVIVT00001677001	Valine--tRNA ligase	6.1.1.9	vv10290Valine_leucine_and_isoleucine_biosynthesis.xml vv20970Aminoacyl-tRNA_biosynthesis.xml
13	VVTU2075_at	GSVIVT00019588001	CYP81E1 Isoflavone 2'-hydroxylase	1.14.13.89	vv10943Isoflavonoid_biosynthesis.xml
13	VVTU20840_at	GSVIVT00016693001	protein phosphatase 2C	3.1.3.16	Unclear
13	VVTU20883_at	EC986925	Unknown		Unknown
13	VVTU2110_s_at	GSVIVT00006172001	basic helix-loop-helix (bHLH) family	BHLHDOM_57	vv60011BHLH.xml
13	VVTU21305_x_at	TC95497	Unknown		Unknown
13	VVTU21331_s_at	TC95300	Unknown		Unknown
13	VVTU21358_x_at	EC922100	Unknown		Unknown
13	VVTU21384_x_at	TC77483	Unknown		Unknown
13	VVTU21386_at	GSVIVT00028906001	IAA-amino acid hydrolase 1 (ILR1)	K01463	vv11002auxin_biosynthesis.xml
13	VVTU21424_at	EC972815	Unknown		Unknown
13	VVTU21666_at	GSVIVT00028986001	NON PHOTOTROPIC HYPOCOTYL 1-LIKE	PHOT2	vv50101Channels_and_pores.xml_1.A.1
13	VVTU2200_at	GSVIVT00030455001	ABC transporter G member 2	K05681	vv52010ABC_transporters.xml
13	VVTU22090_at	GSVIVT00021134001	UDP-glucoronosyl and UDP-glucosyl transferase		Unclear
13	VVTU2213_at	GSVIVT00024427001	Unknown		Unknown
13	VVTU2217_at	GSVIVT00026982001	Unknown		Unknown
13	VVTU22245_at	GSVIVT00005400001	PAB3 (POLY(A) BINDING PROTEIN 3)	PAB3	RNA processing
13	VVTU22477_s_at	GSVIVT00017961001	thylakoid lumenal 17.9 kDa protein, chloroplast		Unknown
13	VVTU22529_at	GSVIVT00015946001	CYP71D10	1.14.13.73	vv10902Monoterpenoid_biosynthesis.xml
13	VVTU22743_at	GSVIVT00014057001	vacuolar protein sorting 41 (VPS41)	VPS41	vv50110Protein_coat.xml
13	VVTU22777_at	GSVIVT00010504001	cytochrome B561	K08360	vv50105Transport_Electron_Carriers.xml_5.B.2
13	VVTU22842_s_at	GSVIVT00025581001	4,5-DOPA dioxygenase extradiol	DODA	vv10350Tyrosine_metabolism.xml
13	VVTU22958_at	GSVIVT00038001001	Acetyl-CoA synthetase	6.2.1.1	vv10010glycolysis.xml vv10620Pyruvate_metabolism.xml vv10640Propanoate_metabolism.xml vv10650Butanoate_metabolism.xml vv10720Reductive_carboxylate_cycle.xml vv10940Phenylpropanoid_biosynthesis.xml vv50104Group_Translocators.xml_4.C.1
13	VVTU23026_s_at	GSVIVT00035858001	CBL-interacting protein kinase 20 (CIPK20)		Signal
13	VVTU23063_at	GSVIVT00019816001	double-stranded RNA-binding (DsRBD) domain-containing protein		Unknown
13	VVTU23599_at	GSVIVT00023247001	F-box family protein		Unknown
13	VVTU2388_at	GSVIVT00011002001	Unknown protein		Unknown
13	VVTU24285_at	GSVIVT00010655001	Unknown protein		Unknown
13	VVTU24547_at	GSVIVT00017746001	nucleotidyltransferase	2.7.7.x	Unknown
13	VVTU24879_at	GSVIVT00000070001	pentatricopeptide (PPR) repeat-containing protein		Unknown
13	VVTU2504_s_at	GSVIVT00030663001	deoxymugineic acid synthase	DMAS	vv10271Methionine_metabolism.xml
13	VVTU25103_at	GSVIVT00033053001	phospholipase D zeta1	3.1.4.4	vv10564Glycerophospholipid_metabolism.xml vv10565Ether_lipid_metabolism.xml vv34020Calcium_signaling_pathway.xml
13	VVTU25166_s_at	TC85693	Unknown		Unknown
13	VVTU25586_at	CN545722	NADH dehydrogenase subunit 5, Mitochondrial	K03883	vv10190Oxidative_phosphorylation.xml vv50134Primary_Active_Transporter_cat_D1.xml
13	VVTU25603_s_at	GSVIVT00031336001	Metallothionein		stress
13	VVTU25693_at	GSVIVT00018176001	ATSYTA/NTMC2T1.1/NTMC2TYPE1.1/SYTA	NTMC2T1_1	vv50109_Incompletely_Characterized_Transport_Systems.xml_9.A.48
13	VVTU2601_at	GSVIVT00018817001	PMR5 (POWDERY MILDEW RESISTANT 5)		Disease resistance
13	VVTU26057_at	GSVIVT00025207001	STE20/SPS1 proline-alanine-rich protein kinase		kinase
13	VVTU2626_at	GSVIVT00000079001	isopiperitenol dehydrogenase	1.1.1.223	vv10902Monoterpenoid_biosynthesis.xml
13	VVTU26977_at	GSVIVT00005754001	Unknown		Unknown
13	VVTU2710_s_at	GSVIVT00027238001	Actinorizal nodulin AgNOD-GHRP		Unknown
13	VVTU27360_s_at	GSVIVT00023263001	hydroxymethylglutaryl-CoA lyase	4.1.3.4	vv10072Synthesis_and_degradation_of_ketone_bodies.xml vv10280Valine_leucine_and_isoleucine_degradation.xml vv10650Butanoate_metabolism.xml
13	VVTU27412_at	GSVIVT00017745001	nucleotidyltransferase	2.7.7.x	Unknown
13	VVTU2760_at	GSVIVT00037155001	copper-binding family protein		Unclear
13	VVTU2763_at	GSVIVT00016338001	hydrolase, alpha/beta fold		Unknown
13	VVTU2777_s_at	GSVIVT00023961001	CBL-interacting protein kinase 10 (CIPK10)		Signal
13	VVTU2778_at	GSVIVT00006737001	Phosphatidylinositol 3-and 4-kinase	2.7.1.137 2.7.1.67 K00914	vv10562Inositol_phosphate_metabolism.xml vv34070Phosphatidylinositol_signaling_system.xml vv24140Regulation_of_autophagy.xml
13	VVTU2819_at	GSVIVT00019323001	zinc finger (C3HC4-type RING finger)	ZFC3HC4_206	vv60078other_zf-C3HC4.xml
13	VVTU28200_s_at	EC933625	Unknown		Unknown
13	VVTU28694_at	GSVIVT00015036001	MATE efflux family protein ZF14	ZF14	vv50125Porters_cat_66_to_94.xml
13	VVTU28776_at	CD715124	Unknown		Unknown
13	VVTU29283_at	GSVIVT00003824001	Polynucleotide phosphorylase	2.7.7.8	vv10230Purine_metabolism.xml vv10240Pyrimidine_metabolism.xml
13	VVTU29454_at	TC96872	Unknown		Unknown
13	VVTU29454_x_at	TC96872	Unknown		Unknown
13	VVTU29518_x_at	GSVIVT00000218001	Glutathione S-transferase 25 GSTU25	2.5.1.18	vv10480Glutathione_metabolism.xml
13	VVTU29554_s_at	GSVIVT00025871001	Allergenic protein Pt2L4		stress response
13	VVTU29578_at	GSVIVT00000316001	SNF4		kinase
13	VVTU29633_at	GSVIVT00015784001	RNA-binding protein P67		Unclear
13	VVTU29911_s_at	TC85533	Unknown		Unknown
13	VVTU3060_at	GSVIVT00015300001	glycine hydroxymethyltransferase	2.1.2.1	vv10260Glycine_serine_and_threonine_metabolism.xml vv10670One_carbon_pool_by_folate.xml vv10680Methane_metabolism.xml
13	VVTU30736_at	GSVIVT00024901001	GAMMA CARBONIC ANHYDRASE-LIKE 1 (GAMMA CAL1)		respiratory chain complex I
13	VVTU30884_at	GSVIVT00034877001	UTP--glucose-1-phosphate uridylyltransferase	2.7.7.9	vv10040Pentose_glucuronate_interconversion.xml vv10052Galactose_metabolism.xml vv10500Starch_and_sucrose_metabolism.xml vv10520Nucleotide_sugars_metabolism.xml
13	VVTU3112_at	GSVIVT00015497001	protein disulfide isomerase	5.3.4.1	protein folding
13	VVTU3134_at	TC78757	Unknown		Unknown
13	VVTU3157_at	GSVIVT00024354001	Unknown protein		Unknown
13	VVTU31672_x_at	CB345495	Unknown		Unknown
13	VVTU33217_x_at	GSVIVT00037947001	cytokinin-repressed protein CR9	CR9	vv30007cytokinin_signaling.xml
13	VVTU33390_s_at	GSVIVT00031249001	flavonol synthase	1.14.11.23	vv10941Flavonoid_biosynthesis.xml
13	VVTU33639_x_at	CB340309	Unknown		Unknown
13	VVTU34133_x_at	CA816220	Unknown		Unknown
13	VVTU34214_at	GSVIVT00006080001	Unknown protein		Unknown
13	VVTU34515_s_at	TC83678	Unknown		Unknown
13	VVTU34648_s_at	GSVIVT00025009001	PQ-loop repeat protein		Unknown
13	VVTU34699_at	TC99111	Unknown		Unknown
13	VVTU34713_at	EE094026	Unknown		Unknown
13	VVTU34738_s_at	GSVIVT00006414001	Calcineurin phosphoesterase		unclassified
13	VVTU34788_s_at	GSVIVT00000132001	ankyrin protein kinase		Cellular Processes and Signaling
13	VVTU34875_at	GSVIVT00006460001	pyruvate kinase isozyme G, chloroplast precursor	2.7.1.40	vv10010glycolysis.xml vv10230Purine_metabolism.xml vv10620Pyruvate_metabolism.xml vv10710Carbon_fixation.xml
13	VVTU34985_at	GSVIVT00011909001	Unknown protein		Unknown
13	VVTU35047_at	GSVIVT00036443001	non-symbiotic hemoglobin class 1	C01708	vv10860Porphyrin_and_chlorophyll_metabolism.xml
13	VVTU35053_at	TC97569	Unknown		Unknown
13	VVTU35355_x_at	TC95497	Unknown		Unknown
13	VVTU3568_at	GSVIVT00023739001	Late embryogenesis abundant protein D-34 (LEA D-34)		embryogenesis
13	VVTU35884_at	GSVIVT00022300001	flavonoid 3',5'-hydroxylase [Vitis vinifera]	1.14.13.88	vv10941Flavonoid_biosynthesis.xml
13	VVTU35950_at	GSVIVT00032092001	NADP-dependent malic enzyme	1.1.1.39	vv10620Pyruvate_metabolism.xml vv10710Carbon_fixation.xml
13	VVTU36071_at	GSVIVT00016252001	diacylglycerol kinase 1	2.7.1.107	vv10561Glycerolipid_metabolism.xml vv10564Glycerophospholipid_metabolism.xml vv34070Phosphatidylinositol_signaling_system.xml
13	VVTU36082_at	TC92204	Unknown		Unknown
13	VVTU36159_s_at	GSVIVT00010407001	serine carboxypeptidase 1 precursor		peptidase
13	VVTU36178_s_at	GSVIVT00001063001	leucoanthocyanidin dioxgenase	1.14.11.19	vv10941Flavonoid_biosynthesis.xml
13	VVTU36218_at	GSVIVT00014680001	Thaumatin SCUTL2		Stress
13	VVTU36305_at	GSVIVT00024520001	Kelch repeat-containing F-box protein		Unknown
13	VVTU3707_at	TC101623	Unknown		Unknown
13	VVTU37186_at	GSVIVT00021266001	glutaredoxin		protein fate
13	VVTU37206_at	GSVIVT00008872001	auxin-independent growth promoter		Unknown
13	VVTU37404_s_at	CB913032	Unknown		Unknown
13	VVTU37475_at	GSVIVT00037165001	Flavanone 3-hydroxylase	1.14.11.9	vv10941Flavonoid_biosynthesis.xml
13	VVTU37595_s_at	GSVIVT00025918001	hydroperoxide lyase (HPL1)	K10528	vv10592alpha-Linolenic_acid_metabolism.xml
13	VVTU37643_at	GSVIVT00014041001	D-xylose-proton symporter-like 2	XYLL2	vv50121Porters_cat_1_to_6.xml
13	VVTU3771_at	GSVIVT00001696001	CTV.12		Unknown
13	VVTU3833_s_at	GSVIVT00027241001	Unknown		Unknown
13	VVTU38561_s_at	GSVIVT00006140001	berberine bridge enzyme	1.21.3.3	vv10950Alkaloid_biosynthesis_I.xml
13	VVTU38606_at	GSVIVT00007370001	TFL1 (TERMINAL FLOWER 1)	TFL1	vv30009Flower_development.xml
13	VVTU3922_at	GSVIVT00033452001	transducin family protein / WD-40 repeat		Unclear
13	VVTU39233_s_at	GSVIVT00007455001	Pathogenesis-related protein-4 (Chitinase )	3.2.1.14	vv10530Aminosugars_metabolism.xml
13	VVTU39432_s_at	GSVIVT00036930001	ATP/GTP-binding protein		Unknown
13	VVTU395_at	GSVIVT00033954001	subtilisin	SBT5_2	Protease
13	VVTU39787_s_at	GSVIVT00036784001	Flavonone- 3-hydroxylase	1.14.11.9	vv10941Flavonoid_biosynthesis.xml
13	VVTU3991_at	GSVIVT00027735001	tyrosine aminotransferase	2.6.1.5	vv10271Methionine_metabolism.xml vv10350Tyrosine_metabolism.xml vv10360Phenylalanine_metabolism.xml vv10400Phenylalanine_tyrosine_and_tryptophan_biosynthesis.xml vv10750Vitamin_B6_metabolism.xml vv10950Alkaloid_biosynthesis_I.xml
13	VVTU39937_x_at	TC84615	Unknown		Unknown
13	VVTU40371_s_at	TC81173	Unknown		Unknown
13	VVTU40539_at	TC87515	Unknown		Unknown
13	VVTU40594_at	GSVIVT00023825001	Fatty acid elongase 1	2.3.1.41	vv10061Fatty_acid_biosynthesis.xml
13	VVTU40803_s_at	GSVIVT00033165001	WRKY DNA-binding protein 48	WRKY48_1	vv60066WRKY.xml
13	VVTU40865_at	TC90266	Unknown		Unknown
13	VVTU40883_at	TC97231	Unknown		Unknown
13	VVTU4200_at	GSVIVT00010579001	GCN5 N-acetyltransferase (GNAT)	2.3.1.x	Unknown
13	VVTU4229_at	GSVIVT00015487001	alpha-expansin 1 precursor	EXPA1	vv30003Auxin_signaling.xml
13	VVTU4278_at	GSVIVT00017951001	WRKY DNA-binding protein 75	WRKY75_3	vv60066WRKY.xml
13	VVTU4491_at	GSVIVT00004764001	Vacuolar invertase 2, GIN2	3.2.1.26	vv10052Galactose_metabolism.xml vv10500Starch_and_sucrose_metabolism.xml
13	VVTU4665_at	TC83793	Unknown		Unknown
13	VVTU4884_at	GSVIVT00002825001	Caffeoyl-CoA O-methyltransferase	2.1.1.104	vv10940Phenylpropanoid_biosynthesis.xml
13	VVTU4946_at	GSVIVT00016957001	alkaline alpha galactosidase 2	3.2.1.22	vv10052Galactose_metabolism.xml vv10561Glycerolipid_metabolism.xml
13	VVTU5200_at	GSVIVT00018959001	ABC transporter C member 15	ABCC15	vv52010ABC_transporters.xml
13	VVTU5217_at	GSVIVT00020788001	bromo-adjacenty (BAH) domain-containing protein		Transcription silencing
13	VVTU5248_at	GSVIVT00037006001	Kelch repeat-containing F-box protein		Unknown
13	VVTU5319_s_at	GSVIVT00002499001	cation/hydrogen exchanger (CHX18)	CHX18	vv50124Porters_cat_30_to_64.xml
13	VVTU5434_at	GSVIVT00021464001	ANTR2 (anion transporter 2	ANTR2	vv50121Porters_cat_1_to_6.xml
13	VVTU5488_s_at	GSVIVT00028553001	alcohol oxidase	1.1.3.13	vv10680Methane_metabolism.xml
13	VVTU5570_s_at	GSVIVT00020926001	RNA-binding region RNP-1 (RNA recognition motif)		Unknown
13	VVTU5779_at	GSVIVT00022140001	Pheophorbide a oxygenase	1.14.12.20	vv10860Porphyrin_and_chlorophyll_metabolism.xml vv50133Primary_Active_Transporter_cat_A9_to_A18.xml
13	VVTU5803_s_at	GSVIVT00015174001	Isoamylase isoform 3	2.4.1.18	vv10500Starch_and_sucrose_metabolism.xml
13	VVTU5854_at	GSVIVT00012529001	armadillo/beta-catenin repeat protein / U-box domain-containing protein		Unknown
13	VVTU5899_at	GSVIVT00024797001	myb domain protein 5	MYB5_1	vv60044MYB.xml
13	VVTU5907_at	GSVIVT00033505001	Receptor kinase RHG4		kinase
13	VVTU6003_at	GSVIVT00013884001	Folate-biopterin transporter	FBT	vv50125Porters_cat_66_to_94.xml
13	VVTU608_at	GSVIVT00038141001	PHD finger transcription factor	PHDFG_16	vv60048PHD.xml
13	VVTU6138_at	GSVIVT00028899001	Nucleobase-ascorbate transporter 6 (NAT6)	NAT6	vv50124Porters_cat_30_to_64.xml
13	VVTU6306_at	GSVIVT00006174001	polynucleotide adenylyltransferase	2.7.7.19	RNA processing
13	VVTU6713_at	GSVIVT00027712001	ALF5 (ABERRANT LATERAL ROOT FORMATION 5)	ALF5	vv50125Porters_cat_66_to_94.xml
13	VVTU6775_at	TC91626	Unknown		Unknown
13	VVTU6849_at	GSVIVT00027737001	Unknown		Unknown
13	VVTU6851_at	GSVIVT00024794001	lysine decarboxylase	4.1.1.18	vv10300Lysine_biosynthesis.xml
13	VVTU698_at	GSVIVT00027587001	cyclic nucleotide-regulated ion channel 4	CNGC4 K05391	vv50101Channels_and_pores.xml_1.A.1.5
13	VVTU7139_at	GSVIVT00029345001	glutaredoxin		protein fate
13	VVTU7621_s_at	GSVIVT00038758001	MYB		Unknown
13	VVTU7634_at	GSVIVT00001852001	eukaryotic peptide chain release factor subunit 1-3	K03265	translation
13	VVTU7705_at	GSVIVT00020169001	cellulose synthase CSLG2	2.4.1.12	vv40006cell_wall.xml
13	VVTU774_at	GSVIVT00016312001	NAC domain containing protein 100	NAC100_1	vv60046NAC.xml
13	VVTU7774_at	GSVIVT00011809001	UDP-rhamnose/rhamnosyltransferase	RHATR	vv10942Anthocyanin_biosynthesis.xml
13	VVTU8114_at	GSVIVT00020774001	NHL repeat-containing protein		Unknown
13	VVTU8115_s_at	GSVIVT00012822001	tyrosine specific protein phosphatase		protein fate
13	VVTU8124_at	GSVIVT00002879001	BTB/POZ domain-containing protein		Unclear
13	VVTU8191_at	GSVIVT00006514001	protein phosphatase 2C	3.1.3.16	Unclear
13	VVTU8192_at	GSVIVT00037375001	bile acid sodium symporter	K03453	vv50123Porters_cat_18_to_29.xml
13	VVTU822_at	GSVIVT00010997001	zinc finger (B-box type)	ZFBBOX_12	vv60073Orphans_zf-b_box.xml
13	VVTU8330_at	GSVIVT00000441001	arsenite transport protein (ArsB)	ARSB	vv50124Porters_cat_30_to_64.xml
13	VVTU8356_at	GSVIVT00028087001	triacylglycerol lipase	3.1.1.3	vv10561Glycerolipid_metabolism.xml
13	VVTU8398_at	GSVIVT00019370001	S-ADENOSYLMETHIONINE CARRIER 1	SAMC1	vv50123Porters_cat_18_to_29.xml
13	VVTU8542_at	GSVIVT00000597001	transducin family protein / WD-40 repeat		Unknown
13	VVTU8621_at	GSVIVT00029641001	Polygalacturonase QRT3	3.2.1.15	vv40006cell_wall.xml
13	VVTU8701_s_at	GSVIVT00027158001	Transposase, IS4		transposon
13	VVTU8711_at	GSVIVT00018915001	Unknown protein		Unknown
13	VVTU8905_at	GSVIVT00031146001	calmodulin-binding region IQD26	IQD26	Signal
13	VVTU8929_at	GSVIVT00023080001	TTG2 (TRANSPARENT TESTA GLABRA 2)	TTG2	vv44110Cell_cycle.xml vv60066WRKY.xml
13	VVTU9128_at	GSVIVT00032565001	beta-ketoacyl-CoA synthase	2.3.1.41	vv10061Fatty_acid_biosynthesis.xml
13	VVTU914_at	GSVIVT00038153001	cinnamoyl-CoA reductase	1.2.1.44	vv10940Phenylpropanoid_biosynthesis.xml
13	VVTU9172_at	GSVIVT00002790001	Unknown protein		Unknown
13	VVTU9185_at	TC87997	Unknown		Unknown
13	VVTU9337_at	GSVIVT00033093001	ARR1 typeB	ARR1_2	vv30007cytokinin_signaling.xml vv60006ARR-B.xml
13	VVTU936_s_at	GSVIVT00024609001	MATE efflux family protein	MATE	vv50125Porters_cat_66_to_94.xml
13	VVTU9453_at	GSVIVT00000479001	quercetin 3-O-methyltransferase 1	2.1.1.76	vv10941Flavonoid_biosynthesis.xml
13	VVTU9534_at	GSVIVT00007386001	dehydration-responsive protein		Stress
13	VVTU9675_at	GSVIVT00032339001	aarF domain containing kinase	K08869	kinase
13	VVTU9805_at	GSVIVT00016743001	POLYOL TRANSPORTER 5	PLT5	vv50121Porters_cat_1_to_6.xml
13	VVTU9865_s_at	GSVIVT00008841001	tRNA/rRNA methyltransferase (SpoU)	K02533	Genetic Information Processing
14	VVTU10641_at	GSVIVT00000448001	protein kinase		kinase
14	VVTU1082_at	GSVIVT00001594001	carboxylic ester hydrolase	3.1.1.1	esterase
14	VVTU10907_at	GSVIVT00011855001	HcrVf1 protein		disease resistance
14	VVTU10999_at	GSVIVT00022132001	carboxypeptidase	3.4.17.22	peptidase
14	VVTU11016_at	GSVIVT00010887001	wax synthase isoform 1 [Vitis vinifera]	2.3.1.75	vv11000single_reactions.xml
14	VVTU11084_at	GSVIVT00033506001	beta-1,3-glucanase	3.2.1.6	glucan hydrolysis
14	VVTU11481_at	GSVIVT00025242001	aspartyl protease	3.4.23.x	peptidase
14	VVTU11659_at	GSVIVT00034994001	Unknown		Unknown
14	VVTU11796_at	GSVIVT00002963001	Unknown protein		Unknown
14	VVTU12_at	GSVIVT00020327001	cyclopropane fatty acid synthase	2.1.1.79	vv10271Methionine_metabolism.xml
14	VVTU12094_at	GSVIVT00004403001	RAB GTPase RABA4A	K07976	ko04031
14	VVTU12125_s_at	GSVIVT00016714001	Rac-like GTP-binding protein ARAC7 (GTPase protein ROP9)	K04392	vv44810Regulation_of_actin_cytoskeleton.xml
14	VVTU12324_at	GSVIVT00020047001	unknown protein		Unknown
14	VVTU12869_at	EE073084	Unknown		Unknown
14	VVTU13138_s_at	GSVIVT00038269001	protease inhibitor/seed storage/lipid transfer protein (LTP)		storage
14	VVTU13338_s_at	GSVIVT00013973001	PLATZ transcription factor	PLATZFAM_9	vv60049PLATZ.xml
14	VVTU13629_x_at	TC72427	Unknown		Unknown
14	VVTU13981_at	GSVIVT00007247001	flavonol synthase	1.14.11.23	vv10941Flavonoid_biosynthesis.xml
14	VVTU14003_s_at	GSVIVT00009455001	Unknown protein		Unknown
14	VVTU14522_at	GSVIVT00037009001	basic helix-loop-helix (bHLH) family	BHLHDOM_63	vv60011BHLH.xml
14	VVTU14662_at	GSVIVT00019744001	myb domain protein 61	MYB61_3	vv60044MYB.xml
14	VVTU14714_s_at	GSVIVT00006721001	auxin response factor 9	ARF9	vv30003Auxin_signaling.xml vv60004ARF.xml
14	VVTU14941_at	GSVIVT00034176001	Harpin-induced 1		hypersensitive response
14	VVTU14975_s_at	GSVIVT00013875001	10-deacetylbaccatin III 10-O-acetyltransferase	2.3.1.167	vv10904Diterpenoid_biosynthesis.xml
14	VVTU15046_at	GSVIVT00023607001	RNA-binding protein		Unknown
14	VVTU1508_at	GSVIVT00006222001	Nudix hydrolase 13		detoxification
14	VVTU15261_at	GSVIVT00030574001	atypical receptor kinase MARK		Signal
14	VVTU1553_at	GSVIVT00038056001	FERONIA receptor-like kinase		pollen tube reception
14	VVTU15624_at	GSVIVT00023849001	DNA-directed RNA polymerase III subunit C25	K03022	vv23020RNA_polymerase.xml
14	VVTU15949_at	GSVIVT00001870001	Glutamine amidotransferase class-I	K08681	vv10750Vitamin_B6_metabolism.xml
14	VVTU1595_s_at	GSVIVT00010920001	Elicitor-inducible protein EIG-J7		stress
14	VVTU16075_at	GSVIVT00028180001	cyclase/dehydrase		Unclear
14	VVTU16124_at	GSVIVT00033553001	PIN1	PIN1	vv50004Auxin_transport.xml vv50125Porters_cat_66_to_94.xml
14	VVTU16163_at	GSVIVT00025533001	Unknown protein		Unknown
14	VVTU1629_s_at	GSVIVT00028591001	Unknown protein		Unknown
14	VVTU16325_at	GSVIVT00032126001	haloacid dehalogenase hydrolase	3.1.3.18	vv10630Glyoxylate_and_dicarboxylate_metabolism.xml
14	VVTU1633_at	TC73520	Unknown		Unknown
14	VVTU16456_at	GSVIVT00017550001	auxin-independent growth promoter		Unknown
14	VVTU17096_s_at	GSVIVT00011837001	stachyose synthase precursor	2.4.1.67	vv10052Galactose_metabolism.xml
14	VVTU1732_at	GSVIVT00025424001	disease resistance-responsive		disease resistance
14	VVTU1815_at	GSVIVT00030530001	phosphoethanolamine N-methyltransferase 1	2.1.1.103	vv10564Glycerophospholipid_metabolism.xml
14	VVTU19116_s_at	GSVIVT00023677001	endo-1,3;1,4-beta-D-glucanase precursor	3.2.1.73	glucan hydrolysis
14	VVTU19392_at	GSVIVT00034704001	formin protein AHF1	FH1	vv44810Regulation_of_actin_cytoskeleton.xml
14	VVTU1994_at	GSVIVT00036860001	Beta-galactosidase	3.2.1.23	vv10052Galactose_metabolism.xml vv10511N-Glycan_degradation.xml vv10600Sphingolipid_metabolism.xml
14	VVTU20264_at	GSVIVT00036273001	serine/threonine Protein kinase BNK1		kinase
14	VVTU20434_at	GSVIVT00032270001	Trihelix DNA-binding protein (GT2)	GT2_2	vv60062Trihelix.xml
14	VVTU20479_at	GSVIVT00035924001	beta-D-galactosidase	3.2.1.23	vv10052Galactose_metabolism.xml vv10511N-Glycan_degradation.xml vv10600Sphingolipid_metabolism.xml
14	VVTU20510_at	GSVIVT00020026001	inositol polyphosphate 5'-phosphatase	3.1.3.56	vv10562Inositol_phosphate_metabolism.xml vv34070Phosphatidylinositol_signaling_system.xml
14	VVTU20744_at	TC102375	Unknown		Unknown
14	VVTU20820_at	GSVIVT00035067001	Lipoxygenase	1.13.11.12	vv10592alpha-Linolenic_acid_metabolism.xml
14	VVTU20829_at	GSVIVT00036645001	receptor kinase		kinase
14	VVTU2098_at	GSVIVT00002907001	glucan endo-1,3-beta-glucosidase 7 precursor	3.2.1.39	vv10500Starch_and_sucrose_metabolism.xml
14	VVTU21105_at	GSVIVT00020607001	Esterase/lipase/thioesterase		Unclear
14	VVTU21549_at	GSVIVT00018322001	Glucosyltransferase-2		glucosyl transferase
14	VVTU21623_at	GSVIVT00033235001	NADP-dependent oxidoreductase	1.6.5.5	Unclear
14	VVTU21674_at	GSVIVT00010704001	ARK3 (Arabidopsis Receptor Kinase 3)		kinase
14	VVTU22021_at	GSVIVT00018711001	1-aminocyclopropane-1-carboxylate oxidase	1.14.17.4	vv10640Propanoate_metabolism.xml vv30008Ethylene_signaling.xml
14	VVTU22085_at	GSVIVT00031695001	SERK family receptor-like protein kinase		kinase
14	VVTU22370_at	GSVIVT00033493001	UDP-glucose:flavonoid 7-O-glucosyltransferase	2.4.1.237	vv10941Flavonoid_biosynthesis.xml
14	VVTU22398_s_at	GSVIVT00019620001	Unknown		Unknown
14	VVTU22442_at	GSVIVT00032257001	spermine synthase ACAULIS5	2.5.1.22	vv10220Urea_cycle_and_metabolism_of_amino_groups.xml
14	VVTU22796_s_at	GSVIVT00010417001	zinc finger (C3HC4-type RING finger)	ZFC3HC4_5	vv60078other_zf-C3HC4.xml
14	VVTU22907_at	GSVIVT00020254001	inorganic phosphate transporter 1-4	PHT1_4	vv50121Porters_cat_1_to_6.xml
14	VVTU2315_at	GSVIVT00036447001	integral membrane protein		Unknown
14	VVTU23311_at	GSVIVT00013259001	Fanconi anemia, complementation group L	K10606	vv24120Ubiquitin_mediated_proteolysis.xml
14	VVTU2350_at	GSVIVT00033031001	epoxide hydrolase	3.3.2.10	defense
14	VVTU25372_at	GSVIVT00017649001	ferulate 5-hydroxylase (in KEGG:F5H)	K09755	vv10940Phenylpropanoid_biosynthesis.xml
14	VVTU25616_at	GSVIVT00016049001	IMP dehydrogenase/GMP reductase	1.1.1.205	vv10230Purine_metabolism.xml
14	VVTU25623_s_at	GSVIVT00011266001	Ser/Thr receptor-like kinase1		kinase
14	VVTU25629_at	TC104835	Unknown		Unknown
14	VVTU2563_at	GSVIVT00033013001	nodulin MtN3 family		senescence
14	VVTU26004_x_at	GSVIVT00033060001	SAG101 (SENESCENCE-ASSOCIATED GENE 101)		senescence
14	VVTU26068_at	GSVIVT00005010001	MATE efflux family protein	MATE	vv50125Porters_cat_66_to_94.xml
14	VVTU26691_at	CF517350	Unknown		Unknown
14	VVTU27149_x_at	TC81618	Unknown		Unknown
14	VVTU27379_at	GSVIVT00019855001	histidine-containing phosphotransfer protein	AHP2	vv30007cytokinin_signaling.xml
14	VVTU27411_at	GSVIVT00025444001	Unknown protein		Unknown
14	VVTU27519_at	GSVIVT00023148001	xylan synthase	2.4.2.24	vv10500Starch_and_sucrose_metabolism.xml vv10520Nucleotide_sugars_metabolism.xml
14	VVTU2752_s_at	GSVIVT00020103001	Unknown protein		Unknown
14	VVTU285_at	GSVIVT00019246001	AMMONIUM TRANSPORTER 2	AMT2	vv50101Channels_and_pores.xml_1.A.11
14	VVTU2861_at	TC90457	Unknown		Unknown
14	VVTU2895_s_at	GSVIVT00027962001	5,10-methylenetetrahydrofolate dehydrogenase-5	1.5.1.5	vv10630Glyoxylate_and_dicarboxylate_metabolism.xml vv10670One_carbon_pool_by_folate.xml
14	VVTU29180_at	GSVIVT00004243001	receptor serine/threonine kinase PR5K		kinase
14	VVTU29189_at	GSVIVT00006082001	Sugar transporter ERD6-like 5	ERD6L5	vv50121Porters_cat_1_to_6.xml
14	VVTU30077_s_at	GSVIVT00022555001	ADP-RIBOSYLATION FACTOR A1B	ARFA1B	vv50110Protein_coat.xml
14	VVTU3034_at	GSVIVT00002624001	katanin p80 (WD repeat containing) subunit B 1	KATANINP80B1	vv44810Regulation_of_actin_cytoskeleton.xml
14	VVTU30416_at	GSVIVT00018326001	indole-3-acetate beta-glucosyltransferase	2.4.1.121	vv11002auxin_biosynthesis.xml
14	VVTU30737_at	GSVIVT00018816001	PMR5 (POWDERY MILDEW RESISTANT 5)		Disease resistance
14	VVTU31941_at	GSVIVT00020859001	betaine-aldehyde dehydrogenase	1.2.1.8	vv10260Glycine_serine_and_threonine_metabolism.xml vv50101Channels_and_pores.xml_1.B.17
14	VVTU3227_at	GSVIVT00018616001	squamosa promoter-binding protein 4 (SPL4)	SPL4_2	vv60055SBP.xml
14	VVTU3326_at	GSVIVT00036563001	CARBOXYESTERASE 12; CXE12	3.1.1.1	esterase
14	VVTU3359_at	GSVIVT00023194001	Unknown protein		Unknown
14	VVTU34012_at	GSVIVT00017653001	CYP84A1 , ferulate -5-hydroxylase, F5H	K09755	vv10940Phenylpropanoid_biosynthesis.xml
14	VVTU34204_s_at	GSVIVT00025429001	disease resistance-responsive		disease resistance
14	VVTU34481_at	GSVIVT00004956001	receptor kinase homolog LRK14		kinase
14	VVTU34564_s_at	GSVIVT00008671001	Inward rectifying potassium channel	SIRK	vv50101Channels_and_pores.xml_1.A.1.4
14	VVTU35392_at	GSVIVT00010876001	Unknown		Unknown
14	VVTU35412_at	GSVIVT00014964001	Unknown		Unknown
14	VVTU35477_at	GSVIVT00016022001	LRR receptor-like kinase 2		kinase
14	VVTU360_at	GSVIVT00000318001	phosphatidic acid phosphatase / PAP2	3.1.3.4	vv10561Glycerolipid_metabolism.xml vv10564Glycerophospholipid_metabolism.xml vv10565Ether_lipid_metabolism.xml vv10600Sphingolipid_metabolism.xml
14	VVTU36165_at	GSVIVT00001124001	rhomboid ATRBL2		Unclear
14	VVTU3697_at	GSVIVT00027291001	F-box protein		protein fate
14	VVTU3720_at	GSVIVT00021584001	E8 protein	E8	vv30008Ethylene_signaling.xml
14	VVTU37275_at	GSVIVT00006704001	cellulose synthase CSLG3	2.4.1.12	vv40006cell_wall.xml
14	VVTU38245_s_at	GSVIVT00026040001	Unknown protein		Unknown
14	VVTU38321_at	GSVIVT00024839001	Protein kinase APK1B		kinase
14	VVTU38470_at	GSVIVT00032539001	vernalization insensitive 3	VIN3	vv30009Flower_development.xml
14	VVTU38917_at	GSVIVT00014563001	cyclin-dependent protein kinase CYCT1;4	CYCT1_4	vv44110Cell_cycle.xml
14	VVTU3893_at	GSVIVT00031825001	GASA like	GASAL	vv30010Gibberellin_signaling.xml
14	VVTU390_at	GSVIVT00006699001	cellulose synthase CSLG3	2.4.1.12	vv40006cell_wall.xml
14	VVTU39729_at	GSVIVT00030668001	NADPH-dependent codeinone reductase	1.1.1.247	vv10950Alkaloid_biosynthesis_I.xml
14	VVTU40318_s_at	GSVIVT00030563001	Unknown protein		Unknown
14	VVTU4055_at	GSVIVT00002302001	SUCROSE-PROTON SYMPORTER 2 SUC2	SUC2	vv50121Porters_cat_1_to_6.xml
14	VVTU410_at	GSVIVT00018038001	GT2-like trihelix DNA-binding protein	GT2REL_3	vv60062Trihelix.xml
14	VVTU4190_at	GSVIVT00002966001	Unknown protein		Unknown
14	VVTU4542_at	GSVIVT00016676001	Lachrymatory factor synthase		defense
14	VVTU4576_at	GSVIVT00023470001	Alpha-expansin 13 precursor	EXPA13	vv30003Auxin_signaling.xml
14	VVTU4873_at	GSVIVT00016817001	RKL1 (Receptor-like kinase 1)		kinase
14	VVTU5052_at	GSVIVT00038099001	lipase GDSL 7		Unclear
14	VVTU5337_at	GSVIVT00030305001	aspartyl protease	3.4.23.x	peptidase
14	VVTU5458_at	GSVIVT00022605001	nicotianamine synthase	2.5.1.43	vv10271Methionine_metabolism.xml
14	VVTU5823_at	GSVIVT00032663001	clathrin assembly protein 2	CAP2	vv50110Protein_coat.xml
14	VVTU622_at	TC103780	Unknown		Unknown
14	VVTU6309_at	GSVIVT00030688001	myb family	MYBGE_2	vv60029G2-like.xml
14	VVTU6845_at	GSVIVT00018519001	amino acid binding protein		Unclear
14	VVTU6884_at	GSVIVT00033520001	RAB GTPase ARA4	K07976	ko04031
14	VVTU6887_at	GSVIVT00028914001	transducin protein		Unclear
14	VVTU6937_s_at	GSVIVT00031642001	nucleotide sugar epimerase	5.1.3.6	vv10500Starch_and_sucrose_metabolism.xml vv10520Nucleotide_sugars_metabolism.xml vv40006cell_wall.xml
14	VVTU7083_at	GSVIVT00019831001	vesicle-associated membrane protein 27 VAP27-2	VAP27_2	vv50109_Incompletely_Characterized_Transport_Systems.xml_9.B.17
14	VVTU7207_at	GSVIVT00036077001	amidase	3.5.1.4	vv11002auxin_biosynthesis.xml vv10220Urea_cycle_and_metabolism_of_amino_groups.xml vv10360Phenylalanine_metabolism.xml vv50133Primary_Active_Transporter_cat_A9_to_A18.xml
14	VVTU7342_at	GSVIVT00020025001	RNA helicase SDE3 (SDE3)		DNA processing
14	VVTU7584_at	GSVIVT00014455001	myosin-related	MYOSINR	vv44810Regulation_of_actin_cytoskeleton.xml
14	VVTU7620_at	GSVIVT00038079001	MADS-box APETALA 1	APETALA1_1	vv30009Flower_development.xml vv60042MADS.xml
14	VVTU8249_s_at	GSVIVT00011434001	(E,E)-alpha-farnesene synthase	EAFS	vv10902Monoterpenoid_biosynthesis.xml
14	VVTU8255_s_at	TC71449	Unknown		Unknown
14	VVTU8501_at	GSVIVT00032949001	Nudix hydrolase 18		detoxification
14	VVTU8647_s_at	GSVIVT00009737001	LHCB3 (LIGHT-HARVESTING CHLOROPHYLL BINDING PROTEIN 3)	K08914	vv10196Photosynthesis_antenna_proteins.xml vv34710Circadian_rhythm.xml vv50105Transport_Electron_Carriers.xml_5.B.4
14	VVTU8652_at	GSVIVT00033288001	EREBP-4	EREBP4	vv30008Ethylene_signaling.xml
14	VVTU8708_at	GSVIVT00005494001	Annexin ANN4	ANN4	vv50101Channels_and_pores.xml_1.A.31
14	VVTU8772_at	GSVIVT00015866001	NOVEL PLANT SNARE 11	K08494	ko04131
14	VVTU8831_at	GSVIVT00000470001	zinc finger (C3HC4-type RING finger)	ZFC3HC4_23	vv60078other_zf-C3HC4.xml
14	VVTU9094_s_at	GSVIVT00032273001	cytokinin dehydrogenase 7	1.5.99.12	vv10908zeatin_biosynthesis.xml
14	VVTU9148_at	GSVIVT00020669001	Unknown protein		Unknown
14	VVTU9250_at	TC90764	Unknown		Unknown
14	VVTU9318_at	GSVIVT00036213001	Unknown protein		Unknown
14	VVTU9383_at	GSVIVT00032262001	molecular chaperone DnaJ	K03686	vv50132Primary_Active_Transporter_cat_A5_to_A8.xml
15	VVTU10087_at	GSVIVT00023508001	Acyl-CoA synthetases (Acyl-activating enzyme 11)	6.2.1.3	vv10071Fatty_acid_metabolism.xml vv50104Group_Translocators.xml_4.C.1
15	VVTU10215_at	GSVIVT00008657001	PBP1 (PINOID-BINDING PROTEIN 1)	PBP1	vv50004Auxin_transport.xml
15	VVTU10308_at	GSVIVT00027837001	Fertility restorer homologue A		embryo development
15	VVTU10830_at	GSVIVT00018498001	Protein kinase APK1B		kinase
15	VVTU11030_at	GSVIVT00023009001	lectin		stress
15	VVTU11114_at	GSVIVT00019771001	FPF1 (FLOWERING PROMOTING FACTOR 1)	FPF1	vv30009Flower_development.xml
15	VVTU12456_at	GSVIVT00035370001	NAC domain-containing protein 34/35	NAC034	vv60046NAC.xml
15	VVTU12570_at	GSVIVT00009622001	protease inhibitor/seed storage/lipid transfer protein (LTP)		storage
15	VVTU12619_at	GSVIVT00020743001	Unknown protein		Unknown
15	VVTU13_at	GSVIVT00038172001	Unknown		Unknown
15	VVTU13131_s_at	GSVIVT00006659001	Glutathione S-transferase 8 GSTU19	2.5.1.18	vv10480Glutathione_metabolism.xml
15	VVTU13204_at	GSVIVT00035187001	patatin protein 3		storage
15	VVTU13590_s_at	GSVIVT00030907001	Unknown		Unknown
15	VVTU13955_at	GSVIVT00022801001	lipoxygenase	1.13.11.12	vv10592alpha-Linolenic_acid_metabolism.xml
15	VVTU144_at	GSVIVT00020343001	Unknown protein		Unknown
15	VVTU14500_at	GSVIVT00029133001	Unknown		Unknown
15	VVTU14816_at	GSVIVT00036103001	cofilin	K05765	vv44810Regulation_of_actin_cytoskeleton.xml
15	VVTU14994_at	GSVIVT00021568001	ATAN11 (ANTHOCYANIN11)		Signal
15	VVTU15022_at	GSVIVT00023122001	Unknown		Unknown
15	VVTU15167_at	GSVIVT00015839001	1-aminocyclopropane-1-carboxylate oxidase	1.14.17.4	vv10640Propanoate_metabolism.xml vv30008Ethylene_signaling.xml
15	VVTU15422_at	GSVIVT00013971001	Unknown protein		Unknown
15	VVTU15463_x_at	GSVIVT00021730001	sesquiterpene synthase	2.5.1.21	vv10100Biosynthesis_of_steroids.xml vv10900Terpenoid_biosynthesis.xml
15	VVTU15529_s_at	GSVIVT00021542001	secoisolariciresinol dehydrogenase	SIRD	vv10940Phenylpropanoid_biosynthesis.xml
15	VVTU15534_s_at	GSVIVT00015822001	Unknown protein		Unknown
15	VVTU15656_at	GSVIVT00024881001	S-adenosyl-L-methionine:salicylic acid carboxyl methyltransferase	SAMTBSCMT	vv10360Phenylalanine_metabolism.xml
15	VVTU16087_at	GSVIVT00032401001	G protein protein gamma subunit (AGG2)		pathogen defence
15	VVTU1720_at	GSVIVT00033108001	Unknown protein		Unknown
15	VVTU1725_at	GSVIVT00033311001	CYP82A2		cytochrome P450 family
15	VVTU1914_at	GSVIVT00018216001	protein transport protein Sec61 subunit beta	K09481	vv50111tethering_factors.xml vv50132Primary_Active_Transporter_cat_A5_to_A8.xml
15	VVTU19286_at	GSVIVT00016390001	invertase/pectin methylesterase inhibitor	PMEI	vv40006cell_wall.xml
15	VVTU19500_s_at	TC94030	Unknown		Unknown
15	VVTU20317_at	GSVIVT00034716001	UDP-glucose:salicylic acid glucosyltransferase	2.4.1.35	vv10500Starch_and_sucrose_metabolism.xml
15	VVTU20441_at	GSVIVT00000505001	glutaredoxin family protein		protein fate
15	VVTU20811_at	EC988087	Unknown		Unknown
15	VVTU20852_at	GSVIVT00008833001	Unknown protein		Unknown
15	VVTU21553_at	EC968083	Unknown		Unknown
15	VVTU22089_at	GSVIVT00034709001	UDP-xylose phenolic glycosyltransferase		Glycosylation of gentisic acid and saliclylic acid
15	VVTU22302_at	GSVIVT00014871001	LRX1 (LEUCINE-RICH REPEAT/EXTENSIN 1)	EXTENSIN	vv40006cell_wall.xml
15	VVTU22616_at	GSVIVT00018777001	FAD-linked oxidoreductase 1		Unclear
15	VVTU23422_at	GSVIVT00018988001	transposon protein		transposon
15	VVTU24078_at	GSVIVT00014295001	leaf senescence related protein-like		senescence
15	VVTU24464_at	GSVIVT00026768001	disease resistance protein (CC-NBS-LRR class)		disease resistance
15	VVTU24974_at	GSVIVT00015158001	peroxidase	1.11.1.7	vv10360Phenylalanine_metabolism.xml vv10680Methane_metabolism.xml
15	VVTU25516_s_at	GSVIVT00027945001	glucan endo-1,3-beta-glucosidase 4 precursor	3.2.1.39	vv10500Starch_and_sucrose_metabolism.xml
15	VVTU2569_s_at	GSVIVT00003480001	xyloglucan endotransglucosylase/hydrolase 23	2.4.1.207	vv40006cell_wall.xml
15	VVTU2642_at	GSVIVT00025336001	Beta 1-3 glucanase	3.2.1.6	glucan hydrolysis
15	VVTU2643_at	GSVIVT00015529001	Rho GTPase activator		Signal
15	VVTU2688_s_at	GSVIVT00011776001	polyphenol oxidase II, chloroplast precursor	1.10.3.1	vv10350Tyrosine_metabolism.xml vv50109_Incompletely_Characterized_Transport_Systems.xml_9.A.10.1
15	VVTU2764_s_at	GSVIVT00034436001	Unknown		Unknown
15	VVTU27664_at	GSVIVT00014046001	exportin1 (XPO1)	XPO1A	vv50112Nuclear_pore_complex.xml
15	VVTU27967_at	GSVIVT00001320001	AMMONIUM TRANSPORTER 2	AMT2	vv50101Channels_and_pores.xml_1.A.11
15	VVTU28153_x_at	GSVIVT00001507001	serine carboxypeptidase S10		peptidase
15	VVTU28352_at	GSVIVT00024745001	Dirigent protein		defense
15	VVTU2866_at	GSVIVT00016837001	Unknown protein		Unknown
15	VVTU29863_at	GSVIVT00034017001	lipase GDSL 1		Unclear
15	VVTU3094_at	GSVIVT00003659001	Unknown		Unknown
15	VVTU3230_at	TC88057	Unknown		Unknown
15	VVTU33699_s_at	GSVIVT00020877001	Unknown protein		Unknown
15	VVTU35071_at	GSVIVT00023967001	peroxidase	1.11.1.7	vv10360Phenylalanine_metabolism.xml vv10680Methane_metabolism.xml
15	VVTU35284_at	TC73375	Unknown		Unknown
15	VVTU35665_at	GSVIVT00034175001	Protein kinase CDG1		kinase
15	VVTU35996_at	GSVIVT00034353001	transducin protein		Unclear
15	VVTU3644_at	GSVIVT00019853001	Unknown protein		Unknown
15	VVTU3659_at	GSVIVT00006171001	Phosphate-induced protein 1		Unclear
15	VVTU37733_at	TC84293	Unknown		Unknown
15	VVTU38179_s_at	TC88520	Unknown		Unknown
15	VVTU38197_s_at	GSVIVT00033558001	pectinesterase family	3.1.1.11	vv40006cell_wall.xml
15	VVTU38381_at	GSVIVT00027898001	receptor-like protein kinase		kinase
15	VVTU38541_at	GSVIVT00036207001	LysM domain-containing GPI-anchored protein 2		kinase
15	VVTU38572_at	GSVIVT00025511001	CYP93A1 2-hydroxyisoflavanone synthase	1.14.13.86	vv10943Isoflavonoid_biosynthesis.xml
15	VVTU38591_at	GSVIVT00020940001	ankyrin repeat	ANKYRIN_CCCH	vv60018C3H.xml
15	VVTU39622_at	GSVIVT00021474001	Anthranilate N-benzoyltransferase	2.3.1.144	vv10400Phenylalanine_tyrosine_and_tryptophan_biosynthesis.xml
15	VVTU40381_at	TC74298	Unknown		Unknown
15	VVTU4050_at	GSVIVT00004405001	Peroxidase 17	1.11.1.7	vv10360Phenylalanine_metabolism.xml vv10680Methane_metabolism.xml
15	VVTU4246_at	GSVIVT00016458001	12-oxophytodienoate reductase 3	1.3.1.42	vv10592alpha-Linolenic_acid_metabolism.xml
15	VVTU4276_at	GSVIVT00029889001	invertase/pectin methylesterase inhibitor	PMEI	vv40006cell_wall.xml
15	VVTU4581_at	GSVIVT00003018001	ERF (ethylene response factor) sub B-3 of ERF/AP2 transcription factor (ATERF-2)	ERF1_5	vv30008Ethylene_signaling.xml vv30011jasmonate_signaling.xml vv60003AP2_EREBP.xml
15	VVTU4630_at	GSVIVT00016020001	Ribitol dehydrogenase	1.1.1.56	vv10040Pentose_glucuronate_interconversion.xml
15	VVTU4793_s_at	GSVIVT00008719001	mannitol dehydrogenase	1.1.1.67	vv10051Fructose_and_mannose_metabolism.xml
15	VVTU4850_at	GSVIVT00022634001	Unknown protein		Unknown
15	VVTU503_at	GSVIVT00021406001	proton-dependent oligopeptide transport (POT) family protein	POT	vv50122Porters_cat_7_to_17.xml
15	VVTU5257_x_at	GSVIVT00014231001	Ethylene-responsive transcription factor ERF105	ERF105_5	vv30008Ethylene_signaling.xml vv60003AP2_EREBP.xml
15	VVTU5265_at	GSVIVT00015218001	cytokinin-O-glucosyltransferase 2	2.4.1.203	vv10908zeatin_biosynthesis.xml
15	VVTU5429_at	TC83456	Unknown		Unknown
15	VVTU5442_at	TC80233	Unknown		Unknown
15	VVTU5550_s_at	GSVIVT00009006001	Unknown		Unknown
15	VVTU5884_at	GSVIVT00018508001	integral membrane protein, MtN24		Unknown
15	VVTU6062_at	GSVIVT00001167001	ABC transporter G member 3	K05682	vv52010ABC_transporters.xml
15	VVTU634_at	GSVIVT00021304001	glycosyltransferase family 14		glycosyltransferase
15	VVTU6699_at	GSVIVT00017126001	glutamine amidotransferase class-I domain-containing protein	K08681	vv10750Vitamin_B6_metabolism.xml
15	VVTU7302_s_at	EE082146	Unknown		Unknown
15	VVTU7775_at	TC82992	Unknown		Unknown
15	VVTU8275_s_at	GSVIVT00006464001	acidic endochitinase (CHIB1)	3.2.1.14	vv10530Aminosugars_metabolism.xml
15	VVTU8924_at	GSVIVT00015660001	CYP76C4		cytochrome P450 family
16	VVTU1028_at	GSVIVT00034016001	lipase GDSL 1		Unclear
16	VVTU10876_at	GSVIVT00026589001	Lung seven transmembrane receptor		Signal
16	VVTU11334_at	GSVIVT00012833001	(E,E)-alpha-farnesene synthase	EAFS	vv10902Monoterpenoid_biosynthesis.xml
16	VVTU12234_s_at	GSVIVT00026883001	glycerol-3-phosphate acyltransferase 8	2.3.1.15	vv10561Glycerolipid_metabolism.xml vv10564Glycerophospholipid_metabolism.xml
16	VVTU12999_at	GSVIVT00000513001	BDG1 (BODYGUARD1) hydrolase		Unknown
16	VVTU14627_at	GSVIVT00014754001	myb domain protein 73	MYB73_1	vv60044MYB.xml
16	VVTU147_at	GSVIVT00036452001	Acyl-CoA synthetase	6.2.1.3	vv10071Fatty_acid_metabolism.xml vv50104Group_Translocators.xml_4.C.1
16	VVTU15134_at	GSVIVT00033171001	Unknown protein		Unknown
16	VVTU15235_at	GSVIVT00037891001	ACT domain-containing protein (ACR6)		Unknown
16	VVTU15845_at	GSVIVT00001851001	UDP-glucose: anthocyanidin 5,3-O-glucosyltransferase	RHGT1	vv10942Anthocyanin_biosynthesis.xml
16	VVTU16515_s_at	GSVIVT00023801001	heat shock transcription factor A6B	HSFA6B_4	vv60037HSF.xml
16	VVTU1659_at	GSVIVT00030338001	CONSTANS-LIKE 16	COL16_1	vv34710Circadian_rhythm.xml vv30009Flower_development.xml vv60014C2C2-CO.xml
16	VVTU16750_at	GSVIVT00028332001	inositol transporter 2	INT2	vv50121Porters_cat_1_to_6.xml
16	VVTU16788_s_at	GSVIVT00024453001	APETALA2 (AP2) floral homeotic protein	APETALA2 TOE2_2	vv30008Ethylene_signaling.xml vv30009Flower_development.xml vv60003AP2_EREBP.xml
16	VVTU20316_at	EC995557	Unknown		Unknown
16	VVTU20957_at	GSVIVT00014017001	vegetative storage protein win4.5		storage
16	VVTU21051_at	GSVIVT00027626001	beta-mannosidase 4	3.2.1.25	vv10511N-Glycan_degradation.xml
16	VVTU22371_at	GSVIVT00036377001	beta-ketoacyl-CoA synthase	2.3.1.41	vv10061Fatty_acid_biosynthesis.xml
16	VVTU22667_at	GSVIVT00022087001	Unknown		Unknown
16	VVTU2341_at	GSVIVT00022347001	Beta-mannosidase	3.2.1.25	vv10511N-Glycan_degradation.xml
16	VVTU24825_at	GSVIVT00027970001	galactosyl transferase GMA12/MNN10	K05531	vv11030Glycan_structures-biosynthesis1.xml
16	VVTU25747_at	GSVIVT00014792001	carboxylesterase CXE	3.1.1.1	esterase
16	VVTU28312_at	GSVIVT00030127001	Unknown		Unknown
16	VVTU2930_at	GSVIVT00033961001	Ripening regulated protein DDTFR8		fruit
16	VVTU3104_at	GSVIVT00009608001	heat shock protein MTSHP		Stress
16	VVTU33315_s_at	GSVIVT00037681001	short-chain dehydrogenase/reductase (SDR)		Unclear
16	VVTU3420_at	GSVIVT00032192001	heat shock transcription factor A6B	HSFA6B_2	vv60037HSF.xml
16	VVTU35216_x_at	TC100277	Unknown		Unknown
16	VVTU36_at	EC938296	Unknown		Unknown
16	VVTU3641_at	GSVIVT00026377001	protease inhibitor/seed storage/lipid transfer protein (LTP)		storage
16	VVTU37267_at	GSVIVT00035802001	RKF1 (RECEPTOR-LIKE KINASE IN FLOWERS 1)		kinase
16	VVTU37878_at	TC85835	Unknown		Unknown
16	VVTU4985_at	GSVIVT00016782001	hydrolase, alpha/beta fold		Unknown
16	VVTU641_at	GSVIVT00024343001	Unknown protein		Unknown
16	VVTU6521_at	TC86819	Unknown		Unknown
16	VVTU7013_at	GSVIVT00034270001	lipase GDSL		Unclear
16	VVTU7298_at	GSVIVT00036557001	CARBOXYESTERASE 12; CXE12	3.1.1.1	esterase
16	VVTU7721_at	GSVIVT00027692001	PPI1 (PROTON PUMP INTERACTOR 1)		regulation of proton transport
16	VVTU8264_at	GSVIVT00023306001	P-coumaroyl shikimate 3'-hydroxylase isoform 1	K09754	vv10940Phenylpropanoid_biosynthesis.xml
16	VVTU8728_s_at	GSVIVT00027477001	Avr9/Cf-9 rapidly elicited protein 20		Stress
16	VVTU9889_s_at	GSVIVT00015995001	receptor lectin kinase		kinase
16	VVTU9901_s_at	TC103458	Unknown		Unknown
17	VVTU10275_at	GSVIVT00028146001	AMP-dependent synthetase and ligase	6.2.1.x	Unclear
17	VVTU11643_at	GSVIVT00022191001	ABC transporter G member 7	ABCG7	vv52010ABC_transporters.xml
17	VVTU12144_at	GSVIVT00013545001	wax synthase	2.3.1.75	vv11000single_reactions.xml
17	VVTU12603_at	GSVIVT00038213001	Unknown		Unknown
17	VVTU12821_s_at	GSVIVT00008520001	PAS2 (PASTICCINO 2)	K10703	vv11040Biosynthesis_of_unsaturated_fatty_acids.xml
17	VVTU12903_at	GSVIVT00019022001	1-aminocyclopropane-1-carboxylate oxidase	1.14.17.4	vv10640Propanoate_metabolism.xml vv30008Ethylene_signaling.xml
17	VVTU12986_at	GSVIVT00012585001	formin protein AHF1	FH1	vv44810Regulation_of_actin_cytoskeleton.xml
17	VVTU1310_at	GSVIVT00016814001	ABC transporter G member 22	ABCG22	vv52010ABC_transporters.xml
17	VVTU13614_at	GSVIVT00026115001	Xyloglucan endotransglycosylase/hydrolase 16	2.4.1.207	vv40006cell_wall.xml
17	VVTU14239_at	GSVIVT00038212001	3-ketoacyl-CoA synthase		Unclear
17	VVTU1485_at	GSVIVT00001920001	glutathione peroxidase	1.11.1.9	vv10480Glutathione_metabolism.xml
17	VVTU14947_at	GSVIVT00025006001	GNS1/SUR4 membrane protein		fatty acid elongation
17	VVTU15182_at	GSVIVT00027288001	aspartyl protease	3.4.23.40	peptidase
17	VVTU15434_at	GSVIVT00025647001	glycerol-3-phosphate dehydrogenase	1.1.1.8	vv10564Glycerophospholipid_metabolism.xml
17	VVTU15902_at	GSVIVT00001859001	UDP-glucose: anthocyanidin 5,3-O-glucosyltransferase	RHGT1	vv10942Anthocyanin_biosynthesis.xml
17	VVTU16929_at	GSVIVT00026202001	Unknown		Unknown
17	VVTU17592_at	GSVIVT00016349001	Unknown protein		Unknown
17	VVTU1782_at	GSVIVT00018193001	monoglyceride lipase	3.1.1.23	vv10561Glycerolipid_metabolism.xml
17	VVTU18019_s_at	GSVIVT00015265001	pollen Ole e 1 allergen and extensin		allergen
17	VVTU19060_s_at	GSVIVT00014538001	beta-galactosidase BG1 [Vitis vinifera]	3.2.1.23	vv10052Galactose_metabolism.xml vv10511N-Glycan_degradation.xml vv10600Sphingolipid_metabolism.xml
17	VVTU19092_at	GSVIVT00018735001	Phosphoenolpyruvate carboxylase.	4.1.1.31	vv10620Pyruvate_metabolism.xml vv10710Carbon_fixation.xml vv10720Reductive_carboxylate_cycle.xml vv34020Calcium_signaling_pathway.xml
17	VVTU19121_s_at	GSVIVT00011714001	protease inhibitor/seed storage/lipid transfer protein (LTP)		storage
17	VVTU21866_x_at	GSVIVT00018355001	heat shock protein 17.4 kDa class I		heat shock
17	VVTU21905_at	GSVIVT00020305001	alcohol oxidase	1.1.3.13	vv10680Methane_metabolism.xml
17	VVTU23045_at	GSVIVT00014759001	Ternary complex factor MIP1		Unknown
17	VVTU2373_at	GSVIVT00034024001	Small heat stress protein class CIII		Stress
17	VVTU2394_s_at	GSVIVT00032309001	beta-ketoacyl-CoA synthase	2.3.1.41	vv10061Fatty_acid_biosynthesis.xml
17	VVTU2606_at	GSVIVT00025834001	epoxide hydrolase 2	3.3.2.10	defense
17	VVTU27762_at	GSVIVT00033612001	protein kinase		kinase
17	VVTU27983_at	GSVIVT00023169001	Mlo3	K08472	pathogen defense
17	VVTU2899_at	GSVIVT00015266001	glucan 1,3-beta-glucosidase precursor	3.2.1.58	vv10500Starch_and_sucrose_metabolism.xml
17	VVTU2994_at	GSVIVT00015727001	ATPase PGP2 (P-GLYCOPROTEIN 2)	PGP2	vv52010ABC_transporters.xml
17	VVTU3085_at	GSVIVT00018052001	SEC14 cytosolic factor	SEC14	vv50122Porters_cat_7_to_17.xml
17	VVTU3339_at	GSVIVT00020798001	GASA like	GASAL	vv30010Gibberellin_signaling.xml
17	VVTU35803_at	GSVIVT00021418001	Glutathione S-transferase 8 GSTU8	2.5.1.18	vv10480Glutathione_metabolism.xml
17	VVTU35948_s_at	GSVIVT00011817001	Nucleobase-ascorbate transporter 11 (NAT11)	NAT11	vv50124Porters_cat_30_to_64.xml
17	VVTU36008_at	GSVIVT00005700001	ankyrin protein kinase		Cellular Processes and Signaling
17	VVTU36038_x_at	GSVIVT00000202001	CYP72A1	SLS	vv10902Monoterpenoid_biosynthesis.xml
17	VVTU37844_at	GSVIVT00020108001	Armadillo repeat-containing protein		Unknown
17	VVTU38185_x_at	GSVIVT00008606001	wax synthase	2.3.1.75	vv11000single_reactions.xml
17	VVTU38194_s_at	GSVIVT00019826001	TUBBY LIKE PROTEIN 3 TLP3	TLP3_1	vv60063TUB.xml
17	VVTU4248_at	GSVIVT00006236001	xyloglucan endotransglucosylase/hydrolase precursor	2.4.1.207	vv40006cell_wall.xml
17	VVTU430_at	GSVIVT00025239001	WRINKLED1 (AP2/ERBP)	WRINKLED1_1	vv30008Ethylene_signaling.xml vv60003AP2_EREBP.xml
17	VVTU4426_at	GSVIVT00024190001	DNA-directed RNA polymerase III subunit C19	K03020	vv23020RNA_polymerase.xml
17	VVTU4761_at	GSVIVT00015887001	lipase GDSL		Unclear
17	VVTU477_at	TC90874	Unknown		Unknown
17	VVTU5092_at	GSVIVT00017643001	aspartyl protease	3.4.23.x	peptidase
17	VVTU517_at	GSVIVT00025818001	ankyrin repeat	K10380	vv50108Accessory_Factors_Involved_in_Transport.xm_8.A.8
17	VVTU563_at	GSVIVT00020652001	chalcone isomerase	5.5.1.6	vv10941Flavonoid_biosynthesis.xml
17	VVTU6829_at	GSVIVT00014533001	beta-galactosidase BG1 [Vitis vinifera]	3.2.1.23	vv10052Galactose_metabolism.xml vv10511N-Glycan_degradation.xml vv10600Sphingolipid_metabolism.xml
17	VVTU7548_x_at	GSVIVT00030529001	Bet v I allergen		Pathogenesis
17	VVTU8236_s_at	GSVIVT00021415001	Glutathione S-transferase 8 GSTU8	2.5.1.18	vv10480Glutathione_metabolism.xml
17	VVTU8268_at	GSVIVT00001080001	glucose-methanol-choline (GMC) oxidoreductase	1.1.99.1	vv10260Glycine_serine_and_threonine_metabolism.xml
17	VVTU861_s_at	GSVIVT00022146001	Aquaporin GAMMA-TIP3/TIP1;3	TIP1_3	vv50101Channels_and_pores.xml_1.A.8
17	VVTU9084_at	GSVIVT00032336001	ATP binding protein		Unknown
17	VVTU9091_at	GSVIVT00011719001	balbiani ring 1		Unclear
17	VVTU9265_at	GSVIVT00001190001	alcohol oxidase	1.1.3.13	vv10680Methane_metabolism.xml
17	VVTU9456_at	GSVIVT00037379001	sialyltransferase	2.4.99.10	vv10602Glycosphingolipid_biosynthesis.xml
17	VVTU9538_at	GSVIVT00025938001	Endo-1,4-beta-glucanase	3.2.1.4	vv40006cell_wall.xml
17	VVTU9569_x_at	GSVIVT00027389001	Albumin, 2S		storage
17	VVTU9666_at	GSVIVT00023100001	Unknown protein		Unknown
17	VVTU979_s_at	GSVIVT00021301001	heat shock cognate 70 kDa protein 1	K03283	vv50101Channels_and_pores.xml_1.A.33
18	VVTU10119_at	GSVIVT00032708001	Unknown		Unknown
18	VVTU10176_at	GSVIVT00016801001	DnaJ homolog, subfamily C, member 13	K09533	vv50132Primary_Active_Transporter_cat_A5_to_A8.xml
18	VVTU10718_at	GSVIVT00035384001	ribosomal protein L23	K02892	vv23010Ribosome.xml
18	VVTU10760_at	GSVIVT00027937001	purine permease 11 PUP11	PUP11	vv50122Porters_cat_7_to_17.xml
18	VVTU1108_at	GSVIVT00033153001	ubiquitin-conjugating enzyme E2 O	K10581	vv24120Ubiquitin_mediated_proteolysis.xml
18	VVTU11268_at	EC968617	Unknown		Unknown
18	VVTU11329_at	GSVIVT00030027001	SP1L1 (SPIRAL1-LIKE1)		pathogen
18	VVTU11468_at	GSVIVT00032374001	Tassel serine threonine kinase 1		kinase
18	VVTU11497_at	GSVIVT00023130001	inositol-1,4,5-trisphosphate 5-phosphatase CVP2, type I	3.1.3.56	vv10562Inositol_phosphate_metabolism.xml vv34070Phosphatidylinositol_signaling_system.xml
18	VVTU11570_at	GSVIVT00026069001	fringe-related protein	K05948	Unclear
18	VVTU11579_at	EC928988	Unknown		Unknown
18	VVTU11765_at	GSVIVT00004049001	stilbene synthase [Vitis pseudoreticulata]	2.3.1.95	vv10940Phenylpropanoid_biosynthesis.xml
18	VVTU11849_s_at	GSVIVT00034834001	Alcohol dehydrogenase 6	1.1.1.1	vv10010glycolysis.xml vv10071Fatty_acid_metabolism.xml vv10350Tyrosine_metabolism.xml
18	VVTU12102_at	GSVIVT00002491001	6-phosphogluconate dehydrogenase	1.1.1.44	vv10030pentose_phosphate.xml
18	VVTU12185_at	GSVIVT00025250001	phosphatidylinositol glycan synthesis class F	K05287	vv10563Glycosylphosphatidylinositol(GPI)-anchor_biosynthesis.xml
18	VVTU12359_at	TC83801	Unknown		Unknown
18	VVTU12417_s_at	GSVIVT00022223001	glucan endo-1,3-beta-glucosidase, acidic isoform precursor	3.2.1.39	vv10500Starch_and_sucrose_metabolism.xml
18	VVTU12663_at	GSVIVT00012408001	Endonuclease	3.1.30.x	DNA repair
18	VVTU12754_at	GSVIVT00037926001	GEM-like protein 5		development
18	VVTU12846_at	GSVIVT00019433001	RNase L inhibitor protein		Signal
18	VVTU13085_at	GSVIVT00033125001	Beta-1,3-glucanase	3.2.1.6	glucan hydrolysis
[truncated: 361 more rows]

## Sheet: 1
						Log2 Fold change
Cluster #	chipID	Genoscope ID (or DFCI)	Function (vitisnet)	Enzyme ID *	Pathway (Vitisnet)	stage33	stage34	stage35	stage36	stage37	stage38	Sequence
1	VVTU5027_at	GSVIVT00008901001	shikimate dehydrogenase	1.1.1.25	vv10400Phenylalanine_tyrosine_and_tryptophan_biosynthesis.xml	-0.693953	-1.13649	-0.257409	0.732313	0.745039	0.395019	AGGCCATGACTCTTGCGGAATTAGAAAATTTCCATCCAGAAGATGGGATGATTCTTGCAAATACCACATCTGTTGGAATGAAACCCAATATTGATAACACACCCTTATCTAAGAAAGCTTTGAGCCGCTACTCTTTGGTTTTTGATGCCATTTACACACCAAAGTTGACCAGGCTCCTGAGAGAAGCACAAGAGTCCGGAGCCATTATTGTTTATGGGACAGAGATGTTCATCAATCAAGCATTTGTACAGTTTGAAAGATTCACTGGTTTGCCCGCACCAAAAGAACTGATCAGGGAAGTTTTGGTGAGGAATACATAAGAACTTGTTGGGTTAGTTTCTCATTGCAGCTGGCACTATGGTCATCCATTACAGCTAACTCATTTCAATTTCTGATTCT…
1	VVTU18287_s_at	GSVIVT00024531001	hydroxymethylbutenyl 4-diphosphate synthase	1.17.4.3	vv10100Biosynthesis_of_steroids.xml	-0.828461	-1.63598	-0.458109	0.868473	0.506419	0.271569	TCTGGTCCTCCAAGCTTCCAAAACTGCTTCAGGTGAGGGCAAACAGGGGAAATGGCGACTGGATCTGTTCCGACCTCGTTTTCAGGCTTGAGGAGAATGGATTGCAACTTAGGGTCTTCAAAGAGTGTGGATTTTGTAAGAGTTTCTGATATGCAGAGGATTACGTATGGAAGAAGGAAGGTGTCGGTGATAANGAATTCAAACCCCAGTTCAAACATCGCAGAACTTCAAGCTTCATCTGAAAGGAGCCCTCTGTTAGTTCCCAAGCAAAAGTATTGTGAGTCCATTCACAAAACTGTGAAGAGGAAAACATGCACTGTGATGGTTGGGAATG
1	VVTU15519_at	GSVIVT00011477001	phosphofructokinase	2.7.1.90	vv10051Fructose_and_mannose_metabolism.xml	-0.733727	-1.01992	-0.491114	0.530051	0.223497	0.132116	CTCTGCCCTGGTCTTAATGATGTTATCAGACAGATTGTTATTACACTCGAAATATATGGTGTAAAAAACATTGTGGGAATTCCTTTTGGCTATCGTGGATTTTCTGAAGAAATAGCTGAAATGCCTCTGTCCAGGAAAGTGGTTCAAAATATTCATCTTTCTGGCGGAAGTTTGCTAGGAGTTTCACGTGGGGGACCCAGTGTTGCTCAAATTGTTGATAGTATGGAGAAAAGAGGAATCAACATGCTTTTTGTGTTGGGTGGAAATGGTACTCATGCTGGTGCCAATGCAATACACAATGAGTGCCGTAAACGGCGTATGAAGGTGGCAATAGTTGGTGTTCCAAAAACCATAGACAACGATATTCTACATATGGATAAAACTTTTGGTTTTGATACT…
1	VVTU34607_at	GSVIVT00032768001	Calcineurin phosphoesterase		unclassified	-0.818507	-1.02212	-0.0498538	0.329606	0.498843	0.591699	CTCTCTTTGGCCCACATTAATTCAGGCTGAATTATAGAAACAAAAATGCTAGTGACTTCTGGAGGACAGTTGCCATCATTCCATTTCCTAATTATATTGTTTATTATTGTAACAACTGTTCGAAGTGGGTCTGCAAGGATTACCAGTACTTTTACTCGTTCTGAATGGCCATCCACTGATATCCCTCTGGATAATGAAGCTTTTGCAATTCCAAAGGGTCACAATGCTCCACAGCAAGTGCATATCACCCAAGGTGACTATGACGGAAAGGCTGTCATAATTACGTGGGTTACAACTGATGAACCAGGGTCAAGTAAAGTGCTATACGGCACATTGGAGAAGAAATATGATTTTAGTGCCGAGGGCAATGTGACAAACTACACATTTTCCAATTATTCA…
1	VVTU39820_s_at	GSVIVT00037967001	Chalcone synthase	2.3.1.74	vv10941Flavonoid_biosynthesis.xml	-0.183277	-1.48635	-0.0854518	0.672679	0.658938	0.374967	AAGGAGCAATCGACGGACACTTGCGTGAAGTGGGCCTCGCCTTTCATTTACTGAAAGACGTCCCAGGGTTGATTTCCAAGAACATAGAAAAGAGCTTGGTGGAAGCCTTCACTCCGATAGGCATCAGCGACTGGAACTCCTTGTTCTGGATCGCTCACCCCGGCGGCCCAGCAATTTTAGACCAGGTTGAGTTAAGGCTGGGTCTGAAGGAAGAGAAACTGAGAGCAACTCGGCACGTTTTGAGCGAGTATGGGAACATGTCGAGTGCATGCGTGTTGTTTATCCTCGACGAAATGAGGAAAAAGTCAATTGAAGAAGGGAAAGCCAGCCCAGGTGAAGGGTTGGAATGGGGGGTACTGTTTGGATTCGGACCAGGTCTCCCGGTTGAGACTGTTGTCT…
1	VVTU30598_at	GSVIVT00024770001	Amino acid permease	AAPREL	vv50123Porters_cat_18_to_29.xml	-0.191398	-1.00203	-0.291049	-0.218347	0.975527	0.40982	GGGATGTTACTTGAATTCGCCTCATTCCTTTGGTTGAGGAGGAGGTGGCCGGCGGTGAACAGGCCATACAAGGTGCCAATGGGGCTGCCTGGATTGGTGATCATGTGCTTGGTTCCTTCTGGGTTTTTGGTCTTTGTGATGGCAATTGCTACCAAAACTGTCTGTATGGTTAGTGGTCTGCTCACGCTTGTTGGGATTTTTTGGTACTTTTTGATGAATTTTTGCAAGTCAAGGATGTGGCTTGGGTTCGATACTGTTAGGGAAAGAGTGGAAGATGGGGATGTAGAGTAGATTATTGATCAAAGCCATGTGGGTACTTTCGGCCCTTTTAGGGTGGATTGTCTCCA
1	VVTU17827_s_at	GSVIVT00031656001	Adenosylhomocysteinase (S-adenosyl-L-homocysteine hydrolase)	3.3.1.1	vv10271Methionine_metabolism.xml vv10450Selenoamino_acid_metabolism.xml	-0.258832	-1.15784	-0.0321855	0.320866	0.469823	-0.233827	GTCTTCGCCTGGAAGGGCGAGACCCTACAGGAGTACTGGTGGTGCACGGAGCGGGCCCTCGACTGGGGTCCCGGTGGCGGCCCCGATCTCATCGTGGACGACGGCGGCGACGCTACCTTGTTGATCCACGAGGGGGTCAAGGCTGAGGAGGAGTACGCCAAGAGCGGCAAGTTACCGGACCCCTCCTCCACCGACAATGCTGAGTTTCAAATCGTTTTGACCATTATTAGGGACGGATTGAAGACAGATCCGAAGAGATATCACAA
1	VVTU1723_at	GSVIVT00018841001	transparent testa 12 protein	TT12	vv50125Porters_cat_66_to_94.xml	-0.436801	-1.11183	-0.101892	0.645757	0.908782	-0.0718588	ATGTGTTCTTGGCTTCAAAACCAGTTTAGGAGTTGCAGGGATTTGGTGGGGTATGATAATTGGGGTTCTTTTACAAACGGTCACTTTGATTATCCTAACTGCAAGAACAGACTGGAATGCAGAGGTTTCGAAAGCNGCCGAGCGCCTGANAAACTCAGCAAATGTAGAGAANTTAAACTTATTGGAAGATGTATGAGAAGAATTCCACCNTTCACNCATTATNCTGCAAGCAAAATGATCTCCAATAGGCTTTTAAATTTTATTTTNNATTTTATTTTTTTNCCTCTGCCTNTTGAGTGAAGAATGTAAGGAGTAAAGCTAATTCTGAAGATCCATATATGATTTCTTCAAGTTTTGGTCATTTCCTNCTGCTGATGCACCTGTCTATGAGAGCTAATC…
1	VVTU36277_at	GSVIVT00034517001	ABC transporter g family pleiotropic drug resistance 12 PDR12	ABCGPDR12	vv52010ABC_transporters.xml	-0.570929	-1.50735	-0.235531	0.339844	0.789304	0.305539	AACTCATTCATGGTGCTTGTGTGCCTTTGTTCTTGTCATTTAACCACATGTTTTACATGGCTGACTAATTTTAAACTTAACATGCAGAGAGGAGAGAGGAAATTGGGAGAAGCATCTCATCCACATCCTCATCTGTGAGGGCAGAAGCCATTGCTGAGGCTAGACGTAACACCAAAAGAGGAATGGTTCTTCCATTCCAACCACTTTCTATCACCTTTGATGATATTAGATACTCAGTTGACATGCCAGAGGTAACTCCATATTAATACAAATAATGTACATGCTTTAGCAGCACTAATAAACCGAAAATGAGAACTAAGTTGTTTGAATTGAATTTGTAGGAAATGAAAAGTCAGGGTGTCCTTGAAGACAG
1	VVTU12342_s_at	GSVIVT00002749001	ATP-citrate synthase	4.1.3.6	vv10020CitrateCycle.xml	-0.948234	-1.24958	-0.140425	0.642563	0.762672	0.433365	AAACTCTCCTATTTTTCTGTATCCGTCTGAACCTACATTTTGGTTCCTCTGCAAATACACTCGTTCTCTTTGGGAAGG
1	VVTU7816_at	GSVIVT00034296001	protein kinase		kinase	-0.384591	-1.01121	-0.425921	0.186323	0.356358	0.519552	ATAATGTTACTGTGGGTGCCCTTTATTATATACCGTTGAATTCAGTTCCTGGTGAGCCTTATCCTTTGGAGAATGCCGTTCCTCCTGCTCCTGTCCCTGCAACATCCAATAGTAACTTTTCAGTAGTTCAGGCGAATCATAAGGATCATGTTCCATATGGATGGATCATAGGGGGTTTGGGAGTTGGTCTTGCTCTGATAGCTGTACTTCTAGTTATATGTGTTTGTTTGAAATCATCANGCTGTTTTGCTAAAGGCCGAGGAAGTCTTGCAAAAGATTCTGATGGGAAGAATCCCCATAAGTTTCAGATTCTTCGGACAAGAAGTTACTGTTGTGGTTCANGAAGGTATAGCTGCTGCAAATCTGCAGATGTGAAGCAAACTAATGGACAATCTAGCA…
1	VVTU10748_at	GSVIVT00011813001	receptor protein kinase PERK1		kinase	-1.36589	-1.79637	-1.2527	0.515268	0.782937	0.296452	AGCGATGATCAGAACTCCCCAAGAGGGGTATTGGAGATCCCAGTGTTGGGTGGGGACTCTGATCACAGTACCTGCAGCAGTTGTTGCTCTTCTTCCAACGACAAATCGACAGTTCATCAAGAGCTGGTACGCGAGACCCATCGATCACACTGGAAGAGTTTGTTTGGTGCTCTGAAGAAGAAGTCAGTCAGAAGATTCTCTACGATCCCGTCGCTGGCTGGTCACGAACTCTCAAGGATAAGTTTACGAAGGAAATTGGCTCGAATTCGCAGTGCTGAAGATCCAATTTCTGTTGAAGGTATGCCGGTGCCAAAGCCATCATGGCGGAGCTTCGATTACGCCGAGCTCGCCGCTGCTACTGATAATTTT
1	VVTU37519_s_at	GSVIVT00003764001	AP2-associated kinase	K08853	kinase	-0.378734	-1.00136	0.147437	0.381128	0.461225	-0.291061	CAAGCTGGGCTTGAAGGTCGTTCTATTGATGTTGGCAATGTAAAGGTTTATGTTCGGAATGCCATTGCTGAGGGAGGGTTCTCTTGTGTTTACTTAGCTCGAGATGCGATAAATTCTTCAAAGCAGTATGCTTTGAAGCACATTATATGTAATGATGAAGAATCGTTGGATTTGGTGAAGAAGGAGATCTTAGTAATGAAAGTTCTTAGAGGGCATCCTAACGTTGTCACGCTTCATGCCCATACGATCTTAGATATGGGGCGGACAAAAGAAGCACTCCTTGTGATGGAATTTTGTGAGAAGTCTTTGGTTAATGTGCTGGAGAGCAGAGGAGCCGGATATTTTGAGGAGAAACAGGTTCTTTCAATTTTTAGGGATGTCTGCAATGCGGTTTTTGCC…
1	VVTU15437_at	GSVIVT00022867001	Protein kinase CDG1		kinase	-0.0945199	-1.99575	-0.740004	0.294324	0.717781	0.688046	CAGATAGCCGCTATTGCAGCTGTGTGTGTGCAACATGAAGCAGATTACCGGCCCCTAATGACAGATGTTGTGCAGTCACTAATCCCTCTGGTTAAGAATCACTCTTCTGTTAGTTCCTCTTGTTCCTCCAGATTTCAGATGCTGAGCCCAAGGTATTAGGAGCTTCATGGAAGATGCAAAATCGATCTGTTCAAAATCCAAGCAACCCTTTCCAGGTTCATCCCACAGAGACTCACTGAAAATATTCAGCAATTTGTTATTAAAAAAAAAGAAAAAGATTCTATGGATTCTTTCAGACCCCATTCAATATTTTCATGTCTTTCAGCAGGGTTTATGTGATTGAGAGTCTTAGACAAGAGTCATAGTTGGCCAGCCTGATTTTTCAGCATCTTAAAAGTC…
1	VVTU15501_at	GSVIVT00025562001	Curculin (mannose-binding) lectin		Unknown	0.155853	-1.02865	-0.141067	0.401052	0.400975	0.115313	GTTGGCCACTCAATTGCGTGTGCATCATATCCATATTCTGAACCTTATTACACGGGAGTCATTCCTGCTTATGGACCTCAGGGTTTGGTACAATCTC
1	VVTU22910_s_at	GSVIVT00005432001	Shikimate kinase	2.7.1.71	vv10400Phenylalanine_tyrosine_and_tryptophan_biosynthesis.xml	-0.379244	-1.51405	-0.158802	0.695629	0.5309	0.454165	GGAGTCTCTGTCTTCTTGGATGTACCTTTGGACACATTGGCAAGGAGAATTGCTGATGTAGGAACTGATTCTCGCCCTCTTCTGCATTTTGAATCAGGCGATGCTTACACAAAGGCTTTTGTTGGACTATTTACCCTTTCAAAAAAGAGAACTGAGGCCTATGCCAATGCTGATGCTACAGTCTCCCTTCAGCATATTGCTGCGAGGTTGGGTCTTGAAGACATATCTGATATCACGCCTGCTGCTATAGCAATGGAGGTACTGGTACAAATCGAGAACTATCTACAAGGGAAAAATGGCATCGGAATGTTCCCTTAGCATGGTTTAGAGTATCTTGGTTCTCCTGTCTCTGGTGACTGTGTGCCTTTTTTTCTATTTTTTTTCCTCTTTATAATCATT…
1	VVTU16857_at	GSVIVT00033047001	tetratricopeptide repeat (TPR)-containing		Unknown	-0.13753	-1.05902	-0.0750808	0.412023	0.482807	-0.175454	TAATCCGCGATCTTTTCTTTTTCCTTTTGATTTTTATCAGAGGTAAGCTCTCTTGATCGATCTAGATCTTGGTCGTTTCTCTTTGATCTACAATTCACGGCGGGATACCATGAACTCCAATTACGGAAAAACCACTAACTCCCAAAGAGGAGGAGGATCCGTTCCCCTCAACAACTACCAGTTCGATTTCGGACTCGGATCCAGCCGTTCCCGCCCTCTTAACGACCAGAAGCAGCAGTCTTCTCATTCTTCTTCATTTTCTGCGCCGCAATCCCACACCTGGCAACCCAACAAGCCCTCATGGACTCACCAGCCCGCACCGACTCAGACGACTCGCTCCGGCCCGTCGAATGGGCCAGCTTCTATGGTGGGCGATATCTTTGGGAAGAGTTGGGCTCC…
1	VVTU25112_at	GSVIVT00006252001	Unknown protein		Unknown	-0.301693	-1.17993	-0.67578	0.30737	0.14015	0.5596	AACGCTGTGACCTGGTAGTTTCCTGGGTCAATCAAGCAACGACCATACAGGCATTTCCAATCAAATAATCAATATATAGGAAGCAGCGTCACCGCCTTTGCTTTTGTTCTTCAGAAGGTGATGGGGCGGAGTGCATCGGGCCTTGCTCTTTGGCTATTGCTTTTAGCGTTCGTGGGGGCGGTGATGGCCCAGGCAGACCGCGTCAATAAGTCATCTTCGGGAGGGCTGTTCTGGTCGACGGCAAAAGAGGAGGGGGATCTGATGAGGAAGTCAGAAGCCCAGGAATCCACCGTGGGTGTCAACGACAACGCCGACCTTGACGGAGGATTTTCTTCACTCGATGGAATGTTGCAGTGGGCCATAGGTCATTCTGATCCAACAAAATTAAAGGAAACGGCA…
1	VVTU344_at	GSVIVT00033610001	glycosyl transferase family 8 protein		glycosyl transferase	-2.40498	-2.68226	-1.22388	0.681251	0.547164	0.909512	AATTTGGGAGCTACTGCCTATGGCGTCAAGAACATAGGGAAGATATGAAGGATATGATGGTCAAGAAGTTGAAGGACCGGCTTTTTGTGGCTCGAGCATACTATCCTAGCGTTGCAAAACTTCCAGCACATGACAAATTGTCACGTGAATTAAAGCAGAACATTCAAGAACTGGAACGGGTTCTCAGTGAGGCTTCTACAGATGCTGAACTCCCTCCTCACAAGGATACTGATAATTACATCTATCTGCTTGCTGAGTAGAAATATCTCATTCATGTGAGCATGCTTCTAAAAAGTACAATTTTTGGTTCATCATTTTTCTTTCTACATATTTATTAGGGAAAAAAGAAAGAGAAGAACTTCCTATATATTTCATGCCTTCTCTGGTTTTATTGAAACA…
1	VVTU17330_at	GSVIVT00015018001	glycosyl hydrolase family 10 protein		glycosyl hydrolase	-0.485447	-1.34637	-0.967287	0.338772	0.147033	0.761481	GGCCAATTGTTTGTTCTGCTCTAGATAAATTGGGTGTTCTTGGCCTTCCAATCTGGTTCACAGAGCTTGATGTGTCTTCCATTAATGAATGTATCAGAGCAGATGATTTGGAAGTCATGCTTCGGGAAGCTTTTGCCCATCCTGCAGTAGATGGTATTATGCTCTGGGGCTTCTGGGAGTTGTTTATGAGCCGAAACAATGCACATTTAGTGAATGCAGAGGGCGAAATCAATGAAACTGGTTGGAGGTACCTCGCTCTTAGAAAAGAGTGGCTGTCCCATGCTCATGGGCACATCGACGAGCAGGGAGAATTCATGTTTAGGGGCTTCCATGGATCATATGTCGTGGAAATCGGTACTGGCTCAAAGAAAATTTCCAAGACATTTGTCGTTGACAATG…
1	VVTU7438_at	GSVIVT00025341001	Beta 1-3 glucanase	3.2.1.6	glucan hydrolysis	-1.47831	-1.43671	-0.558111	0.556631	0.75446	0.365782	AAAGGCGCCTTCAAGCCTGAAGTCACGTCCTTTCTCAACCCCATCATCAGCTTCCTGGTCAAAAACCGTGCCCCACTGCTTGTTAACCTGTACCCTTACTTCAGTTACATTGGTAACACCCGGGACATTCGCCTAGATTATGCTCTTTTCAAGGCTCCTGGAGTTGTGGTGCAAGATGGACAGCTTGGTTACAGAAATCTTTTTGATGCCATATTGGATGCTGTTTACTCGGCACTTGAGAGGGTTGGTGGCGGTTCTTTGCAGGTTGTTATTTCAGAGAGTGGTTGGCCATCAGCCGGTGGGACGGCAACCACAGTTGGTAATGCAAAGACTTACAACTCCAATTTGATTCAGCATGTCAAGGGTGGGACTCCAAAGAAGCCTGGAGGGCCTATCGAG…
1	VVTU25079_at	GSVIVT00016404001	Polygalacturonase GH28	3.2.1.15	vv40006cell_wall.xml	-0.363721	-1.87182	-0.0493659	0.577992	0.826551	-0.0890913	TTTTAACTGACTTACTCCATACCCTTGATCTCCACTCTCTATTGATCAGCTATAGAAGGAGAATGGTCGAAACGGCGTCGTTTGGGAGGTTCCACTTCAACCACCACCGCCCCGACCTGAAGCGATGGATTCCGGCTTTCTTGTCGTCGCACCGAACCCTTTTCACGATTCTCTGGATCGCTGCATTCGCGTCAGTGTTCGTATGGCAGCGCAACATTGTCGAAGGGTTATTGACTTTCAGGAGGGCTCCGGCGAGGCCGTTGCCGAGGCTGAGGCCGGCGGTGTACAATTTGACT
1	VVTU37172_x_at	GSVIVT00031395001	xyloglucan endotransglucosylase/hydrolase 23	2.4.1.207	vv40006cell_wall.xml	-0.77505	-1.07781	-1.17223	1.21637	-0.194642	0.109534	AGACGGGCGTGCTAAGATACTCAACAATGGAGAGCTTCTCACTCTTTCCCTTGACAAGACCTCTGGATCTGGTTTCCAGTCCAAGAACGAGTATCTGTTTGGCAAGATTGATATGCAGCTCAAACTTGTTCCTGGAAACTCTGCTGGCACTGTCACTGCCTATTATTTATCTTCACAAGGGCCAACCCATGATGAAATCGACTTCGAATTCCTGGGCAATCTCAGTGGTGATCCATACATTCTTCACACTAATGTGTTCAGCCAAGGCAAGGGAAACAGAGAACAGCAGTTCTACCTTTGGTTTGACCCAACTGCTGATTTCCATACCTATTCCATACTTTGGAATCCCCAGCGGATTATCTTCTCTGTGGATGGCACCCCCATCAGGGAGTTCAAGAA…
1	VVTU17924_s_at	GSVIVT00014584001	Dihydroflavonol 4-reductase	1.1.1.219	vv10941Flavonoid_biosynthesis.xml	-0.91536	-1.25257	0.171489	0.414471	0.743205	0.53661	GAAGCATTTGCTGGACTTGCCCAAAGCGGAGACGCATCTGACTCTCTGGAAGGCAGATCTTGCTGATGAAGGAAGTTTCGATGAAGCTATTAAAGGCTGCACCGGCGTCTTCCATGTTGCCA
1	VVTU14325_at	GSVIVT00002870001	AMP-dependent synthetase and ligase	6.2.1.x	Unclear	-0.856069	-1.47984	-0.716113	0.0873542	0.678333	0.291321	GTTGTTGCTGCATTGGCCCCAAATATTCCAGCAATGTATGAGCTACATTTTGGGGTTCCAATGGCTGGGGCTGTTCTTTGTACCTTAAATATACGTCATGATTCGGCAATGGTGTCAACATTACTGAAACATTCGGAGGCCAAAATGATTTTTGTAGACTATCAACTTCTTGATACTGCTCAGGAAGCACTAGAAATTCTATCCAAGACAAGAACCAAGCTGCCCCGTCTAGTGTTAATTCCAGAGTGTGATAAACTACAGCCCACTATTAGCAACTCCGGTCCCACTGTTGCTGGAGACTTAGAGTATGAGACTCTTATAGCAATGGGGAAAACTGATTTTGATATTAGATGGCCAAACGATGAATGGGATCCCATTGCACTGAATTACACTTCAGGC…
1	VVTU24487_at	GSVIVT00028240001	isopenicillin N epimerase	5.1.1.17	vv10311Penicillin_and_cephalosporin_biosynthesis.xml	-0.683643	-2.44092	-0.140936	0.624391	0.636154	0.927919	CCTTCTGTTCATTGCTTTCCTTTAATTAATTTATCAATACAATATTAATGTAATGAAATGATTTTATTTCTTCCCAAACCCTAGCCTGGCCGTCCACTCTCCGGCCATGGATTCCGACCGCGGAGAGAACGGCGACTCCTCTCACAACCACGTTTCCAAGAAGCCAAAGCTCTCTGCTTTCATATCCGAAGAGGAAATCCGACAAGAGTTCTCTCATCACCAGCGTGGAATCGCGCGAATCAACAACGGTAGCTTCGGAAGCTGCCCCGCTTCCATAATCGCTGCTCAGAAGGAGTGGCAGCTCCGATTTCTTCAACAGCCTGATGATTTCTACTTCAATCACCTCCGGAAGGGCTTGCTCGAATCCAGAACTGTTGTTAAGGGCCTCATCAATGCTGA…
1	VVTU37188_at	GSVIVT00003727001	citrate synthase 4	2.3.3.1	vv10020CitrateCycle.xml vv10630Glyoxylate_and_dicarboxylate_metabolism.xml vv10650Butanoate_metabolism.xml	-0.748899	-1.0665	-0.194755	0.540841	0.506084	0.668891	TAATAGTCTCCGTTGTTGCGCTAATACCTCTCGCTTTCTCCTACTGCCAGCGCTTTCTCCCGTCTGACCACTGACCAGGGAATTGTTGTCTGCAATGGTCTTCTTCAGGAGCGTCTCTGCGCTCTCCAAGCTCCGTTCTCGCCTTGCGCAACCGTCTAGTCTCAACGGTTCCGTACGATGGCTTCAAGTCCAAACCTGTTCTGATCTTGACCTTCATTCCCAGTTGAAGGAATTGATTCCAGAACAACAGGAACGCCTGAAGAAACTGAAGGCAGAATGTGGAAAGATTCAACTAGGGAATATTACTGTTGATATGGTACTTGGTGGAATGAGAGGAATGACAGGGTTGCTGTGGGAAACCTCGTTGCTTGACCCAGATGAAGGAATTCGCTTTAGGGG…
1	VVTU3684_s_at	GSVIVT00029440001	Chalcone-flavanone isomerase	5.5.1.6	vv10941Flavonoid_biosynthesis.xml	-0.815174	-1.33217	0.246128	0.612702	0.740686	-0.554972	TCACAGAAAACCAAGAGCATAAGTAAGATGGGGCAATTGTATGCTGGCTTCATGAATCAAGAGAAACAGGAATGTACCCTGCCATTTTAATTCATCAAATAACCATATCCTCGTTAGAAGCATATGATCTCAATTCCTC
1	VVTU21173_at	GSVIVT00001717001	steroid 5alpha-reductase	K09591	vv10905Brassinosteroid_biosynthesis.xml	-1.56639	-2.14313	-0.531848	0.403224	0.573404	0.92625	TTGGCCTTATCCTCAATCAGATTGCTCTCTTACAAGCAGTAAACATCAATTTTTTTTTTTTTCCCCTGGAAAACAAACTTTGGAAGGTAGTACCTTGATCTATTGATCTGTTACTGAGTGTTTATATTTTGGGTGAGTAGCAAAATTATGGAATGCTAATTCCCGGAGAATCAAGGTCTCCAGCACAGCAGGCATGCTTTTATTGTACGCTCCGGCTTGTCTCTTTGGCTTTGCTTCCTTCTGGATTTTCCCGGAAAATGGTTTCCGATCTCTGTTGGTGGCTTCTGCTCTTACAATCCATTTCTTCAAGAGGGTTTTGGAGATTTTGTTTGTTCACAAATACAGTGGTGGGATGGTCCTGGATTCTGGCATCCTCA
1	VVTU3046_s_at	GSVIVT00008644001	MYBPA1 protein [Vitis vinifera]	MYBPA1	vv60044MYB.xml	0.49821	-2.38048	-0.409983	0.891271	-0.222755	0.206181	GCTTCCATGGCCTAGTTTCAGAGACATCCGGGACGACAAGGTTATTGGGGTTGACGGGGTNNACTTCTTCATCGGAGATGATCAAGGTCAAGACCTGGTCGCCAGCTCCGATCCAGAATCACAATCCCACATGCCACCAACTGACAACTCTCTGGACAAACTGTATGAAGAGTATCTGCAACTGCTTGAGCGAGAAGACACTCAAGTTCAGCTTGACTCCTTCGCCGAATCACTACTCATTTAATTCAAATTTCAAAAGGAGTTGCAGAGAGACCAAAAGATCAACTGGTTATGCTTGCTTGCTTGCNNNNTTTGAATCTTAGCTTCCATGCACGTGCTCACCTTCTTCAAACCCTAGCTTGGTTATGAACTTCATTGATCTATTAATTAATTACTTAG…
1	VVTU36193_at	GSVIVT00022367001	myb domain protein 4	MYB4_7	vv60044MYB.xml	-0.0435125	-5.07541	-2.22879	0.954211	-0.440038	0.836328	ATGGCCGGTGGACATCAATTGTTTCCGTCCTGCCCAATATCCATGCAGCAAGGGGTGACAGATCCAAACTTGTTTAGGAAGTGCCAAGCGGAAGAAGAATGTGCTTTTTGCCACAATTGGAGATGGACACGGACACTGGTGTAAATTAACAAGTTCTGATGAATTCAGAGAGGAGAAATTGAACAACAGTGCTGCAGCCAAGCAATTCATACTGAGTTACAGATGGAGTCTCTTCATTTTATCGATCAATCAAGTTTCATTCTTTAATATAAAAAAGGCTCCCAAGGGTGCATGAAAATGAAGGAGCGAGAGCAACCCAGACACCATCGATGTCTGAGAAGGACGTGGCTTTGCATTTTCCTGGCTGAGACAGACGTCTGTGATCCATATACCATATAC…
1	VVTU121_at	GSVIVT00034097001	myb domain protein 7	MYB7_1	vv60044MYB.xml	0.684244	-2.31088	-0.295335	0.23607	0.16261	0.617769	GCAGAGGAGCCGGATTCTTCACCGGCGATCGGTTCTGGGAATGAGAATGATAGCAATCCTTCTGATTTCATGATAGACTTTGAGATGGATGCAAACTTCCTATCTGAGTTCCTCAACTCTGATTTCTCACAATTATGTGACTTCCATGATGGGGTTGAAGCAGATAGTAACACNNNNAACACNAGTAGCACAAGTCAGCACTCATCTCCCAATGCCACNGAAGCCCCACTGCTGATGAATGAAGAAGAAACACTGCAAAACTCTAATCTATTTTCCTTGGATTCTTTTCTTGATTGCGAAATGGACTGGTTCTGCTGATGAAAAGGGANAGAAGAAACTAGCTAGACTAACAAAAGTGTTATGCTTAAACCAACCAAACTTTGGNGTGTGTTCATTGCA…
1	VVTU22428_at	GSVIVT00017797001	myb domain protein 6	MYB6_2	vv60044MYB.xml	0.503756	-3.98216	-1.58251	1.5455	0.537107	0.905744	AAGCTCCATGCGCTTCTTGGAAACAGGTGGTCATTGATAGCGGGAAGATTGCCCGGAAGGACAGACAATGAAGTAAAGAACTATTGGAATTCTCATCTAAAGAAAAAGCTAATGCGGATGGGCATTGATCCTAATAACCATCGCCTGGGAGAAAGGGCTTCGGGTACTAGCAAATCATTTGAATCCAGGGACCAGACAAGCAATCCTCTAATCTCAGCTGCCGATAATAATGCAGTCTTGGATTCTACATGTGGCTCAGCGAGCAAGACAACAAGCAGTTTGCCTGACCTAAACCTTAATCTCAATGTGGGGGCTCCATCAGTAGATGAACAAATGCAGCTAACTGGGGCAAATAGTCATAAGGAACTTGAACCTGCTCCCTTTACAACTCTACTTCTT…
1	VVTU22426_at	GSVIVT00020987001	CYCLING DOF FACTOR 1	CDF1	vv60015C2C2-DOF.xml	-0.542506	-1.12792	0.203477	-0.361432	0.743015	0.0740669	TGGAGCTCGATCTTCTACGTCAGAAGAGTTTACAGATCCAGATGCAAATTCAGGGGTAAATGAAAATCCTAAAACACCATCAGCCGACAAAGAAACTGCAACATTAAAGTGTTCGAAGAATGAAGAGGAACAGAGTGAGACAAGTATCTCACAAGAGAAGACCCTGAAGAAACCAGACAAGATACTTCCATGCCCCCGCTGTAATAGTATGGACACCAAGTTCTGTTATTACAACAACTACAATGTCAACCAACCCCGACACTTCTGCAAGAACTGTCAGAGATATTGGACAGCCGGGGGAACCATGAGGAACGTGCCTGTGGGTGCAGGTCGTCGTAAGAACAAGAATTCAACCTCTCACTATCGGCACATAACTGTCTCTGAAGCTCTTCAGAGTGC…
1	VVTU7778_at	GSVIVT00034070001	flavonoid 3-monooxygenase	1.14.13.21	vv10941Flavonoid_biosynthesis.xml	0.177739	-1.04328	-0.0309434	0.755973	0.288229	-0.301482	AAGAGACCATGCGTATGCACCCGGTGGCACCAATGCTGGTGCCCAGATTCTCCAGAGAGGATATAAAAATCGCCGGCTACGATATTCCCAAAGACACCAGAGTCCTCGTAAACGTATGGACCATCGGGAGAGACCCCGAGATATGGGACCAACCCAATGAGTTCATCCCGGAGAGATTCATCGGGAAAAACATCGACGTGAAAGGCCAAGATTTCGAGCTTCTGCCGTTCGGTACTGGTCGGAGAATGTGCCCAGGGTACAGTCTCGGCCTCAAGGTGATTCAGTCGAGCTTGGCCAACCTTCTTCATGGATTCAAGTGGAAGCTGCCGGGCGATATGAAGCCCGGGGACTTGAGCATGGAGGAAATTTTCGGCCTCTCGACGCCTAAGAAGATCCCGC…
1	VVTU12449_s_at	GSVIVT00000440001	CYP86A2		cytochrome P450 family	-0.293418	-4.87768	-3.43604	0.517729	1.50908	1.69699	AGTAATTAATTTGGTAGCATCACATACATGTCTTCATGATTTATGGTCCCTTAAAGTCTGCATGTCATTACCTACATACTATCAAACTTCGTCAACAAGGAGGCTGCTCAGAGAAGAAGGTGATCAGAGATTGGGTTTTTCATGCCTATGCAAATTTACGTTTTTCTTTTCTTTTTCTTTTTTTGTAATTCTCTTTCCATATGTACTACTTTCCTCCAAAAATGA
1	VVTU18230_s_at	GSVIVT00035677001	Phosphoglycerate kinase, cytosolic	2.7.2.3	vv10010glycolysis.xml vv10710Carbon_fixation.xml	-1.04607	-1.17531	-0.332072	0.383829	0.288075	0.579846	CTGAATGTTCCTTTGGATGAGAGTCTCAAGATCACCGATGACACCAGAGTCCGTGCTGCTGTGCCCACCATCAAGTACTTGATGGGTCATGGCGCTAAAGTCATCCT
1	VVTU4260_s_at	GSVIVT00033470001	molecular chaperone DnaJ	K03686	vv50132Primary_Active_Transporter_cat_A5_to_A8.xml	-0.929003	-1.20737	-0.0809032	0.910165	0.352646	1.34952	CCAATCCATTTTCGCGCCGGATCTGCTCCTTCAATGTCTTGTAGCCGGAATCCCTGCCACGCCTCCATGCAAACCTTGGTGGAGGCCACCAGAAAGCCCTCCAGTCTCTACGAGGTGCTTAGGGTGAAGCAGACGGCGTCGCCCANGGAGATCAAGACGGCGTACAGGAGCTTGGCCAAGATGTACCACCCCGANGCGTCGCCGGTGGATTCGGACGGGCGTAACTTCATCCAGATTCACAACGCCTATGAGACGCTTTCCGATCCAGCGGCGNNAGGGCCGTGTATGATNTGTCGTTAGGGTCGACGGGACGGCGGCCGTATGCGTATGCGTGTTCGTCCGGGGGGGTCCGGGGTCGGAGTGCGCACTATTNGACCCGGAGATGGGAAACTGATCAGT…
1	VVTU2078_at	GSVIVT00036556001	CARBOXYESTERASE 12; CXE12	3.1.1.1	esterase	-1.31435	-1.43536	-0.0171238	0.851999	0.946701	0.908436	TGTGGTGTTGGTGCACCCTTATTTTGGGGGTACGGGTGATGATCAGATGTGGCTGTACATGTGTCCGAACCATGGCGGGCTGGAGGATCCGAGGCTGAAACCGGGTGCAGAGGATCTCGCTAGATTAGGGTGTGAGAGGGTGTTGATGTTCGTGGCGGAGAAAGATCATCTGAGGCCCGTTGCTTGGGATTACTATGAGAAGTTGAAGAAAAGTGAGTGGAAAGGGACGGTGGAGATTGTTGAGAACCATGGGGAGGAGCACGTGTTCCATCTGATGAATCCCAAGTGTGAGAATGCCGCGGTTCTGATGAAAAAGATTGTTTCCTTCCTCAACCAAGAGTAGACTTTTCCACTGCTTTCGAGGGGGAATGTTTGGACGCAGGGTTAAATAAACAATAA…
1	VVTU4468_s_at	GSVIVT00020678001	oleosin H-isoform		desiccation of the seed	-6.09288	-6.0317	-2.24947	1.7315	-0.57537	1.19501	GTTCTGGTTCCAGCGGCAATAGGGATCGGCCTCGCCGTCACCGGATTTCTCTCNTCTGGAGCTTTAGGAGTAACAGCCCTCTCGTCGCTGTCGTGGTTCCTTAACTATCTCCGGCAATTGGCGGCTGGGATGCCGGATTATTTTCAGAGGGTGACTGACAAACTGGGCCGAGAAACGAAGGAAATGGGCCAGGAGTTGCAGAGTCAGGCCCATGAAGGCTGGGGCAAGCCGACAAAACGAATACAAATTGGGCTATGAGCTGGGCGTGGGACGTCAAGCATTTGGGCCC
1	VVTU24917_s_at	GSVIVT00014028001	vacuolar sorting-associated protein (Vps27)	VPS27	vv50111tethering_factors.xml	-0.16696	-1.18262	-0.415337	-0.0449956	0.401609	0.643376	GAAAATTCTTCAACCTCGTTTTGTAATGCCGTTTTTGCCATATTTGGAGCTCTGTTAGATTTTATTGATTCCTTTCATTTTCTTTCTCACCAACAAGACGTGAACAGCTTGCTCTTGAGATCTGGTTTGGAAGTGGGGTTTTGGAGATTTTGAAATTAGGGTTTTTAAAAGGTTTGAGGATTTGGAACTAGGGCTTTGAAGAAGATGAGTGAAGATGAAGGAGCTTTTCCAAGGTCCAAACCAGGCTGAGAAGATTGTGGATGAAGCTACTGCTGAAACCCTAGATGAGCCTGATTGGGCCTTGAACCTTGACCTGTGTGACATGATCAATAATGAGAAGGTCAACTCTATGATTTAATTCGAGGCATAAAGAAGCGAATAATGCTGAAGAACCCTAGA…
1	VVTU25148_at	GSVIVT00020350001	nuclear transport factor 2 (NTF2)	NTF2	vv50133Primary_Active_Transporter_cat_A9_to_A18.xml	0.0822666	-1.01324	0.00527062	0.212345	0.289563	0.0483618	TTAAAATCCCAGCTTTGTCTACGAGCTCTATAATCTGATTAGGGTTTGGGGTTTCAGATCTAGGGTTTTGATTGACATTTTTAGGGTTTAGGGTGTCGAGCTGGGTTCGTAATGGCGACTTCGTTCCCCTTTCATGTCACTGCTGCTCAGGTTGGGGCATACTTCGTGGGGCAGTACTACCAGGTTCTTCAGCAACAGCCAGACTTTGTTCACCAGTTCTACTCTGATGCCAGCACTGTGCTTCGCGTTGACGGCAACACCAGAGAGACTGCTTCGGCAATGCTGCAAATCCATACACTT
1	VVTU22418_at	GSVIVT00029061001	CONSTANS-LIKE 9	COL9	vv34710Circadian_rhythm.xml vv30009Flower_development.xml vv60014C2C2-CO.xml	-0.139849	-1.07633	-0.215356	0.186779	0.724022	0.153274	GCGAAACCCGGAGCTTCTGAGATTACAATCTTCAATCATACTTAAAAAGGAGAGGAACACCCCAAATCTCAAACCTGGGAAGAATTGGTTAAGATTGCTTGTGACATGGATAAAATCGATGCATGATTTTCCTGCACAATGAAATATGATTGGGGCCTTGGGTTGTCAACTTGTTATCAGTAGAAATGGGTGGATCAACAAATTCAGAGCCAGGAATCTAATTCTCCTGACCCCGAAAGAACCAATGGATCTTGAGATCGTGACATCTGATAAAAGATGAGGCAATGGCTTTTCACTTACCTTCCCATGTCCTATGACATGCTGAACTTTTTCAGGGAAAAGGAGAGTGCTTACTGTTTCTCCAGTCTTCTATTTCTTCCTGTTTTTGTTACTTCCATG…
1	VVTU24520_at	GSVIVT00027915001	zinc finger (B-box type)	ZFBBOX_3	vv60073Orphans_zf-b_box.xml	-0.447325	-1.22743	-0.344613	0.174406	0.503868	0.666748	GACTCTCAAGTTTCTTCTCTCAACCCTAGGCGGTGGTGAAGTGGTAGTTGCAACGTAATCGGCAGCGTCGGCGTCGGATTTCTACAGTTAGTGAGGTGAGAATTCGCGGTGATGAAGATTCAGTGCAACGTGTGCGAGGCGGCGGAGGCCAACGTGCTGTGCTGCGCGGACGAAGCGGCGCTCTGCTGGGCCTGCGACGAGAAGGTTCACGCGGCGAACAAGCTCGCGAGCAAGCACCAGAGGGTTCCTCTCTCCACCTCGTCTTCTCAGATGCCCAAGTACGACATCTGCCAGGAGACAGTTGGCTATT
1	VVTU30196_x_at	GSVIVT00037486001	Non-specific lipid transfer protein LTP1	LTP1	signal	0.405698	-4.31178	-1.33345	0.580676	0.230806	0.415326	AGGCCCGCTTGCAAGTGCTTGATAAATGCTTCTAAATCCATCTCTGGTGTGAACATGGGTCTGGCTGCTGCCCTCCCTGGCAAATGTGGTGTCACCATTCCTTACAAGATTAGCCCCTCCCCCAACTGCGACCAAGTGAATTGAGGTGACTGGAGGAGCGAGGACCCTGTTTAGCAGCATGAGAATAAAGCGGACGTGGAGTCCAGTGCTCGGGACTCCACTCCAGCAAGTCCCCTGTAGTAGTTGTAGTAATGTGTGTCCGTGTCCCATTTTACTTGTTTGCCATCTATCTATCTGCTTGAGTGAGTGAGCGAGTGAGTGAGCGAGTGAGTCCCTATCCATGTAATAATTATCCTTCCGGGACCCATGCTGGTCTACTTTTTTCTATACCACTACTAG…
1	VVTU703_s_at	GSVIVT00018175001	phenylalanine ammonia-lyase 2 (PAL2)	4.3.1.5	vv10350Tyrosine_metabolism.xml vv10360Phenylalanine_metabolism.xml vv10910Nitrogen_metabolism.xml vv10940Phenylpropanoid_biosynthesis.xml	-1.51972	-2.97034	-0.307545	0.686254	0.499109	0.436727	ATTGATCCACTGCTGGATTGTTTGAAGGAGTGGAATGGAGCTCCTCTCCCAATCTGCTAGACACCCCTTTCCCTACACTTAAATATTGTTTTTCATGGTTTTTACTTTTTCCCCTCAACATTTGTAATGGGGTTTACTGTTCATTTCTGTACCTGAAAACTGTGGTTCATGTTTGTGTTTTCATCTTCCTTTGTAATTTGCCCAAATTCAGTTTTCAGTA
1	VVTU12705_s_at	GSVIVT00024561001	Phenylalanine ammonia-lyase	4.3.1.5	vv10350Tyrosine_metabolism.xml vv10360Phenylalanine_metabolism.xml vv10910Nitrogen_metabolism.xml vv10940Phenylpropanoid_biosynthesis.xml	-1.12691	-1.87091	0.744204	1.13902	0.987801	0.702799	GATCCGCTGCTCAAATGTCTCAATGATTGGGATGGGACTCCTCTTCCAATTTGCTGAAACCAACTTGTCTTTTGAGTTTATTCATGGGATTTATGGCCTTGTAGTGTTATTGTCAACCGTTCTGTTCTTTTTTCTTTGGTTACATTTTTTAAGCACTTCTCACATGTTTGTGTATAACAAGAAATGTATTGGCCTTGTTTATCTGTCTCCAAAATTTGCTCTATA
1	VVTU14232_at	GSVIVT00026455001	glycine hydroxymethyltransferase	2.1.2.1	vv10260Glycine_serine_and_threonine_metabolism.xml vv10670One_carbon_pool_by_folate.xml vv10680Methane_metabolism.xml	-0.969337	-1.1626	-0.212271	0.317825	0.721049	0.349954	ATGGATTTGAACTCCAGCTCCAATCTCTCTCTTGGGTTCTCATCGTCTTCATCGGTGCAAATAGCCGACGATTCTATCGCTTTTCAGATTGATTCCAGCTTCCGCGAATCCACGAACCCGATGCCAACCGCGCCACTGCAGTTGTTGGAGGAGAATCACAGGGGCGAGAATGGTGGAGGCGGGGGAGAGAGCGCGGATGAGGAAGAGAAGGTGGAGGAGTTCAGGATATTGGGGCATTCGATGTGCTTGAAGAGGCGGAGAGACGGGGAGGTCACTTGTTCGGCGGTGAGAAGAGATCCGATGGAGGCGGAGCTCGAGGCGCGGCGGAGCGCTGTGAGGTCGTGGGGAAACCAGCGGCTCTGCGTGGCCGATCCTGATGTGTTTGATATTATGGAAAAA…
1	VVTU26944_at	GSVIVT00029682001	cycloartenol synthase	5.4.99.8	vv10100Biosynthesis_of_steroids.xml	-2.26326	-2.05198	-0.491761	1.7425	0.637851	-0.37157	GAGTTTCTACTCAAATCACAAAGAGATGATGGTGGTTGGGGAGAGAACTGTACTTCTTGCCCGGACAAGAAATATACACCTCTTGAAGGAAACAGGTCAAATTTGGTACAAACCGGGTGGGCTTTGATGGGGCTGCTTTTTTCTGGGCAGGCGGAGAGAGACCCAATACCTCTTCACAGGGCTGCAAAGCTGTTGATTAATTCCCAAATGGAAGATGGTGATTTTCCCCAACAGGAAATCACTGGAGCCTTCATGAAGAACTGCATGTTACACTATGCAACTTATAGGAATACTTTTCCATTGTGGGCTCTTGCACAGTATGTAAGTGGGTGCCATTGCCTTAAGGCTGGTGGCATTGCCATGCCGTTGAAGCATCTGTAAGAGAAAAGCTCAGATAAT…
1	VVTU15640_at	GSVIVT00001840001	proton-dependent oligopeptide transport (POT) family protein	POT	vv50122Porters_cat_7_to_17.xml	0.35286	-1.10709	-0.512348	0.263768	0.376846	0.279578	GGACTAGGCTTGTTAACCCTGTCGGCTATGCTTCCTTCTCTGATCCCTTCCTTCTGCCAAAACATTGACAATCCTCCCCAGTTCCAAGTAGTCTTATTCTTTTTCTCTCTATATCTAGTAACAATTGGCCAAAGTGGGCACAAGCCTTGCACTCAGGCTTTTGGAGCTGACCAATTTGATGGACAACATCCAGAGGAGTGCAAAGCTAAGAGCTCGTTCTTCAACTGGTGGTATTTTGCTCTATGCAGTGGTATTTCAGTAGCTTTCTTGATCTTGAGCTACATTCAAGAAAATCTTAACTGGGTTCTTGGATTTGGAATCCCCTGCATTGTCATGGTGGCAGCGCTGCTCCTTTTCTTGCTTGGAACTAAGACTTACCGTTATAGTATCAACACCAAT…
1	VVTU3715_at	GSVIVT00017822001	Phosphoethanolamine N-methyltransferase	2.1.1.103	vv10564Glycerophospholipid_metabolism.xml	0.408918	-1.37083	-0.877289	1.00473	-0.178912	0.336603	GAGGGTATGATCTTCACGATGTGGAAGCGTATGGTGAGATGCTTAGAGATGCTGGTTTCATTGAGGTCATTGCAGAGGATAGAACTGATCAGTTCCTACAAGTTCTGCAGAGGGAGTTAAATGCTGTTGAGACAAACAAGAANGAATTTGTTCAGGACTTCTCNGAAGACGACTACAATGAAATAGTTGATGGTTGGAAGGCTAAGCTGATGAGGAGTTCATCTGGTGAGCAGAGATGGGGCCTTTTCATTGCAAAGAAGAAGTGAATCCCAATTCTCGTTTATTCTCCTTTTCAGTGTCTGCTTAGCTACAAATGGATTGGAAACCATGGCATCTAGTTGTTGGTTTGATATCTAGTAAGAACTTCTGTTATGTTTACCATAAAATAAAAAGGCAGTT…
1	VVTU6049_at	GSVIVT00031090001	GCN5-related N-acetyltransferase (GNAT)	2.3.1.x	Unknown	-1.06129	-2.48479	-0.612107	1.89873	-0.861987	-0.588095	CTAACTCTTCGACCATTCAGGGTAAGCGATGTGGATGACTTAATGCTGTGGGCGGGCGATGAGCAAGTCACTCGAACCATCCGATGGAAGACCATCACCTCTAAGGAGGAAGCCTTGACCTTCATCAAAGAAGTCTGCATCCCCCACCCTTTTTNTCGATCCATATGCATAGATGACCNCTCCATCGGCTTTGTTTATGTCATCAGGGGGTCGGGCGCCGACAGACAGAAGGCGAGCATGGGGTATGGTGTAGCTGCAAAGTATTGGGGGCAGGGGATTGCCACCAAAACTGTGAAGATGGTTATATCAGAGGTGTTNNAGGACTTCCCTGATCTGGTANGGTTGCAAGCAGTTGCTGTGGTGGAGAACATTGCTTCTCAGAGGGTGTTGGAGAAAGCT…
1	VVTU37050_at	GSVIVT00024584001	ATP-NAD kinase	2.7.1.23	vv10760Nicotinate_and_nicotinamide_metabolism.xml	-0.0513582	-1.26054	-0.168514	0.734126	0.0111235	-0.0901895	TCAGGTGGAGATCTCTCTTTCTGTCTCCCATTCTCAAGCTCTGTCTCGATAATCCATGGCTCCTTCCAAGCTCAATCCCAATGGAGATGCCAGTGTATCATGTTCACAGCCAGAGAATGGTTTAATTGATCTCTTCAATTCTGAGAAGGCAGTTCAGGAGCTTCTTCAACAACCTCCTGTTCAAGGAATTGATGATCATCTTATAGAGTTCTCGGAGGCTCTGAGAACTGTTGCTAAGGCATTAAGACGAGTGTCTGAAGGAAAGGCTTCTGCTCAAGCTGAGGCAGCTGAATGGAAGCGTAAATATGAATTAGAGAGGGCACGGAATCTGCAATTGGAGCGTAAAGAGCTGTCATCTGGAGAGCATAATGGTGATTGTAGTGCAGAGAACTTGACCAA…
1	VVTU19049_s_at	GSVIVT00017427001	UBP1 interacting protein 2a (UBA2a)	UBA2a	vv30001ABA_signaling.xml	-0.881195	-1.02612	-0.247429	0.674714	0.534848	0.243693	GAGCAAGAGGAGCAGCCACAGCCCACGCAGGAAGAAGATGATCAGACCAAATTTGAACCCATCCAGGAAGACGAAGATCAGCCACAACACATGGCTGAAGACGAACCCAAACACGAAGCCCAAGGAGAAGAAGAAGAGGAGGAGGAGGGGGAAGGGGAANANGAAGAGGAAGAAGAAGGTGACCAGGAAGGAGATGTGGACGCGTCGAATGAAGCCGTCGCGGATGAGGTGCCAGCGGATGCGAACGGCGATGGGGTTGAGGAGGATGAAGGGGATGTGGAGGATGANGANATTGANAANCTTCTGGAGCCCTTCTCGAAAGAGCAGCTGCTGGCTTTGCTTC
1	VVTU8823_at	GSVIVT00037110001	splicing factor 3A subunit 3		splicing factor	-0.589227	-1.05273	-0.294006	0.248632	0.511094	0.354813	AAGGATCTGCAGAACGAGCCGGCTTCGAGCAAGGACCGCCTATTTCAGAGCCACAGAGTTCGAAATATGATCGACACCATCACCATTACGACAGAGAAACTCATTGATATTTATGAAGACAAAGATAATGCAAGGAAGGATGAGATTGCAGCGCTTGGGGGTCAGACAGCAACCGGAACAAACGTGTTTAGTGCATTTTATGACAGATTGAAAGAGATTCGTGAGTACCATAGAAAACATCAAGCTGCACGTGTTGTTGATGCTAATGAGGAGTANGAGGAGCTACTCAAAGAGGAACTGCGAATTGAGTTTCGTGGAGAGGAAGCCTTTGGACGTTATTTGGACCTGCATGAATTGTACAATGAATATATTAATTCAAAATTTGGGGAGCACATTGAG…
1	VVTU24723_at	GSVIVT00035287001	Nonsense-mediated decay UPF3		mRNA decay	-0.662889	-1.10385	-0.358486	0.19774	0.766434	0.446193	ACGTTCGTTTGATTTTCTCTCTCTTGCTTCCGCATGCATGTCGATTGTGGATCAAATTCGAAGCTGGGGCACCGAACCCACCTTGATCGATGCCTAAAGAGATGTGATTTCTAGGAGTTTTTCGAATCTTTCTACCGTTTGGGGCATCGAATCTGCGAAGCGTCGCCTTGTTTTCGTCAATTCTGATAGGGGTTCTGGGTTGGGAATTTCGCACATGAAGGGTCCGTTGGATCGAACCAAGGTCGTGGTCCGGCACTTGCCGCCGACGATTTCGGAGGCCGCGTTTTTGGAACAAATCGATACCGTCTTCAAGGGGCGCTACACCTTGGTCAAGTTTCGTCCCGGGAAAAACAGCCAGAAGCGACAGTCCTATTCGAGAGCATACCTTGACTTCAAGAG…
1	VVTU25040_at	GSVIVT00015084001	zinc finger (GATA type) protein ZIM (ZIM) GAT26	TIFY1	vv60069ZIM.xml	-0.249057	-1.12493	-0.0496168	0.379566	0.440729	0.479665	CTTCGTAAGTTCTTGAGGCCATCTCGAAAACAGCAATGTACGGTCACCCGCAACACATGAGCATGCACAACCAGATCGCCGGCGACGACGACGACGGCGCTGCTTCGGAGTCCATCGATAATCCTCATGTCCATTATGATGCCCACGTTCTCCAAGACGGAGCCGTCCCCGGCATGGAAGTCGCCGGAGACGTACCCTCCGACGCTCTGTACGTCGCCGATGGCTCCGAAGTCGCTCTTCAACCCAGCGACGCTACCAATCAGCTTACGC
1	VVTU7937_at	GSVIVT00028041001	AP2-like ethylene-responsive transcription factor	AP2_3	vv30008Ethylene_signaling.xml vv60003AP2_EREBP.xml	0.0180786	-1.1145	-0.812778	0.944326	0.0726821	0.569928	ATGAGTCGGTCATGAAGTTCTATCAGATCCCCTATCTCGACGGCAACTCAGCCGCGGTTCCCAACGCTGCTCAGGAAAATGCTGGTGCTTGCGGTGGTGCTGCCATGGAAGCTCTTTGGAGCTTTGATGAATTTGCAGTTGCTCCTCAACCCACCTCAGCTGCTCTATAAGCATTTGGTTAATTATTTTTGCATCTTTTAGGTCGTTTGTAAATTGGGTCATGGGAGGAAATTGTTAGATTTCCTATTCCCCATTAATTAGGATGATTTGCTGCTAAATTTTGTCGGATAGAAGTTGAATAAACTTTTGTTCCCACATTGTCAT
1	VVTU2837_s_at	GSVIVT00009539001	Ethylene responsive element binding protein 5	ERF5_4	vv30008Ethylene_signaling.xml vv60003AP2_EREBP.xml	-0.179664	-1.39164	-1.51418	0.37362	1.18533	0.590089	GAGATCCGAGATCCTAAGCGTCGCGGGTCTAGGGTTTGGCTTGGCACCTACGAAACNGCCATCGAAGCGGCCAAAGCGTACGACAGAGCNGCGTTTCAGATGCGTGGAAGCAAAGCGATCCTCAACTTTCCTCTTGAAGCCGGAAAATCTGCCGAGACCAGCNCCGATTACNGCCGGAAAAGGTGCAGAGAAGNCGAAACGGAGGAAACGGAAGTGGAAGCGAACCCGCCGGCGAAGAAGGAGAAGTTGCCGGAAGCTGACACCATCACACNTGTGCAAAATGATACTCCGTTAACGCCGTCATTTTGGGACTTCGACCTGGATTCCGTAGGCTGTTTATTTAACGTCCCTCCCATGTCGCCGTTATCTCCCCATCCGAAGTTCGGTTTTCCTCAGCTT…
1	VVTU2682_at	GSVIVT00014229001	ethylene-responsive element binding factor	ERF1A	vv30008Ethylene_signaling.xml vv60003AP2_EREBP.xml	-0.75815	-2.28663	-1.69644	0.417294	0.631617	1.22141	GAGCGTTGCTCAATTTTCCGCACAGGGTCGGCTCGGGTGACCCGGATCCGGTGAGAATCACGGCAAAGCGCCGCTCGCCAGAGCCGGAGCCGTCGTCAGAAAGTGGCTCGCCGAAGCGGCTAAAGAATGGTTTGGCAGCTGAAGTGGAGCGAAGATCCAATGTGTTTCAGGTGGGGCATCAGATGGGTGCGTTGCCAGTTGGCGAGCAATTATTGGTCGTGTAATTGTGAAGCGACGATGAGCTGTGTGGGGAGGTTTTGTTTGGCTTTTATNTGAATACCAAATACAGCGTTAGCTATCAGGGAAAATGAAGCCTGCCCAAAGTGAGAAGACTGTAAGGGGTTGTTTGGATACGGGAAATTTCATGGAAAATGAAATCATTCCATTTCTGCTGTAGGC…
1	VVTU2755_s_at	GSVIVT00003062001	Ethylene-responsive transcription factor 9	ERF9_2	vv30008Ethylene_signaling.xml vv60003AP2_EREBP.xml	-0.580232	-1.66447	-0.773608	-0.0167102	0.459411	0.882479	CCCTTCGCCGGCTGCCGGAATTGTTCCGACCGGAGGCTTGCCTGCGGCGAATCACCTTTTCTACTTTGACGCGATGTTACGGACTGGGAGAGTGAATCAA
1	VVTU15080_at	GSVIVT00022870001	basic helix-loop-helix (bHLH) family	BHLH096_3	vv60011BHLH.xml	-1.92312	-2.39141	-1.47599	0.187071	0.719315	0.443607	GAATTCTTCACTTTTCCACAGTACTCAACAAGCTCAACTGTGAGTGATAACTCGGTGTCCATGGCGGATACTGTGGGTGGAAACCAGGCGGTCATTGCTGACATTGAAGTGACCATGGTGGAGAGCCATGCCAACCTGAAAATAAGGTCGAGAAGGCGGCCGAAGCAGCTGCTGAGAATGGTGTCCGGATTGCAATCCCTGCACCTCACAATCCTCCACCTCAATGTCACAACCATTGATCAAACTGTGCTTTATTCTCTCAGTGTGAAGGTAGAAGATGACTGCAAGCTGACTTCAGTAGATGATATTGCCACTGCTGTGTATCAGATGCTAGGTAGGATTCAAGAAGAGGCTATGATAAATTGACAAACCCTCTAATTCTCCACTGTAATTCCTGCT…
1	VVTU37189_at	GSVIVT00013864001	alcohol dehydrogenase 1	1.1.1.1	vv10010glycolysis.xml vv10071Fatty_acid_metabolism.xml vv10350Tyrosine_metabolism.xml	-0.658746	-1.17071	-0.368645	-0.0548068	0.624363	0.399368	TTTTTGGATCCAGATGTCGTCCTCCTCCATCAAAACTCCCAATGTCATCACCTGCAGAGCTGCTGTGGGATATGGAGCTGGAGAGGCATTGGTGATAGAAGAAGTGGAAGTCAGCCCGCCACAGCCTATGGAGATTAGGATTAAAGTTGTCTCCACTTCTCTCTGCCGCAGTGATATCACCGCTTGGTCTCAGGCTCCTATATTTCCTCGGATTTTTGGTCATGAGGCCTCTGGGATTGTAGAGAGTGTGGGGGAAGGTGTGACTGAATTTGAAGAGGGGGACCATGTACTTACATTATTCACTGGAGAATGCATGACATGTAGACATTGCACCTCCGGTAAAAGCAACATGTGCCAAGTACTGGGGTTGGAAAGGAAAGGTGTAATGCACAGTGACCA…
1	VVTU33588_at	GSVIVT00007928001	aspartyl protease	3.4.23.x	peptidase	-0.403344	-1.19986	-0.152067	0.755486	0.344101	-0.0630749	ATATTGCTCTGCGTTTTCTCATTGATTTCATGCATTGAAGATAGAACCATGGGTTTTGATCTTAACTCTAGTTGGGTGTTGGTGGTGGTGCTGATATCGGGCTGGGTTTCGCAGATTTGTTATGGGTTGGGTACCTTCGGATTTGATATGCATCACAGGTTCTCCGATCCGGTCAAGGGGATTTTGGACGTCGATGACTTGCCCGAGAAGCTTACTCTTCAGTATTACAAAGCTATGGCTCACCGCGATTGGGTGATTCATGGGCGCCGACTCTCTACCAGTGATGAAGTTAAGCCGCCCCTCACTTTCTCCGATGGAAATGAAACCTACCGTCTCAGTTCTTTGGGCTAGTA
1	VVTU11871_s_at	GSVIVT00025506001	Polygalacturonase inhibiting protein PGIP1	PGIP	defense	0.069331	-1.47746	-0.517719	0.0857917	1.16138	0.538528	CACACAACCAACTTTCCGGGAAAATCCCATATTCTTTCAGAGGATTCGACCCCAATGTCATGGACTTATCGCGTAACAAGCTTGAGGGTGACCTGTCAATATTCTTCAATGCCAATAAGTCAACACAGATCGTTGACTTCTCACGGAACTTGTTCCAGTTTGATCTTTCGAGAGTGGAATTCCCGAAGAGTTTGACGTCGTTGGACCTTTCGCATAACAAGATCGCCGGGAGCCTGCCGGAGATGATGACTTCTCTGGATTTACAGTTCCTGAACGTGAGTTACAATCGTTTGTGTGGTAAGATTCCGGTGGGTGGGAAGTTGCAGAGCTTCGATTACGACTCCTACTTTCACAATCGGTGCTTGTGTGGTGCTCCACTCCAGAGCTGCAAGTGACGGC…
1	VVTU10868_at	GSVIVT00037825001	Disease resistance protein		disease resistance	-0.739226	-1.15675	-0.815813	0.346554	0.717412	0.558101	ACTACTGATTCTTCAGGTGTGGATAATGAAGATCATGACGATGAACATGAAGATGCGTTTGAAATGAAGTGGTTCTACATGAGCATGGGGCCTGGATTTGTAGTGGGATTTTGGGGAGTTTTTGGCCCTTTGATAATAAATAGGTCTTGGAGGCGAGCCTACTTCCGGTTCCTGGATGAGATGAAAGATAGAGTTATGGTGGTTATCACAGTGAATGTAGCATGGCTGCAAAAGAAATGCAAATGGGAAAGAAAACATCATCGAACTTGAACAGATATCCATCAACAAGGTTTCTAGCTAAAATAACAGTCTATGTGTCAGTGATTTGCTTCATGTGCTTCCTCCTAACACAATAA
1	VVTU3923_at	GSVIVT00036948001	zinc finger (C3HC4-type RING finger)	ZFC3HC4_54	vv60078other_zf-C3HC4.xml	-0.251349	-1.20737	-0.930404	0.659687	0.241145	0.367472	GATTGAGGGCAATTCGAGCTTTGATTCTCTGCTGAGAGAGCTGGCCAGCAAGGGTGGNCAGCCCCCGGCCACCAAGGCNTCGATTGAAGCCATGCCGTCGGTGGAGGTTGGAGGAGATGATGGGGAGTGTGTNNGATTTGTTTGGNAGAGTGGAAGGTGGGTTGTGTGGCCAAGGAGATGCCATGTAAGCATAAATTTCATGAGAATTGTATAGTGAAGTGGTTGGGGATTCATGGGTCTTGCCCTGTTTGCAGGCATNAGATGCCTGTTGATGAGGAGGATTTGGGGAAGAAGAGAGAGGGGAGTGTTGGTGATGAAGAAGGGAGGGGGANGGAGNAGGGTTGAGAGGGAGATTTGGGTGAGCTTTTCCTTCAACAGTAATAGNAGAAGAAATGATTC…
1	VVTU6789_s_at	GSVIVT00038626001	serine carboxypeptidase S10		peptidase	-1.75972	-1.69418	0.481929	0.914917	0.515712	-0.1296	GGCTCCAGAGTACTATAGAAGAGAATGTTACTACATGTTCAAGAGGTGGGTGCATTACTACCCTCTCTAGTTCAACCTCACCCACTACTTCAAATCTATTATGAAGGTCCTCAAGGGGAGGGAGTGCTTTTATTTTACCTTCTGTAATCCTTTTTGGGTTTAGTTTCTTGCAATCTAGAT
1	VVTU23855_at	GSVIVT00000523001	RabGAP/TBC domain-containing protein		signal	-1.28771	-1.20712	-0.11828	0.499721	0.565363	-0.121639	GGCACTTGGTGATGCCAAGGGCATAGAGGTAATTCCATTTTGTTTGTTGTTGATGATCTTCTTCTCGGGTGGTGATGGTAGGAGGAGCTGGATCGTCTTCGCCCAAGGTAGCAGCGGCGGCGGTGGAGGTAGTGGCGGGAGGAGCGTCGGCCTCATCGGCGGAGGGGGCGGGTTCTGGGCGTCTACGGCGCCTTCCAATGTTGGAATAGCCATCGCCGTGACGGCCATGGCCGGTCTCGCCTTGGCCGCCACTGTCGTCTACACTCGTAGAGGCACTCTTA
1	VVTU1034_x_at	GSVIVT00003081001	ARABINOGALACTAN PROTEIN AGP31	AGP31	vv40006cell_wall.xml	-1.11867	-2.77435	-1.79816	1.28796	-0.0564725	1.75391	CCGCTGATCATCTGAAGTCTTGTCTTCACTTTGTGCTACAGCTTTCTAGGNTTTCGTAGTGCCGTAAATTTGGGTTTCCCCACTGCATGCGTTGTATTGTACTGTAGAGGTCTGCGTGACAATAAATCTTATCTCTCTACATGTTATATCAATAAATAAATTATCTTTCTTCTTTTTAATCTTTTCCTGTTTTCTTTCTTCAAAGCAAATTAACGGTCAAAAAAACAACTGTGTCACTTATGGCAGACATGACATGGAAACACTTTTTTTTTCCTGGGGAAAAACGCTAGAGTTTGTAGCCAAACAGTGCATTGGCTGGTGAGTTTTGAAATTT
1	VVTU34661_at	GSVIVT00024948001				-0.177829	-1.08191	0.449123	0.773296	0.429525	-0.571308	GGGCTTAGAGCTGCCATAGGACTATCTGAGCATGGGTTCAACACTGCTTGCATTACAAAGCTTTTCCCAACTCGGTCACACACAGTTGCAGCTCAAGGTGGTATAAATGCTGCATTAGGAAACATGACCGAAGATGACTGGAGATGGCACATGTATGACACCGTTCAGGAAACTGACCGGTTAAGTGACCATGAAGATAATCGATCGAGGTTGTAAGGACGTAAATAATCATTAATCACAATGATATACGATGTTTTAACATTAAAACCTCTTCAACAAAACAGAAAATAACAAAAAAACAAGACGAAAGATAAAGAGAATCAAGGGTTATAAAGACAATACTAAATATTTTAAGCAACATAAGAAAAATATGAGAAGAAGAAAGGAGGAGAGAAAAAA…
1	VVTU4745_at	EC953554				0.0569996	-3.87146	-1.18744	0.939181	0.517578	-0.193217	GATGCTAACTTGGTTGTTTCAACAGCAGTGCTACAGCCTACCGCCTGGTGAGAACTGTGTCGAATTCTGTAGGAATGGATGGAGTACAAGTTTTGAGNAGTGGATCAACGTTACGTTTGGNATGAATATTAATTCAGCCCCAATTCTAGAGTGACCAGAGGGAGGTTCATTCCACAAGGAAATATATAGGACAATCATAGAGCAAGGAGATTGATCCTTCAATTGTATGCCTATGCAAAAATCTATCAAGCACAAAACATTGTAAAACTTTCAGTTTATATGGCTGTTAGGGAAAGCCTCTTGCATGTTCTTTTCACATGGCTAGTTCTTGGGAGTCTGGCCTCCTTGGGGTAGAGCTTATATCATTGAATCTTTCTTGGTGGATTCTGGTTATCATAA…
1	VVTU27818_at	GSVIVT00014566001	SEC14 cytosolic factor	SEC14	vv50122Porters_cat_7_to_17.xml	0.258857	-1.39118	-0.258615	0.417358	0.380785	-0.205605	GAAAGCAATCAATGCCTCCAGTAAATTCAAGCATTCTCTCAAGAAAAAGGGCAGGAGAAAGTCTCACGATCACCTCCTTTCTGTTTCCATCAAGGATGTTCGAGATGTGGAGGAGCTTCAAGCTGTGGAAGCATTTCGACAGGCGCTCATTTCCGATGACTTGCTTCCCGATAGACATGATGACTATCATATGCTCTTGAGATTTTTGAAAGCCAGGAAGTTTGATATGGAAAAGGCGAAGCACATGTGGACCGAAATGATTCACTGGAGGAAAAACTTCGGCACCGACACTATCTTGGAGGATTTTGAGTTCAAAGAGTTGAACGAAGTACTCAAGTACTATCCTCAGGGTTATCACGGTGTGGATAAGGAGGGGAGACCCGTTTATATTGAAAGACT…
1	VVTU9798_at	GSVIVT00022738001				0.224053	-1.05572	-0.427982	0.276985	0.200492	0.402318	AAACCATAGACCTCCCAGAATCTGAATACAACGACGATTCGGTTCCTCCGAGCGCTGACCCAACCCGTTTTCCCGCTCCGACGCTGCTCCACCTCTCTTTTAACCAAGACCATGGCTGCTTCTCCGCCGGCACCGACCACGGGTTCCGGATCTACAACTGCGATCCCTTCCGCGAGATCTTCCGCCGCGACTTCTGCGGCGATGACGGCGGCAGCGGAACGGGGATCGGAGTGGTGGAGATGCTGTTCCGGTGCAATATTCTGGCACTTGTCGGGGGCGGTCCCGACCCGCAGTACCCGCCGAACAAGGTTATGATCTGGGACGACCACCAGACGAGGTGCATCGGTGAGCTTTCCTTCCGGTCGGAGGTGAAATCGGTGCGGCTCCGNCGGGNCCGGA…
1	VVTU26863_at	GSVIVT00023687001	CUE domain containing protein		Unknown	0.27858	-1.05693	-0.187514	0.101973	0.268434	0.106429	TAAAGACCGCTGTAAGTCCTCGTCTCCACATACACATACAAGGCCATCTGAAGTTTAATTGCCCTTGAATATGGGTTTCAAAGCAGTCTATCGGGCATTGCAGGATGTGTTTCCTCAGGTTGATGCTCGACTGCTGAAAGCTGTAGCTATTGAACACTCTAAGGATGCTGATGCAGCTGTGGAATTTGTTCTTCACGATGTTCTCCCTTTTATGTCCCAACACCCCGGGTCTTCGGGTTCTTGCTGTGAAAATCAGCTCCTTGAAGATTCATCATCTGGAATGGTTGAAGGTGAAGAGGAGAGCATTCCCACAGATCATCAA
1	VVTU23462_at	GSVIVT00024524001	helicase conserved C-terminal domain containing protein		DNA processing	-0.415294	-1.26914	0.169912	0.833214	0.528341	-0.561546	ATCTACATCCACTGTTCCATTTCAAGCCCTAACCCTAACCCTACCATTGGCTTTAATTGACACCGGCAATGCATGTTTGATCTTGGATTCAAGTGATGTAAGGGTTCGATTCAATCGTCCGAAGATGGTTCCGTCGTGGTACGAGCCAATGCCGAGGAGAGTTCCGAGGAGGGTCTGGTTAGGGTTCCAAAAATCCATGGGTATCCTTGTGGGTGGGAATCACACCTCCTCCAGGTTTTGCACCCGCTAATCCCTTTTTCTCATAGTTGTTTGGTTCAATCTCCTTGCTTGATCTGATTTTTCTTTGAAAAATCATTTTTTTTTTTTTTGGCTTTCATCATCTTTTACCATCGAATTGTTGTTCGAGTGACCTGCAAAAATTGTTGAATTTGTGATGAG…
1	VVTU11611_at	GSVIVT00026009001	Unknown protein		Unknown	-0.115486	-1.21581	0.171232	0.978459	0.206606	-0.283945	GCAACTCTAGAGTACTGTTCCTGCAGACTCCATCGGAAGATCGCACCACCATCACCATGGTTTGTTTCTGTTTTCTCGTCGACCAAACACGACAAGTGAGGAGCAGCAAGCCGGCCGCCGGAATTTGCTCACGGTGTGGGGGCGGAGCAAGCGTGGCGGACATGAAGACGGCGACAAGATTTTGTTATGTGCCATTTTACTGGAAATCATGGCGGGCGATTATTTGTACTTTTTGTGGGTCGATTCTTAGGTCTTATCGCTGAATAGAGAGTCCACCAGTAAGCAGTTTGGGAGATTAGGCTTTTAGGATAAGCGCTTCTTTAGCGGTTTCTTCTCTGAAGAAAGAAGGCAAGAATAGTTCCTACGATGTATAGGCCCC
1	VVTU20877_at	GSVIVT00029194001	wound-induced		Stress	0.0626467	-1.29638	-0.160533	0.704296	-0.884465	0.855607	AACCCATGAAAACTGCTGGCCACAGCCTCTGGTTTTTTCCCAAACTTTGGGCACCCGATCCAAACCTATCTCTTTCTATAAAACCAACCCACCTTCACCTCATCTTCTTCATCACAACACAAAACACTGGATTTACAGAGAGATCTTCAATATCCATTCACTACCCAGAATCAGGTCTTTTTATTGTTGATTGTTGATGAGTTTTGGAGACAGAAAATTAAGAAGATGAGTCATATGGGGAAAGCCTGGATAGTGGCAACAAGCATGGGAGCAGTTGAGGCATTGAAGGATCAGGGCTTCTGCAGATGGAATTACACTATGAGGTCACTTCACCAGCATGCCAAGAACAACCTCAGGTCCTTTTCTCAGGCCAAGAAGCTCTCTTCTTCCTCTTCTGCC…
1	VVTU773_x_at	GSVIVT00032243001	heat shock protein Cytosolic class II low molecular weight		heat shock	-0.98072	-3.54014	-0.518434	0.739814	0.272871	0.567643	TTTTAATAGTAAATAATGCCACAGGNGCCTTTGTTTGGGTTTGATCTTGGGTCAATGGCTTGGGGTGATGAAGATACTGATCTCTTCATTACAGTATAATGTGTAGTTTTGATTTTTCAGT
1	VVTU19711_s_at	GSVIVT00037487001				0.978503	-2.3815	0.143733	0.867398	0.663627	0.511083	CCTGTAGTAGTTGTAGTAATGTGTGTCCGTGTCCCATTCTACTTGTTTGCCATCTATCTATCTGCTTGAGTGAGTGAGCGAGTGAGTG
1	VVTU37296_at	GSVIVT00037986001	Nematode chemoreceptor	K08473	vv50109_Incompletely_Characterized_Transport_Systems.xml_9.A.35	0.406003	-1.13531	-0.375356	0.0969904	0.610795	0.134129	CCGGATTTTGGCTCGGTTAGGTGCTCCAGGACACCTTTGATCCATGGGGGAGTGGGTGGTTGGAGCTATCATCAACGTATTTGGCAGCATTGCCATAAACTTTGGGACTAATCTTCTAAAATTAGGTC
1	VVTU24609_at	TC74377				-0.629893	-1.74806	-0.308838	1.03797	0.194049	-0.493473	GACCCACATGGATTTCAGTTCGTTTCTGACGTCCTTAGGGACGTCGTTTCTGATATTCGTGGTTCTCATGCTGCTCTTCGCTTGGCTCTCCAGGAAGCCTGGCAATAGCGTCATATATTACCCCAATCGGATCCTCAAAGGCATGGATCCATGGGAGGGTGGGAAGAGGACCAGAAACCCATTCGCTTGGATCCGTGAAGCTATCACTTCCTCCGAGGATGACGTTATTTCCATGTCTGGCGTTGATTCTGCTGTGTACTTGGTCTTCTTGAGCACTGCTTTGGGAATATTGATCTTATCTGGCATTGTGCTGCTACTGGTTCTTCTACCTGTGGCTGCCACTGACAATAATTTGA
1	VVTU16406_s_at	TC83884				0.77208	-4.36031	-0.994276	0.758551	0.700333	1.07853	CTTTTTTCTATACCACTACTAGTCTCTCTCTC
1	VVTU34671_s_at	GSVIVT00001102001	osmotin		stress	-0.247988	-1.04937	-0.345453	0.776045	0.331373	0.503339	GCACGGCGAATATCAACGGGCAATGCCCGCAGGCGTTGAAAGCTCCGGGAGGGTGCAATAACCCGTGTACCGTGTTCAAGACTCCGCAGTACTGCTGCAACAATATTAAATGTGGACCGACAGATTATTCGAGATTTTTCAAGACCAGGTGCCCAGATGCGTACAGTTATCCTCAGGATGATCCCACAAGCACATTTACATGCCCTGGTGGAACCAACTATAGGGTTGTGTTCTGCCCTAAAGGCTCTTCCAACAATATTTTTCCTCTGGAGATGT
1	VVTU16669_x_at	GSVIVT00002805001	Non-specific lipid-transfer protein		storage	-0.369919	-1.03195	-0.285497	0.87878	0.448901	-0.48041	GAAGCTGCCGCAACTCCCTTTTGATTGCAAGCTGGATAATCCGAGTTTCAGGGACTGTCCGAAGCTTTTGAACATTTTTGCAAGCTCGCCAGAGTACAGCATTTTCACAAGCAATTTTACATCAACTGCTCCGGCCAGTAATTCGACGGGGACATCATCGGGGGCAAAAGATGATGGAAGTAATGCAGATAAGTATGCGCCAACCCTTGCTGGTACAATGGCAATTGCTGTGGCCGTCTTTTTTTTTATGCTCTCCCAGCAGGGCCTGCCTCCCCAGGCTGGTGAAGGTTTTTTTTTCGNTCAAAGATAGTAGCCAGGCTTAAATAGTGAGGTTTCGTTCTTTAGTTTCTTCCCTGGATGTTTTCTCAACCTTCATGACTTCCAATTAATAAACTATCT…
1	VVTU14352_at	GSVIVT00003817001	cupin, RmlC-type		allergen	-0.641981	-1.44049	-0.249943	0.821523	0.249676	0.387572	GGTCTTCAGCAAGCTTCTGTTAGGAAGTATGCACATCAAATCTTATGACTGGGGTGATCCTGTTGGCTCCGATTCCTCTTCACCCCCCTCCAAATTGAGATTGGCGAGATTGAAGGCGGACAGCGTCTTCACAGCTCCATGCAACACTTCAGTATTGTATCCAACTTCAGGAGGCAACATCCATGCCTTCACAGCCATAACACCATGTGCAGTGCTTGATGTTCTTGGCCCTCCCTATTCTAAAAAAGATGGCCGGGACTGCTCATACTACAAAGATTCTCCCTACACCCCCTTCTCAAATGGAGAAGCAAGGACGAGGAAAGAGGAGGATGGAGAAGAAGAAGAGAGGTATGGATGGTTGGAAGAGGTTGAGATGCCAGAGGACTCAAAGATGGATTG…
1	VVTU19042_s_at	GSVIVT00014388001	ATSYTB/NTMC2T1.2/NTMC2TYPE1.2/SYTB	NTMC2T1_2	vv50109_Incompletely_Characterized_Transport_Systems.xml_9.A.48	-0.145886	-1.72548	-0.559335	0.206406	0.746923	0.567546	GTACAATACTGGGTTTTTGTGGATTTGGTGTGGGGATCTCAATTGGGCTTTTGATTGGGTATTACCTCTTCATCTACTTCCAACCCACTGATGTGAAAGATCCTATAGTTCGTCCTCTAGTTGAACAAGATTCAAAAACTCCTGCAACGTTTGCTTCCAGAGATACCCCAATGGGTGAAAAACCAGACTATGATCGAGTTGACTGGC
1	VVTU3310_s_at	GSVIVT00016789001				-1.01382	-1.83714	0.162842	0.890065	0.737133	0.264008	GAGCCAAGGACTGGTTGAGATTGCCTTCTGAGGACCTCGCCACTGCCTTTGACAACCCTCTTATCATAAGGCACCCNNNANGCCACACCGTCCCCAGATTAGATGAGGCAGCAACTGAGCAATTAAGAAGCTGGACCACGGAAATCCTCCTCCANTCAAAGCANTAACGCTTCAGTTAANNAACATAATTTGGAGAATGGAGAAGTGAAAGCAGATGAGGCACAGATGGAGAATGGAGAAGTGAAAGCAGAGGAGCACAAGGGTAAGGTAGAAGAAGCATGTAAGACCCAAAAACCAGAGGGTGTAATTGAGAAAAAGATGGAGAATAGAGCTGGGGGGTTAGAGGCAACACAAGCCTGAAGCAATCAGGTGGGGATATAGATAAAGGTAGCCCTCCAC…
1	VVTU3794_s_at	GSVIVT00020892001	cupin, RmlC-type		allergen	-0.168758	-1.2508	-0.754161	0.805177	0.654591	0.524415	GTACTCTGATCCTGAAGGCCGGGACTGCACATATTACTTTGACTTCCCTTTCACCAATTTCTCAGTTGATGGGGTGTCCGTGCCGGAAGAGGAGAGGGAAGGCTACGCATGGCTCCAAGAGAGGGAGAAACTTGAGGACTTTGCTGTAGTTGGTGCAGTCTACAACGGCCCAATGATTGTGGAGTGTTGATCCCGGCCCACCTGCTTACATCTTTCCATGTCAGTGGATTCGGCTCAGCTACTTCATCTTCATCCTTCCATGTCAACAGCTGCTGACCGCTCTGTGTAGCAGAGAAACCTTTTTGTTTTTCTGGTTTTCTTTTTCTCTTCTTTTCTTTTCTTCNGAGGCCCTTGTTGCTGTCTCTTTCGTTTCTAAA
1	VVTU7299_at	GSVIVT00038266001	Unknown protein		Unknown	-0.248255	-1.63118	-0.78406	0.46135	0.291934	0.853772	TTCGCGAAGGCTGTGATTGCTTATCAGAAGAAGCTTAATTGCTCAACCGCCTTGCCACCAAAGCCTCTCAAGCTTGATCAAGAAATGGAGAACAGGAGAAAAATTATTGTTCGCAGTTTCTCCATTGCCAAAGATATATACACAACAGGCCGTGGAATGAACCCATCTAAAGAGTCTGAACTTGAAGCTGGAGCAGAATTTCTTGAGTCCAACACAGTACTGAGTTTGCAACAAGAGAATAGGTTGAAGCAAATGGGGGCAACAGTGAGGAATGGATCTTCCTATTTCCAGAGATTGAAAATGAATGAGGAGAGAGATCGGGCAGCAAAAACTTTAATGAGGAAGATGTCAGTAGAGCAGTTATCAGAGCTCATGTCTTTCTACCACATGATGGGGCAG…
1	VVTU5359_s_at	TC82967				-1.21469	-1.85221	-0.495757	0.926865	0.0823211	0.726971	GCTTGTGCTCCACTGTATCTTCTTGCTTCTACCTCTTGTGCTGTTGCTGCCTACTGCAAGACTGCTTCGGTGGTCCTCCCCAGCCGGCTGGGCCACCTGGGCCTCCTCCCCCACCCCCTTCTGCACCTCCTCCGCTAGCACCTGGGCCTCCTCTTCTGCCTGGTCCGCCTCTGGGACCTTTTTTCGGTCCACCAGACCCACCAGGTTCTCCTGGACCACCTGGTTTCCCACCAGGACCTCCTGGCCCACCTGGTGGCCCACCAGGACCTCCTGGCCCACCTGGTGGCCCACCAGGACCTCCTGGCCCACCTGGTGGCCCACCNGGACCTCCTGGCCCACCTGGATGGTGACAGGGGCCCTCAACTTNTAACCCATATTTCNCCTTATTTGCTAGAGATG…
1	VVTU12673_s_at	TC87236				-1.5895	-2.29449	-0.481082	1.05042	-0.0652276	0.627504	GCTTTCTCGGTGGTTTTGTTAATGGCTTGTGCTCCACTGTATCTTCTTGGTTTCTTCAACTGGGGGTTGATAAAGATTTCACAATCATCTCAATTTGAACACTATCTACTTCTACTTCTTGTGCTGTTGCTGCCTACTGCAAGACTGCTTCGGTGGTCCTCCCCAGCCGGCTGGGCCACCTGGGCCACCTGGGCCTCCTCCCCCACCCCCTTCTGCACCTCCTCCGCTAGCACCTGGGCCTCCTCTTCCGCCTGGTCCGCCTCTGGGACCTTTTTTCGGTCCACCAGACCCACCAGGTTCTCCTGGACCACCTGGTTTCCCACCAGGACCTCCTGGCCCACCTGGTGGCCCACCAGGACCTCCTGGCCCACCTGGTGGCCCACCAGGACCTCCTGGCCC…
1	VVTU35044_at	TC94800				0.0672394	-1.15881	-0.313257	0.085683	0.181103	0.646762	TTGCGCTGGCTGGAGCTCGAATTCACTCCGCTGCTCTCGATTTTCCGGTGGCCGGAGCTGGTCTCCTCGTACTTCTCTCCGAGGTGGTCCAGTCGCGGGTTCCGGTGGCCGGACCTGGACTTCTCGGTCGTTGACAACGTGCTGTGGAGTCTGGTCACGGCTTTCGAGTCCGTCGCTCTGATCTCCATGCTCTGCTTCTTCTTCCTCTTCTGCGGCTGCACTGTCTGATCTCTCTCCAGGAGTTCTTCTACAACATTCCGGAAGCTCATAAATGCCGGATTCTCGCCGGCCGCCGGCATCTTAGGCGGAGTGAGCAATGCTGTAGACCATGAGGGCTGGTAGCTGAGCATGTGGCGTTGAGCCACGTGGAGTGTGAAGTAAAGTTCTTTTTTTTTTTTT…
1	VVTU15207_s_at	TC98344				-0.848398	-1.40008	-0.156759	0.635346	0.58626	0.356335	AGCTGGATGCAACCTTCCCTAGCTAGAGACAGTCAGTCTTCCTGTGTCAACCATACTGCTGCCAACATACTGAATTCAGCATTTGCGCCCTGCTGATATTTAGTCCTTTTTTCTGGTCTCTTTATTCTGAAGCAAAGATGGCTTTGCAGAATATAGGTGCTGGGAATAGGGATGATGCCTTCTACAGGTATAAGATGCCCAAAATGGTTACCAAAA
1	VVTU34968_s_at	TC73935				-0.743739	-1.12812	0.0883045	0.53058	0.814534	0.650957	TCTGGGCTACGACCCTAACTACGTTCCCGACTCCGTCAGGACCTTCGTGGTCCACCTCTACCGCCACATTCGTGAGAAGAACGTCTACGAAATCCACCAGATGTACGAGTCCTCCTTCCAAACCCTCTCTGACCGCCTCTTCAAGGAGACCCCTTGGCCCTCCGTCGACGCCGTCGCTCACCACGTCGACAACGACCATGTTTTCTGCC
1	VVTU16062_at	TC77802				-0.295629	-1.17754	-0.693195	0.164761	0.438559	0.446087	GAAACTGTTTGTGCTAGCTCTAGTGGTGAGAAGATGAGTTGGGTTGATCTATGAGGGAAAAGGCATGGTTTTTGAGTGTTCCCAGATGGTCTGTTCAATGTCAGAAAGAGAGCATAGATGGTTTTTTGGGCATACCCATTTGAAGATGTCTTGGATTCAGCATCAAATCAAGCAGAAAGATGGATATCTGACCTACCCACCTCCTCTGACTCCATCATCTTCATCTCCATATACTGCTGCTTTTCATAAAGGATCAACAGCACCTTCATCTTCATCATCCTCTGGTACTAGAATAAGTCCAGCTGTTCTTTTCATTATAGTGATTGTAGCTGTTCTGTTCTTCATCTCTGGCCTTCTCCACTTGCTTGTTAGATTTCTCATAAGGCATCCTTCTTCTTC…
1	VVTU21259_at	TC99590				-0.583837	-1.30879	-0.670759	0.560783	0.113767	0.934343	AGCGAGCAAGTTCTGCATAGTGTTGGGGTACTTCTATTTTCAAGAGTGGTGCTATGTCTTTGAGTTTTCCAGCTAAGCCAGCATATGGATCAGCTCACAGATCTTCATTCTTTTTAGCTTTAGAAGCCAAAATGGTTGTGAGATTGATTATCAAGAGAGCCTATTCTTTCCTAGTGGGTTATAGAGTTAAATTTGATATAATGTCAAATTTGACCTGAATGGTGGTATTGTTCATACTTATTTTCAGGTTCAATCATCCTGTGATTGAGTTGGAGTTCCTCCTTGTTTCCTTCTTCTATTCAATAAAG
1	VVTU825_s_at	GSVIVT00000528001	Unknown protein		Unknown	-0.55613	-1.18226	-0.789304	0.67587	0.285828	0.836191	AAGGTTCTAAAAGGAATCTTCAGGAAAGACGAGAAGGATGAATGGAAAATGGAGTGCAGATGCGCTCTCGAGAGCGGCTCCGCCAGAGTTTCTGTGTCGGAGGTGGAGGTGTGCGTGGCGGTAGAGGGCCACGTGGCTATGAGCGAGATGGTGGAGATGGCGGTGAAGAGGAAGGCGAAGGCGAGAGCCATTCAGCCGTTGGAGGAAATTCCAGAAGAGAGAGAAGTGGAGACTGAATCGGACGGCTGCAATTGCTTTTGTGAAGAGGATGAAGAAAAGGATTACGAATCAGACGGTGGAGAT
1	VVTU20204_at	GSVIVT00013347001				-1.44333	-2.42953	-0.777056	0.837798	1.18899	1.14241	ATTTGCAAAGCCTAGGTCCGATCCATTTGAGGAGAAGAATGGAGTGAAGCTACCAAGTTACAAAGGAGACAATATAAATGGTGATGCATTTAATGAGAAGTCCAGAATCCCAGATCCTCAGAGGATGATAAGGGCTTATTGCCAAGCCGCTGCAACTCTTAACCTGCTAAGGGCCTTTGCCACTGGAAGTTATGCTGCAATGCAGAGAGTCACCCAGTGGAATCTTGATTTTGCCGAACACAGCGAGCACGGAGATAAGTACCAGGAACTGGCTCACCGAGTTGACGAAGCCTTAAGATTTATGTCTGCTGCCGGACTCACAGTTGAACACCCAATCATGACAACAACCTGAATCTGGGACATCTCATGAATGCGTGCTTCTGCCCTATGAGCAATCCC…
1	VVTU27138_x_at	GSVIVT00013825001	glycine-rich protein		Unknown	-0.589533	-1.13349	-0.520377	0.398077	0.556042	0.533324	GGGTGGCGGTGGGTGCCCCATCGACTCCAAGAAGAAGTGTACCCCTTACTGTTAGAGCGTGGGTTATGGATTGGCTGTAGCCGGTAATAGTTTCTATTATTAGTATGTGATGTAGCCTTTTAGGAAGTTGTTATGCTGATTTGGGTTTGTGGGTTATCTCTATGACTATGAGTCCTTATTTT
1	VVTU14554_at	GSVIVT00019854001	inosine-uridine preferring nucleoside hydrolase	3.2.2.1	vv10230Purine_metabolism.xml vv10760Nicotinate_and_nicotinamide_metabolism.xml	-1.1646	-1.97689	-1.41815	0.998679	0.755699	1.00375	GAGCCCAGCGTAGAGTGAGTTCTTTTCCTAAGATTATAGAAAGGTTGTGCCAGACCAAGAAGACACCTGAAGCTCTGTTTGCTCGTCGTTTGCTGTCAACGCTGCACCATTTGCAAGAAAAGCATCATAGATATCGACATATGCATACATTCTTGGGGGAAATTCTTGGTGCAGTAGTCTTGGCTGATGACCATTCTTTCCTGAATGCTACCTTTAAGTCAAAGCCCATCAAACTCTATGCAACTGGAGATGAATCCATGGATGGGCAACTTGCTATAGATGAAAAACAAGGTAAATTAGTCAAACTATTGAGAAGGGTGAACCCGAAGGCGTATTATGATCTCCTTGCAAATCGACTTGGTGATAAAAAGCAGTCTGCTGTGATAGCAAGCTTTGAAG…
1	VVTU22236_s_at	TC97137				-1.03066	-1.05895	-0.0690284	0.889917	0.392614	0.666493	GACGAGGTTTTGGAGGCAGACCAACAGCAGAGGATCACCGCTCAGATCAGAGCTCACTTCGATTCCATAACCCCGAAGCGAGCCGCCAAGCCCAGCAGAAGCGAATCCGACTCCCCGCTAAGTTCTCCTTCCCACGCCGCCAACGGAACCATCCCGGAGCTTCACAAGTTCCGAACCCTTCAATCTCAATCTCAGTCTGAGTCCCATGCCATGATATCAACAGATGGGAGTGGTATGTTGCAAGAGGAATTTGTGGAGACGCACTACTACAAGGAGTTGGGTTCTATTGACAAACAGCATCACACGGTGGAGAGGAGAGGAGTTGAAGATGGGTACGGACTCCAGTTGCAAAGGAGGGAGAACAGAGAGATGATGCTGAGGGGCTTCAAAAGCAACCCT…
1	VVTU35236_at	TC97614				-0.476724	-1.24277	-1.44065	0.326376	0.896698	0.388972	GATGAGGCCTTTAGACAGCGTCTGCATTGTTCTTACACTGGGGGCAGCACTTGGGCTCAAAGATCATCTGATCAAACTTCAATCATCTGCTGTGAAGCAGAGATGGATGGCAATAGGGTCATCGGTCTTTCAGGCGAGGCCCCGTCTGGGTACTTTCGATGCATCAAAGCAGGTTACCAAAGGTAAGGAGCAGAGTGATGCAGAGGAATCTTTGAGGTTGGTAGTTTATTTGAGCTGCTGGGGACCCAATTGAGGGCCGCCCTCTGAAGCCCTTTTGGGACCAGGGAGAAAGGTCCATGGAGACACACTATCCCACTCTCAATGACCCCCAAAAGCTGTATATAAAAACAGGATTGAGCTTAACTACCTAAAATCTCAAGTAACATCTTGTAATTCAAA…
1	VVTU332_at	GSVIVT00005686001	UBX domain-containing protein		protein fate	-0.816976	-1.37586	-0.433782	0.137556	0.594023	0.634491	GAGGCATCACATTTTTCTGCAATATACCCGCAGAAACCTGCCCCTTGTATAACAGTTATTGGGTACAATGGCGTGCAACTTTGGCAGAATGAAGGCTTTGTTGCTGCTGAAATTCTGGCATCAAATCTTGAAAAGACATGGCTGAGTCTTCATATTCAGGAAACAACAGCAACTGTCTTAACTGCGGCCCTTGCATCGAAGAAATCTGATCCATTGGCTTCTGGGGCTCCTAATATTGCCTCACTTCAGCCAGGAAGTTCTTCAAGCATGGATGTTCCTTCATCTTCAATAAATAAAGATGTTAAATCCTCAGAGGCTAGACCCTTAGTTGCTTCTGAGATAATAGAGGAAAATAAAAGTTGTGAACACCCAGTTAAGGAGAATATTGAAGTAGGTGAT…
1	VVTU14116_at	GSVIVT00008634001	Unknown protein		Unknown	-0.941257	-1.32669	-0.339685	0.496892	0.915689	0.804979	GCAGCTAATCGTTGCTTTGTCCAAGAAGATGCTAAAAGAGCTCCAAAATTAGCTTGCTGCCCATCTTCATCTTCATCATCCAAACAGGCTGATGCAGGACATGCCAATGCAGCAGATGGACCTGATCATCCCCCTGTAGGTTTCATGCCCTTAAACAGGACTTCATATTCCAACCTGCCCCCTGATACAAGATGGTGGCCTCAGCTTCAACCTAACTATGGGTACCAAAAGGGTTTAACATCTGAACAGTTAAATGCCTTGGAGGCAGAGGTAGAAATGTTAATAGATGGAACTGCAAGCAAGACCTCTGAACTTGATGGGGCTTATGCACAGAATGAAGATGGTAGCGGACGTGTTGATGGTGGCAAGAACACTGAATCTTTTTTTGATGTAGATAAT…
1	VVTU14354_at	TC96266				-1.95142	-2.21754	0.277997	0.407157	0.357631	0.552495	GGCCCCTCTGACACTCCATTAAAATCACTCATGAGTAAAGGACTTATCGGTGAAGATGCCGCTGCCGTTAACATTGGCACAGAAACAGATTCAAAATATAACACCAAAAGAACAAATCTGTTACCAGACACATAATATCGATTTTG
1	VVTU14074_at	GSVIVT00003182001				-1.65153	-1.4948	-0.411491	0.656945	0.693471	-0.18935	ATTCCGATCTGCTTCAACCCCAGAGCCGACATCGAA

## Sheet: 2
						Log2 Fold change
Cluster #	chipID	Genoscope ID (or DFCI)	Function (vitisnet)	Enzyme ID *	Pathway (Vitisnet)	stage33	stage34	stage35	stage36	stage37	stage38	Sequence
2	VVTU13500_at	GSVIVT00031805001	leucine-rich repeat protein kinase		kinase		1.22508	0.452827	-0.959911	-0.54582	-2.29184	-1.16718	GTTCGAAACCAGATGCTAGCAGTCTTGAAGGTTGCTCTAGGCTGTGTTAGTGTCGTGCCTGAAGCAAGGCCGAAGATGAAAAGCGTCCTTCGAATGCTTCTTAATGCCAGATAAAGCCTCTCCTCATCAGCCAAGCAGCATACAAATAGGAGTTTTACACACACAAAACAAGCATCTGAGTTAGGGTCACTTAGTGCTGATACATCATATGGGTTAAGCAGAGCTCCTACAACTGAATCTCCATATAGAAGTAGTCAGTATGTTCTCCATACGTGTATAAAATATATATAGCATCTTTGTTTTTAGGTGTAGTAGCTGGTTAATGGCTCAATTTCGGCGCACCATTTCTTTCACCTCTGCATTAT
2	VVTU39160_at	GSVIVT00004707001	Ser/Thr receptor-like kinase1		kinase		1.04028	-0.0160256	0.243876	-0.684531	-1.71634	-0.963829	GAACATCAGTGACCCTTTCTATTTGGAAGATGATTATGCGCCTAACCTCGGTCATCATCACCTCTTGAAATTGATCTGTGAAAATAATCGTACTATGGTAAACCTGAATTTCAGTGGAAAATACCATGTTGCAGACATCAACTACAGTAGCCATACCATTCGGGTAGTGGATCCGGGCCTAAAGAAAAAGGGCATGGGAAACTGTTTCTCCTATCCTCTATATTACTTGAGTGATGGATATGACTTTCCTACAGATTCTAGTTTTGTAGTTTTCATTACATGCCCATGGCCGATCACTGGTGACAAGATTCATAATAAGTATATTCCTATCATTCCATGCAACACGAATCGCAGCTCCCCTTTCTCGCAACCATACGCGTATGCAATAGTTGGAGATTT…
2	VVTU6513_s_at	GSVIVT00038750001	pinoresinol-lariciresinol reductase	PLR	vv10940Phenylpropanoid_biosynthesis.xml		1.71649	-0.449641	-0.629277	-1.25705	-3.87403	-2.04226	TACTTTGTTCCGAGCCTAGGTCAGTTGGGTGTTCTCACCCCTCCAAAGGAAAAGGTTTGTCTATATGGAGATGGCAATGTCAAAGCGGTTTTCGTGGATGANTANGATATTGCAACATACACANTCAAAACAATAGANGATCCTCGTACATTGAACAAGACAGTTTACATTANGCCACCAGAAAACATTCTCTCCCAGAGGCAANTAGTTGAGATATGGGAAANGCTCACGGGGAAGAAACTNGACAAGTTNAGCATCTCTAAAGAAGACTTTCTAGCCTCCATGGAAGGTAAGGACTTTGCATTACAAGTTGGGGTAGCACATTTCTATCACATTTACTACGAGGGTTGTTTGACGAACTTTGAGATTGGAGAAGAGGGAGAAGAAGCTGCAACGCTC…
2	VVTU25724_at	GSVIVT00021163001	armadillo/beta-catenin repeat protein / U-box domain-containing protein,		Unknown		1.1862	0.291816	-0.186843	-0.465086	-2.60653	-2.95423	AGGGCTTTTCTTCACAGAACCCTTCTGTTTGGGGACGCAAAGGCAGTTGAGAGGCTGTTGGCTTGCTTGGAGCATGAAAATGCCGAGGTTATTGAAGCTGCATTGTCTGCTCTATGCACATTGTTGGATGACGAAGTTGATGTGGACAAGAGTGTGAGCCTGCTCAGTGGAGTGGATTGCATACAACATGTGTTGAATGTGGTGAAAGAGCACAGGGAAGAGGGTTTGAGGGAAAAATCACTTTGGGTGATAGAGAGATTCCTGATGAAAGGTGGCGATAGGTCTGCTTCATACATATCACAGGACAGGTCGTTGCCTGCTACATTGGTAAGTGCTTTTCACCATGGGGACGGTAGTACAAAGCAGATGGCTGCGAAAATTTTAAGACATTTGAATCAG…
2	VVTU14013_at	GSVIVT00036257001	armadillo/beta-catenin repeat protein / U-box domain-containing		Unknown		1.34532	0.177943	-0.175339	-1.12736	-5.26355	-5.05611	AAGTCGCGAGCCATCAAGGCAGGTATCATACCAGCATTACTTCATCTGCTTGAGGATAAAAACCTGGGAATGATCGATGAAGCTCTCTCAATTTTACTGCTTTTAGTATCACATCCTGAAGGGCGGACTGAAATTGGAAGGCTATCGTTCATTGTAACTCTGGTTGAAATCATGAAAGATGGGACCCCAAAGAACAAGGAGTGTGCCACATCAGTCCTCCTTGAGCTGGGTTTGAACAATTCATCTTTCATTTTGGCTGCACTGCAGTATGGTGTGTATGACCATCTGGTAGAGATTATGAGATGCGGAACCAACAGAGCCCAGAGAAAAGCAAATTGTCTTCTGCAACATATGTGCAAATGTGAACACATCCCATGGAACTTCAATGTAGGAGCCTAG…
2	VVTU10173_at	GSVIVT00022809001	mannosylglycoprotein endo-beta-mannosidase	3.2.1.78	vv10051Fructose_and_mannose_metabolism.xml		1.13441	0.101986	0.0246034	-0.161901	-1.27649	-1.06039	CCAGATCCCTTCTATGGCTTGGAAAATGAGTCAATTTTAGATATTGCAGATGCTGGAAGGGAGTATTACACATTCTGGTTTTTCAGAACTTTCCATTGTAAGCTGTCAGGAAATCAGCATGTGGATTTGAATTTCCGTGCAATCAATTACTACGCAGAAGTTTATTTGAATGGGCACAAAATGGTCCTGCCAGAGGGGATGTTTAGAAGACATTCTTTAGATGTCACTGATGTGCTGCATCCTGATAAACAGAACTTGCTAGCTGTTTTTGTTCACCCTCCTAATCATCCTGGAACTATTCCTCCTGAGGGCGGCCAAGGAGGTGATCATGAGATTGGAAAAGACATTGCTGCACAATATGTTGAGGGCTGGGATTGGATGGCTCCTATAAGGTGACTA…
2	VVTU16908_at	GSVIVT00028572001	arabinose-5-phosphate isomerase	5.3.1.13	vv10540Lipopolysaccharide_biosynthesis.xml		1.20279	0.0831793	-0.0829478	-0.380452	-1.37738	-1.19377	GGAATTTTCTCTCCACACATTTTTTTCATCCCCTGCATGTGGTAACTTTTGGTCAGTGGCTGCTATGTCAAGTTGTTGTAGGTTAACCCCGTAATAGATTTCTCACCCTTGTTAAAAACATGTGAATGTTTGTATATCAGGAACCCAAGAACAATCAGTTCAAACGTGATGGCGGTGGATGCCATGAGAAGGATGGAAGCACCACCATCACCTGTACAATTCTTGCCTGTACTTGATGACCAAAATGTCTTGATTGGCATTGTCACATTGCATGGATTAGTCTCAGCTGGCTTATGAGCTGTGGATATGCTTTTGGCTTCCAGTTTCTGTATCTTATTCTTTGGATGATTTTATCATTTTTTTTCCCCACCTGTTAAAATTTCAATCCCCACAATGAGG…
2	VVTU34409_at	GSVIVT00000607001	carbonic anhydrase precursor	4.2.1.1	vv10340Histidine_metabolism.xml vv10650Butanoate_metabolism.xml vv10910Nitrogen_metabolism.xml vv50124Porters_cat_30_to_64.xml		1.51671	0.0237805	0.162107	0.0968286	-3.23106	-3.58035	AATACATGGGCTCACTCACTGTTCCGCCTTGTACCGAAGGTGTTACTTGGATCATCAATAAAAAGATAAGGACTGTTTCAAGAGAACAGGTGAAGCAGCTGAGATTGGCTGTTCATGACTATGCAGAGATGAATGCAAGACCAGTACAACCGCTTAACCTGAGAGAGGTGCAACTTTATGGCCAAAGTAAGCGTGATTGACAAAGAGGACAGCGAAATATACTGAGAGCAGGGCTGGAAAGTTGTTTTTTTCTCTTTGTAAACTCAATAATGTGGTATTGATTGCTCATGTATATAGAGAGGAATGCCAATTTTAGGCTCATCGTTCAAAAAATTAATATGGACTCAAATCCCTCAATTGGCC
2	VVTU13147_s_at	GSVIVT00013987001	cinnamoyl-CoA reductase	1.2.1.44	vv10940Phenylpropanoid_biosynthesis.xml		1.09611	0.560588	0.437132	0.0869739	-1.04686	-1.22117	TGCTCATGGCAGACCATCTCACCATCTCCAACCCCTACTTGAAAGGAGCTGCTGAGATGTTCGAAGATGGAGTGTTTGTGACTGTGGATCTCAACTTCTTGGTTGATGCCCACATCTCTGTTTTTGAAGATTCTTCCTCCTATGGCCGCTACCTCTGCTTCAACCATGTCATCAATTCTAACCAAGATGCCATTCACCTTGCCAACATGCTTCTACCTCCTTCTCAATCAACCCCTCCTCCTCAAAGTTTGGAGGATACAAGAGTTTATCAACAAAGGATAAGCAACAAGAAGCTTAACAAGCTTATGGTGGATTTTAGAAGTGAAGTCGAAGTTGAATGATGTATACCCATTCAAACAAGAACAAAGGTTGAAGGTTTGAAGGGGTTGTGATCTAGAT…
2	VVTU1788_at	GSVIVT00037622001	plastocyanin domain-containing protein	K02638	vv10195Photosynthesis.xml vv50113Thylakoid_targeting_pathway.xml		1.99261	-0.714021	-0.480441	-3.34446	-6.05785	-6.05787	TGGAACCCCGGCATTAACTACACTCTCTGGGCCAACAACCACACCTTCTACGTCAACGACCTCATCTCTTTTAGNTACCAGAAGAATCAGTACAATGTGTTCGAAGTGAACCAGACCGGCTACGACAACTGTACAACAGACAGCGCCACCGGAAACTGGAGCTCCGGCAAGGACTTCATCCTTCTAGATAAGGCCAAGAGGTACTATTTCATATGTGGAAATGGGGGTTGCTTCTCTGGGATGAAGGTGTCTGTGCTTGTTCACCCGCTTCCTACGCCGCCATCGGCCTCCACCGCTGCTGCTGAGATTTCCAAACCGAATTCGGCGGCGGCGCGTGCTCCGAGGTCTGGATCAATGGCGTTTGTGGGTCTGGTGCTTTGGATTGGTTGGATCTGGTTG…
2	VVTU3113_at	GSVIVT00004765001	multi-copper oxidase (SKU5)	SKU5	vv50109_Incompletely_Characterized_Transport_Systems.xml_9.A.10.1		1.71634	0.287898	0.214224	-1.67985	-3.79175	-3.12724	GTTTTCCCTGGTGCATGGACGGCAATCTTAATCTCTCTTGACAATGTTGGAGTTTGGAACCTGAGAGCAGAAAATCTTGACTCATGGCATCTTGGCCAAGAAACATATGTCAGGGTTGTCAATCCAGAGGCTACAAACAAGACTGAGTTGCCCATGCCAGATAATGCCCTTTTTTGCGGTGCCCTGAGCAAAATGCAGAAGCCACAAGACATCACTTCTTCAACCACATCAATNAGTGGCAGTAAATTAAGTATTTTCTTCACTCTGTTGATGATCTATGCTGCAATCTCCACTTTCCACTAAACCTCTTCACCTTAAGTTGCTTGAGGGAGCCATGCTTGCTTAGT
2	VVTU28884_s_at	GSVIVT00025890001	monocopper oxidase SKS5 (SKU5 Similar 5)	SKS5	vv50109_Incompletely_Characterized_Transport_Systems.xml_9.A.10.1		1.08556	0.528331	0.433419	-0.588948	-1.83045	-1.54604	GTACTGTTCAGGTGTATCCCAAGTCATGGACTGCCCTTTACATGCCTTTGGACAATGGGGGTATGTGGAACGTAAGATCAGAGAACTGGGCTCGCCAATACTTGGGTCAGCAATTTTATTTTGGTGTTTATTTTCCTGCAAACTCAGGGAGAGATGAATATCCAATCCCTAAGAACGTTTTTTTTTGTGGAGGAGCATCAGGCCGCAAGACCCGGCCTTTATAATTGAGAATGATTTGCCCCCCTGTCCCGAGGGGGTGACAGGGGAGAAATACTTCACTGCAGAGGATGTTTGCCATGGCTTGACTCGAGCCATTTTTTGAGTTTTTTTTTTCCCTCCAAATAGTAATTTCAGATGGTTTGTTGTG
2	VVTU4478_at	GSVIVT00017631001	MYB DIVARICATA	DIVARICATA_11	vv30009Flower_development.xml vv60044MYB.xml		1.21276	0.434615	0.106174	-2.02877	-4.69042	-4.46246	GAGGAGATCCAGTATCCATGACATTACAAGTGTGAACAATGGCGATGTCTCAACCCCTCAAGCTCCAATTACCGGCCAGCAGGGCAACGGCAACCCAGCAAGCGCAGCTGCAGCTGGTGTGGGACCACCCCTGAAGCACCACAGGGCTCAGCCAAGCATGCCAGCAGGTGCTCTGGGAATGTATGGAANANCTATGGGANCATCCAGTGGCCGCTCCTCCAGGGCATATGGCATCAGCAGTTGGGACTCCTGTTATGCTTCCTCCTGGACCCCATGCGCCTCCCTATGTTGTCCCAGTTGCTTACCCCATGGCACCACCTCCAATGCACCAATAGCAGACGCCATTAATTCCCTGAAATTTCGGCCAATGATTGCCAAAGGGAAAGCCTATATCCCTCA…
2	VVTU12503_at	GSVIVT00003071001	squamosa promoter-binding protein 3 (SPL3)	SPL3	vv60055SBP.xml		1.56186	0.356414	0.0384362	-0.84355	-2.36414	-2.54024	GCCGCCTTCTTGTCAGGTGGATAACTGCACCGTTGACATGTCCGATGCCAAAAGATACCACAAGCGGCACAGGGTGTGTGAACATCATGCCAAGGCTCCGGTCATTCTCATTGCCGGAATCCAGCAGAGGTTCTGTCAGCAATGCAGCAGGTTCCATGAGCTATCCGAGTTTGATGACACTAAAAGAAGTTGCCGCAGGCGCTTGGCCGGACACAACGAGCGGCGCCGCAAAAGCTCATCTGAATCTCATGGAGAAGGCTCCAGCTGAAAAGGGAAGACCCCTCATCTAAAGGAAGAACTAAGTTGCAGCAGGCTTTGGTAAAATGCATTTTCAAAACCGATAAGGTTTAACTATGCTATCTAGTATGCTCTCTATCTCCTGTCAATCTCCGGCTTTCA…
2	VVTU34364_s_at	GSVIVT00030050001	Unknown protein		Unknown		1.09771	0.633003	0.144973	-0.237662	-0.933716	-0.965286	GGAACTCCGAATTCTTGAAGCTCTTGAAATTTATCCTCTTGTCAAGCTACAAGGCATTCATCGTCACTTTATCCTCTATAGTCTAATGGAATTTATGCGAAGAAGCTTTGAACGGAACTTCACTTCTGAGGAGGTTTTGCAGTTGCTGGATCGTTTCTACAACTTAGAAATGCTGAAACCAGATGATGAGGACTCGGAGTTCTTAAGTCAAGAGGAAGAATTTTGCTTGCCCCAAAGTTATTTTGCCAAAGAAGAATCGTAACTCACAAAATTTAGGTATTGCTTATGGCAGTCATTGGCACTATTATTGAGATTTGAGATTGTTTTACTGATGATTGTCACTCAAGTTGATGTTGGAAGGACCAAGAAGTGGGCAGTAGTTCCATGTCGATACCGTGT…
2	VVTU2599_s_at	GSVIVT00000809001	phosphoesterase		Unclear		1.06472	0.203389	0.598927	-0.722064	-2.02013	-2.09691	AAGCGCGACGCTTGGGCAGGCACTTTTGAGGGTGTCTTGACTAGAGAAACCCCCAGAACAGATTGTCCAGTTACTTTGCCGGAGCCAGTGAAACTACGGGAGACGGAAGCAAAAGATGAGGCGGAGCTGAGTGAGTTTCAACAAGAATTGGTGCAGATGGCAGCGGCATTGAAGGGGGACCATAGAAAGGACATTTATCCACACAAACTGGTCCAGGACATGAATGTTTCAGACGCCACNAAGTATGTGAACAACGCATTCAACCAGTTCTTGGATGAATGCCAAAAGGCCAAGACAAGTGGAACCCATGACAGCTCCGACATTGTACTCTGTCCACAAACACCACCAAAACGGACATCCTCCAAGTCCTTTGCTCACAAGCTATTTTCTTGTTTGATT…
2	VVTU86_at	GSVIVT00031386001	ZINC FINGER PROTEIN 2	ZFP2	vv60017C2H2.xml		1.19486	0.731035	0.32015	-0.0201288	-1.12267	-1.61241	ATCTCTTGATCTTCAGTTCTTCTACAGACTATGGACCATTTTCAACCCAATACTTCTCTCCATCTCAGTCTAGCTAACACTGAAGTCAACCTAGAACTTGTCCTTGAGCATTCTTCTTCTTCATCCTCATCCCCTTTAAGTCCAGCTGAGCCTCGAGTCTTCTCCTGCAACTACTGCCAGAGGAAGTTCTACAGCTCACAAGCCCTTGGAGGACACCAGAATGCTCACAAGCTTGAGAGGACTTTGGCCAAGAAAAGCCGAGAGCTAAGCTCAGCTGTGAGGCCTCATGGAGGGCCAAACCAACGATCCAACGCCAGTGGTACCGGCCTTTTTCGACGTACTCAACAACCCGTTGTGGGGTTTGAGCATCAAGGACATGCTGGTAGGTTTCAGAATGAT…
2	VVTU16138_s_at	GSVIVT00012129001	asparaginyl endopeptidase	3.4.22.34	peptidase		0.0569996	1.02211	-1.40001	1.39328	-4.09931	-3.65358	TCTCAAGCAGCTTACGCAGACAATGCAGCATAGAGTTCACTTAGACCAGAGTATTGAACTGATTGGGATGCTTCTACTTGGACCAGAAAACGGTCCTCCTCTTCTCAATGCCGTAAGACCACGCGGTTTGCCGGTTGTTGATGACTGGGAATGCTTGAAATCGATGGTACGCAATTCACGTTGTCGATTGTTTCCCCCCTTGCTTGCTTGATTATTTTCTAATTTTTCAAAATTGGGCCTGCAGGTGGTGGTGTTTGAGACTCGCTGCGGATCACTGACTCAATATGGCATGAAACATATGAGGGCTTTCGCCAATATATGCAATAATGGAATCTCGCTAACTGCCATGGAGGAAGCTTGTAGAAGTGCCTGCAGCAGCCATACCATTCTGGACCAATG…
2	VVTU38058_s_at	GSVIVT00000447001	protein kinase		kinase		1.08833	0.209179	0.178657	-0.499221	-1.95872	-2.21833	GAGAAACCGCCGACGGGTGTCTGTTTCCACCCATTTTTGCTGCAACTCTCTACTTTCCGATCTTGCCCCTGCCACCTCTGCAGCCTACGGTGCTCTGCTCCTCGGCGGCGGCGTCTTTGCCTATACAAGATCTGGGAGCAAGGGCTCACTTTTTGGAGGATTTACAGGAGCAGCACTAATGGCAACGGCTTACCTTCTTATGCAAGTCCCCAAGACAAAAGACATAGGTGACGCCCTCGGGTTTGGATCAGCTTTCCTTTTCTCTTCTGTATTTGGTATACGATTAGCAGCCACTCGTAAACTAGTCCCTTCAGGCCTGTTGTTAGGACTTTCCATCTTTGCATTGACTGTGTTTATCTCTGCCTACCTACAAGATATCTCTGATCCACTACGTGTCTC…
2	VVTU5367_at	GSVIVT00017391001	embryonic abundant protein		Unknown		1.08932	0.346566	-0.104578	-0.789354	-2.13929	-1.89542	TGGTGACTGTGGCTCAAGCTGTCCACTGGTTCGACCTCCCAACCTTCTACCCTCTAGTAGCTCGCCTGCTAAGAAAGCCAGGGGGTGTATTTGCTGTTTGGGGCTACAATGACATTGCAGTTAGTCCTACGTTTGACCCAGTGATGAAGCGCTTCCACGACACCACTCTTCCCTTNTGGAATGAAAAGATCCAATACATATTTGATGGGTACAAGACTCTGCCGTTCCCTTTTNAGAGTGTGGGGTTGGGGTGTGAGGGCCAGCCAGTGTCACTGGACATACCCAAGAAGTTGTCATTTGATGGGTTTTTGAGGATGTTGAGGTCATGGTCTGCAGTAACCACGGCTAAGGACCGAGGCATAGACCTGTTATCGGAACGGGTGGTGAAAGAGTTTGAAA…
2	VVTU4179_at	GSVIVT00024021001	indole-3-acetate beta-glucosyltransferase	2.4.1.121	vv11002auxin_biosynthesis.xml		1.15602	0.169527	0.161127	-1.28926	-2.98537	-2.81635	TGTGATCAACTGAGGGTCCTGTCTCACTGGTCGGTGGGTGGGTTTTTGTCACACTGTGGGTGGGGCTCAACCTTTGAAGGTCTTTTTGCGGGTGTTCCTTTTCTTACTTTGCCCATGGCTGCAGATCAACCTTTGAACAGTAAGCTAATTGTGGAAGATTGGAAGATTGGGTGGAGGGTGAAGAGAGAGGTGGGGATGGAAACTATAGCTAAAAGAGATGAAATTGCAGGGCTGGTGAAGAGGTTTATGGACGGGGAAGGGGAAGAGGGTAAAGAAATGAGGAGAAGAGCAAGGGAGCTTCGGGAGATTTGTCAACTAGTAATTAAAAAAGGTGGGTCATCTGATACAAGTCTGGATGCTTTTGTAAGAGACATTTCCCAATACTAGAGAAAGTATTAA…
2	VVTU35637_at	GSVIVT00018314001	Glucosyltransferase-2		glucosyl transferase		1.42388	0.61306	-0.880576	-1.08379	-2.5954	-2.27507	TAGTCTTGCAATTATTACAAAGGAGGAGCTGAGAGAGTTCTGGCACGGTTTGGTCAACAGCGGTAGCCGCTTCCTCTGGGTCATACGACCAGATGCTCTTGTCGGAAAAGATGAAGAGCGTCAGACTCCGGCAGAACTCTTGGAAGGGACAAAAGATAGGGGTTATGTAGTGGGCTGGGCTCCCCAAGAAGAGGTTCTGAAACACCCAGCCGTGGGTGGGTTTCTGACCCACGGTGGGTGGAACTCCACGCTTGAGAGTATAGTGGAGGGCCTGCCAATGATATGCTGGCCCTACTTTGCTGACCAGCAGATCAACAGTAGGTTCGTGAGCCATGTTTGGAAGCTTGGAATGGACATGAAAGACAGTTGCGATAGAGTTACCGTTGAGAAGATGGTGAG…
2	VVTU660_s_at	GSVIVT00017967001	ATFP3 (Arabidopsis thaliana farnesylated protein 3	VVFP3	isoprenylated plant proteins		1.00632	0.238102	0.121639	0.1666	-1.00544	-0.764372	GGAGCTGAAGAAGAACGAGTTCCTGTACAATTACAATTACCCATATTACCCTCCCAGGTACTACATGGAGCAGAACCCATACCCCTCGCAGATCTTCAGCGACGAGAATCCTAACGCCTGCTCCGTCATGTAAAAACGGAGCAACTACAAGGGCAGAATCGGGAAATGGGGGNTTNATGGGTAATTTCGTAATATGGGTGCCCTTTCTCCTACATCTACATGTGGCTCTTTCCCA
2	VVTU2505_at	GSVIVT00019179001	GATA transcription factor 2	GATA2	vv60016C2C2-GATA.xml		2.01184	-0.398263	-0.64137	-1.16403	-3.92504	-3.93385	GAAAGCTCATCGTCATCATCTGTGATTAGCGGAGAGAGATCCTCGTCCTCGTCGCCGGCATCGTCGCCCACGGGAGCGCGTAAGTGCACGCACTGCGCTTCGGAGAAAACGCCACAGTGGCGCACGGGTCCTCTNGGTCCANANACNCTATGCANCGCGTGCGNCGTNCGTTACAAGTCAGGCCGACTGGTTCCGGAGTNCCGACCTNCAGCGAGTCCAACGTTTGTGCTGACTCAGCACTCGAACTCGCNCCGCAAGGTGATGGAGCTCCGTCGCCAGAAGGAAATCCTCCNGCAACAGCAACAACAACAACAGCTCTACCATCACCACCACGACTTCGAGGTCTGCTGACGTCACAACAATACGTGTCGACATCTCGTGTTATCATCACCATCATAA…
2	VVTU13262_s_at	GSVIVT00033096001	GATA transcription factor 16	GAT16_1	vv60016C2C2-GATA.xml		1.23308	0.611966	0.0451634	-0.550881	-2.86088	-2.9355	AATGGTGGCGGCAACGGGAACAATAAATTGGGGGACTCGCTGAAGAGGAGGCTCTTCGCATTGGGAAGAGAGGTGTTGTTGCAGAGATCAACAGTGGAGAAACAGAGGAGGAAGCTGGGAGAAGAAGAGCAAGCGGCCGTACTGTTAATGGCTCTGTCTTACGGCTACGTCTATGCTTAAAATATTAGCTGTAGTAGTAGAGAAGTACTAGAAGTGAACAAATAGAATCAAGAGCGCCACAAAGTGTACCTACCCACCATTTCTTTTGATGTCTCTTCCCTTTTTGTTTTTGTTTTTCAATTTTTGGTCTGTTCTTTACACAGCTCTTTTTTAGTTTTAACTTTCTAACTGTTTTTGGGATTTGGAGAGGAGAGGGTGAAGTTGATGAAGAAGAAGAAA…
2	VVTU134_at	GSVIVT00016651001	glutamate carboxypeptidase 2	3.4.17.21	peptidase		1.50396	0.0494914	0.414255	-1.25887	-2.8384	-2.87044	GGCAGAGCGAGCATTTACAGACCGAGATGGACTCCTTGGAAGGCCATGGTATAAACATTTGATTTATGGGCCATTAAAGCATGATGACTATGGATCCAAATCCTTCCCTGGAATAGATGATGCTATCGAAAAGGCAAAGAGTCAGAGCACAGAAAAGTCATGGAGTTTAGTGCAGCATGAAGTGTGGAGAGTTTCTAGAGCTGTCATAGACGCATCACTAGTTCTCAATGGTGAACTAACATGATTGTGTCTGACATGATGAACCCATGCAGTTCACGTACTTCCTTTCTAAAGCATAAGAGTTGAAATAGGCAAACACCATGGATGTCTTGGATTTTTCACTGCAGACAATTAATCATCCATATGGGTCCTGGCAAAACCAAACCATTGACAGAACTA…
2	VVTU31387_at	GSVIVT00006223001	U-box domain-containing protein		Unknown		1.8535	0.926918	-0.385155	0.253324	-2.3053	-2.04303	ATGCATTTCAGCTGGCCTCAAATTAATCAAGAAGCTCGTAGCTTTCCCCAGGATGGTAAAGCGGCTTCTAGCAGATCCTGCCACAGTACCACCTTTGCTTGGCCTCATCTCAATTGTCAAGACCGACCCATGCTGGAACCAAGAAGCTGCTGCAATCCTTGCTCTACTGGTGGAAGGCAGTCAGTTCACTGAACACCAGATGTATCAGGGTTTGCAGGAATTGCAATCACAGCACAATATCAATCTCTTTTTGCAGCTCATAGCCAGTTCTGATCCCCAAACCAAGGTTCAGCTTTTGCACTTGCTGGTTGTTCTGGGCAATAAATTCGAAATGGCTAGAAACCTGATACGAACAGATAATGAAGCAATTTCCTACCTTTTTTCTTCCCTTGAAGGTGA…
2	VVTU6328_at	GSVIVT00018304001	Lectin-like protein		Stress responsive		1.61581	0.0745602	-0.138788	-1.2093	-3.0396	-2.25435	GGGCATAAGCGCATCCAGTGGTAATTCATCACAGACAAGCAGTGTCTACTCATGGAGCTTCCGGTTAAGGAGTGTTCCAAACTGGTTGCATTCTCAGCCTGTTGATCCGAGGCGTGAACGTGGCGAGCCTCTTAGGATGCAGAAGAGTAGTGTTTGTCCTTTGACAGTTCTCGCCGGAGTGATTTTTTCCACTGGGTGTTTAGCATTGATGGCATTTGTTTTTCTGTTTGTCTGGGCAATCTTTGTTGCGAGGCACACAACGGTAGCAGCAGCCGCAACAGAAGAAGAGTATCCCAAATTCCCTGTGGATTTCAGGTATCAAAAGATCGATGTTGTAGACACCAAGGATGTCAAGTAATGTTTGTGAATTTGTGTCGGTAGCCCTGAACA
2	VVTU17231_at	GSVIVT00015140001					1.14862	0.605295	-0.0740395	-0.157691	-1.16819	-1.3637	GGTCGTACAATCCAAGCGCTTGCTACATTGCCATCAATTTGCCTTTGAACTTGACAAAAGGGCTCATGCATTCAGAGAATTGAGTGAACCCAAGTTGTTGGTGAGTTGGGATAAACAACCCCTGATTCAAAAATGCATCTTAAAGCAAGATACCGCTGTAATTGAATCGAAGGAACCGAATCCGGTGGGCTCGAAGACCCTTTGATTATTACGTGGGAGATCGGATCCCATCAACCTTTACAGTAAATCATATGCTTGGGGGTTTGGAGATTTCCCCGTTGATCTATCTTTGTTCCAATTCAATTGTGGGAGCTCCAATTACATGCTGTGGCATAAAGTGATGGTTTGGTTGTCATTTACACTGATTTGTGGTTGAAAATTTTCTTTATTGGTTGTAGG…
2	VVTU12530_s_at	TC90139					2.23188	0.318404	-0.0636134	-1.85238	-3.84083	-3.62556	AAGGGTAGCTGGAGACATGTCTTCTACAAGGTGAGGTCTGAGCTGAGGAGGCTTGTGGGATCAGACCGTGTGGGTCTCCCTCAAACATGTAGGTATGATTCCTACAGTTATTCCCAGAACTTTGATCAAGGAAATACAGCAATCCATGGTTGAATTCCATGCTGGGGATCACTGCAAACTTTGATTGGAATAAAGATGAAGTAGATTAAAACTCAGATCAAGGTTGTGGCTCTCTCTCTGCATCTCTGTCTCTCTGTCCCTCTCTTTTTCTCTCTTTGTTTTGCAGTTTTTGTGATATTCATGTTCATGCAGATTCTGAATATTTGTGTTACCTGAGCTTTGGATTTGGGCTCAAACTCAAAAACACCATCATTGTCCATGAAAT
2	VVTU18772_s_at	TC93481					1.18084	0.689478	0.282262	-0.0303361	-1.06319	-0.83854	TAAGCACAGCAGAGCTGAACAGACTGGAGATGAAGTTCTTGTTTAGTCTAGATTTCAGACTTCAAGTTACGGTTGAGACATTTAGGAGTTACTGTTCACAATTGGACAAAGAAGTTGCTGGAGGGCTGCAGATTGAACGGCCATTCCAAGCTTGCGGGATTAA
2	VVTU10444_at	EC939644					1.02984	0.110764	0.115313	0.0834108	-1.59529	-1.84183	AAACAACGCCGGCAGCAATATACTCCACGAAGTAGCGGCCAGTGATACTATGAAAGATGTGGCGGAGAGGATGTTGAAGAGAGGTCCAGAGTTGCTAATTGCGCGTAACGACTTAGGAGAGACGCCTATTTTTTGTGCAGCCCGCTACGGCCAAACTGAAATGTTTAAGTTTCTGGCTGGGGAAATGAAACTAACGGAACGAAATCCAGAAGATGGTAAACAGTATTTGCAGAGGAATGATAGAACAACAGTTCTTCATATTTCCATCTTCACCGAGTGTTTTGAATTGGCCCATTTTATTGCGGAGAGCTACTCATATTTAATTGAAGAAAGAGATCAAGATTCAATGACTGCTCTTCAATATCTTGCATGCAATCCAACTGCATTTGAAAAGAAGAA…
2	VVTU18695_s_at	EE088798					1.54686	0.523793	0.233962	-0.146499	-1.24978	-0.807503	AATTTCATGTAGAAGCCAGTGCACCCAGCTATAAAAGGCATGTCCCAAGGAGCTCTCACTTTGGA
2	VVTU16624_at	GSVIVT00001866001	ABA-responsive protein (HVA22a)	HVA22A	vv30001ABA_signaling.xml		1.00508	-0.338179	0.0261627	-0.197249	-1.97743	-1.97223	GACTAACTCAATCTCAGACTTTCGGAAGTTGGTGGCGTATTGGGTTCTATTTTCCTTGATTTCACTCTTTGATCATGCCTTTGCCAAGCCCCTTGAATGGGTACCAGTCTGGCCTTACATAAAGCTGATGGTCATCTGCTGGCTGGTGATACGGCAGTTTGATGGTTCATATTATGTCTATCAACACCTAGTTCAGCCATGCTTGTCCATGGATCCACAAGTTGTCATGAACTGGCTCTTCAATGAATCAAAAAAGAAGTTTCATAGCAGAGAAAACTTTCTTGTTTCAGCAGACCAAT
2	VVTU35892_at	GSVIVT00006690001	nodulin MtN3 family protein		Stress		1.24227	0.124685	-1.57913	0.506805	-4.73101	-4.7535	ATTGCTTGGACTACTTATGCTCTCATCCGCTTTGACCTCTTCATCACTGTTCCCAATGGACTGGGCACACTTTTTGCAGCGGCCCAGCTGACCTTATACGCAATGTTTTACAAATCCACGAAGAGACAGTTGGCAGAAAGAAAACAAGGCAAAGTTGAGATGGACTTGGCCCAAGTGGTGGTCACTGCTGAACCCATGGACAAGGCCCAGAATGGTGGTGGTGGAGGTGTGCATGAGGTCCGTAGAACATGACGTACCCCATACGGGCCATACCTTCCCCACTGTCCGATGATTGGAAAACCATAAGTTATATAATCAGATTACGAATTTTGTCTTCGTTTTAGAGTTTTTGCTGATGATGAAGGTGTGATACCTAAATTATAGGCCATATACGGTAAC…
2	VVTU1022_at	GSVIVT00010584001	Unknown protein		Unknown		1.7172	0.683346	-0.298248	-0.841877	-2.52404	-2.05834	GACGTGTTGAAAGAATTCGCTGCGAAAAANTCGGTGAAACTGGGGAAGCTGTNGAAGGAGAGAGGAGGGCTCGGATTGGAGAAGACAAAGAGGAAGCACTCAAGTGGTTCAAATTCGAATCAGAATCCGAAACCAGACAGCTACGGTACTGTTGAGGATGAGCAGGAGGTTTATGGATTGGGAAGTAATGTTGGCAGCANCAGCAGCAGCAGAGGCTTGGGAAGGTATCAGGGTGGTGGTGGGGGGCAATGGAAACCAGCCTTACAGAGCATTGCAGAAGTTGGAACTTGAACNCACTACCACCTTCCACACTCTCGCTTTCCTTNTCTCNACTCTCNTCCACCTCCCCCGCTGTCTCACCCTCCTACCAATAAAAACAAAACCCCACCCATCCAACCA…
2	VVTU2829_x_at	GSVIVT00013956001	Unknown protein		Unknown		1.55041	0.142714	0.215641	0.0029545	-1.4916	-0.849119	GTAGTGAATTCTCAGACCGGTGCCTTCCTCCACAGGTTTCAGTGGCTCGAGGATCATGAAATTGGGTCAATTCCATTTGTATGGAACTTCCTCGTAGGGCATAATAAGGCCGAGGAGAATGATCCATCAACATTCCCNAAAGCCATACATTACACACTTGGGGGGCCATGGTTTGAGGCTTGGAAGGACTGTGAGTTTGGGGACCTGTGGTTGAATGAAATGGAGGAGTACAAGAAGGAAGCAAACAAGAAAACCGAAAACTAAACCCATGATTTTGATTAGAAATTATTCAGGTATATAGTAGCTATAATCATATGCTCTTAAGCACTCTTTTTTCTGGGCTTTCAGATTTGTTATTTGTTTAGTAGATATGATATTGATTTTATGAAGTGTTGGGTA…
2	VVTU38398_at	GSVIVT00017966001	Unknown protein		Unknown		1.08206	-0.146877	-0.272489	-2.1203	-4.29668	-3.74531	AGAAGCTTCCTCTTTTCGAATGTGGGTGCTTCGACTGCTACATCAGCTTCTGGTTCAGGTGGGACTCCTCGCCGGACCGTGAGCTCATTTACCACGCCATTGAAGCGTTCGAGGACCAGCTGACCACCACCGAGTTCTTCAAAAAGAATGGCAGAGGAAGAAAGCGAGATAAGCTCGTGGGTCGCCGCGACGCCGAAAGATCGGCCGACTTAACGGAGGAGAACCGAACCGAACCGAACCGCCTAAACGACGTCGTTCTGGAGCCTGATGCTGAAGACCCCGGCGAAAATGACCTGGACTGCGACGGCGCTGAGTTGAATGGAGGGTTGGAGATGGAGGTGGCGTCCGCATCAGCTCCGGCGAGCCACCACAAGGGATTGGCCAGAAAAGTCCTGCCGG…
2	VVTU10057_at	GSVIVT00018471001	XH/XS domain-containing protein		Unknown		1.05678	0.272644	0.249105	-0.171963	-1.08253	-1.28124	AATTTGGCATTGATCCTTGTGTGGTATTCAATCTTGTTTCAGAAGTTATCACTGCATGTTTTTTTTTTCTCTCTAAAAATGAATGTTCAACCTATACCTATGTTAGAGTCACAATCAAATGAACTTACTGAGTGAGTGCTGAGTTGAAGCAATGTACTCCACAACTGGAAGACGTGTCATGGGGTGGACAAATGAGCTTCAGTCTCATGACATCCTTGAACTTGTTTTAAGTATCTATCTTTGTAAATCATCAACTTTCAAATTGTAGGGCTTTCTCTCCCCATGAGACATAACCTGCTGGGAAAGAGACTGCATTCATGCTAACATTTAGTATGAAGCTACTCAGCAATGTGTATAAGAAATGTGGACATATCTGTTTGACCGTTCCATGTTTAATCC…
2	VVTU11036_at	GSVIVT00018492001					1.91091	0.41983	-0.379765	-1.95608	-4.63271	-4.28892	AACTTCACAATCTTAGCTCACCATGCATGGCACACCCTCACACTGGGCCTTGGCACCAAGAAATCTAAGGTCCTTCTCTTTGTCTTTGAATCGGAGAACTTGAAGGTGGCTGTGGACCGTGTGTGGCCGCCGGAGATTCCTCTCGGAGAAGTGAACAAGAAGCTGATTAGAGGGCTGACAGGCTATGAAATGGCTCGGTTTAAGTTCAGAAAAGGGTGCATCACTTTCTACGTTTATGCAGTTCGACGAGTAGGTAACTTGGGCTTCTCATGCGCTGATGATCTGAGAACAATTCTTCAGTCAGTGGTCGAGCTCAAGGATTTCTTGGATCACACTGCTATGCTCGCCATGCCTCACCAGAGAAGCATTGCCTTTGCACCTCCGGTGGCCATGGCTCAC…
2	VVTU14496_s_at	GSVIVT00020661001	Unknown protein		Unknown		1.28291	0.228135	0.132274	0.471031	-1.26177	-0.877768	ATGGCAATGGCGTCGAACCTACCTGCATATCAGAAGTCGCGGGGACTCCAAATCTTCTGCAGAAAGAAAGATCGAGAAAGGGACCACCATCCCTATAAAGTCATCGAAATTACTCCTCCTCCCAAGAACCTCGGCGTTCGCTGCTTCCCCTCTAATTTGCAATGTGGGGAGAGCGTGACCATTGAAGGTCAAGCTTATACCATCTCAGCTGTCACTCATCGATACCAACTCCGGAAGGGCAAGTATGAACCTAGCGAGAAGAGGCTTGATGTTCTGTCTACTGGGAGATACATCTTGAACTTATATCTTGAAAATTTACTACAACAATCTTGACAACATCTACTTGAATAGATTTAAGTGTAGTTAACCAATCTCAGCATGTGATACTCTCATTTTCAT
2	VVTU30030_x_at	GSVIVT00022585001	C2 domain-containing protein		kinase		1.05438	0.304172	-0.0368901	-0.303237	-1.18375	-0.849615	GACCGCATTTTCAAGTACTCAGGCTGTAGCCCATCCTGCTTTGTTGTTGCACACATTTATGTGGACTGATTCCTTCCACACACTGATGCACATTTAACTTCCCTCACTGTTCACCGGCTTCCAATCACAAGA
2	VVTU6224_at	GSVIVT00026226001	thioesterase family		Unclear		1.03492	0.0674322	-0.177089	-1.1345	-2.30407	-1.73832	ACCAGGGAGGCATCTCTGCAAACATCCCCACCATTTCCCAAGGCAAGGATTTTTACTCNATTCTCTTTCGGAGCATTCTCAAAGTCCAACATCTGGACCCTGGCCGCCTCATTTGCCTCTTCTCCGTCATACCTGCTGTTGCGAATTATTATGGAGGGTTACATGGAGGGGCCGTCGCTGCCATAGTGGAGTNGGNGTCGATTGCATGTGCTAGAACAGTGGTAGATGAGGACAAGGAACTCTTTCTGGGAGAACTGAGCATGTCTTATCTCTCTGCTGCACCAACAAATGCGGAAGTGACGGTCGATGCATCTGTAGTGAGAAGTGGAAGAAACGTGACGGTAATTGCAGTTGAGTTCAAAATGAAGAAGACCGGCAAGTTGGCTTACACCGGTCGNG…
2	VVTU3003_at	GSVIVT00026757001	Unknown protein		Unknown		1.13667	0.68758	-0.166818	-0.619638	-1.65149	-1.2425	GAAAACAGGCGTCGGCAAAGCAAAGAAGTAAACAACAGCCGCCAGCCCCCACCAAGGCCGCCAGGCCTCCCAAGGCGGTCGACGAGGATCTCTATAAAATCCCCCCCGACCTCCTCCATTCGTCCAAACGGAAGAAAATGTGGGGAATTTTTCCAAGTTGCTTGGTGCCGACTTGCATGGCGTGAATTGGGACGTAAAGAAGAAAGACCTTTTTATAGGACCTCCTCCATATATAGTCCAAAAATGTATTTGTGCTTCANGCNNTTCTATCAATATTTGGTNGATGCCANAATCAANCTATAAAAGTGATAAGAATTTACATTTTTTCGTGTAGTTTTGTCAGTGAGTTATGCTGTGATGCTGCTTGATCTACGGAAGAAGGGAAGACAGACCACCAGA…
2	VVTU52_at	GSVIVT00027396001	NDR1 (NON RACE-SPECIFIC DISEASE RESISTAnce)		Disease resistance		1.16829	0.48163	-0.458498	0.113767	-1.6114	-0.609991	AAGGACAAGGGCATCTACTACGACCCCATCAACCTCACCTTTTACTATGGCTTCACCCCGAACTTTTCGGTGGGCAATCTGACAGTGCCTGCGTTTTACCAGGGGCATAAGAAGAACGCCCGCCGGAGGATGTTGGTGCAGACGCCGTCGGTGCCGTGGCCGGAGGCGCGGACGAACGGGACGGTGTGGTTCAGGATGGACCTGCAGACAAAGGTGAGGTTCAAGATCTTGTTTTGGAATACAAAGCGCGAGAAGATCTCGGTGGGCGCTCCGGTGGAGGTCAACGCCACCGACGGTAAGAAAATCCACAAGAAGGGCATTAAACTCAAGTCCGGCGCACCGGAGCGGTGGAGGAATCGTGCGCCGGTGGGCCTATTGGGCATTTTGGCTACGGGGATT…
2	VVTU22115_s_at	GSVIVT00037858001	Unknown protein		Unknown		1.10775	0.209104	0.00887408	-0.523953	-2.32821	-1.88211	CAAGGTTTGGTATAGCTTGCCTGGGGAAAGTCAATATGGTTTATGAGAATGATCAGGATTTGATGCTTCGCTTTTATAAATTTGTTGCAAAGGAGGAGGTGGCATGTGAAGAAGCCGAACTTGGACCAGATGAATTTGCTGAAAGAATACATGCTCAACACAAGCTACAGGAACAGCAACTAGAGATGCTAAAGCACATGCGCAAATTTCACCTGGATGATCAATCTGTAATCCTTGAAAAGTTGTATCTTGTGTTCTTCCAGTTGCGTCAGCAGATGGAAAAAGCCAATTTTGAGAGTGAACCATCAATTTTGTCATCAGAACAGATTCAGGAGATTGTTCGAAGGAGGGTATCACCTTTGTTTATGCCAAGGTAGAATGGGTTCACTTGATTTCTTT…
2	VVTU11458_at	GSVIVT00038903001	PRLI-interacting factor G-like protein		Unclear		1.06555	0.187147	0.0857917	0.341792	-1.32011	-0.965817	GATCGATTCTATCCCAACTAATGGTGATGATGCTCTGACATTCAAATTGGATGGTGAGCTTTGGCAGTCCTTGGAATCTGCTTTTGTGTCAATAATTGTTGCATTGCCTTCAGGGGATCAGGCAGAGATTTTGACTGAATGGTTAGGGAATGAGCATATCCGTTACCCAGACCTAACTGAGGCATTTGAAGTATGGTGTTACAGATCAAAGGTTGCTAAGAGAAGGCTGGCATTGTTAGGGGCCATCCATGGTGTGACAGATGCATTATGACCCCTCAATGGTAAATCTTTTACGTCTTTGTTTCCCTTGGTTGCTCTTAACACTGTTTCCTTAAGGTGTTGAACATTTGGAACAATCCCTTTTGTACCATAAACCAGAACAGGGTTTAAAAGGGAAAG…
2	VVTU35773_s_at	TC100893					1.33651	0.196078	-0.524365	-1.40353	-3.0565	-2.90837	CGTCTTAACAGGCAGAGTAACAATTCTACAACATCACACATGAATACATTCAAGCCTCATATATAAATCAGCAGAAGCAGAATAAAAAGGAGAAAGTGGGATGATTTATCCATGGTGGAATCAACAGCATTACTAGCTGACGAAGATGATAGAGGGGTCGCAGCAACACTCATCAATCAGGCAACAGCAACACAAAGCCGCCAGACATCCCTCAAGGAAACCTGGTTCTCTTCTGGGTGGTGGAGCTGCGTATTGTGGGGGTGCCATCACTGGAGGGCCTTGGTAATACCCTTGGGCAGGGTAGGGATAAGCGTACTTGGGGTCGTTCATCTTCAAGAAACAGA
2	VVTU5242_at	TC102177					1.07544	0.474202	-0.0312964	-0.367226	-1.81597	-1.47782	GTGCTTCATCTGATTGAGTGGGACTGTTTTAGAGATGAAAGCTAAATGGGTGACGCTTTTTCTTTTTCAGGAGTTAGAGCGATACAGTTTAAGGAGTAGAGGTTTATGTCTTGTACCGATTTCGTACACTGTTGGGGTGGCTCGAAGCAACGGTGCAGATATCTGGGCACCCATCAAGACCGATTCCTCCCCCAAGTTCTAGATTGCTGCACTGCAGCCTCATTGAAGCTAACCCCTCTGCTCAGCAACAAAAAAAAGGTTTGGTAGTAACAGGATATGATATATGGTGGTGTAAAGGGTACCCAACATCGGGTTTTTTCCTTCATCTCTTCTAGGGCNGAACACATTTTTGTCAGGCTGATGCAAATCTGTAAGAGAAATGATGTCTAGCATGATGCG…
2	VVTU7034_s_at	TC74030					1.27588	0.20843	0.196368	0.00145639	-1.46095	-0.903632	GAAGTGTTGGGTATTGTTGTTTCAATAGTTATTAACAGGGCATTGCAGGCATATATGTATATGCACATGTATGATCTTGCCTTATATCTCTAATGTTTCAGCATTTGTTTCTTTCTTTAACAGCTTAATTTCAATATTTGGGGTGTAATAACTCTTGCTTTGTTATAAATTATGA
2	VVTU16170_s_at	TC78966					1.67148	0.278247	0.159681	-1.5788	-6.6064	-5.86498	TACAGGAGCTGGTTTCATTGCCAGAGACATGACCTTTGAGAATTGGGCTGGGCCAGGTAAGCACCAGGCCGTGGCACTCCGGGTCGGGGCCGACCATGGTGTTGTCTACCGGTGCAACATTATTGGCTACCAGGACACCCTATACGTGCACT
2	VVTU12226_at	TC91589					1.18283	0.0187908	-0.111365	-0.574324	-1.98243	-1.77192	ACAATCGGCTCAGGGTCAGGCTCAGACTCTGGAGCAATGCTAGCAGATGGGTCATGGTTAGCTGGTTTAGCCATGGGAGACTCAGCCAGGGCTTACTCTCCATCATCATTCGCTGCCTCTTTAGCTCTCTCTTTCCTCCTCTTCTCCTTTGTTTACTTGTAGCCCATCGTTCTGTTAGCTTTCATGGTTTTGGGTTTTCCATGTGAATTCAATTACATATTTTGCAGCCTTAATGGGCATTGTGGGTGGTTTTGCCTTGTGTTTGGGAAAGAAGAAAGCTAACAAATTCCTCCAGACTGTGAACCACCCACTTCAAGATTCCCCAGAAATATTCAATGTTAACGTACATACATTAAAAATATTGTCCAGTTTTCAAAGTTCTGTCACTGTAGCCTTAAA…
2	VVTU2835_at	GSVIVT00007419001	Unknown protein		Unknown		1.94223	0.796423	0.370086	-1.16601	-3.30079	-3.33676	GGGAATATCTACAGAGCGCCTCCTTTGATGGTGGCCACGGTGTTGACGTCGGAGGAATCAGAAGGCAGAATGAGGAGGGGAAGAGGGGAGAGGCTGGATGGAGAAGGGAAGTGCAGGTTGGTTGGGGTGGCNNCAGTTGAAGCCATTGATGATGTCTTCATGAACACCTTTCTCGGCCTTCCCACTGAGTGCCTTGCCAACTTGAATGCCGTTATTACCTACTCCACTTCTTAAAAACTTTCAAATTCAGTATCATCCCCATTACAATACATCTTC
2	VVTU6628_at	GSVIVT00019731001	Soluble diacylglycerol acyltransferase	2.3.1.20	vv10561Glycerolipid_metabolism.xml vv50124Porters_cat_30_to_64.xml		1.0553	0.730349	0.0306045	-0.707012	-1.65895	-1.51011	ACAAGTGTTGCTGTTGACCAGAATGAAAAGACCCAAGTGATGGGAGCAGGGGCAAAGAGGATTGAGGTGTGTATGGGTGGGAAGTGTAAGAAATCAGGAGCTGAGGCACTGTTGGAGGAGTTTGAGAGGGTGGTTGGCGTGGAAGGTGCTGTGGTTGGGTGCAAATGCATGGGGAAGTGCAGAGTGGGCCCTAATGTGAGGGTTTTGAATTCCATTGAAGGGGTTGAGGCTGAGGGAATGGATGATTCTGTGAGGACACCCGCTAATCCTCTGTGTGTTGGGGTTGGTCTGCAGGATGTTGGGATAATTGTGAGCAACTTCTTTGGAGAAACCCATGAAGATATTGGACTGCCTGCACCAGCTTAGAAGGCCTTTCTTCTTTTTCATCTTCTGTGGATA…
2	VVTU15769_at	TC84330					1.0844	0.940941	-0.125347	-0.604014	-2.03982	-2.2433	ATGGGCGTGATCAAGACAGACTGGAAGAAGAAGAATCTGATCAAGGAGAGGATTTTGTAGATGAAGAAGAAGATAAGGATCGGGAAGATGGGAGTGAAAGGTAGGATCCTGAAGGCAGTCAAACTGGTTGAAGGGACTACTCAAAAGAAGGAATAGCATTTTGAGAGTTGAAGATGCTGGAAAGAAGAATTGGAGCAGGTAAATAAAAGTAATGGCACCAGAAAAGGTCAGAAGTTAATTTTGATGACAATAACTCATGCCCAAAACCACAAGGAAAACAGCTGGAAACAGTGCTTCTGGTTCTGGAAATCCTGTGCAACTTGGCCTATTCTGATGATATCTCATATTTTACTTCATTACAGAAGCTGTCTCTTATCAAAGAAGATGAAGTGGACAACC…
2	VVTU35558_s_at	EC931361					1.64533	1.03041	0.67371	-0.48586	-3.5594	-3.48939	CTGTTAGTATTTTTTAGCTGCAAGTCTAATAATTGTTCCACTCTTCTTTCTGCTAATTTAACATCTCTCTTTAGAAGTAGAGATGAATTGTATGTTTTGTAAAATCCGTTCTTTCTAAGTAA
2	VVTU7247_at	GSVIVT00017091001	gag-pol polyprotein [Vitis vinifera]		polyprotein		1.07036	0.701664	0.166098	-0.0809578	-1.85416	-2.20712	AGGATGAAGCTTTCTTCCATTCAGAAAGCAAAGGCTGTTAGAAGTATTACTCCTCTGCAAAGGAAGCTTAGGCAACTGCAGAAGATCATCCCAGGGTCTGATGATATGGATGTTGACAGCTTGTTTCAAACCACTGCAAGTTACATCTTTTTACTGGAATCCCAAGTGAGTTTTCTCAGGAAACTGTCCAGTTTTTATGGGATTTAACAAGAAGAAAAAAACCCAAGTCTCCATGGTCCTTCAGCTTCACAAATCCAACTGGCTTTCTTACACAAACTTAATTGAGCTCCTTATCGGAAAGAGATCCCAGACTCAATTGAATAATGTAATAGATAGCCCTGATTGAGAGAATTGATGAGGGAGCTACTAGTCAGCAGCTGTACATCAAGTGATGAATTA…
2	VVTU519_at	TC73701					-0.0509822	1.18298	0.912129	-0.742782	-3.57271	-1.31042	TATTCTAGTGTAGCAGTCCCAGCCACGGCTACCCTCATGCTTCTTATCGTACTTGCCCCAGCTGCAGAAGCTGCGATTGCATGCAGTGATGTAATTAAGGACCTGAGACCTTGTGTGAACTACCTTGTGAATGGCAGTGGGATGCCACCAGCTGCATGTTGCACTGGAGCCTCAAATCTCGCATCTTCTGCATCAACCTCAGCCGATAAGAAGGCTGCTTGTGAGTGCATTAAGACANCAGCNAAGAAATTAAATCCCAATCCTCAATTGGCAAAGGGTCTTCCAGGGAACTGCAAAATCAGCTTGCCCTTCACTGTTTCANCCAATGTGGATTGTTCCAAGATTGGTTGAAGTTGAAGGAGCGTGCGTATTTTGTACGAAGCTGGCTTCTATTCCCTC…
2	VVTU34927_s_at	EV242941					1.66307	0.633068	0.441197	-1.16388	-3.89899	-4.19415	TCGAGAACCGTGTACATGCTTTCGTACATGGGCGATCACATCCACCCTAAGGGTTGGCTAGAGTGGAATACCACATTTGCCTTGGACACACTTTACTACGGCGAGTACATGAATTATGGGCCGGGCGGGGCCGTGGGCCAGCGCGTGAACTGGCCCGGGTACCGGGTCATAACGTCGGTGGTGGAGGCGACGAAATTCACCGTCGGACAGTTCATTTACGGTTCGTCTTGGCTGCCGTCGACTGGCGTGGCCTTCTTGGC
2	VVTU4253_at	GSVIVT00034001001	Unknown protein		Unknown		1.32227	0.569569	0.281811	-0.361443	-2.88767	-3.45293	TAAGGGCTTATTCCACCACTCAAATCCTGGTTCTAGATTCTTGTCCTATCAGGAGGCCTGTTGGTAGAATCATGGTGATGCTTGAACACAGGAGTCAAGTTTCAGTCAGGAAGATAGCAGCACTTGAGATCAAATCCTCCTTCAGAAACAAGGTTTTTGAGGATCAGTCCAAGGGTATAGTTTGTTACAGAGATGATAAAGGGGAGATAGTCTGTGAAGGATATGANGAAGGCCCTCGTNTACACCATGAGCTTCAGAGGAAAAACTATCATCCAAGGGATGCAGAGATCATTGATNTTNTTCAACAAAACTGGCTTCAGATAGTTAAAGGGGATGAGGTCGCAGTTGGTGTGCCAGAGGACCTCAACTGGAATGGTTATAACACATACTGGTGATCAA…
2	VVTU38269_at	GSVIVT00010962001	Unknown protein		Unknown		0.0120823	1.15789	0.872711	-0.353549	-2.29945	-1.29474	TGATCTTCCTTCTGAACTTCATGCAGTTCCAAACTTGGAGAAGACATGTTCAGTTGAAGTTCATCAGCTGCCAAGGAACTCGCTCTGCCAACCAGGTTTTGTCAGGAAACAGAGAGGAATAAGATTATCATCAGTTGGGAATGGCATACGGACATACACAGCAAGAACGATAAGTTTCATGGACCCGAAATCAAAGCCTTCACCAGCTTCCATGAAGAAGATGGCTGGTAAAGATGAGATGTCATGGTAGACACCTTGGACCTACTTATTATGAACATCGCTCTGACAACTCATTTGGATGGCGCTTCAGTCACAGCATTGAGTGCTTGTAAAAAAATAAAACAAATCGTAAAAATACAGAGGATGATGGTGATATAGCATAGATGTAAATTCAATGTT…

## Sheet: 3
						Log2 Fold change
Cluster #	chipID	Genoscope ID (or DFCI)	Function (vitisnet)	Enzyme ID *	Pathway (Vitisnet)	stage33	stage34	stage35	stage36	stage37	stage38	Sequence
3	VVTU10045_at	GSVIVT00032606001	AMMONIUM TRANSPORTER 2	AMT2	vv50101Channels_and_pores.xml_1.A.11	1.20478	-0.624531	-0.279804	-0.661895	0.0846902	-1.00338	GTAGATTCCACTTATGTTGTGCCTATTTTATGGTCTTCACATGGGAGAAGTCAGTAAGGGATTCAGGCAAATTGGAATTCAGCTTCTGGGGATTGTGTTTGTGCTTGTGTTTAACGTCATAGCCACAAGCCTAATATGTCTTGTGGTGCAACTCATCGTGCCCCTGAGAATGTCTGATGAAGATATGGAGATTGGGGATGAAGCAGCTCATGGGGAGGAGGCCTATGCTATCTGGGGTTAAGGTGACAAGCTTGAGAACTCAAGGTATGGGAGTTCAGTCTACGGTGATGTTGAATTGCCTATGCCCAAGCCCAGGGGAGCTGGCCAAGTTGAGATGACATGAGACATGAGAATGTGTTCCAGGTTTTCGGAAATTGGCAGACTTGATCGATTCAATAA…
3	VVTU34452_at	GSVIVT00004842001	disease resistance protein (TIR-NBS-LRR class)		disease resistance	1.16892	-0.445091	-0.567604	-0.741057	-0.656441	-1.46304	GCACATTTTGTATGCCACGGTGTCAAGATCGCCCAACCTAATTGCCATCATTACGAAACTATTTTGGGACGAGGATGAACGAGTGCCAAAGTTTCAAAATGAGGAAGATGCAGCCAATCAAATGGAACTGAAACTGAAGAAGAAAGAAGAATCCGGTGATGTACTGTTGGTCCTAGATGATGTTTGGCGTGGATCAGAATCCCTCTTAGCCAAGTTCAAGTTCCGGACATCAAAATCCAAGGTCGTCGTTACATCAAGAAATGACTTTCCAGAATTTGGGTCTACATATGACTTGAAATCGTTGAATGACGACGATGCCATGGCTCTTTTTCGTCACTCAGCAATCCCCCAGAATGGAAGCTGTTATTTCACACCGAGTAATGATCTTGTGAAGAAGAT…
3	VVTU7671_at	GSVIVT00020644001	L-fucokinase	3.2.1.51	vv10511N-Glycan_degradation.xml	1.06591	0.0547096	-0.0977591	-0.393186	-0.31313	-0.85295	ACCTTCGAAGGCGTATGTTTGGAGAAGATGTCCTTGGTGCACTGAACGTGGAGATGGTAGAGGTGGCTCGGAGAGTTGGTGCTGCATCCAAATTTACAGGTAGCGGAGGAGCTGTTGTAGCATTCTGCCCTGATGGACCTTCACAAGTAAAGCTTCTGGAGGATGCTTGTCAGAAAGCAGGTTTTATCATTCAACCTGTGGAAGTCAAGCCTTCTTGCTTAAGTGATATAGATCTCAAGACTCTGTTATCAAACTAGTGAGTTGTGATCCATAATTTAGAACATTTCTCTTGCTTCACTTCTCAAAAAATCCAAAACCCTGCTCAAGTTGAGAGGTGGACATAGAAAATAAAATCTTTGCGTTGTACAGAACCTTTGATTTTGGGTGGGTGGGTGGATG…
3	VVTU26648_at	GSVIVT00018914001	MAPK (MPK20)		kinase	1.65538	-0.524184	-0.592148	-0.305877	0.0871505	-0.9855	TCTTCTCTGAGTATGGTGATGCCAATAGATACAAGATTCAGGAAGTTGTTGGAAAAGGAAGTTATGGTGTTGTTTGTTCAGCAGTTGATACTCTTACTGGTGAAAAAGTGGCAATAAAGAAAATACATGATATCTTTGAACATATCTCTGATGCTGCTCGGATTCTCCGTGAGATAAAGCTGCTCAGGCTTCTACGGCATCCCGATATTGTTGAAATTAAACACATTATGCTACCACCTTCAAGAAGAGACCTTAAAGATATTTACGTCGTTTTTGAACTTATGGAGTCGGATCTACACCAAGTCATCAAAGCTAATGATGATTTGACGAGAGAGCACTATCGATTTTTTCTTTACCAATTGCTACGGGCATTGAAGTACATTCACACAGCAAATGTCT…
3	VVTU1790_at	GSVIVT00024515001	Beta-galactosidase	3.2.1.23	vv10052Galactose_metabolism.xml vv10511N-Glycan_degradation.xml vv10600Sphingolipid_metabolism.xml	2.678	-0.835164	-1.34093	-2.57618	-2.578	-4.41855	GAGTCTGTGTTCACGAGTGTCGGAATATCACCCACTTCCAGTAGATATGTGGGGCTCAGATCTAACCACAGGAAGGAAGTCAAGTCCTATGCTATCACTGGAATGCCCATTTCCCAATCAGGTCATTTCCTCAATCAAGTTTGCAAGCTTTGGGACTCCACGTGGGACTTGTGGGAGTTTTAGCCACAGCAAGTGCAGCAGCAGGACGGCTCTTTCAATTGTGCAGGAGGCTTGCATTGGATCAAAGAGTTGCAGCATTGGAGTATCAATTGATACATTTGGCGACCCATGTAGCGGAATTGCAAAGAGTTTAGCAGTAGAAGCTTCTTGTACATGAAGAGAACCTGGTGGGTAAGAAATAAGAACAGGCTGTGTTTGGGAATAAGCAAAAGCTTTGTC…
3	VVTU17495_s_at	GSVIVT00027634001	NADPH:protochlorophyllide oxidoreductase	1.3.1.33	vv10860Porphyrin_and_chlorophyll_metabolism.xml	1.14788	-0.775337	0.178887	-0.427789	0.208243	-1.65058	GGTTTGAGCTTAGCGTTGGAACTAACCATCTTGGGCACTTCCTTCTCGCCCGGTTGCTGCTTGATGACTTGAAGCAATCTGATTACCCATCAAAGCGTCTCATTATCGTTGGTTCAATTACAGGGAACACAAATACCTTGGCTGGAAATGTGCCTCCAAAGGCCAACCTT
3	VVTU14473_at	GSVIVT00015160001	Peroxidase GvPx2b class III	1.11.1.7	vv10360Phenylalanine_metabolism.xml vv10680Methane_metabolism.xml	1.18246	-0.433462	-0.0393209	-0.810196	-0.66164	-1.06904	GAGGTCGGTGCCAGCAGCACTGAAACTCGCCGTGGTTGAATCTCTTCTGCCTAATCGCACAGTCCATGTTGGGCCACCCAAAATGACGACCGAGTCACGAGCTGCCACTGCTACAATATCTGCACAAGAGACAACTCCAGGGCACAAACTTCCCACTTGAGATTTAATGGTGTCGATCACCTCATATCCTCTCACAGAGTTGTTATTTGGTCCTGCTGTCTTCTCTCCAGTAAAGGTTGCAGTGCCATCCAATA
3	VVTU8926_at	GSVIVT00015159001	Peroxidase GvPx2b class III	1.11.1.7	vv10360Phenylalanine_metabolism.xml vv10680Methane_metabolism.xml	1.81951	-0.563939	-0.579479	-1.43029	-0.818155	-1.77552	TCCAACAAGGGCTTCACTACTAAGGAAATGGTGGCTCTCTCAGGAACTCATACCATAGGTAAAGCAAGATGCACAAGCTTTCGGAGTCGAATNTACAACGAGACCAACATCGATGCAGCATTTGCAACATCAAAACAGAATATCTGCCCAAGCNCGGGTGGAGATAATAATCTGTCTGATCTGGATGAAACGACCACTGTTTTCGATAATGTTTACTTCAGAAATTTGAAGGCGAAGAAGGGTNTGTTGCACTCAGACCAACAACTNTATAACGGTGGTTCCACAGATTCCATAGTTGAAACCTACAGCACCAANTNTGCCACTTTCTTTACGGATGTGGCCAATGNCATGATTAAGATGGGAAACCTGAGTCCCCTAACAGGAACTAATGGAGAGATC…
3	VVTU6507_at	GSVIVT00034593001	Polygalacturonase GH28	3.2.1.15	vv40006cell_wall.xml	1.29177	-1.03952	-0.187894	-0.995427	-0.434295	-0.925278	AAGGTGACTGTGACGATCTCTGGCACTATCATTGCTCCCAAGGATCCAGATGTTTGGCANGGCTTGAATCCACAAAAATGGCTCTATTTCCATGGGGTGAACCACCTCACTGTGAGAGGAAGTGGCATTATTAACGGGAGGGGACACAAATGGTGGTCTCAGTCTTGCAAGATCAACGCAACAAATCCATGTGAACATGCTCCAACGGCTATAATCTTTCATAGGTGCAAGAAGTTGAGAGTAAGGGATATTGCATTGATTAATAGTCAAAGAACACACATTGCATTCACTAATTCATTCCGGATTGTGGTGTCTGGTATCAAAATGATAGCTCCTGCTAGTAGCCCAAATACTGATGGACTCCACATTAGCTCTTCCTCTCGTGTCAATATCAAGGAT…
3	VVTU1383_s_at	GSVIVT00030463001	Multi copper oxidase type 1		resistance	1.35141	-0.157471	-0.129191	-0.715727	-0.195839	-0.754152	TCAACAATGCCGTCAAGTGCCAGATAAGCAAGTATGCACGTGGCAACATAACAGCAGTGCCAGCTCACGAGCAGGGTTGGAAAAATGTGTTCAAGATGACGCCGGGGTACGTGACCAAAATACTGGTGAGATTTGCTTACATACACTCCAACGCATCGTATCCGTTCGATGCATCCGCAGAGCCTGGTTACGTGTACCATTGCCACATTTTGGATCATGAAGACAATGCGATGATGAGGCCCTTGAAGTTCATCAAATAAGAAGATCCATAGAGATTATTACAACAGCAACCTTCTTGCCCATTGTTTTCCCAGTGACAATATCGAATAAAGCAGAAGCCCAGTCGCGGNGATGGGATACTGTGTTGTACTGTATCGAATAACCGGAGA
3	VVTU8917_at	GSVIVT00033069001	Major allergen Pru ar 1		Disease resistance	1.14153	-0.95293	0.649744	-1.79821	-0.837523	-1.88505	ATCCCACCAGCCAAGATTTTCAAGGCCTTTATCCTTGACTCTGATAACCTCATTCCCAAGGTCCTTCCTCAAGCTATAAAGTGCGTTGAAATAATTGAAGGAGATGGAGGGCCTGGATCCATCAAGAAGATTACTTTTGGAGAAGGGAGCCAATTCAATTATGTGAAGCACAGGGTTGATGGAATAGACAAAGAGAACTTCACATACAGTTACAGTGTGATTGAGGGAGATGCTTTGATGGGCACCCTTGAATCAATTTCTTATGAGGTCAAGTTGGTGGCTTCTCCCAGTGGAGGATCCATCTGCAAGAGCACTAGCAAGTACCATACCAAAGGTGACTTTGAGATCACAGAAGACCAAATTAAGGCTGGCAAAGAGAAGGCTTTGGGCCTGTTCAAG…
3	VVTU26138_at	GSVIVT00021000001	myb domain protein 106	MYB106_2	vv60044MYB.xml	1.29848	-0.642905	-0.267859	-0.486261	-0.819644	-1.1908	TTCGACGCTTAGCTACTCCGAGAATGCAGCGGCGGTGGCGTCCACGGCGGTGATTGACTTCGTGGGCAACTCAGGCTCTTGTGAGGGCGGGATCATCAAAGATGAGGGCGACCAACAAGAGTGGAAAGGCATGGGAAGCTCGACCCAGTTGCCGGAGTCCTTCACGTCGGCACTCCACGACATGGCCGTGCCAATGGACAGCGGCGCGTGGACTCCAGAGTCGCTCAAAACCGTCAACGGCGGACACTTCATCGAGGGCTTCACCGAGCTTCTCCTCAGCAACTCAACCAACCGGACCCTCTCAGATACAGACGGCGGCGGAGACTCTGACAATGGCGGCTGCAGTGGCAGTGGCAGTGACTACTACGAAGATAACAAGAATTACTGGAACAGTATTCT…
3	VVTU16104_at	GSVIVT00028932001	myb family	MYBREL_8	vv60045MYBrelated.xml	1.93449	0.307603	-0.539749	-1.40372	-0.755947	-2.28237	AAGACTCGGACTCCTACTCAGGTGGCTAGCCATGCTCAGAAGTACTTTCTCCGGCGGAACAATCATAATAGGAGACGTCGTAGATCTAGTCTCTTCGACATCACCGCCGATACGTTTATGGGCTCTACAATATTGGAGGAAGATCAGGTCCACCAAGAGACCGTCTCTCCGCCTCAGTTACATTCACATCTAAATGGCAGTGCCGGAAGATTTCCGGTACCAACATTTCCGGTGACGATGGAGATTCTGACGCTAGGGCAAAGCAATCAAGCAAAGGGGGCGACCAAGCTCATCCGTCCCATACCGATTCTTCCAGTTCCACCATCTTCAAAAATGGCAGATCTGAATTTGAACATTCCATCCTCGGCGGATCCCTTGCCTCTGTCACTGAAGCCGTCC…
3	VVTU15630_at	GSVIVT00029820001	S-2-hydroxy-acid oxidase, peroxisomal	1.1.3.15	vv10630Glyoxylate_and_dicarboxylate_metabolism.xml	2.06324	-0.551747	-0.522397	-0.861654	-0.34038	-2.39296	AGAGTCTGAAATTCCATTCCCTCATCGAAAGGGCAACATATTTAAAATCCAGTATCTAACAACATGGCAAGATGGGGAGAAGAACACGAAAAACCATATGGAATGGATAAGAAGGCTTTACTGCTACATGACTCCTTATGTTTCCATGTTCCCTAGAGCTGCATATGTAAATTACAGGGATCTGGATTTGGGCATCAACAAGAACAGTAACACAAGCTTCATACAGGCAAGTGTTTGGGGTGCCAAGTACTTCAAGGGCAACTTCAACAGATTGGTACATGTGAAGACCAAGGTTGATCCAGATAACTTCTTCAGGCATGAACAGAGCATCCCACCAATGCCACAGCTCATCAAGGGCTCCGTCCATGGACTTGAGTAGTGTTCTTTTCACATCCCCAT…
3	VVTU25868_at	GSVIVT00026983001	tubulin gamma-2 chain	K10389	vv44810Regulation_of_actin_cytoskeleton.xml	1.09098	-0.701487	-0.0441843	-0.920469	-0.416786	-1.06049	TTTTCAAAAAGGTCTCCGCGCGAGAGAAGAGAAAAAGATCTCGAAGTTTCTTGGACTGAAACCCTAACTTTCCCGAGAAAACAAGCAAATCATGCCGCGAGAAATCATCACTCTGCAAGTGGGACAATGCGGCAACCAGATCGGAATGGAGTTCTGGAAGCAGCTGTGTCTCGAGCACGGCATCAGCAAAGAAGGCATTCTAGAGGATTTCGCTACTCAGGGTGGTGACAGGAAGGATGTGTTCTTCTATCAAGCTGATGATCAGCACTACATACCACGAGCTCTACTGATTGATTTGGAGCCGAGAGTAATTAATGGTATTCAAAACAGTGAATATCGAAACCTCTACAACCA
3	VVTU17477_at	GSVIVT00027303001	lipase GDSL		Unclear	1.0902	-0.500608	-0.162842	-0.192661	-0.324477	-1.60097	AATGGATCACGGTCTGGGTCTTCTTCTCAGTTGTTTCTTCATCGTCTTCTCATCTTTGTTCATATTTTCAGAAGCTCAGTTGGCTCCAGCTCTCTTCATGTTTGGAGACTCACTGGTGGATGTGGGCAACAACAATCATCTCAAGCTCTCCCTCGCCAAAGCTGATTTCCCCCACAACGGCGTCGACTTTCCCGGGAAAAAGCCCACCGGAAGGTTCTGTAACGGCAAGAACGCTGCTGATTTTCTTGTTACTTGATTTTACGTGTCTCCGTGACATCGATGACCAACGACCCGTGTCTCTGTGACATCAATGACCAACGACCCGTGTCTCTGTGACATTGATGACCAACGACCAACGACCACCACCTTGGTTGGGTCCTTAACGGCTAATCGCCTCCT…
3	VVTU4781_at	GSVIVT00017452001	CXE carboxylesterase	3.1.1.1	esterase	1.60473	0.00456611	-0.598413	-1.77182	-0.0458343	-1.37305	CCTGGTTAACCGAGGTAGCCGATTTTGGGCGAGTTTTCATTTCTGGAGACTCGGCAGGAGGTAACATCGCCCATCACTTGGCGGTTCAGCTGGGATCGTTGGAGTTGGNGCCGGTTGGGGTGAGAGGTTATGTGNTGTTGGCCCCATTTTTTGGTGGGACAGTGAGGACCAAGTCGGAGGCTGAGGGACCTAAAGACGCCTTTCTGAATCTGGAGCTGATTGACAGGTTCTGGAGGTTANCTATANCTATTGGTGATACCACTGANNATCCATTGGTGAANCCGNTTTGGGCCTCTTAGCCCCNGTCTTGAANCAGTGGATCNCCTCCCCATTCTAGTGGTTGCTGGGGGAAGTGATCTTTTGAAAGACCGGGCTGAGGATTATGCAAAGAGGCTCAAA…
3	VVTU3442_at	GSVIVT00014843001	subtilisin protease precursor	ARA12	vv50101Channels_and_pores.xml_1.B.12	1.23931	-0.446362	-0.774992	-1.03692	-0.696154	-1.25156	TGCAACTCCACAAGACTACGTCAATCTCCTCTGCTCCATGAATTTCACCACCAAGCAAATCTTAACCATCACCAGATCAAACACTTACACTTGCTCCAACTCATCTCCAGACCTGAATTACCCATCCTTTATCGCTCTATACAACAACAAATCAACGACATTCGTCCAGAAATTCCAGAGAACTGTGACGAATGTGGGAGATGGAGCAGCAAGTTATAAGGCTATGGTGACAGCACCGAAGGGCTCAAAAGTCATGGTCTCACCGGCAACGCTGGCCTTCCAGAACAAGTATGAAAAGCTGGACTACACTCTGACTATAAAGTATAAGAGTCACAAGGATGGCAAGGTCTCGTTTGGCTCGNTTACATGGGTTGAAGATGATGGAAAACATACTGTGAG…
3	VVTU15178_at	GSVIVT00037172001	subtilase	SBT3_5	vv50101Channels_and_pores.xml_1.B.12	1.7779	-0.44384	-0.558356	-1.54619	-1.17316	-1.63805	AGCTCGCTGATCCATTTGATTTTGGAGGTGGAATTGTGAATCCGAATAGAGCAGCGGATCCTGGTCTAGTGTATGACATGGGTACAGCGGATTATATTCATTATCTTTGTACCTTGGGATACAACAACTCTGCCATTTTTCAGTTCACAAAACAATCCATAGGCTGCCCCACTGGAAAGCATTCTATTCTTAACTTGAATCTTCCTTCCATAACCATCCCGAGCCTCCAAAATTCAACCTCTCTCACCAGAAACGTCACAAATGTTGGAGCTGTCAACTCCACATACAAAGCCTCTATCATATCCCCAGCAGGCATAACCATAACAGTAAAACCTGATACTTTGATTTTCAACTCCACCATCAAAACTGTTACCTTCAGTGTCACAGTTTCCTCAATTC…
3	VVTU24749_s_at	GSVIVT00023947001	glucose-6-phosphate/phosphate translocator	G6PPTR	vv50122Porters_cat_7_to_17.xml	1.03804	-0.2029	0.246213	-0.191019	-0.395041	-0.689192	TTGTGATTTGCAATAAGGCGCTTATTAGCTCGCTTGGCTTCTCTTTCGCCACAACTTTAACTAGCTGGCATCTTCTGGTCACATTTTGTTCTCTTCATGTGGCACTATGGATGAAATTATTTGAGCACAAGCCTTTTGATGCTAGAGCTGTGATGGGATTTGGCATACTAAATGGAACATCCATTGGGCTTTTGAATCTTAGCTTGGGTTTCAATTCTGTTGGTTTCTAC
3	VVTU20710_at	GSVIVT00002087001	ZIP family transporter	ZIP1	vv50121Porters_cat_1_to_6.xml	1.37557	-0.0758885	-0.990875	-0.478413	0.0257659	-1.26261	GAATCGTCTCGCAAGTTTTGGAACTGGGAATTGTGGTTCATTCGGTGATAATTGGAGTCTCCTTAGGCGCCTCTCAAAGGCCAGAAACCATCAAGCCTCTCCTAGCAGCCCTGTCTTTCCATCAGTTTTTCGAGGGGCTGGGGCTTGGGGGCTGCATATCTCAGGCCAAATTCAGGTTCTCAACTATGGCCATGATGGTTCTTTTCTTCTCCGTCACAACCCCAGTGGGAATAGTGCTAGGCATTGGAATATCAAGAATTTACCACGAAAATGGCCCAACTGCACTCATAGTTGAAGGGGTATTTGACGCGGCATCGGCTGGGATCTTGATATACATGGCGCTGGTGGATCTTCTAGCGGCGGACTTCATGAACCCGAGGCTGCAGAGCAGCCTGAGGC…
3	VVTU40507_at	GSVIVT00036445001	DC1 domain-containing protein		Unknown	1.12798	-0.409396	-0.423428	-0.616075	-0.651435	-0.847708	GAGGCTCCCCATGGTGCTTGACGATGGGGAGATGAAGCTGTATCTGTATAGGAAGGTGAGCGCCTCGTGTGATCGGTGCGGGAGGAAGGGAAGGAGCTGGAGCTATAGATCAAAGTGCAAGAAGTATAATCTGCACGTGGCGTGTGTGAAGGAAATGCTGGTGGAGAGCTGGCATGAGATATATTATGGGCGGGGAAATGGTAGGAAGTTGGAGACGAGAATTCCAAGCATCAAAAGCCCACTCCAGGCACATCATCATAAGAGTATAGGCAAAGCGAAGAAATGCGTGAGATGGCTGGCTTGGCTATGCAGTTTGTTGTCTCTGCAGTTTTAGGTGATCCGACAACTTTGATTGCTGGGGTCGTTGGGTCCTTGATGTCTAGGTCTTGATGCTTGCCT…
3	VVTU9662_at	GSVIVT00024511001	zinc finger (C2H2 type) JACKDAW	JACKDAW_1	vv60017C2H2.xml	1.09013	0.0757517	-0.209091	-0.443479	0.0514139	-1.1042	AAGCAGACCCTTCTTGCAACAAGAGCTGGCTAAGTTTGCTTCAATGGGTTCAGCCATGGNCATGAGCCAATACAGTGGAAACCACTGAACCACATAGATATATNTTGTAAGAGACTCTCCTTGTATTCCAATCATAAACTATGAAAACTAGCTAGTTTAAGATCAGCAACATACACTTAGAATCAAAATCAGAATCAAACCCTTTGTATTGGTGAAAACAACACCGGAGGGAAAGAGAGAGAGAAAAGCGACTTTGCAATTGCAGGGGATCGGGAGAGGGAGAGAGAGTGAGAGCCGAGTTCTGCATGTGAGTAATTTTCTTACTTTCACTGACGTTGATTGCCTTATCATCACTGTACTGTGACTGTTTCTTGACACAGCCACATTTGAGCCGTAGAT…
3	VVTU35031_at	GSVIVT00016686001	Exostosin-like	K02366	vv11030Glycan_structures-biosynthesis1.xml	1.22397	-0.191247	-0.0419859	-0.254969	-0.469198	-0.808813	TTACGAGGTCAACAGCCCACGGGTGGTTGAAGCCATCTTTTACGAGTGTGTGCCTGTGATCATATCTGACAATTTCGTGCCACCATTTTTCGATGTCTTAGATTGGGGAGCATTCTCAATAATACTGGCAGAGAAAGATATTCCCAACTTGAAAGATGTTCTCCTCTCGATACCAAATGAGAAGTATCTTCAAATGCAGCTTGGGGTAAGGAAGGTTCAGAAGCATTTTCTGTGGCATGCCAAGCCCTTGAAGTATGATCTTTTCCACATGACCCTCCATTCAATTTGGTACAACAGAGTTTTCCAGGTAAAATCTAGATGATTTTAAGAGATCTTTTGATGGGCATATGAGATGAAGTTAAACATGAGGAGTAGAGACACAACTGCAAGCCTGCAGAG…
3	VVTU5076_s_at	GSVIVT00033502001	UDP-glucoronosyl/UDP-glucosyl transferase UGT75C1	UGT75C1	vv10942Anthocyanin_biosynthesis.xml	1.13677	0.41684	-0.0385626	-0.376679	0.0557787	-0.666802	ATGGAAAGTCATCGCCCTTTTTTGTGGGTGATTCGATCTATAGAGAGCGAATTAGAGGAGAAGATGAACAGTAGCTTGAGTGAAGAACAAGGGCTGATTGTGCAGTGGTGCTCCCAAGTGGAGGTGTTGTGTCACCAAGCAGTTGGATGTTTCTTGACGCACTGTGGATGGAACTCCACCATGGAGAGTCTAGTTGCAGGTGTGCCGGTGGTGGCATGTCCCCAGTTTTCGGACCAGACGACAAATGCAAAGCTGGTGGAGGTGTGGGGCACTGGGGTGAAAGCGAGGGCGAATGAAGAAGGGGTTGTGGAGAGAGAAGAGATCAAAAAATGTTTGGAGATGGTGATGGAAGGTGGAGAGAAAGGGGATGAGATGAGAAGAAATGCTAACAAATGGAAG…
3	VVTU2958_at	GSVIVT00026404001	transketolase, chloroplast precursor	2.2.1.1	vv10030pentose_phosphate.xml vv10710Carbon_fixation.xml	2.1061	-0.244473	-0.528011	-0.88648	-0.832979	-1.27446	GCAGAGGCTGTTATAGCGGCAGCTAAATCAATTTGCTAGAACTTTTTACTAGTGGCTGGTGCCACTCAAATGTTTGTTGGCCATTGGCATTTGGGTTCTGGTTTTGGAGGTTATAGTGAACAATCCCCTCTTAAGAGCTTTGGGTTGCTGCACACTGCCTTCTTGCCACGTAATAAACGCAGATAAAATTTTTCATCTGCTGCATTTATCTTCTTCAGTGGAGCAGCTGAGTCTGCAACCTGAATCTAGACTGTTCAATGAATTTGTACCACCTGCTAGACCTTTTTGAGTTTTTGTAATGTCATGTGGTTGTTTCTTTAGCCAGGTTTTGATTATCCTCCATCACAATGTCTTCTTTTAGTTTGAGTGTAGAGTCTATGATATTCCCTTTGTAATCCT…
3	VVTU22268_s_at	GSVIVT00026404001?	transketolase, chloroplast precursor	2.2.1.1	vv10030pentose_phosphate.xml vv10710Carbon_fixation.xml	2.50579	-0.142518	-0.381638	-0.722221	-0.676114	-1.15528	ATCTGCTGCATTTATCTTCTTCAGTGGAGCAGCTGAGTCTGCAACCTGAATCTAGACTGTTCAATGAATTTGTACCACCTGCTAGACCTTTTTGAGTTTTTGTAATGTCATGTGGTTGTTTCTTTAGCAAGGTTTTGATTATCCTCCATCACAATGTCTTCTTTTAGTTTGAGTGTAGAGTCTATGATATTCCCTTTGTAATCCTAATAA
3	VVTU15450_at	GSVIVT00028119001	WRKY DNA-binding protein 35	WRKY35	vv60066WRKY.xml	1.07091	-0.674922	0.0437924	-0.169117	-0.165352	-1.4251	GGAACAGATGCTTCAATGCTTATCATTACTTACACTTCTAGTCATAACCACCCAGGCCCTGATCTCTCAACCACTCCCAACACCCTAAACCAACCAAAAGACCCCCAAACACAGCCCATTGAAGAAACCCCCACAACCCCAAAAGAAGATCATCAACCACAACAACCCATCACCATGGCCAGTGATGAAGATGCAAGTGAAGATCACTTCCACTACTTCCAATCCACAATCAGCCATGAAGAAGACCCATTTAAAGTGAACCTAGAGAAAACCCATGATTCATTAGGTGTCGTATTTGATGAGCAGCCCCTTGCTTATCCACATCTCATGACCTTCTCAACACCCAAATCAGAAGAAAATGACTTCTTTGATGAGCTTGAAGAACTACCCACATCTTCA…
3	VVTU4369_at	GSVIVT00008725001	WUSCHEL-RELATED HOMEOBOX 13	WOX13_1	vv60034HB.xml	1.02107	-0.180326	-0.158479	-0.414763	-0.659806	-1.11612	ACAATGCTGACTCAGAAGTGGAGACAGAAGTTGAGTCACCTAAGGATAAGAAAACAAAGTCTGANAATTTCCNCCCCCAANANAACTCANCTTCANGGCCTGAGGANCTCTGCTTTCANAACCCCGAGCTAGGCTCCAGATTGCATTTCTTAGACCAACAGACCCATAAAGAAGAAGCCATATTTCCATCAGATGGAGGAATAAAACCTTCTGGAAATCTGAGCCCAGTAGCTTTCTATGCAGGAAATGATCACCAAATTGGGAAGATGGAAGTTCCAGGGAGCTATAATCCATATCAGCAGACAGAAGACTACAGCATGTCAGGATGACCCTCCTTTTGTCCATCATTGATATTTTAGTTCTAACTTTTAAGTCATGTCAGTGATCAGGGGGCTTTCC…
3	VVTU4551_at	GSVIVT00034342001	AP2/EREBP transcription factor	TINY2_1	vv30008Ethylene_signaling.xml vv60003AP2_EREBP.xml	1.55948	-0.680711	-0.420477	-0.365233	-0.60296	-1.91165	GTCCGAAATTCGAGAACCGCGCAAGAAATCGAGAATCTGGCTCGGCACATTCCCGAACCCGGAAATGGCAGCGCGAGCCCATGACTCCGCCGCCTTGAGCATCAAGGGAGACTCAGCGATCCTAAACTTCCCCGACCTCGCCCATTTGCTTCCCCGGCCGGTGACGCTCTCCCCGCGCGACGTCCAGGCTGCCGCGGCCAAAGCTGCGGCAATGGAGACGCTAAATTCGACAACAACAACGACAACGACAACGTCATCGTCGTTGTCGTCTTCGTCGGAGGAGTCCACGTCGGATGAACTGAGTCAGATCGTTGAGTTGCCCAATATAGAAGGCGAGCTTGACTCGGACGAGTCGAGGAACGAGTTTATATTGGCCGACTCCGTGGAGGGGTGGTTGTA…
3	VVTU27591_at	GSVIVT00003965001	basic helix-loop-helix (bHLH) family	BHLHDOM_75	vv60011BHLH.xml	2.81625	-1.30766	-1.45837	-2.17812	-2.262	-3.15749	GTACTCATTAGAATCCCCTGCGAGAGACAAAAGGGATTTACTGTGAAAATACTTGATGAAATCGAGAAACTCCATCTAACCGTCGTCAATAGCAGTAGCTTGCCATTTGGGAATTACATTATGGTTATTACAGTTGTTGCTCAGATGGAAGACGAATTTTGCATGACCGTGGAGGACCTCGTCAGAAACCTCCGATTGGCTTTTTCTACGCTTCATATGAACTGAAGAACCAAATCATTTTTTAATTAGCATTGCCGTCTGTTTTTTGTTTTTTTTTCCTTTAGGTATAACCTGAAGTTATTGTCTCGTCTTCACACCTCCTAAGAGAAATTAATGCCTGTAAAAAGCTATCTTCACCTTACACCACCGGTGATCACCATGTCTACTTGGCTGCTGAGG…
3	VVTU14546_at	GSVIVT00030267001	RIC7 (ROP-INTERACTIVE CRIB MOTIF-CONTAINING PROTEIN 7)		Signal	1.46938	-0.67991	-0.816141	-1.80754	-1.42963	-2.06461	TTACCGCGCTCTACCTAAATGGAAACAATCTGACAGGGGAGCTTAAATTCTCTGGATGGTTTTATGGGAAAATGGAGAGGCGATTTGGGGCCTGGAACAACCCAAATCTTTGTTACCCAGTTGAGTTAATGTCATCAAGTCATGTTCCTTTTGGAGTAAAGCCATGCGACCAGGAGGTCACATATCTTGAACCTGATACAAGGACCAAGTTGGGTAATGAGAATGGGAATGCGGATCAGAATTTCCATTTCATGGCCTCTTTGGGATTCTCAAGCCATGCTATTGATGGGCTTTGGTGGGTTTTTCTGGCTGAGATATCAACCATGATTCTACTCTGGAATTTTTTCTCATAGGATTTGTTTACTACTAGCCTGCAGGATAACCCTTTTTTTGATGTAA…
3	VVTU15548_at	GSVIVT00022148001	zinc finger (C3HC4-type RING finger)	ZFC3HC4_187	vv60078other_zf-C3HC4.xml	1.43838	-0.396258	-0.965005	-0.705739	-0.428282	-1.83529	GATCGCCACGATATTCCAAGGCATGAAGTTAAAAAGGTCATTTGTTCTCTTTGTGACACAGAACAAGATGTCCAACAGAATTGCATTGCCTGTGGCGTTTGCATGGGGGAATACTTTTGCGAGAAATGCAAGTTCTTCGATGATGATGTTTCTAAGAATCAATATCATTGTGAAGAATGTGGAATCTGCAGAACCGGAGGGAAGGAGAATTTCTTTCACTGCAACAAATGTGGATGTTGCTATTCAAATATGATGAAGGATACACACCGATGTGTGGAAAGGGCAATGCACCACAATTGCCCTGTTTGCTTCGAGTTCCTTTTTGATACAACAAAAGATATTACTGTCTTACAATGTGGACACACTATACATTGGGAGTGTGTGAAGGAGATGCAACAG…
3	VVTU9130_at	GSVIVT00001503001	serine carboxypeptidase S10		peptidase	1.8838	-1.14978	-0.0665921	-1.7496	-1.45299	-2.001	AATAGCTTAGCTTACACACATGATGTCTTCAGTACAGTGGCTTATATTCAGAAGCTCCATGAGAAAGGCTATGGAGGTCTGATTTACAGTGGTGATCATGACATGCTTGTTCCACATATGGGCACACAGGAATGGATAAATTCTCTTAACTTGTCGNTTTCCAAAGACTGGGAGCCATGGTTTGTTGATGGCCAAGTTGCAGGATTCAGTATCGAGTATTCNANCAGCNAACGTGGTATGACATTTGCAACTGTAAAGGGAGGGGGTCNCNCAGCTCCAGAATACAANCCTAAGGAATGTCTTGCTATGATCTATAGATGGTTGGCTTATTATCCGCTCTAGTTCCATATTTGTTCTACAATGGAACTCTATCCCGTGTCCCCCTATTATTATTTTAAA…
3	VVTU15110_at	GSVIVT00001621001	flavonol 3-sulfotransferase	2.8.2.25	vv10941Flavonoid_biosynthesis.xml	2.25667	-1.80119	-0.599261	-0.539839	-0.127792	-2.39459	AGAGGATGTCTTTTCTCACACCAAAAGGTTGGCCGAGTTCTTGGGATGTCCATTTTCTGCCATGGAAGAGAAACAAGGGGTTATACAAGAAATATGCGGGTTGTGTAGTTTTGAGAATTTGAAGGATTTGGAGGTGAACAAGAGTGGTAAACGTCCCTCCGGGGTTCCAAATTCCGCCTTTTTCAGGAATGGTAAGGTGGGAGATTGGGGAGATCATCTGAGTCCTTCAAAGGCTGAATACTTGGAGAAGTTAATTGAAGAAAAGTTGAGTGGTTCAGGTTTAACCCTGAAAATTTGTCCCAAGTTCCAAAAGGAGGACGAGTGTAAGCCTAGCTCTGAGATGGAGGCATAATCATCTCAGCATGGAGCTTCTGGACTTGGTACTGTCTGGATACGTCT…
3	VVTU8325_at	GSVIVT00000743001	Cellulose synthase CSLC05	2.4.1.12	vv40006cell_wall.xml	1.24625	-0.541346	-0.261519	-0.836045	-0.735565	-1.17084	AACTCTCTGAGCTGAACCGTTTGAAGGAGCAGAAAGAATCAACTCCTCCAGCNGTTAAAAAAATCAACAAGATATATAGGAAAGAGCTCACACTGGCCTTCCTCCTACTCACTGCCTCTGTGAGGAGCCTATTAGCATCCCANGGAGTCCATTTCTACTTCCTGCTCTTTCAAGGGGTGACCTTTCTTCTTGTGGGTCTTGACTTAATTGGAGAGCAGATGAGTCAGTGATGCATTGAATTGGAAGCAAAGGAAGAGGACACCAGACATACCCACCTGTTTAAACTCTGCTGAAGTGAATGATTGCAGCAAAAGATTGTGGTGGTGGTGCAGTTGAGGAAGTCACAATCCTTTTATCCTTGGCCAATGGCAGCAAAGGGGTGCCCGAGTTTAGTTCAAT…
3	VVTU10688_at	GSVIVT00037281001	CCR4-NOT transcription complex protein		transcription regulator	1.88273	-1.88078	-1.43576	-1.46481	-1.71977	-2.8761	GCATCGCTGTTGTTAAGGATTCCAATGACCCATACCATGATTTTCGACAATCTATGCTTCAAATGATCCTGGAGAAACAGATTTTCTCAAAGGGGGATCTTCAGGAGCTCCTCAACTGCTTCCTTCAGCTGAATTCTCCTTGTCACCACGATGTTATTATCCAAGCTTTCATGGAGATCTGGAATGGGGTCATCTCAGAAAGGCTGTCACACCAAGTTTAGATATGGTACGTGCGAGAGGAACTCACTGCAAGTTATGGTTTTATTAGTCTTTAATGGACAAGGTGATCCATGGACCATCAGATTTATTCTCCATTACATGGTTTTTGTCAACAGACCTACCTTCTAGGAAATGGGGTGTTGGGTGAGGAAAGATAGGCGTTGGGATTTGAATATAGTA…
3	VVTU11687_at	GSVIVT00037464001	Myosin heavy chain	MYOSINHC	vv44810Regulation_of_actin_cytoskeleton.xml	1.7762	-0.854171	-0.0483478	-1.05188	-0.881586	-1.72116	GGAGATCGACACGTCAGCGCCGTTCGAGTCTGTGAAGGAAGCTGCGAGTCGATTTGGTGGAATCGGATTCTGGAAACCCAGTCATTGCAAGCTCTCTGAAGCTGAGCGTGGAATTGAAGAGGTTGACATTGCTCAAGTAGAAGAACATGCAGCACAGTTGGAGAAAGATCTTATTTTGAAAGAAAGGGAAACACTTGATGTCTTAAAAGAACTGGAAGCCACTAAAATGATTGTAGAAGAACTAAAATTAAAGCTACAAAAAGAATCATCTGAAGTCACTGCAATTCTTGAGACAAATTCAGATGATAGGATTGTGACCCCCATTGTGCAAGAGGCAGAAATGAAACGACATGAGAATCCTGAAGCAGATCAACAGCATTTGGCCGGAGGTTTGATGCT…
3	VVTU19945_at	EE068453				2.26106	-1.78385	-0.592943	-0.661366	-1.29877	-2.95719	TGCTGCCTGATTTAATGTTCCACATGTCTCATCTTCCTGATATTATCCTAAATGACTCAAACTCTGGGTATTCCAGCTTTAGATAAATTTCAGCTTACACCAAGGGGTGATTATAATACAAATTGAATACCATTAAAACTAACACTTACTACCCACAACAATTGCATCGAATGCCTATTTTTATGAAAAATTTTCTATTACAATTAAGCACGCTATTATACTTCGCGCTACCAAATCTTCATAATCACCAAAAAGTGAGAACAAATCACGCAATATAGCAAAAACATAATAACCTCGTCCATAACCGACA
3	VVTU7208_at	GSVIVT00032511001	dehydration-responsive protein (RD22)	RD22	Stress	1.94238	-1.346	-1.11691	-1.26196	-1.96271	-2.81558	ATAAGGGTGTCAAGGCCGTTTCAACAGAGGCAGAAAACAAGTCCCAGATGAAGTACAGAATTGCAGCTGGTTTGGAGAAGATGGGAGGCGACTTCTCTGTGGTGTGCCATAAAATGAATTACCCATATGCAGTGTTTTACTGTCATAAGATCCAGGCCACAAGGGCTTATATGGTTCCCTTGGTGGGCAGGGATGGGACAAAAGCAAAAGCAGTTGCAGTGTGTCATGCAAATACAATGGAATGGAACCCCAATCATTTGGCCTTTCAACTGCTCAAAGTCAAGCCGGGAACTGCTCCCATCTGCCACTTCCTTCCTGAGGACCATGTCGTCTGGGTTGCAAAGTAGAGATGGGCAATTAATGAATAAATAAATAAACTCATCTGAGTTCTTCGGTAAT…
3	VVTU27095_s_at	GSVIVT00033660001	transposon protein, CACTA, En/Spm sub-class		transposon	1.06096	-0.213092	-0.0474267	0.0337225	-0.226126	-0.800165	ATGATGGTCGGTTCTCTGCAAAGCTGAATCAAACAGACATCTATGAGAGCTTCAGGTATGATGCAATTCTGCTTAAAGAAGACTTGAAGAACACAAACTGGCTACACAGTGTTGATAAGTCTGATCAAGGATTCATCTTAGATAACGGATTTGAACAGCTGCCTGAACCTTATGACCTCTTATAACCTCTGATGCATGGGTGTTCCATATATTATTTATTTATATTTCTCAATCTATATTCTATTTTCTATAAATTATTCGAGCTATTCTTAAAGAACCGAATCGTAATGATTCTGCAATTAAACTATGAGAAAGGTGTCTTCCTATCTCTTTGTTCTTAACATTAATCCCTTAAATCAGCAAGAGTGAATAGTAGACATGTTCAAACAGTTGTTTTCT…
3	VVTU23343_at	GSVIVT00038663001	auxin-independent growth promoter		Unknown	1.18413	-0.496616	-0.377257	-0.674379	-1.01728	-1.5714	ATACTACCTCAGTTTATGTGCAGCTGGAAAAATTATAAAGCAGAAAGGTATATGGCCCCACTTAGACAGATGTTTCCACGATTAGAAACGAAGGATACACTGGCTTCTCCTGAGGAACTTGCTCCATTTAAGGGCCACTCCTCTAGGTTGGCTGCTCTTGATTATACAGTTTGCCTTCACAGTGAAGTATTTGTAACTACTCAAGGTGGAAATTTCCCCCACTTCTTGATGGGTCATAGGCGCTACCTATATGGAGGCCATGCAAAGACAATAAAACCTGATAAAAGGAAATTAGCATTATTATTTGATAGCCCTGATATCAGTTGGGACAACTTTAAGAGCCAGATGCAAGACATGCTACGCCATAGTGATTCCAAGGGAAGTGAATTGCGAAAGCCC…
3	VVTU11780_s_at	TC96483				1.05098	-0.697124	0.233287	-0.314534	0.219227	-1.71977	TATCACTGATAATGACCTGGGTCCATTTGCAAATGTGGAGTTTAGGTTCAGATGTTGTGAATGTTGTGAGCAAATTCCTTTTGTAAAAGTAGAGGACTTCTGAGTTAACAACCATAAATAAAATCGATCAACCCTTTT
3	VVTU739_at	GSVIVT00020600001	CCT motif CONSTANS-LIKE	CCT_7	vv60070Orphans_CCT.xml	1.43229	-0.223138	-0.418892	-0.503532	-0.164168	-1.19607	AAATCATACACAACGACTGTCATTGAAGCTTGATTATCAGGAGATCTTAAACGCTTGGTCCGGCAAAGGCCCACTCTTCATTGAAGGAGAGTCTCCACAGACTGTACCAGACCTTGCTCATGACGCCGCCAATGCGATGGGGGATGGTTGGAGTGGGGTGTGGAAGGTTCCAGAAATGGGAGGAAGTCGAAGCAGCATGAAAATGGAGGAAGTTGGGGGAGGAGAGGGGTCCAAAAAGGGGCAAAGGCAAGCCAGTGTGTTGAGATACAAGGAGAAGAGGCAAANCAGGCTCTTCTCTAAGCGGATTCGATATGAGGTTCGAAAGCTCAANGCTGAGAAGCGCCCTCGTATGAAGGGTAGATTTGTGAANAGAAGTTGAAGGGTATTGAACTTAATTTT…
3	VVTU5405_s_at	GSVIVT00031037001	Unknown protein		Unknown	1.06048	-0.0889828	-0.197991	-0.772401	0.177114	-1.01765	AGCCCTTGCATAGACACTTCGGAGAATGCATCAAACAATGAGACTGCCGAAGATGGGACTATGGAAGTAGAACCTTCTCAATGAAAGAGTTTCTAAAAACTATAGATGGCCCACTGGATCTTTATCAAGTATAGGTTAAGGAGACTTCAAGATCATAACCACAGGGGAGGTTTTTTGTATCTCAATATCTGCAAGAAGTTGCATCCATGCATGTTAGATGTATGAAATTAATGTAGCTATGTATCTTCTCCCAAAAGATTGACTCTTCTGTATCTATCGACTGTTCTGTATCTGTAACAAACTCAAGGCGCAACTGTAGTATGTGTGTATTAATCAGAAATCAGCTCTTACTGTTATGAGTTGCAGAATGATGCTGCTTCATATCAAACTTTAATAAGT…
3	VVTU4749_at	TC75473				1.50109	-0.662406	-1.25382	-0.636014	-1.03319	-2.09514	AAGATCCAATCTCTTGCACTCCATATTCCCAAGGATGAACCACAACAACAATAATCCTAAGAAACCGAATGTTCTATCATCACCCTCCTTGTCATCGTCCTGTTCGTCATGGTCTTCGCCGCGCTCATCATCCATGTCTGGTTCATTGACTCCAAACTTTCTCAGGCGGNGGCGGTGTTGTAGCTCAAGATCATCGTTTGATTCCGGAGCTGATTATGAAGAGGAGGCCGTTTCGCCTACTTCAACCTTGTGCTTTCGCATGGGTAGCGGGCTGAGAGGGCGCTGCTCGGTTGTGGTTATGAAGAAGGCTTTCTTGTCCATGGTCG
3	VVTU16573_at	GSVIVT00025243001	Unknown protein		Unknown	1.47269	-0.826103	-0.98386	-1.04976	0.00797047	-1.54549	ATTTTGCTGCTTCAATTCTCAGGATTGGGAAGTGGGAGTATGTGTCCAGATATGAAGGAGATTTAGTGGCGAAGTGTTACTTTGCTAAGCATAAGCTCGTGTGGGAAATCCTTGATGGTAGCCTGAAGAATAAAATAGAAATCCAATGGTCAGACATAATAGCTCTCAAGGCAAACTGCCCCAGTGAGGGGCCTGGGACCTTGGATGTAGTGTTAGCTAGGCAGCCTCTTTTCTTTAGGGAGACCCCTCCACAACCCAGGAAACATACCTTATGGCAGACTACTGCAGATTTTACTGGTGGGCAGGCAAGCTTGTATAGACAACACTATCTGCAGTGTCCACAAGGCTTGTTAGGGAAGCATTTTGAAAAGCTTATTCAGTGTGATCCTCGTCTCAACT…
3	VVTU2005_at	GSVIVT00026172001	Harpin-induced 1		hypersensitive response	1.57803	-0.168488	-0.226533	-1.14854	-0.76879	-2.14523	TGCAGTTCACCATCGTCACGCGGAACCCCAACAAGCGAGTCTCCATATACTACGACAGGCTTTCGGCGTTCGTGTCGTACCGGAACCAGGCCATCACGCCGCCGGCCATGCTGCCGCCTCTGTACCACCGGAAGCACAGCACGGTGGCGCTGTCGCCGGTGCTGGGTGGCGAGGCGGTGCCAGTGTCGTTGGAGGTGGCAAATGGGTTGGTGATGGATGAGGCGTATGGGGTGATGGGGTTGAGGTTGGTGCTGTTGGGGAGACTGAAGTGGAAGGCCGGAGCCTTCTGGAGCATGCATTATGGGGTCTATGTCAAATGTGATGTGTTGGTGGGTCTGAAGAAAGGAGTTGTGGGTCAAGTTCCTATGCTTGGATCTCCGCTGTGCAATGTTGATATAT…
3	VVTU5294_s_at	TC85174				1.40618	-0.232575	-0.240021	-0.257011	0.0810396	-0.56588	TGGGCTCTTACCAAGGAACAGTAGTACTGGAGAACAATCGCTCTTGTTG
3	VVTU21899_at	GSVIVT00027054001	wax synthase	2.3.1.75	vv11000single_reactions.xml	1.8496	-0.850415	-0.93472	-0.662853	-0.208118	-1.31412	GGAAGATCATCAGCCATTGAGTCCAATGACTCGTTTGTTTCATGAACCTGACTGCAATCTCTACGTTATCGCCATGATAGGCTCGAAAACTCGCATCGACCCTGACGTGGTTAAAGCCAACCTGGTGCATAGTCTCCTTAAACACCCTCGTTTCTCTAGTCTGCAGGTAGA
3	VVTU35648_at	EC940723				1.46688	-0.0779813	-0.458665	-0.295535	-0.61322	-1.2146	GACAAGCCAAAGGTACCGGTGCCAACTCCAGTAACAGGGTATCCACCATTCATCTATCCACCTGGAGTGTGTTGTAAGTCATGCTATGAGGGACGTGGTGGTGGCCCCTGCCACCATGGATATGGGATTCCGCGCCAACCACCATCTTATGATGGATATATGAAGCTAGTGCCATCCTATGATGGCTGGCCTTCTGGGTGTCGCTGTAACAGAAGCTATGGTTGCCGCTGTGAATTCTTTACTGAAGAAAATCCCGCATGCACCATCATGTGAATCATTCTCCATCGTGATTGTCCTTGTCTGGTTTTTTATTTCCTTTTCTCAGTTGGGTGTTGAGTCAGTGATCAGTCCTTTTGGGTTCTTTTCTCCTCCACAGCATCAAGGCTGTATAGGCCAAAG…
3	VVTU19113_s_at	GSVIVT00010192001				1.21469	-0.217206	-0.915873	-0.717386	0.200027	-1.08746	TTCATGGGCCTTCTGGGTGCTGATCTTGCTGGGAATGATGTTAATGGCGAGGGTGGTGGAAGGTGCAGAGTTGAGTCCCAGCCAGTGTAAGCAGGAAAGACAGCTAGGCATCAATTCATGCAAGGCAGTGGTGTTTGGGCAGCCTGCATCGCCTGCGTGTTGCCAGCGCATAAGGGTGAGCCACTGGGAGTGCGTATGTCCGGCCTTCAACCCCAAGTTGGCCGCACTCATAGACATCAACGAGGCCATCAAGATCCTCCAAACCTGTGGAAGGAAGGTCCCTCATCACTTCAAGTGTGGCAGCCTATATTTCCCATGAAC
3	VVTU2115_at	TC99305				1.05667	0.24018	-0.841579	-0.280161	-0.0758612	-0.947015	GAGAGCTACATAAAGTCTTGGTGTTAATCTTTTAAAACATGATTATAACTTTGGAAAAATAATGGAGATGCGGGGTATCGATCCCCGTACCTCTCGCATGCTAAGCGAGCGCTTTACCATTTGAGCTACATCCCCATGACCATGAACAGAGTCTTGTATCTGAGGCTAGAAATTTACAAATTGAATTCAAATAAACCACTGTTTGTT
3	VVTU35004_at	GSVIVT00014801001	BKI1 (BRI1 KINASE INHIBITOR 1)	BKI1	vv30005brassinosteroids_signaling.xml	1.238	0.172526	-0.224855	-1.22335	-0.354599	-1.65769	GTACGTGAGAATGGTTCGACCCCTCTTGTTCTTCAGAGGGAGGAGAGACAACATCCCATTCCGGAGGCAGCCTTATTCGTTTTCAGGGAATTTAAGCTTGAGGGGTAAACAGGAGCTGAGAGGAAGGCGAGGGGAATTTTCAGCTCCGGCGTCGATGAGGACATCTCCAACAAACAGTGGCCTTCTCGTGGCAACTGCAACTCTTCCTTTTTCTACAAGCGACAGCACCATGGAAGAGTTGCAGGCTGCAATCCAAGCTGCAATTGCTCATTGCAAGAACTCCATTGCTGTGGAAGAGAAACTCAAATGCAAAGACTAGGCTCCTGCAAGTTTCAAACTTTCCCATTTTTTCTTTCTCACTTTGCACTTTATTTTACATATTTATTTCCTTGTGTATAA…
3	VVTU30545_at	GSVIVT00020773001	NHL repeat-containing protein		Unknown	1.39649	-0.178696	-0.150625	-1.12534	-0.541683	-0.970817	GAAGGCCCACCATTTCAGGCAAAGTCGGACTTTCTACAGTAATGGTTGGGATGGGAATTATCAGCAACTGCAACAAAAGCAGATTCAGCAAAAGCAGCAATTCCAGCAGCCCCATCAAAAGCATTACTCATCGAATCCCCAGACTTACTATGAGCAGAGCTGTGAGACAAAAAATGAGATTGTTTTTGGAGCAGTTCAGGAGCAGGATGGACGACGTGAAGCTATGGTGATAAAGGCTGTTGACTATGGAGATCCTGTTTATAATCACCATAACATTCGACCCCGTCTCAATTACATGGGTTATTCCCATGCCTACTGATCTTGTGTCCTAGGAATATATATGAAACTGGAAGATGATATTTTTGAAATGAAAGTAGGATTGCACTGTGATTTTCCTTT…
3	VVTU20753_x_at	GSVIVT00038155001				2.81013	-2.59476	-1.88707	-3.1393	-2.84759	-3.45052	ATAAAAGTCCATACAGTCCACCACACAGCCCCTACCACCCACCAGGCCCTTGAAACTGAGAAGAAGCTCAACAAGCTCAACAGGCATTGTATCTAAGGCTTAGTATGTATGAAGGAGGTTGATTTGGAGTCGGTGGTTTCAAGTGTTGGATTATATATATACAATCCAGAAGTACTATGTATTACCAGTTTGATTGATTAA
3	VVTU8290_at	TC93662				1.2019	-0.286302	-0.543733	-1.07919	-0.483364	-0.996909	CCATGGGTGGTGATCGTTTCTGCAGNACTTGGGTATTAATATTATCTTCTTCTTCTCCTCTTCCTCTTCTTGATACTGTAACTTATGGAATGTATTACCATTATCTTTAAATTTGGTGTTNATGTTAGAAGAANGGAGTTCCATGCCTTGTTTCTTATTGTATGTGGTGTGTTGATGGAATGAATTAATTTTGTAAATTAGGGTACTGAGAATTAAAACTGATTCTGGCCTCTGGATTTAGGCTCTGGTTGCTTGGATTGAATTGGAATTGGAAATGGAAATGGAGGCCTCAATTCCGAATCCAAAGTTTTGGTTGCTACGTACAGAATTTAATTCTTCCAGTCAGGTACAAGACATGGGTTTACTCATTTAAAGTTCGGGATTCAAGCAACCGATTTG…
3	VVTU35741_at	GSVIVT00034859001	Unknown protein		Unknown	1.13516	-0.472945	0.0126688	-1.26624	-0.924214	-1.25527	TTCAATTTGCCCATGTTTCTTGCTCTCTCCGCCTTTTTCTCCTCAAACCCCTCAAAAACAAGCCATCTCAACAATTACTACACCACCTCTACCTCTGTCGTCTCTCCATAGTTTCTGCAAGATGGGTCTTAGTAAAAGACCTGCAGCGCTACTACTTTGGTTGTTTTTGCTCTTCTTCTTCATTGCTGGTCACTGCCATGGCTCAAGAAGCTCTCAAGTTTTCAAATTGAAGCCCAGGTCTCACAATTCAGGCCACTTCTTAGGGTTCTTGCCAAGGGCACTACCAATTCCAGCTTCGGGTCCCTCAAGGAAACACAATGACATTGGCTTGCAAAGCTGGAGATCACCTTGAAGTCCACTTGCAGAGACTTTTTTTTCTCCCTTTTTTTGAACAAAAGG…

## Sheet: 4
						Log2 Fold change
Cluster #	chipID	Genoscope ID (or DFCI)	Function (vitisnet)	Enzyme ID *	Pathway (Vitisnet)	stage33	stage34	stage35	stage36	stage37	stage38	Sequence
4	VVTU13112_at	GSVIVT00018553001	glycosyltransferase family 14 Beta-1-3-galactosyl-O-glycosyl-glycoprotein		glycosyltransferase	1.31216	-0.0752177	-0.195436	-1.34238	-3.13209	-5.21578	GGGAGTTCTCTAACACAGTCATGAACTCCAACTTAAGGTACATGGCATGGGACAACCCTCCTGGAAAAGAGCCAAGAAATCCAAGGGTGTCTGATGTGAAGAAGATGCTGGGAAGTGGAGCTGCTTTTGCCGGAAACTTTGCCCCAAATGATCATGAGGTCCTGGATTTGATCGACTCTGTGGTGCTTCACCGGAGGAAGGGCATGATCTCACCAGGGGGTTGGTGTGTGGGGAGGAGAGACAGAGGCAGAGACCCTTGCCAGCACTGGGGTGACACCAACATTCTCAGACCAGGACATGCTGCCGAGAGATTTGAGAAGCTTTTATTGAGAGTTATGGCAAACTCAACTCTCAGATCAAATCAATGCAGATGATTTTTGGGGATGATGATGAATAGCT…
4	VVTU12771_s_at	GSVIVT00016388001	peroxiredoxin bcp	1.11.1.15	peroxidase	1.43482	-0.0148409	-0.101785	-2.8342	-4.89475	-6.36096	GAAGCCTGTGGTGGTCTATTTCTACCCTGCTGATGAAACTCCAGGATGCACCAAACAGGCATGTGCTTTCAGGGACTCTTACGAGAAATTCAAGAAAGCAGGAGCCCAGGTTGTGGGCATTAGTGGTGATGACCCATCATCACACAAGGCATTTGCAAAGAAATACAGACTTCCATTCACATTGCTGAGCGATGACGGAAACAAGGTGAGGAAAGATTGGGGAGTGCCGGCAGATCTGTTTGGAACATTGCCCGGGAGACAAACTTATGTTCTTGACAAGAAGGGAGTGGTTCAGCTCATCTACAATAATCAGTTCCAACCCGAAAAGCATATCGATGAGACCTTGAAACTACTTCAAACCCTTTGAGCCTTTCTTATTGTAGCTTCTCTCCTTCCTTC…
4	VVTU20872_s_at	GSVIVT00021361001	ribulose bisphosphate carboxylase/oxygenase activase, chloroplast precursor		Activation of RuBisCO	0.989895	1.03424	0.776239	-0.137595	-0.841079	-1.71546	GGCAGCCCAACAAGTCAATCTTCCAGTGCCAGAAGGCTGCACTGATCCTTTTGCAAACAACTTTGACCCAACTGCTAGAAGTGACGATGGCAGCTGCCTGTATCAAATTTAGTGCGTAATAGGCATTTGAGTATATCAAGAAGGAGAAATCACCTCCAATTATGAATTGAGTTGATAATTTCACTCATTAGTGGAATGTAATTGTGTTATAGTGTATAATTCCTCTGTCCTCTATTAGTTTTTCCACTTTTAG
4	VVTU36284_at	GSVIVT00006161001	ABC transporter G member 7	ABCG7	vv52010ABC_transporters.xml	1.06129	0.579673	-0.164812	-0.258531	-1.5855	-2.53882	TCCGATTGCCGGATGATTTTCCAAAACCATTTTGGAGATACCCATTATACTACCTGTCGTTCAACAAGTATGCTTACCAAGGGCTGTACAAGAATGAGTTCCAAGGACTAAAATTTCCTAATGATGAAGCTGGAGGGCCACCCATCATTTCTGGTGAAGAAATTTTGAGAAAGAGATGGCAAGTCGAAATGGTTTACTCGAAGTGGATTGATCTTGCCATCTTGCTGGGAATGGCAGTTTTATATCGACTTCTGTTCTTGATTACTATCAAGACAACCGAAAAGGTAATCCCACTTGTCAAGGCTTTGGTGTCAAGACCGAGCAAGCGATCAAAGCAGGTAATGGCAAATCTCTCTGCAACACCTTCTGCTACACCTTTGCATGGAGCGAACCCATAGC…
4	VVTU9076_at	GSVIVT00009584001	phenylalanine-tRNA ligase	6.1.1.20	vv10400Phenylalanine_tyrosine_and_tryptophan_biosynthesis.xml vv20970Aminoacyl-tRNA_biosynthesis.xml	1.132	0.725375	-0.337665	-1.63782	-2.20938	-3.37672	GCTGGATTTTTTCCCGATGAACCCAGGGAGGATGAGATCTGGCGACATCGGATGCTGGTACANCAGTTTTTAGAAAATGCGAAGAAGTTGATTCACATAGATGGAGAAATCCACATTACTCACAAAAGCAATGGCTTNTTTTATGAGTGGAATTTGGAATTTCTAGCCTCAAGANTTGGGCTTCGACTTANAGAAGAAGTGCCCTTTAATTTTAGGGACTACCCAGGGTACCGCAGCAAGTATGGCTTTGGGGGTGACAATAACTTCAACTGCAGTCCCAGCAAAACTTACAAATTTGGGCANAAAAAACCAATTGAGAAGCCTAGCTATAGATTTATGAAATGATCCAAGTGGGAGGAGTTTGAAACTTTGTTTTTGTAATTAATACAATGAATGTTG…
4	VVTU9700_at	GSVIVT00024701001	S-receptor kinase		kinase	1.17511	0.636488	0.581997	0.167795	-1.35125	-2.13753	TTTGGAATTGTGTTGCTTGAGCTCATATTCTGCAGGAAGAATTTTGANGNGGAGGCTGAGGACAAAAGTCCNGTCGTATTGGCTGAATTGGCATACTATTGCTACAAAGAAGGGAAACTGGATATGCTACTGGACAATGATGAAGAGGCACTGGAAGACATGGAGAGGCTGGAGAAGTTTGTGATGATAGCATTTTGGTGCATTCAGGATGATCCACATCAAAGGCCTGGAATGAAGAAAGTCACTCAGATGCTTGAAGGAGCCATTGAAGTTTCTTCTCCTCCAGACTCATCCTCATTTACCCTTTCAGTTTGATGCTTTCCATATAGGCATATAGATAGATAATAATGATGGCAATTCACTTATTTTGGATTGTTGGTACTNTACTTCAGTTTTTAG…
4	VVTU27203_at	GSVIVT00038048001	FERONIA receptor-like kinase		pollen tube reception	1.63339	0.83306	-0.214162	-2.22614	-2.62652	-4.36363	ATCTTGAGTTCGCATTGAGGCTTCAGGAGAGTGCAGAAATAGCGGAGGGTACTATTGTTGATCCTGTCGTCCTCTACAGGGACGTATCCTTCAGTTCAGCAATCACAGGCACTTCCAACGACCTTGACAGTGGAGTTGCGGCAGATTCAAGCACCAGTGGCTGTACCGGAACCGGAACTACAACGTCTGACTGTACGACATCTAAGGCCACCAATTCCTCTGGCGTATGATTTCTTTCCACTCAAATAGTTTGTAATTTTAAATCTACGCTCCCATGATTAGTCTAAAATATGTATAATATGATAAAATGTCCCAATACTTTGGAGATAGTGTGCAAAATAAGGAGTTTGCAAGACATATGTAGGATTTTTATCATCAAATAGCCAACTTAGATGTACG…
4	VVTU37928_at	GSVIVT00038045001	FERONIA receptor-like kinase		pollen tube reception	1.37606	0.73378	0.331235	-0.700502	-1.37898	-2.50325	TTATTTCGCCCAATGATGACACCGGCATGTTCCGTACTTGGGAAATGGACGATGACTACTGTGTGACACCAGCATTTGTACCCGCCAACACCAGCATTAATCCCAAATTTATCGAAAAACCAGATTACACGGCACCTCTTAATGTCTACCGAAGCGCCCGGATCATGGGAAACAACAAAACTGAGAACATGGGATACAATCTGACTTGGTTTTTGCCTGTGGACTCTGGTTTTAATTACCTGCTTAGATTACATTTTTGCGAGTTCCAACCAGAGATCCAGGAGCCGCACGACAGGGAGTTCACAATTCTCATAGATAACCACACGGCGG
4	VVTU9884_at	GSVIVT00019576001	protein kinase family		kinase	0.658115	1.08892	0.505027	-0.638556	-1.56219	-3.42894	GACAACTCGCTTCCCAGGGAGGAAATGAACTTAGCTGAATGGGGGATGTCATGGAAAAACAAAGGACAGCTGGAAAAAATTGTTGATCCTTTTCTTGCGGGTAAAATCAATCCAAGCTCATTGCGGAAATTTGGTGAAGTAGTTGAGAAGTGTTTGAGAGAGANTGGTGCTGATAGGCCTTCTATGCGCGATGTTTTGTGGGACTTAGAATATTCACTTCAGCTCCAACAAGTCATAATGCAGAGNGAAAAGTACTATGACAGCGTAACAGATGCTTCACTGGAGTTGCCACTGCCAGCTGTTCAGCGTCTGCCTTNTAATAGCTTGCCATTTGTGGAAGATGATCGGTCAGAACCAAATGCAAGTGAAGTATTCTCCCAATTGAGGATGGGTGGTGGC…
4	VVTU8402_at	GSVIVT00035394001	bile acid sodium symporter	K03453	vv50123Porters_cat_18_to_29.xml	1.01428	0.389236	0.544001	-0.639547	-1.13616	-1.77821	CTTGCGTGCAGTGTATTCTCAGAAAATGTTGTGCGGCTCAAATCCTCAATGGTCAGTGCATCATTAGCATCCGACGTGTCTCCACTCCTGTGCATTCAATCCCTTTTATCTGGAGAACTGGGGCTTGTGATACTCTCAGTGCTGTTATTGCATTTTGCAGGTTTCTTTGTTGGGTACACAGCAGCAGCTATTGCTGGGTTTGGAGAACGGCAAAGACGGGCAATATCAGTTGAGGTCGGTATGCAAAATTNTTCCTTAGGCGTGGTTTTAGCAACATCCCATTTCCCGTCACCAATGGTTGCATTNCCTCCTGCCATGTCCGCCGTGATCATGAACATCATGGGTAGCAGTTTGGGTTTNTTTTGGAGATACATCGATCCTTNTGATTCAAAGAACAAT…
4	VVTU545_at	GSVIVT00011405001	male sterility 2 (MS2) Acyl-CoA reductase		Unclear	-0.918951	1.3595	1.062	-1.67841	-2.77287	-2.73809	GTTTGTGAACACTGCGTTTTGTCAATATTTTCGCGGCACGTACACTGACCTCAACCGCAGGATCAAGTTCTTGTTGCGGTTGATAGAGCTCTACAAGCCGTACTTGTTCTTTAAGGGAGTTTTCGATGACATGAACACAGAAAAGCTGAGAATGGCAGTGAAGGCGAGTGGTGCAGAGGCAGACTTGTTTTACTTCGATCCTAAGTGCATTGATTGGGAAGACTACTTCATGAACATTCACATTCCCGGGGCCGTAAAATATGTGTTCAAATGATCATAGCTCGAGAGGATTATACAATAATGTCTGTTCAGTACAAAGAATTTGCACTTGAAGGCAGTATAAGTATGTATGGCTGCCTGCTAAGCCTTCATCAAGCTTATTCATTATAATTTCTGTCC…
4	VVTU3820_at	GSVIVT00024265001	PLASTID TRANSCRIPTIONALLY ACTIVE18	PTAC16	vv50133Primary_Active_Transporter_cat_A9_to_A18.xml	1.10623	0.675834	0.752766	-0.688431	-1.07845	-2.28789	TTGCCATTTCTGTTCAAAAGCCCACTGAGAAACCTAAAGTGCAGATTGCAACTGTCAGGGGACAGGCCAAGGCTCGGTCCCTCCAGCCAAAGAAAGCAGTTGTCAAACTGCCCACTTTTCCAAGACCCCCGGCTTTCAAACCCAAGGAGGAGCCAAAGCCTAAAGGTAAACAACCCGAATCAAAGGCAGAAGTGAGGAAGGTGTTTGGAGGCCTGTTTAAACAANAAACCATATACATTGACGATGACTGAGAGATCTTTCCCCACTCATTCNTAATCTTTTGGGTTGGTTTGGTGCANATGTGGTTTAAGATTTTTAGTGGCGTTGTTCAAGTGCAGTTTTATGANTATCNGGCAACTATTGTGTACAAGCTTTAAGGCTTCCAAACTATTATTTTTT…
4	VVTU29998_s_at	GSVIVT00024256001	tropinone reductase	1.1.1.206	vv10220Urea_cycle_and_metabolism_of_amino_groups.xml	1.61124	0.935799	0.807841	-0.286751	-1.04411	-2.20199	GAAAAGAAACCGAGCTCAATGAATGCTTGAAGGATTGGAAAGCTAAAGGTTTTGGAGTGAGTGGTTCAGTGTGTGATGTATCCTCTCGGGCCCAAAGGGAGAAGCTAAT
4	VVTU5749_at	GSVIVT00014308001	thylakoid lumenal 29.8 kDa protein		Unknown	1.13318	0.681602	0.489892	-0.593698	-1.19441	-1.43891	GAGTCCGATTATTCCTTACATCTTTTCAGTCCCTTCTGGTTGGGAAGAGGTTCCTGTATCAATTGCAGATCTAGGTGGGACAGAGATTGATTTGAGGTTTGCCAATTCTAAGGAAGGGCGTTTATTTGTCATTGTTGCTCCAGTTCTCAGATTTGCAGACAATCTTGGGGATGATGCTAAAGTTGAAAAAATAGGACCTCCAGAGAAAGTGATCGCTGCTTTTGGACCAGAAGTGATTGGGGAGAATGTAGAAGGAAAAGTCTTGAGCATGGGAGTAGTGGAGCACTCAGGAAGANCATATTACCAGTTCGAATTGGAGCCACCTCATGTTCTTATCACAGCAACTGCAGCGGGAAATCGCCTTTACTTGTTCAGTGTAACTGCAAGTGGTCTTCAATG…
4	VVTU9618_at	GSVIVT00013097001	glucan endo-1,3-beta-glucosidase 5 precursor	3.2.1.39	vv10500Starch_and_sucrose_metabolism.xml	1.25136	0.3627	0.12075	-1.3342	-3.25126	-4.50266	TGAGTATCTCCCATCTAGGTGGTGTGTGGCAAACCCATCCAGGGATCTGTCTGGAGTGGCAAACCATATGAAAATTGCTTGCAGCAATGCAGACTGTACAACACTCAATTACGGAGGATCATGCAATGAAATTGGGGCAAAGGGAAATATCTCGTATGCATTCAACAGCTACTATCAAGTAAAAAAGCAGAATTCACAGAGCTGTGACTTTGATGGGCTTGGGATTGTCACTTTCCTGGACCCTTCAGTTGGGGATTGTAGGTTTCTCGTTGGGATCACAGACAGTAGTTCTTCAAATGTTGAAGCATCTGGTGGACAGGTCAATTTTTGGATTTTGATTTTATGGGGCTTCTGGATTTATATACTGTGAAAGGNAGTTTCTTTAGCGGGTTTTTCACG…
4	VVTU9087_at	GSVIVT00027627001	Beta-mannosidase 4	3.2.1.25	vv10511N-Glycan_degradation.xml	1.48089	0.392262	0.289799	-1.69061	-3.20796	-4.55176	GATGCCAAGCGAATTGAGTTCCATAAAGCCTACCTTGCTGCTTTGGCCCGGGCTATAAGGAATGGTGCTGATGTCCGAGGCTATTTTATATGGAGCTTGATGGACAACTTCGAGTGGGTGTATGGTTACAACACCAGATTCGGACTTTACTATGTGGATCGTCAGACTNTTAGGNGAACTCCCAAGCTTTNTGCAAGATGGTATGCAAATTTTTTAACCAACAGTGGCCACAACCATGTAGAGGATGCTAATCCAGGCTCATTCAAAATCAAAGATGCATACTTTNTAGACTGAACNCCCAGAAACCTGAAATGTAATTCTATCTCAAATTCTCAATGCATCTTGTTCTTTCCTTCTAAGGCATTGGCATATGGTATTTCTGCGGTTCTGTTGCTATCT…
4	VVTU15205_s_at	GSVIVT00028000001	glycosyl hydrolase family 1 protein		glycosyl hydrolase	1.61446	1.32682	1.01148	-1.33406	-2.93333	-4.76689	ATAAAATGGCTCTTTCTAATGCTCGACCCATTCAGTAGGCTCTGCTTTGAATAGTCATCTATTGGTGCCTTCCCTTTCAACTGGCATGTTGACAA
4	VVTU13187_at	GSVIVT00029907001	Vacuolar invertase 1, GIN1	3.2.1.26	vv10052Galactose_metabolism.xml vv10500Starch_and_sucrose_metabolism.xml	1.32689	1.21708	1.22755	-1.43854	-2.76672	-4.08357	GTATCACGACCCGAGTTTATCCAACAGAGGCTATCTATGGAGCAGCTAGGTTATTCCTCTTCAACAATGCCACTGGAGTGAATGTCACAGCCAGTATCAAGATATGGGAAATGGCTTCTGCTGATATTCACCCTTACCCATTAGACCAACCGTAATTCTTCCATCTCCATCCCATCGTAACCTATTTCATTGAGTTCCTCTACGCTAGCTCCGTTTGGTTGCTGAGAAATCCCCCGAGTCCTGTGGCAACCAAACATGGTCTTGCATTATTTAATTCTTGCGGCAAGGCTGCCATATTCAATCCTTTGGCATGTCCTGGTGTGGTATTTATTAAAAAATTTTGAGATTTTTGCGAGAGGCAATGCGGCTGGTTGGTTGGAAACTTGGATAGCCTATTCC…
4	VVTU1719_s_at	GSVIVT00011932001	Sedoheptulose-1,7-bisphosphatase (SBPase), Chloroplast	3.1.3.37	vv10710Carbon_fixation.xml	1.02375	0.942338	0.805392	-0.599756	-1.48197	-2.5956	GGTGCCAGATGTTAACCAGATCATTGTAAAAGAGAAAGGTATCTTCACAAATGTGACATCCCCATCTTCCAAAGCCAAGCTGAGACTGTTGTTTGAGGTGGCTCCTTTGGGCTTCTTGATTGAGAAAGCTGGAGGCTTCAGTAGTGATGGCACTCAATCTGTGTTGGACAAGGTGATCAATAATCTTGATGAGAGAACTCAAGTTGCTTATGGGTCCAAGAATGAAATTATCAGGTTTGAAGAAACACTATATGGGTCATCCAGGCTCAAGGCAGGCGTGCCTGTTGGAGCTGCTGTCTAATCCACATATCCCCTCTGCTTTCATGCCTCTATTTTTGTATCTTTGGAACAAAATTCAAGCTATTTTCTTATACGGTTTGTATGATATAGTGCATGAAA…
4	VVTU3523_s_at	GSVIVT00021434001	fructose 1,6-bisphosphatase	3.1.3.11	vv10010glycolysis.xml vv10030pentose_phosphate.xml vv10051Fructose_and_mannose_metabolism.xml vv10710Carbon_fixation.xml	1.19265	0.720883	0.515571	-1.31447	-2.71103	-4.18652	GGGACTTCCATCGAACACTGCTATACGGTGGGATTTATGGGTACCCAAGGGACAAGAAGAGCAAGAATGGGAAGCTGAGGCTCTTGTATGAGTGTGCACCAATGAGCTACTTGGTGGAACAGGCTGGTGGGAAAGGATCGGATGGTCACCAGAGAATACTCGACATTCAGCCGGTGGAAATACATCAGCGTGTTCCGCTTTACATCGGTAGCGTGGAGGAGGTGGAAAAACTAGAGAAGTACTTGGCCTGATTGAAATGTGAAAGCAATGAGTTTGATTTTGTTTATGGGAGAACATGTTTTGTGGAAGTCTCTGCAGGAGCTCCCTGAATTGATAATTAATCAGTTACAAAAACTCGGAAAGNNCNTAAAAGCAGGTCATTTGTGTTCTCCACTCTGT…
4	VVTU3973_at	GSVIVT00026339001	2'-hydroxy isoflavone/dihydroflavonol reductase	1.3.1.45	vv10943Isoflavonoid_biosynthesis.xml	1.20081	0.818671	0.51338	-0.376424	-1.0616	-1.59112	AAGGGCAGCTCTTGAATTTGCAGAACAACATGGATTGGATCTGGTGTCTTTGATCCCTTCTTTTGTAGTTGGTCCCTTCATTTGTCCAGGTTTTCCAGGATCAGTCCACTTGATACTGGCTATGATCTTGGGTAACCAGCATCACTATCAATATCTAAAGAACACATCAATGGTGCATGTAGATGATGTAGCCAGTGNNCACACATCTTTCTTCTGGAATACCCAGATGCAAAAGGCAGGTATATTTGTTCATCAGACATACTAACACNTAATGAGATGTCTGAGCTTCTCTCTGCCAAGTACCCACAACTTCCAATACCCACAATAGATTCTTTGAAGGAGATTCAAGGTTTCAGAATACCTGGGGCATCATCGAAGAAGCTTTTGGATGCTGGGTTC…
4	VVTU39693_at	GSVIVT00008924001	Cinnamyl alcohol dehydrogenase	1.1.1.195	vv10940Phenylpropanoid_biosynthesis.xml	1.00467	1.02624	0.622996	-0.905828	-1.20148	-2.50005	GTACCTTATACATTTCCGAGTTCAACTTACAAATGGGTTGATGTCAGAGATGTTGCTAATGCACATATTCAAGCATTTGAGATTTCTTCAGCTAGTGGAAGATATTGCATGGTTGAGAGAATAACATACCGCTCCGAGGCCATCAAGATCTTGCATGAACTTTACCCTGCCATCCACCTTCCTCAGAAGAGTGCAGATGATGAGCCTCTTGGGCCAACCTACCAGATATCCAAGGAAAAAGTGAAAAGTCTGGCCATTGACTTCATCCCTCTTGAGGTGAGCTTGAAGGATACCATTGAGAGCTTGAAGGAGAAAAACTTCATCCACCTTTGAATCATGGAATTTACAGGCAACTCATTTGTTAAATACTAGTAAAAGGTGTCTAGCTCTTAGTTTCAA…
4	VVTU1734_s_at	GSVIVT00015512001	thioredoxin-like protein CDSP32		protein fate	1.62916	1.06343	0.221159	-3.47215	-4.32105	-6.57963	GCTGATGGGAGACGTGCTATACTACGGAGACAACCACTCGGCTGTGGTGCAACTGCACTCGGGAGAAGATGTGGAGCGGCTGATCCAAGACCATAAAGCTGACAACAAGCTCATAGTTCTGGATGTGGGATTGAAGCACTGTGGGCCCTGCGTGAAGGTGTATCCAACGGTGATTAAGCTCTCAAGGCAGATGACTGATACGGTGGTGTTCGCCAGAATGAACGGGGATGAGAACGATAGCTGCATGAAGTTCTTGAAGGAGATGGACGTTGTAGAGGTGCCCACGTTTTTATTTATAAGAGATGGCGAGATCTGTGGAAGGTACGTGGGTTCTGGGAAAGGAGAGCTTATCGGGGAAATTCTTAGATACCAAGGAGTTCGTGTTACCTATTAATTATC…
4	VVTU16953_at	GSVIVT00014312001	thioredoxin M-type		protein fate	1.18296	0.854682	0.70733	-0.509574	-1.42822	-1.81829	TATTCAGGAAAGATGGTGGGCTGCAAGGTCGACACGGTGGATTGTCCATCGATCGGCACCCAGTATGGGATAAGGAGCATCCCCCCCGTTCTCTTTTTCAAGAATGGGGGGAGGGAGGAGAGTGTGATTGGTGCGGGGCCCAAGTCCGCCCTCGCTGGCCCCCTAGAGAAATAAGGGATCAGGTGNGATCANACATCGCCTTGTATGTTTGGTGATGTATTTTATCTTCAAATATCCTTTTCGTTNTCGATCCCAACCTTGCAACAAGTGTCCATCGCAACCCATATGATTTTTGAGCTTTCGTTTTGCAGATTTTTT
4	VVTU5969_at	GSVIVT00033113001	endochitinase A2 precursor	3.2.1.14	vv10530Aminosugars_metabolism.xml	0.088508	0.84498	1.05011	-0.385199	-1.5264	-1.64076	AAGCCCTGAAGGTGGATCTGCTGAACCATCCAGAATACATAGAACAGAACGCCACCCTAGCCTTCCAGGCTGCGATTTGGAGGTGGATGACCCCAGTGAAGAAGCAGCAGCCCTCGGCCCACGACGTCTTTGTAGGGACCTGGAAGCCCACCAAGAACGACACTCTGGCCAAGCGGATTCCTGGGTTCGGCGCCACAATGAACGTTCTGTATGGCGATTCTGTCTGCGGCCAGGGTGACGTCGATTCCATGAACAACATCGTCTCCCACTACCAGTACTNCCTTGNCCTGATGGGTGTCGGCCGTGAGGAAGCAGGGCCTCATGAGGTTCTCNCCTGCGCCGAGCAGGAGGCTTTCAACCCGTCATCTTCTTCATCTTCTTCTTCATCTTCTTGAGCTC…
4	VVTU19187_s_at	GSVIVT00023857001	photosystem II reaction centre W (PsbW)	K08903	vv10195Photosynthesis.xml vv50135Primary_Active_Transporter_cat_D3_to_E2.xml	1.3918	0.784169	0.553911	-0.256757	-1.41187	-2.08422	ATGGAGGAACAGTTGGGACTTCATCGGCCATTCTGGGGTTGCCGGTGATGGCAAAGAAGGGAAGAGTCACATGCTCAATGAAGGAGAAGCCAAGTGTGGAGGATGGAAGCTTGAAGATGGGGATGGGGGCATCACTGATGGCAGCAGCCTGTGCTGCAACCATGTCAAGCCCAGCCATGGCTCTGGTGGATGAGAGGAT
4	VVTU13022_s_at	GSVIVT00016926001	plastocyanin domain-containing protein	K02638	vv10195Photosynthesis.xml vv50113Thylakoid_targeting_pathway.xml	0.975447	1.1281	0.730044	-1.95249	-2.86715	-3.84371	AATTGGACTGGAACACACACCGTGGCCAGGGTATCCAAGGACGTTTATGATAACTGCACCACAGCCAATGTATTAGCCAATGATATCCAAGCAACAAGCCCAGTAAATTATACTCTGAATTCTACAGAGCCTCAATACTTCATCTGCACCATCGGTTCACACTGCTCACTTGGCCAGAAGGTCACCATCAGCATCTCATCTGCCACATCTCTCACCGTTGGTGCTGTAACCACCATGCTCTTGGTCATGGCCATCTCTTTCTTGACTTCCATATAAATCTCCCACATTTTCTGTGTTCTGTCTTAGTGTCCTGGTACA
4	VVTU3072_at	GSVIVT00015539001	monocopper oxidase SKS5 (SKU5 Similar 5)	SKS5	vv50109_Incompletely_Characterized_Transport_Systems.xml_9.A.10.1	1.84807	0.301904	0.657366	-1.59541	-4.14458	-5.25918	AACGTGAGGTCTGAGTTCTGGGCAAGGCAATACCTAGGACAACAATTTTATCTACGGGTTTATTCGCCAGTAGAGTCTATCAGGGATGAATTCCCAATTCCAAAGAATGCACTGCTTTGTGGTAAGGCAAGTGGTCGACGAACAAGGCCCCTCTAAGAGCCAGCGGCAAGCCACCAAAGCTCTGGAAGTGTTAGGGGAAACCTGTCTGGCATAGGAGGATTATTAAGAGTAGAGATATGCATATAATCTTTATGCGTGGGAGTTTAAATGACCTCAGCTCGAGGTCACATTCTTTTTTAACTAAAGGTTGTATTTTGTTTTGTTACTATTTATGTATTATGCCATTTTATAAAGAGAGGTGGTTAAAACTTATTAAATATCCTCTATTTGTAACAGCAA…
4	VVTU38384_at	GSVIVT00012278001	CYP72A1	SLS	vv10902Monoterpenoid_biosynthesis.xml	1.13513	0.322436	-0.0981365	-2.17467	-2.78581	-3.89744	GATCTACGAATCACTGCGACTCTACCCGCCAGTACCGGTGATGTCGAGGGAGGCCTTAGCGGACATGAAATTCGGAGGCATCCATGTGCCAAAGGGGGTGAATGTATGGAACCTGGTGGTGACACTGCACACAGACCCGGAAAATTGGGGACCTGACGCGCTTAAGTTCAACCCTGAGAGGTTCAAAAATGGGATCACAGGTGCCTGCAAGCTCCCACACTTGTACATGCCGTTCGGGGTCGGTCCAAGGGTGTGCCTTGGCCAGAATTTGGCCATGGTTGAGCTCAAGATACTGATAAGTCTGATACTGTCCAATTTTTCATTCTCCCTTTCTCCTAATTATAAACACTCAGCTGCACTCAGGC
4	VVTU6932_at	GSVIVT00016437001	flavonoid 3-monooxygenase	1.14.13.21	vv10941Flavonoid_biosynthesis.xml	1.44596	0.786906	1.10334	-2.28268	-3.90778	-5.25929	GAGGATGTGCCCTGGATACAGCCTTGGCCTAAAGATGATTCAATCGAGCTTGGCTAACATGTTGCATGGATTCCACTGGAAATTGCCTTGGGATATGAAGACAGAAGAGCTGAACATGGAGGAAGTTTTTGGACTGACAACTCCAAGGAAGGTCCCACTTGTTGCTGTCATGGAGCCTAGACTCCCAAACCATCTTTACTAGTCGTGCCTTAGACCTATGTTTTTGAAGATGATCGGAAAAGTGTCCTTNNNNCTCGATTGCATGGGCTGGTTTTTATATAACAGGGTTGCCTGGCCATGTGGTAGGCTGGTCAGTCATTTTTCCTGCCTTTNACAAGAATANAAAAANGCCTTTTGACTAATAGGCAAAGGCAGTCAGCTTTCCATCAAGCGTTTGGN…
4	VVTU12815_at	GSVIVT00029240001	CYP72A1	SLS	vv10902Monoterpenoid_biosynthesis.xml	1.35923	1.26066	0.502494	-1.46754	-2.62942	-3.65126	ATTCCATTTGGATTGGGTCCTCGCCTATGCCTTGGTCGCAACTTTGCCATGGTCCAATTGAAGATTATCCTCTCCCTCATCATCTCCAAATTTACATTCACATTGTCGCCTACATATCGCCATTTTCCTGTCTACAGAATGATTGTAGAACCTGGTGATGGTGTACATATCCGTATTCGAAAGATCTGACCATGCAATGCCCCAACTCATCTGAACACCCCTTTGGTTCTTGTTTATGTATAAAGCTCATATATAAACTTAGTATTGCAAAGAGTGTCAATGGAATGTTTCCATTTGCACAATAAATGGCTTCTGCTACCGTAACAAGTGGTACCAAAACTAGATTATGGGTTCAAGTCCGGAGAGTCGTATGTGGGGAGTGGTGTTGTTAGGCGTGCA…
4	VVTU25410_s_at	GSVIVT00036466001	flavonoid 3-monooxygenase	1.14.13.21	vv10941Flavonoid_biosynthesis.xml	1.15944	0.0647587	0.856579	-1.80711	-3.54195	-4.21274	AGCCAGACTGCTTCATGGTTTTGAATTGGGAGTAGTTGCAGATTCACCGGTGGATATGACTGAAGGTCCTGGGTTGACTGCCCCCAAAGCAACCCCGCTGGAGGTCACCATTGTTCCAAGGCTACCTTTCGAGCTCTATAGTTATGAAGCAGCATAGAAAGTAAATAATACTCTGTGAGCCAGAGAGTCCCCTAATTAGCC
4	VVTU3657_at	GSVIVT00036476001	CYP82C1p		cytochrome P450 family	1.30367	-0.0242629	0.812621	-1.74293	-3.2811	-4.61667	GAAACATTACGATTGTACCCTCCTGGGCCACTTTCCCTGCCACATGAGGCCATGGAAGATTGCACTGTGGCAGGCTTTCACATCCAAGCTGGGACGCGCCTTTTGGTTAATCTCTGGAAGTTGCATCGTGACCCCAGAGTCTGGTTGGACCCTTTGGAGTTCCAACCAGAGAGGTTCCTGACAAANCATGCAGGTTTGGATGTTAGGGGTAAAAATTATGAACTTCTACCCTTTGGTTCAGGTAGAAGGGTATGCCCAGGAATCTCATTTGCACTGGAGNTGACGCATCTGACNCTAGCCAGACTGCTTCATGGTTTTGAATTGGGAGNNGTTGCAGATTCACCGGTGGATATGACTGAANGTCCTGGGTTGACTGCCCCCAAAGCAACCCCNCTGGAG…
4	VVTU22040_at	GSVIVT00008869001	lipoxygenase LOX1	1.13.11.12	vv10592alpha-Linolenic_acid_metabolism.xml	1.81716	-0.25084	0.157768	-3.12962	-5.14222	-6.48763	GGTGGCCTGTCATGAAAACCCCAGAAGATCTAATCCATGTTTTAACAACCATAATCTGGGTTACAGCAGGGCACCATGCAGCTGTGAACTTCGGTCAATATGTATATGCCGGGTATTTCCCTAATCGGCCCACAATAGCTCGAACCAACATGCCAACTGAGGACCCATCAGATGAGGAGTTCAAGAACTTTCTGCATAAGCCAGAAATTGCCTTGTTAAAGTGCTTCCCTTCACAGATTCAAGCAACAAAAATAATGGCAGTTTTGGATGTTCTGTCAAGTCATTCACCAGATGAGGAGTACCTCGGTGACCAGATGGAGCCATCCTGGACAGAAAACCCAATCATAAAGGCTGCATTCGAACGGTTCAATGGCAGATTGAAGGAGCTTGAGGGGATCA…
4	VVTU348_at	GSVIVT00021852001	Rieske [2Fe-2S] domain	RIESKE	vv50133Primary_Active_Transporter_cat_A9_to_A18.xml	1.20638	0.772249	0.696003	-0.933067	-1.2311	-2.30306	GTGGGAAGGCTCAACCTGGTTTAACTGCAACCGATGTAAATGTGGAGGAGGTTAGAATGATCGTTGATGAGGATCAAGAGGGTTTTGGTTTCACAGGGAAGAATGAATTGATAAATGGAAAGGCAGCTGTAGTTGGCTTCCTGTTGTTATTAGATTTTGAACTCTTGACTGGTAAAGGCATTCTCAAGGGAACAGGCTTCTTGGACTTTCTTTATGCTGTTTCAAATGCATTCAAGTAGGCCTCAGCTTCCTCTTAGGGATGAAAAGAATTTTTNTGATCCACATGGAGGTAATTTCTTTGTGTAGTCAGACAATACTTATATGTTTTATCTTTTGCATTTTTTCTTGTTTTACTGTATAAATTATGTTGGTTCTATAAATCAACTCATGTCAATCATT…
4	VVTU27516_at	GSVIVT00024790001	ACCELERATED CELL DEATH 1 ACD1	ACD1	vv50133Primary_Active_Transporter_cat_A9_to_A18.xml	1.18317	1.16678	1.3736	-0.904981	-2.6968	-6.1126	TGCCAACAAAGTCGGATGCCCACATCGTTGCCTTCAGAGCATGGTTGAGGAAGTACTCAGGTGGCCAACTTGATTGGGGAACCAATTTCAGCAGTGCCCTGCCCCCAACTCCTCCTAAAGAGCAGTTAATGGACAGGTACTGGTCTCATGTGGTGAACTGCAGCAGCTGTAGTGTTGCATATAAAGGTCTCCAGGTGCTTGAGGTGGTGTTGCAGATCTTCTCAATTGCTCTAATCGGGATTCCTGTGATCAACCATGGTGTGATGTCAGTGGCTGCAAGGATTACAGCGGTATCCATGGCGATTCTATGTTTTGCAGCTTCAAGGTGGTTGTCTTACTTCATCTACAAAACCTTCCATTTCCATGACTACACACATGCCTTCTGCTGAGACCAGTGTT…
4	VVTU2459_at	GSVIVT00029518001	beta-ketoacyl-CoA synthase	2.3.1.41	vv10061Fatty_acid_biosynthesis.xml	1.68622	1.03952	0.52657	-0.299913	-1.88522	-4.86719	CCATAGTCAACCCTTTCATAGAGAAGTATGGTTGGATCAATGATCCAAGTGCAAGCTTCGTTAAATTGGACTGGAACTGAAGTTCTAGCCATTTCTTATTTTGAAGCTTTTTTTCTTTTCTAGTTTTCAGACTTCCATAGGAGTATTGATTTCAAACTTATTTATCAGGACGTCTATTATTGTGGCAAGTGTGCAAAAGCTCGATGTATTTCATAGACGCATATTATATTTACTCCATTTAGTGCTTGGATAAGGTACCTGTAATCTCTGCATGATTCTGATTTGTACTCGATCTGGTTATCAATAATCTACAGTCTCTA
4	VVTU15417_at	GSVIVT00027372001	molecular chaperone DnaJ	K03686	vv50132Primary_Active_Transporter_cat_A5_to_A8.xml	1.83571	0.678297	0.150287	-0.984487	-3.19955	-5.70495	AACACTTTTGTGATGGTAGATGCTCTTGGGTGTGCAAGAGTCAAAGTTCGGTATGGAGATGATAACAAGAAAATTGAGGTTTGGGTTGATTCATGCCTAGTAAACTGGATTCACTGGGTGGATAGGGAAGAGTTAGCAATACTAAAGTTCCTGATTCAGCCTCAACCTCAGGAAGGCTATGGTGTTTTTGGAGGAGGATGGGAAAGACCTGCAATTGTTTTCATGGCAGCCAAGGCCTCCAACAAGCAACCCAATCGGCAGGATGACTACAATAAAAGGAATGATACTGCTGAAATTGCAGCATCTGATGAAAAGACTTCAGCTCAACCAGAGTCCAATTCATTTAGGAGAAGGGTGAAGAAAATTTCAAAGTCTCTTGCTTTTCTGTTGCAAATCTGT…
4	VVTU2843_at	GSVIVT00014409001	molecular chaperone DnaJ	K03686	vv50132Primary_Active_Transporter_cat_A5_to_A8.xml	1.00308	1.05506	0.47921	-0.649367	-1.79894	-2.29793	GGTGAGTTCTCCGTTCGCAATGTCCGCATCTGCGGCGACTATGGGGAGTTCGCCGGCTTCAGTATTTTCCGGCCGTTCTAGCCTGAGATGGGAGACAGATCAGTGTTGGTAGCCCCGCCGTGAAATCATGAGAACTCAAACTAATTGAAGAAGCCTATTATGTTTTAACAAGGCGGTATTCTTAAAAGGATTGAGGATTTCCAAGCGATCCGAGCCATCTGAAATTTNTGAATTGGCATCGGCATTGTTTTTGTGTTTTACTTAGGAGCCTTAGNATTGATATTACTAATTCGGGAGTACGAGTTNGTGTACATAAAAAGAAGGGTTNTTGTATGAAGTTTTTGTAAAATGTAAACAGGCGCCTTTTTACAGCCTGAAGCTA
4	VVTU35602_s_at	GSVIVT00023072001	L-ascorbate peroxidase 1, cytosolic (APX1)	1.11.1.11	vv10053Ascorbate_and_aldarate_metabolism.xml	0.0410607	1.4061	1.3937	-0.45772	-2.58915	-2.80348	CCAGAAGGTCGCTTGCCTAATGCAACTAAAGGTTCAGACCATCTAAGGGATGTATTTGGCCACATGGGTCTCAGTGACAAGGATATTGTTGCACTATCTGGTGGTCATACTCTGGGGAGGTGCCATAAGGAGCGCTCTGGATTTGAAGGACCCTGGACTACTAATCCACTCATCTTTGATAACTCCTACTTTAAGGAGCTGCTTAGCGGGGAAAAGGAAGGTCTTATCCTACTGCCATCAGACAAGGCTCTCCTAGAGGATCCAGTCTTCCGCCCACTGGTTGAGAAATATGCTATGGATGAGGATGCCTTCTTTGCTGACTATGCTGAAGCTCATTTGAAGCTCTCAGAACTTGGATTTGCTGATGCTGAGGAACAAGGATGAGCTTGTTGGTCATTG…
4	VVTU8874_at	GSVIVT00033712001	BDG1 (BODYGUARD1) hydrolase		Unknown	0.125281	0.79951	1.09075	-0.872671	-1.95681	-3.24933	TGGGTTGTATACTTGCATTGGCTTTAGCTGCAAAGTACTCCAAGTCTGTGAAATCAATCACTCTTATAGCTCCGCCTTACTTCGATTATTCTAAAGATGGTGGTAGCTCCATGGTGCTAAGAAAACTTGCAGAGAGGAGACTGTGGCCACCAATACGGTTTGGCTCATCGTTTATGTCATGGTATGAGCATTTGGGTCGATGTGTTTGCTTTCTCATTTGTCGAAATCATAGGACATGGGAGTGGGTTTTGAAGCTACTTACTCGAAAAAGGAATCTCGATTTCATGACCATTGATATGACAAAGCATACACATTCTTCGGCTTGGCATAC
4	VVTU7336_at	GSVIVT00021651001	lipase GDSL		Unclear	1.00822	0.0905147	0.344419	-1.17299	-2.28123	-3.03243	GGTTGCAGTGACATCTCTTGAGCCACTGGGGTGNCTCCCACAGACCACAGTGTCATCTTCTTTCCAAGAATGCAATGGAACCCAGAACACGGCTGTCACCTTCCACAACCTCTTGTTGTCCCAANCTGTGACCAAGTTGAACAATGAAACCAAGGACTCCCCTTTTGTCATTCTCGACCTTTACGCCTCTTTCATGTCCGTCTTCGAAAACAAAGCTGACCATTTAGGGAGTTCCAAGTTCGAGAATCCATTGAAGCCATGTTGCATGGGTATAAGCAGTGAATACTCGTGCGGGAGTGTGGACGAGAGTGGGGCGAAGAAGTATACAATATGCGACGACCCTGAATCTGCGTTCTTTTGGGACACCGTCCACCCTACGCAACAGGGATGGAATGNTGT…
4	VVTU20834_at	GSVIVT00000484001	subtilase	SBT3_3	vv50101Channels_and_pores.xml_1.B.12	1.01195	0.350509	0.111819	-1.05639	-2.53844	-3.30835	GCAAGGCAGCAGACCCATTTGACATTGGTGGTGGCCATGTCAATCCCAACAAGGCACTAAAGCCAGGGCTCATTTACAATATCAGTATGGAGGACTACATCCAGTTCCTCTGCTCCATGGGTTACAGCAATCCATCCATTGGCAGGTTAACCAAGACCACGACAAATTGCACAAGAGACAGCAATTTTCAATTGAACCTCAACCTCCCTTCCATCACCATTCCAAACCTCAAAAAGAAAGTAACAGTCATGAGGACTGTGACAAACGTGGGACACATTAATTCAGTGTATAAAGCTGAGGTGCAGGCTCCTTATGGCATTAAAATGGCAGTTGAACCTCGTATACTGAGCTTCAACTTAACCACCCAATTTCTTCCTTTCAAAGTTACTTTTTTCTCAA…
4	VVTU3392_at	GSVIVT00036104001	subtilisin-like serine protease 2	SLP2	Protease	1.61652	0.79088	0.557944	-0.681251	-2.35787	-3.05976	AATCCTTTATCCGAACGTTGACAAATGTGGGGCCTCCGAATTCAGTATACAGAGTGAAAATCGAAACTCCGCCAAAGGGAGTGACGGTGGCTGTGAAGCCAGCAAAGCTGGTGTTCTCGGAAAAGATGAAGAAACAGAGCTTTGTAGTGACCGTATCCGCCGACAGCCGAAAAATAGAAATGGGCGAATCGGGTGCGGTATTCGGATCACTGTCGTGGTCTGATGGAAAGCACGTGGTTCGGAGCCCCATAGTGGTAACTCAAATAGAGCCGTTGTAAATGATCACGTGACTGTGATCTTGAAAGTCACGTGCCCAGGTGTACTGTAGCATGAACTTGCTACCCACAGTATCAC
4	VVTU15986_at	GSVIVT00032470001	Membrane protein		Unknown	0.0939387	1.00467	0.359161	-1.01599	-1.47699	-2.74875	TTCTGGGTCCACTATTCTTGGAGCTGGGAGTCCCTCCTCAGGTCTCAAGCGCCACTGCTACCTTTGCAATGACCTTCTCATCATCTATGTCTGTTGTAGAATATTACCTTTTGAAGCGTTTTCCAGTTCCTTATGCTGTATACTTGGTCTTGGTTGCAACTATTGCGGCCTTTATAGGACAGCATGTTGTAAGAAGACTGATCAGTATATTGGGAAGGGCATCTCTAATCATCTTCATTCTAGCCTTCACAATCTTTATCAGCGCAATCTCACTAGGTGGAGTTGGCATATCAAATATGATAGGGAAAATTGAGCGGCATGAATACATGGGATTTGAGAACCTGTGTAGGTATGAAGTTTAGCATATAACCACTTTTTCTTTTCCACTTTCAAGATTCC…
4	VVTU12697_s_at	GSVIVT00006096001	Sugar transporter ERD6-like 3	ERD6L3	vv50121Porters_cat_1_to_6.xml	1.19428	0.4201	0.167332	-2.17043	-2.26731	-3.65399	GTGTAGTCTTAATAGACAAATCAGGAAGACGGCCACTTCTAATGGTTTCTGCAGCTGGAATGGGGTTGAGTAGCTTGCTTATAGGATTTTCATTCTTAATGCAGGACATGAACCAGTTGAAGGAGGTCACTCCAATAGTGGTGCTCATAGGCCTATTGACTTATTCAGCAACTTATTCATTGGGCATGGCAGGACTACCATGGCTGATCATGGCAGAGATATATCCCATAAACATAAAGGGTGTGGCAGGCAGCCTAGTGACCTTCTCCAACTGGTTCTTTTCTTGGGTTGTGACATACACTTTTAACTACATGTTTGATTGGAGCTCTGCGGGAACATTCTTCTTTTACTCTATAATATCGGGTTCCACTGTTCTATTC
4	VVTU3131_at	GSVIVT00030049001	ACCLIMATION OF PHOTOSYNTHESIS TO ENVIRONMENT	APE2	vv50122Porters_cat_7_to_17.xml	0.443819	1.17915	0.838653	0.195877	-1.20968	-2.50718	AAGCGAGTTTTTGTCATTGGATTCTCCATTGTTATATTCGGGAACAAAATCTCTAGGCAGACTGGGATTGGAACTGCAATAGCCATTGCTGGTGTTGCCNTTTACTCCCTCATAAAGGCAAACATTGAAGAGCAAAAACGGAAAGCTGCTGTAACTCCAGCATCATAGAGCTATCGAATCTATCCTACCCNCNCTCTGCANAGCTTTGTATATTACTGAGGATAATAAAGGGGTTTTNAAAAATAGATTGAATTAATGGATCCCCAGAATCATNCTTGTTCAAATTCAGAGAGACAGACTCCTGAGGTGGTGGGTGGTTTTTCATAAAAGCTATCAGAAACAGAGAAATGGTGCTTTCCAAGCATTTGGATTCAGTTTGTTTGACCATTAGGTTTGCTT…
4	VVTU5073_at	GSVIVT00038880001	omega-3 fatty acid desaturase, chloroplast precursor	K10257	vv11040Biosynthesis_of_unsaturated_fatty_acids.xml	1.17167	0.800562	0.847572	-0.444794	-1.53146	-2.96722	GGGAGGGCTTACAACACTTGATCGTGACTATGGATGGATTAATAACATTCACCATGATATTGGAACACATGTGATTCANCATCTGTTTCCTCAAATCCCGCACTATCACTTGATAGAAGCGACTGAGGCAGCCAAGCCAGTGCTAGGGAAATATTACCGGGAGCCTAAGGGGTCTGGACCTCTACCATTCCACCTAATTGGAAGTTTGGTGAGAAGCTTGAAAAAAGATCACTATGTCAATGACACTGATGAGATTGTGTACTACCAGAGTGATCCTCAGCTTAGCGGATCCTCCAATTCAAAGTAAAGCTCTGTTTCCCTGGANGAAACAGGAAATGTTTTCATGTCTTCCATACTGGATCCCTTTGCTTAACTTTGACAAACTCAGAGCTTTTATTA…
4	VVTU15305_s_at	GSVIVT00016962001	protease inhibitor/seed storage/lipid transfer protein (LTP)		storage	1.43463	1.1628	1.36435	-2.49808	-3.86658	-5.28628	AAGCTGGGTGCTTGTGTGGATCTTCTTGGCGGATTGGTGCACATTGGTCTTGGAGACCCTGTCGCCAATGAGTGCTGTCCGGTTCTTTCAGGTCTCGTTGAGCTGGAAGCTGCTGTCTGCTT
4	VVTU4095_at	GSVIVT00038538001	malate dehydrogenase, glyoxysomal precursor	1.1.1.37	vv10020CitrateCycle.xml vv10620Pyruvate_metabolism.xml vv10630Glyoxylate_and_dicarboxylate_metabolism.xml vv10710Carbon_fixation.xml vv10720Reductive_carboxylate_cycle.xml	1.14042	0.708735	0.685608	-0.681629	-1.87443	-2.75355	AGGTTAAGCCTCCTTGTTCCTTCACCCCAGAAGAAACTCAGTACCTGACAAATCGCATTCAGAATGGTGGAACAGAAGTTGTTGAGGCAAAAGCTGGGGCCGGCTCTGCAACACTGTCCATGGCATATGCAGCAGTTAAATTTGCAGATGCATGCCTTAGGGGCCTGAGAGGAGATGCTGGGGTCGTGGAATGCACTTTTGTAGCTTCTCAGGTGACAGAACTTCCATTCTTTGCAACCAAGGTACGACTAGGCCGCAGTGGAGCAGAGGAGATCTACCAACTTGGACCTCTGAATGAGTATGAGAGGGTTGGGTTGGAGAAAGCAAAGAAGGAGCTGGCCGGGAGCATTGCGAAGGGAATTTCCTTTATCAGGAAATGAATACTGTATGTAGATCGCA…
4	VVTU9668_at	GSVIVT00017821001				1.31202	0.48906	0.461654	-1.0911	-2.28074	-3.99842	GATTCTATGGTTGCGTTTCCATGGATTCCTGCACTTTATACTGGTGTATTCTCAACTGGATTATGCTTATGGCTGGAGATTGGTGCAATGCGTGATGTTTCAGCCACAGAAACAGCCATAATTTACGGCCTAGAACCGCTATGGGGAGCTGGTTTTGCATGGTTTCTCCTCGGTGAGAGATGGGGCACAACCGGATGGATCGGAGCTGCTCTCTTACTGGGTGGAAGCTNAACAGTNCAAATGTTTGGATCTTCATCTTCCAGTGAATCCATAGGAGTTGAAGATGGGGATAAGGAAGTAGATATTCTTGTTTCGGAGAAGCAAAAGCTGCAGACTGGTCTCTCTGCTTCACCTGTAGTTATTATCAGCTCCAGAAAGGATGTAATTGACATGTTAAAG…
4	VVTU6972_s_at	GSVIVT00028877001	nodulin MtN21 family	MTN21	vv50122Porters_cat_7_to_17.xml	1.15603	0.728016	0.31882	-1.63424	-3.91757	-6.01235	AGACCTCCATTATTAGAGCCTACCCTGCAGAGCTGATGGTAACACTCATTTGTTGCACCTTCGTGGCCATGCAATCTTCCATAGTCTCTCTGATGGCAGAAAGGAATCCAAGCGCATGGAGATTAAGACCAGACATAGAGTTGATAGCTATTGTATACTCAGCAGTTCTTGTAGTTGGACTTCGAAGTGTTGCTTCTGCATGGGTAATGCGCAGAAAGGGGCCTTTCTTTGCAGCCATGTTTAAGCCAGTTGGGATCATAATTGCAGTTGTGATGGGGGTCACTTTTCTTGGAGATACTCTCTATCTTGGAAGTGTGGTTGGAGCTGCTATAATAGCTATTGGGTTTTATACAGTGATGTGGGGGAAGGATAAAGAGGAGACGCTACTTGAAGATGTCC…
4	VVTU12379_at	GSVIVT00021213001	YGGT		Unknown	0.635179	1.00167	1.09831	0.165687	-1.00831	-2.63411	AGCACATGCTACTTCCTGGGAATTAATGTTACTCCAAGCACTGGACTCACACCACCACATGCAAACATTGCAGAGGATGCTTATGGCTCTGGTTTCATGCATAGTTTAGATTTAGCAGAGTTGGAATTGGACCCTGCAACAGCAAAGCTAGCAATCGGATTTCTAGGACCTTTTCTCTCAGCATTCGCCTTCCTCTTCGTTATCAGAATAGTAATGTCCTGGTACCCAAAACTTCCAGTGGGAAAGTTCCCTTATGTGATCGCTTATGCTCCCACTGAACCACTTCTCGTCCCAACCAGAAAGCTCATCCCACCTCTAGGCGGTGTGGATGTAACGCCTGTGGTGTGGTTTGGATTGCTCAGTTTCCTCAATGAAATACTGGTCGGCCCACAAGGCCTT…
4	VVTU804_s_at	GSVIVT00025937001	nitrate transporter (NTP3)	NTP3	vv50122Porters_cat_7_to_17.xml	1.001	1.36185	1.25964	0.0208968	-1.26808	-3.07753	AAGCCTTTGCTTATGTAGGACAACTAGAGTTCTTCATCAGAGAGGCACCAGATAGGATGAAATCAATGAGCACAGGACTCTTTTTAAGCACCCTTGCAATGGGGTTCTTTGTTAGTAGTTTGCTAGTGTCTCTGGTAGACAAAGTGACCAACATGAGATGGCTTAGGAGCAATTTGAATAGGGGGAAATTGGACAACTTTTATTGGATGCTTGCAGTCCTAGGAGTATTGAATTTCTTGGCTTTTCTTGTCTTTGCAATGAGACACCAGTACAAGACACTACAGTACAAAAGCCCTGATGTTTATGGGGAGAATGAGCTAAAGAAGGGATGGAATGAAGGTATCACCAGCGAAATGGAGAAGAAAGAGAGAGTTGAAGGAAAGGAGGAGCCTTAGATCA…
4	VVTU17663_s_at	GSVIVT00010877001	TONOPLAST DICARBOXYLATE TRANSPORTER	SDAT	vv50124Porters_cat_30_to_64.xml	0.231838	0.761081	1.02477	0.0819259	-0.685312	-1.67263	AAAGGCCTTGACTTTCCTGGAACACGCTCCCTACTTGGTCATTGCGCCTGCCGTCTGTCTCATAAGTAGTACGGTTACTGAGTTCACCTCAAACAATTCCACAACAACACTCCTTGTTCCCCTTCTCATCCAAGTAGCCCAAACCATGCACGTCCACCCGCTCCATCTCATGGTTCCTGGAGCCATTGGAGCACAGTTTTCTTACTTGCTGCCCACTGGAACTCCTTCGAATGTGGTCGGGTTCACAACAGGACACATTGAAATCAAAGATATGATCAAGACAGGAGTGCCTCTTAAGATTGCTGGAATTGCTGCATTATCCCTTCTAATGCCTTCACTTGGTAAACAATTTTTTTCCTTCATTANGAGGAATTTTGATTCATCATATATGTTTAATGA…
4	VVTU14421_at	GSVIVT00018715001				1.21473	0.303763	0.688879	-0.491535	-1.98491	-2.96911	ACAGGCTTGCCTTCTAAATCATTTGACATTGTCTCAATGGCTTATGTGCTCCATGAATGTCCGGCACGAGCCATAGTTGGCTTGGTGAGGGAAGCCTTCCGGCTGCTTCGGCCTGGAGGCACAATTGCTTTGACAGATAATTCACCGAAGTCAAAGGTCCTTCAGGAATTGTCTCCAGTTCTGTTTACGTTAATGAAGAGCACGGAGCCATTTCTGGATGAATACTACCTCACTGATCTGGAAGGAAGAATGCGAGAGGCTGGGTTTGTGAATGTGACAACAGTTTTGACAGACAAGAGACACAGGACGGTGACTGGAACAGTACCTCTATAACGTGCCATTGTTAAACACTTAAGCCCTCAACTCCCATCAGAAGCATGCCAGGATTCTCATTGGAAT…
4	VVTU17416_at	GSVIVT00012453001	squalene monooxygenase	1.14.99.7	vv10100Biosynthesis_of_steroids.xml vv10900Terpenoid_biosynthesis.xml	0.140844	0.496851	1.18443	-0.107795	-1.38954	-1.57311	GAGTCTCGGAGGTGTTTGTTCAGCAGGTCCAGTGGCTTTACTCTCTGGTCTGAATCCTCGCCCTTTGAGCCTAGTTGTCCACTTTTTCGCTGTGGCTATATATGGTGTTGGTCGCCTGTTGCTACCATTTCCTTCACTCAAACGCTTGTGGATTGGAGCCAGATTGATTTCGGCTGCATCGAGTATAATCTTCCCCATCATAAAGGCAGAAGGAGTGAGGCAAATGTTTTTCCCCGTAACCATGCCAGCATACTACAGAGCTCCTCCTGCTAAATGAGATAAAAACCAAATGGCATGCTCAAAGTCGAAGTAGCTTTAGTTTGTTGTTTGGTTTTCATGTTGTCTCGACAAAGTAGCTTGTATCTATGACTATGCTCCCATGTAGACTTGGGATGCCAA…
4	VVTU1136_s_at	GSVIVT00034735001	Allyl alcohol dehydrogenase		Unclear	1.08538	0.214162	0.269907	-0.7498	-2.29273	-2.96871	TGCTTGATGCGGTTCTAGCTAACATGAGAGTCCAAGGCCGCATAGCTGCCTGCGGGATGATTTCCCAGTACAATCTTGACAAGCCCGTGGGTGTGTACAACTTGATGAATATCATCAAAAAGCAGATCAAAATGCAAGGATTTGTCGCTGGGAGCTACTTTCACCTCTACCCCAAATTTCTGGAGATGATTCTGCCTCACGTCAAAGAAGGGAAGGTTGTATATGTGGAAGACATAGCTGAAGGCCTTGAGAGTGCTCCNCAGGCTCTTATTGGCCTCTTCTCCGGGCGCAATGTTGGGAAACAGGTTGTTCTANTTGCTAGGGAATGATTTACTTCATTCTACATCCTTNTTNTTCTAGATTCCATGGAATATCATCTATGATAATGCTCCTTTTGTT…
4	VVTU7031_at	GSVIVT00016246001	cytokinin-O-glucosyltransferase 2	2.4.1.203	vv10908zeatin_biosynthesis.xml	0.0206978	1.31459	0.457752	-1.31608	-1.90882	-2.4564	AGAAAAGGTGTTAGCTCACCCTTCTGTTGCATGTTTCTTATCCCATTGTGGATGGAACTCAACCATGGACGGCATAGGCATGGGAGTCCCCTTCCTATGCTGGCCATACTTTGCAGATCAATTCCATAACCAGAGTTACATACGCGACAAATGGAAGGTGGGCTTGGGGTTGAACCCAGATGAAAATGGATTCATATCAAGGCATGAGATTAAGAAGAAGATCGAAATGTTGGTTTCTGATGATGGTATAAAAGCAAATGCAGAGAAGTTGAAGGAAATGGCTAGAAAAAGTGTGATTGAAGGGGGATCTTCTTACAAGAATTTCCAAACCTTTGTTGAAGCACTGAAACAATGAAGATGTTTCCCAATGTTACAATATTCAAATGTGTTGAATCAATC…
4	VVTU11912_at	GSVIVT00024323001	OUTER ENVELOPE PROTEIN 16	OEP16	vv50101Channels_and_pores.xml_1.B.30	1.22905	0.608346	0.45446	-0.085751	-1.14394	-2.45428	AGATCGGAACTGTGGCAGCTGCCAGAGCCGCAGCCGAGGAAGCTTACTACGTCGTCAAAAGAGGGAGTATTTCACGTCACACTGTTGAACACTCGTTGAAGAAGATGTGCAAAGAAGCTGCATATTGGGGAACCGTAGCTGGAGTATATGTGGGAATGGAGTATGGGGCGGAGAGGATTCGTGGCACCAGAGACTGGAAGAATGCCATGCTTGGTGGTGCATTGACCGGTGCCATAATATCCTCTGCCTGCGAAAAGGGTAGAGACAAGATTGTTGTGGGTGCCATCACAGGAGGTGCCATTGCTACTGCAGCCGAGTTCCTTAACTATCTTACTTGAATCAAATGGACTAAATCTACCTATCATTTCTTTTTATATGGTAACAACTATATCGTATGTT…
4	VVTU9189_at	GSVIVT00022014001	GCN5 N-acetyltransferase (GNAT)	2.3.1.x	Unknown	0.87427	1.00118	0.947816	-0.999589	-3.19311	-4.17651	GCTTGTGACATGCTCTCTATTCTATGGGGCTTTGAGTACCTGGTCTTGAGAGCTTATGAAGATGATTTGGGTGCTCGAAAACTGTACTCAAATNCAGGCTATTCAGTTGTCTCAGGAGATCCGCCATGGACAAGTACTTGGTTGGGGAAAAAACGCCGAGTTGTAATGGTCAAACGCTCTAACCTTCGTGAGTAATCCTGCTTGATCTTCAGAATTACCGATTCTCTTGAACTGAGNGTCTAATGACATTAGCTTCTCCTTTTGGTTGTATTTTTGCAATTGAGTGGCATTGAGGCCTTGACCNGATGCATTAAAACCCGAAAAAGGAAAACTAATCNAAGGAGAAACAGAGATANAGAGAGCTAGAATGCATTTNCCATGTTTCAAATCCATGAAAGA…
4	VVTU21121_s_at	GSVIVT00037996001	glyceraldehyde-3-phosphate dehydrogenase A, chloroplast precursor	1.2.1.12	vv10010glycolysis.xml	1.54087	1.2118	1.23333	-0.50121	-1.57891	-3.29322	CGACCGTAGACTCATCACTGACCATGGTTATGGGAG
4	VVTU4973_s_at	GSVIVT00015742001	zinc finger (CCCH-type) family protein	CCCHFAM_5	vv60018C3H.xml	1.51665	0.549245	0.302957	-0.443755	-2.02805	-3.20131	GGCACCAAAACCAGCCTCAAACAATGCCCCAGTGCCTCCAAGTGAAGCTCCTGCTGTAAATAATGGACCATCCCCCAAGCCTACCGCTCCTGCTCAACCAGTAGATGTTACCAAACAGATTCCGGCAGGTATCCATGGTAATCTGGCAAATAACTACTACCGAGCAGATGGTCAGAACTGTGGAAACTTCATCACGGATCGTCCCTCAACTAAGGTCCATGCTGCTCCAGGTGGTGGATCATCCTTGGGTTACCTCTTTGGTGGTGGTGGTGGTGGTGGTGGTGGTGGTGGTAGTGGTAATTGAGCTCTGTTTCATATATTTGTTATTGAAATACTGCTATCAATTTCTNTGGAACCTGTTTGGATCTTCGATAGACAATGTAATTGTGCTTGATCATG…
4	VVTU7358_at	GSVIVT00016746001	heat shock transcription factor C1	HSFC1	vv60037HSF.xml	1.09372	0.439953	-0.0419438	-1.88459	-2.15873	-3.66876	AGTGGTTCCTTCGTGGCCAGAGGCAATTGCTCAAGAACATCGTCAGGAAGAAGCATAGCTCTTGTGGTAGGAGTTCGTTTTTGCTACAGGCGAAGCTGGAAGATGGTGNTGAGGAAATATTGGCGGAGATTGAGAGGCTGAAGCACGAGCAGAAGTCCCTTGAGGAGGAGCTTGAGGGGATGACCAAGAGGTTGGAAGCAACTGAGAGACGTCCACAGCAAATGATGGCGTTTCTCTACAAAGTTGTGGAAGACCCAGAGCTTATTCCGACAATGATGATGGAGAAAGAGAGGAGGAGGCAATTGGGCGAGAAGAAGAGGCGTCTTCTGATCCAATCGACATCGTCTTCCTCAGGCACCGCTGGGACGGCTTCAGTGAAGTCGGAAGAGGAAGAAGACG…
4	VVTU12702_at	GSVIVT00019961001	Photosystem I reaction center subunit II, chloroplast precursor	K02692	vv10195Photosynthesis.xml vv50105Transport_Electron_Carriers.xml_5.B.4	1.33882	1.10145	0.7316	-0.992819	-1.79412	-3.54373	CTTGCTCCGCAAGGCCCAAGTGGAAGAGTTCTACGTCATCACATGGGACTCTCCCAAGGAACAAATATTTGAAATGCCCACTGGTGGTGCCGCCATAATGAGGCAAGGTCCCAATCTGCTCAAGTTGGCCAGGAAGGAGCAGTGCTTGGCGCTTGGAACAAGGCTGAGGTCCAAGTACAAGATCAAGTACCAGTTTTACAGGGTGTTCCCCAATGGCGAGGTGCAGTACTTGCACCCCAAGGATGGGGTCTATCCCGAGAAGGTGAACCCAGGTCGCCAAGGGGTTGGGGTGAATTTCAGGTCCATTGGGAAGAACGTGAACCCCATTGAGGTCAAATTCACTGGGAAGCAAGCGTATGATTTGTGAGGAGAGAGATGGTGTTGTGTGTGAGATTAATT…
4	VVTU27164_s_at	GSVIVT00025097001	photosystem I subunit XI (PSAL)	K02699	vv10195Photosynthesis.xml vv50105Transport_Electron_Carriers.xml_5.B.4	1.37073	0.931691	0.801117	-0.685447	-1.70766	-4.11768	GAGCATCTGCTTGACAATGTATGGAATTCCATCCTCCAAGGAAGGAGAGCCGTCGATCGCTCCGAGTTTAACCCTCCCCGGGCGGACCAAGGAGCCGGACCAGCTCCAATCGGCCGACGGTTGGGCCAAGTTCACCGGAGGGTTCTTCTTCGGAGGAATTTCCGGCGTCACTTGGGCTTACTTCCTCCTCTATGTCCTAAACCTTCCTTACTTCGTCAAGTAGGGTTTTCGCCTATTGAGATGATCAAAGAATTGCATATTTGTTGACAACTTTTATCACAACCATCGTGTTTAAATTGCATGCATGCC
4	VVTU36897_s_at	GSVIVT00021429001	zinc finger (C3HC4-type RING finger)	ZFC3HC4_91	vv60078other_zf-C3HC4.xml	0.396839	1.0086	0.894612	-0.141119	-1.40986	-2.48273	AATAATGCCACAGTCACAGCCACAGCCACAGCCCCAGCCCCAGCTGCAGTCTCTACAACAGTGTCTGGTGCTGAGACCCGAAGCTTCTGGCATGGCCATCGCTTCCTAAATTTCCTGCTTGCTTGCATGGTGTTTGCTTTTGTCATATCTTGGCTCTTTCACTTCAACGTGCCATCATGAGATCCTGTAAAGAATCAATTCTGTAAAAGAGTGCAGAAGAACTCGAGTGGGAGGATGGGCGTGCCAGCACAGTGTCAAGCCTTGAGGCGTTTCTATAGTTATCTATACAGTTGTATTTGCCTTCACACGTATATTCGAGTTAGTTATTTCCACATTTGCTTGTTTCTTATAATTATCAGAGCTTTACGACTAGTCTTTGTTATCCCATGTCATAAAAGT…
4	VVTU27523_s_at	GSVIVT00030191001	serine carboxypeptidase S10		peptidase	2.02343	0.734074	0.807948	-1.46275	-2.3612	-3.63231	GTGACATCAACAAGGTACAGCATAAACAAGATGGGGTTAAGGATTCAGCAAAAGTGGAGGGCATGGTTCGACAGGAAACAAGTGGCCGGTTGGGTGGTGACTTATGAGGGTGGCCTTACACTAGCAACCGTAAGAGGTGCAGGTCACCAGGTCCCCATCCTTGCACCTTCTCAGTCCCTTGCTCTCTTCTCTCATTTCCTCTCGGATGCCACCTTGCCGTCTTCCAGAGCCTAGTTGCTGCTCAGATTCAGACTGCTACTACTTTTTCTATCAACTTACAATTATATCGCATTATTATCATTTTATGATTCATGTCCCTATCCCAAG
4	VVTU12193_at	GSVIVT00021554001	Pro-X carboxypeptidase Lysosomal	3.4.16.2	peptidase	-0.225719	1.27784	0.535874	-0.531788	-1.62064	-2.20662	GGTTGACTTCTGAGGCAGATGTGCAAGGCGATTGATGATCCAGCCCTGGGGAATGACACATTTGCCAAGTTGTACGGTGCAGCCAACGTCTACTATAACTACACTGGAACCGCCGCATGTTTCGATCTGGCCGATGACTCTGACCCGCACGGCCTCGGCGAGTGGACTTGGCAGGTGCGCAATATTCTTCCCCTTTTCCTGCATTTTCTAGCTACCTGGGGATTTTGTTGCACTACAATTCATAAGTAGCTGCACTCGTCTGGACCCTCCCGGGGCCCAAACGCAATCATCCAATCCCACGCGGTTTTACACAAGCTGGTAGGGGTGCGACCGACGGTTCACATCAATCCAATTTTAGGTGGATTTAGGTAACCCTTCTATAGACTATAATTTAGGTTC…
4	VVTU3181_at	GSVIVT00019749001	ribosomal protein L18	K02881	vv23010Ribosome.xml	0.939851	0.910702	1.05369	-0.148075	-1.00575	-1.38229	TTTCGTTCCAACAAGCATCTCTATGTCCAGGTGATTGATGACAGTAAGATGCACACTTTAGCCTCAGCTTCAACAATGCAGAAATCCATCTCTGAGGAGCTTGACTACAGTTCCAGTCCGACTATTGAAGTGGCAAAGAAGGTGGGGGAGGTGATTGCAAGTGCCTGCTTGGAGAAAGGGATTACAAAGGTGGCCTTTGATCGAGGTGGATACCCATACCATGGACGCGTTAAAGCCCTTGCTGATGCAGCTCGCGAAAAGGGTCTTCAGTTCTAAGGCATGGGCAGTCGGTTACTTTGTTTTAAATTGAATTTGACTAGCATAACATTTTTCCTTCTCTCTTGAGCTGCAAGAACTAAGAAGACATCAATCTGTGAATGAGATTTGCGCTTCTTCCAG…
4	VVTU3658_at	GSVIVT00035577001	Maturase		DNA processing	0.299034	1.06807	0.80836	-0.404326	-0.674804	-1.33778	AATTATCCAAGCATTCCCTCGACTTTCTGGGCTATCTTTCAAGTGTGCGACTAAATCCTTCAGTGGTACGGAGTCAAATGCTAGAAAATGCATTTATAATAGATAATGCTATTAAGAAGTTCGATACTATAGTTCCAATTATTCCTATCATTGGATCGTTGGCTAAAGCGAGATTTTGTAATGCCTTAGGGCATCCCATTAGTAAGCCGTCCTGGGCCGATTCATCAGATTATGATATTATCGACCGATTTGTGCGTATATGCAGAAATATTTCTCATTATCACAGTGG
4	VVTU37818_x_at	GSVIVT00006646001	Glutathione S-transferase 8 GSTU19	2.5.1.18	vv10480Glutathione_metabolism.xml	1.26735	0.877422	0.201684	-0.50283	-1.21211	-2.05994	GACTACGTAGACAAGAAGCCTTACTTCGGTGGTGAAAAAATTGGGTTTGTGGATGTGGCTCTGGTGCCCTTCTCTTGCTGGTTTTATGCGTATGAGAGCTTTGGTAACTTCAGCATAGAGGCAGAGTGCCCCAAGTTGATCGCTTGGACCAAGAGGTGCAAGGAAAAGGAGAGTGTGTCATCTTCTCTCGAAGACCCCCCCAAGGTCCATGGCTTTGTCATGGGGATGAGAAAGAGGTTTGGTATAGAGTAAAAGGAGAACATCTTGTGTGGGTCTTCTCTCGAAGCCCCCCCAAGGCCCATGGCTTTGTCATGTGAATGAGAAAGAAGTTTGGCATAGAATAAAAAGGGGAACATCCCAGGCTATTGAGTAGTGTTGTATTCTTAAATATAAGAGGAG…
4	VVTU1122_at	GSVIVT00008668001	Unknown protein		Unknown	1.27541	0.812589	1.19358	-0.582142	-1.58727	-2.09653	GTGCAAGCAGCCTCTAGCAATTATGGCTTTTGCTGGGGACCAAGCCCAAAACATCCACTACGTAGCCAATGCCAACTCCACCTTCGAGACCGTCGATCTGAACTTCACATCCAAAGCTGAGAGAACACGCGTTGCATTCTACAGTGTGTATTACAACACCAGGAGCGATGACATGAGCTCGCTGTGTGGACCTGTAGTGGATGATGTGAAGGTGTGGTTTTCGGGGGCTAGGAGAAATGGCCTTGGAAGATTGAGTTTAGGGTTTGGATTTGGGCTGTTTGTTTTGCTTCTTGTTTCGGTTTAAGGTTTGTATTGAGTAGCTAAATTAGATGTGTGGTGGGTGATGTATCATGGTTTGGTTTATGCGAATGGGATCCTTGGTAAACCAGATTCCCAAGT…
4	VVTU27512_s_at	EC952872				1.07616	0.90465	0.829021	-0.162597	-1.05365	-2.35448	TTTTCCTTTTTTCACATTCCTGTTCTAATTTT
4	VVTU18007_s_at	EE103191				1.30654	0.823081	0.628997	-0.485952	-0.982298	-2.35876	GAGCCAGTTGCAGGGTTGTCTCGGAGGTTTGATCTGAGAGGCGTCGCAGAGAGAGAAAGCGAGCGTTTTCACTGGAGGAGAAGAAGAGGAGGAGGAGAAAAATGGCGGTTTCAAAGGTAGTTTTGATGGCACTGGCCGTGCTCGTTTTTGTTGTTGCTTTGGCTGCCGTTCGGGCTCAGTCCATAGCTCCAGCTCCTGCCCCCACCAACGACGGTATAACCATCGACCNAGGAATTGCATATGTGCTGATGTTGCTGGCACTGGTGCTCACA
4	VVTU736_at	GSVIVT00000020001	phytochelatin synthetase	2.3.2.15	vv10251Glutamate_metabolism.xml	2.10379	0.852295	0.498904	-1.43395	-2.55146	-4.27302	AATGATTTGCTCTCTCAAGCTGGTCCTCTTGGGAATGTGCAGTCAGAGCTACTATTTCGAAAGGATAAAGCAACTTTCACTTTTGATAAGGGATGGGCTTTCCCTCGAAGAATTTATTTCAATGGTGATAATTGCGTCATGCCTCCACCAGATGCCTACCCATGGTTGCCAAATGCCAGCTCCCGANCCACTGTCTCTCTCCTTTACTCAATCTTGACAATCTTGGCAGTTTCTGTCATTGTATTGGCTTATGCTTAGTGAATTATACAGGAAAAATCCAAGAAATTACCTGTTCTGGAAATTTCACAAACTTCAATCTGGTTTAGATCATACAAAAAGTCGTGGAAATCTCACCAATGGGGGGTTGAATGTGTTGGTGCTGTGTTTCAAGGTTAATGC…
4	VVTU973_at	GSVIVT00000511001	Unknown protein		Unknown	1.1279	0.345056	0.417034	-2.04168	-3.23881	-4.33729	GATTTCTTCACCAACGAATTCGGGCTTCCTTTAACTATGACCCCAAATTTTGAAGATATGAGTTGTGAAATGGTCTATGGGCAAGTCCCACCTCCATTTGAAGAGGATCCAGTGTCCAAACAGCCATGTTTTTCGGATATCTGTTCCATGGCAAATCCCAACTCCAGCATCTGTCATAAACTACAAGCCTGAGAAGAATTTTCTACTTCACTAAATTCCCATTCACAGCAACAAGTGCTTCATATACTCAATTTTAAGTCCATCTGCCATGGCCTCAACATGTTAACTATTCACTACTCTTGAGAACAGGAAAANTAGGCAATCCTGGCAGTTGCCTGTTTCTCNTAGTTCCTCGGTCAGGTCTCTGAGATAAACAATTATTCTATATGTATTGATTTT…
4	VVTU1918_at	GSVIVT00000521001	late embryogenesis abundant protein		embryogenesis	1.00167	0.528891	0.592235	-0.905359	-1.6826	-3.26415	GTCAGTGGATGACTACTACTCTAATTCAAGCANNNCAGATTCCATAAAACATGTGTGCACACCTTTGCTTTGCATCCAGGCTGCNAATGATCCNATTGCTCCATCCAGGGGAATTCCTCGTGAAGACATCAAGGAAAACCCNAACTGTTTGTTGATAGTTACACCTAAAGGCGGCCACCTAGGGTGGGTTGCAGGGCCTGAAGCTCCCCGTGGAGCTCCTTGGACTGATCCTGTAGTGATGGACTTCCTTGAGCATNTGGAGAGAGGAAGATCCAAAGTTATTGCATNTTNTAGTGAATCAGATACAGTCCAGCTCTGTACAGAAGGCTTGCGCCACCTGAAGTGTGGGTAACAAATCCATTGCTACATTCCATATTGTTGCATTCATATATATTTGTT…
4	VVTU12478_at	GSVIVT00000649001				1.35903	0.610067	-0.00360224	-1.21959	-2.58709	-3.30474	GAGGAGCCTTTAAGACTCTGTAAATTGAGTAAGCTTTCTTATGCCTACCCCTACAAGTATGATGCTTATAACTGTTGTCTGTATTCATGTTTGGTCCTTGTTCTAATTTAAGGAAAAAAAAATGGTGGTTTCTTTTCTTTTCTTTTCTTTTCTCTTCTCCCTGACATCCAAGATCCGGATTGTGTTTGGGAACCCTTGATTTTGCGCTCTTGCTTGGGGTTAGCCGAAAGAACTGGTTCAAAGTGCAGAACGCAGTCTGGCCGGAACCTACTCATCTGCCTATCTAAAGACGAGTGCAAATTTGAAGGTCCAAAAGAGTGATTCCCCCTAACTGGAATAACCTATCCCTGAAACCAACACACAACCCTGGTTGAGACGATGTGAGAACTGAGGAGCATA…
4	VVTU15957_s_at	GSVIVT00006668001	Glutathione S-transferase 25 GSTU25	2.5.1.18	vv10480Glutathione_metabolism.xml	1.05103	0.626327	0.481144	-0.528811	-0.856476	-1.43425	TCATGTTTGGTAAGACTCACTATCAATTAGTGTATTTTTATGTTTTGGAGTACCGTGCATCATCCTAAAGACGACAATGCATCCTGTCAGATCAACCTAGCGAGATCCTATGAATAAGACGAATGCATCGTGGATCAAGTCTGGGCCTCATGCGCATGGCCCTACTTTGTCTCTCTGTAATCACATGAGTGGTATTATGAAAGACAACTATATATTTTGCTACCTCATGATTTAAACATAAACATATGGGGAGCAAAACGACAAGTATAGGCTGTACACACGATGGTTCACACTTGATGGTTAATGATTCCTTTCGAGATAAAACATTATGAACTCCAATATAGTCCTTATT
4	VVTU9218_s_at	GSVIVT00008089001	Glycine-rich protein		Unknown	1.71627	0.400899	-0.189641	-1.8965	-3.32887	-5.18841	GAGTATTTTTGGTCATTGGCCCTGCCTGTACAAGCAGAAAAGGTACGGACATCAAGGAACCACGAATGAAGAAAGAAACAGCAACCAGTGGAAGGGAACTGAAGATTTTATCTTTGGAAGTTCATATCCTTACACCCATCAAAAGGATGAAGGAGGCAGCCATGGGGATGCCATCTATGGCTATGAAAGGCATTATCAGGAGCAACCTCGTTATCCACAGGTTGAGAATGAAGAGAATTCATGGTTGAAGAAATTCAGCATATTTTGAAAACTGCAGCATACTTGATCTCTGCTTTATTTCAATTTCCATTACCAATTGTTGTAAGTCACGCAATAATTCTTCAGATTTATTCGAGAACTGTCTATAGCTTTCATGAATAACATCAAAAGCACTGAATT…
4	VVTU35706_at	GSVIVT00014574001	jasmonate O-methyltransferase	2.1.1.141	vv10592alpha-Linolenic_acid_metabolism.xml	1.28084	0.34128	0.223089	-1.50311	-2.61224	-3.45587	TCCAGATCCCGCTGCAGATGAGAGTTGCTACCAATTTGAACTCTTAGCACGAGCACTAATGAGCATGGTCTCAGAGGGCCTTGTTGAAGAAGAGAAGGCCGATTCTTTCAATTTGCCCTTCTACACACCGTCTCCTGAAGAAGTGGACTTTGAGATACAAAAAGAAGGATCATTCATCCTCGACCGCCTCGAGACTTTTGAAATTGATTGGATTAATGGAAATGATGGGAATAGTTCTGTGAGTGAAGGTGTGTATCCCACATCGGAAGCACTATCGAGGGGACATGGACACTCAAAGAGTATTAGGGCTGTGGTGGAGTCCATGCTGGAATTCCACTTTGGAGGACATATAATGGATGATCTATTTAAAAGGTATGGCGACATTGTGGATGATCACTT…
4	VVTU6343_at	GSVIVT00019292001	UVB-resistance protein UVR8		Stress	1.5069	0.60277	0.66237	-0.252646	-1.25588	-2.36903	CAAACAGGTGTTTCAGTCAAGGGTAATGGAAATGATGCAAGCGTCCCTGAGAGTGATGTCAAACGAATTCGATTAGCTGAATAACCTATCTCTCAACTTACAACATCAATCCTTTGTGACCGCATACCATGTCCTCTTCACCCATCACTGTAAATCCATGCTACTTTATTATTAATAATGATGTATTAGTTGTTCGTCTATTTGGAGGGAATATTATTTGAGCTTACTCATCTAGTTTCATGTA
4	VVTU19482_s_at	GSVIVT00019503001	Rapid ALkalinization Factor RALFL34		Signal	1.41168	0.574693	1.05468	-0.965027	-2.13961	-3.5558	AATGTCTCTCTACAACGAGTTTGGGGACGAGGATGGGGAAGACCCAGATGGGGTAATCGACCGCAGGTCCATGTTCTGGCACAGAATGCGGTACTATATCTCCTACGGAGCTCTCTCTGCAAATAGAATCCCATGCCCACCTCGCTCAGGCAGGTCCTACTACACCCACAACTGCTTCCAAGCTAGAGGCCCCGTTCGCCCTTACACCAGAGGCTGTTCCACCATCACTCGTTGCCGAAGATAAGCCTAGTCTTCGTTTATTTCCACTCTGCTGCTGTGTTT
4	VVTU5860_s_at	GSVIVT00020332001	PROTON GRADIENT REGULATION 5 (PGR5)	PGR5	Unclear	1.20582	1.02555	0.860407	-0.523562	-1.34317	-2.36554	GGCGAAGACTATGCGGCGCTAGCCAGGTCGGTCCGGACCAATGTTCCAGTGGGAAAGCCGGTGAGACTCAGGCCCATGATGAAGAATGTAAACGAAGGAAAGGGTCTTTTTGCTCCAATTGTTGTCGTCACGCGTAATATAATTGGAAAGAAGACCTTCAATCAGCTTAGGGGCAAAGCAATTGCTCTACACTCACAGGTAATCACGGAATTCTGCAAATCCATAGGGGCGGACGCGAAGCAGAGACAAGGATTGATTCGACTGGCAAAGAAGAACGGAGAGAGACTTGGGTTCCTTGCATGATGGA
4	VVTU3699_at	GSVIVT00023318001	hydroxyproline-rich glycoprotein	HRGP	vv40006cell_wall.xml	1.07579	0.444614	0.401674	-0.271665	-1.32321	-1.92338	AAGCCTCCAGACATAATGCCATCATTTCCACCGTCACCATCCTCATATGCTGCAGGTCTTGTTCCTACTGTTCAATGGGTATTTCCACTATTTCTAGCTTTTGTATTACATTTGTAACGGCAGAGAAGGAGAAGCGTTATGCTTCCTAGTTAAAATATCTTCTCCAATATTCGATGAAGGACTCGCTTTGTATCATTCAATTCAAATGAGCGAGAAAATTGGAGGAGCTTTGCAAGTGGGAGCAACGCAAAAGGGCGTGCCTCACATCCGAGTGGATATAAGGTGTTTTNGTGCATGTAAATATTTCANCAAAAAAAAAAATCAGTTGGCTGATGTGTTTTCAGGTCAAAGTCACAGAGGTGGCAGGCCCTTGATGACATGCATTGCCGCTGTTTTGTG…
4	VVTU13702_s_at	GSVIVT00024945001	scarecrow-like transcription factor 7 (SCL7)	SCL7	vv60032GRAS.xml	1.13364	0.737566	0.232108	-0.429814	-1.42278	-1.94388	GCCATTACGCGGTGAGTCAAGCTAAGATTCTTCTGTGGAACTACAACTACAGTTCTTTGTATGCTATCATAGAATCAGCACCTGGGTTTCTCTCTCTAGCTTGGAACAAAGTCCCACTTCTCACAGTCTCTTCATGGCGTTGATGGGATTCGCCTCAGTATGATAAAAGCTTCCACCCAGTCATTTTTCTCTGGTGTGGAACAACTTAGAATCAATTTCGCCATTGACGGTCTTGTTTGGAGCTTCCTGATCAGATATAGACCCTAGTCTTTGTCTATTAATTTGGCATTAAATCCACGCCGTTATAGATCTTTTGAAGTTTTTTGGGCCAATACATGCTTGTTAG
4	VVTU38345_at	GSVIVT00027204001	Unknown protein		Unknown	0.743506	1.1794	1.35305	-2.50869	-3.26244	-4.93564	GTTATCTTCTTCACATGTTCTTGCCTTTTCCAGCTCCAACATCTGCTCAAGAAGCTCAGTATCAGTGCCCTCTAAATCTGCTGTCAGTTTCATTAGCAGAAGCAACCTTTTGCGTAAATCTCGCCGGCAAACAGCAAGAGTTTCAGTGGTCAACGATGTCTCTGCTGTGGCAGACCCGGCTCAGGTGGAGGTCACCTGGCAGATTGTCGTTGGAGCCATAGCTGGAGTGACTCCTTTCATTGTGGCAGGGATCGAGTTCAGCAAAAGAATTGTTGCCCAGAAGAGATGTGGGGTATGTGGAGGATCAGGGCTTGTCCTGAGGGACAAATACTACTTCCGGTGCCCTGGCTGTGGTGGATTTCTCCCATGGCAATCGTGGAAGAGATTTTTTTCTGGTTA…
4	VVTU6515_at	GSVIVT00027604001	Unknown protein		Unknown	1.10895	0.120524	0.259279	-0.789721	-2.13257	-3.22698	CAGTTGGGTCAGCTGGACATTCACCATCATCCTAAACATTTCAGTTTCGGTGGCTTTATATTCTCTTGTGCTGTTTTACCATGTCTTTGCCAAAGAGTTGGAACCACACAAACCTCTTGCCAAGTTCTTGTGTGTTAAAGGGATCGTATTCTTCTGTTTTTGGCAGGGAGTCTTGCTCGATATTCTTATGGCAATGGGCATGATCAAATCTCATCATTTCTGGCTAGAAGTAGAGCAAATTGAAGAAGCCCTACAGAACGTGATGGTGTGTGTGGAGATGGTTTTCTTTTCCATTTTCCAGCAGTATGCATTCAATGTAGCACCATACAGAGATGATACAACATCAACCATGAAATCAGACAAGAAAAAAGATTGATTTAGAAACCAAATATGGAGATC…
4	VVTU9648_at	GSVIVT00028801001	Unknown protein		Unknown	1.03152	0.286727	0.336992	-1.19142	-2.02563	-2.28107	GTTGTCCACCAAGATGCTTTCACATATTGCTAATCGGTGTTCCAGGAAGCAGCGGAAGCTTGGGAACCACCTCAGTATCGTTGATGAGCTCGGTGGACAGTATGAGGACACCTTTAATGATGTCAAGAAGCAAATACAAAACTACTTCACATTCAAGGCTGTAAGGACTGTTCTTAACCAGCTTTATGAGATGAACCCAACAGAGTACACATGGTTCTACAACTTCGTCGCAGCAAATAAGCCTGGAGATGGAAAGCATTTCATTCAGACCCTTGGAAAGGAAAAGCAAGAACTTGCTGAAAGAGTTATGATAACCCGATTGCACCTCTATGGCAAATGGATTAAGAAATGCAATCATGCAGAAATATACAAGGAAATATCAGATCAGAACTTGGAGTT…
4	VVTU7898_at	GSVIVT00028859001	NHL repeat-containing protein		Unknown	1.47263	0.379732	0.660399	-1.27536	-2.6173	-4.33657	CTCTATTGATACTAGGACCCCTACTCCGCGAAAAACCTATCCATTCATGTCCAAGGATGCAGAAAAGATGCATCAAATCAGACAAAGCCGTGCTTTTGTAAGTGGGTGGGATGGTGATTTCCAGCAACAGCAGAAACAACATCATCATCGCCATTATTCTTCCACCCCGCATACTTATTACGAGCAGAACTGTGAGAAAACCAATGAGATTGTCTTTGGGGCTGTTCAGGAGCAGCAAGTCCGGCGTGAACCTGTGGATATAAAGCCTGTGAACTATGGAGATCCCATCTATGATCATCACAATATTCGCTCTCGTATCCATTCAAAGGGTTACACCCAGGGCTATTGATCATATATACATATGAGATTTTAGTATTCTAGTCTCATTCCATTTCGATA…
4	VVTU12483_at	GSVIVT00029573001	Unknown protein		Unknown	1.72961	-0.108451	0.560881	-2.89224	-4.81617	-5.92687	AGACACTGAAGCTTCACCTCTATATCATTAAGAATAAGAACAACTCCAATTTTCTACTAATGACCAGGCGCCTGATGTTGGTAACAGCTGCAGTAGGTACTATTGCCGGCTGTGTCTTCCTAACGTTGTCATTGATAGATGTCGTTCAGATAAGGTTAGGGAAGTTAACATGCACTGGGAGCGCATGGATTGCGTCTGGATTTCTGGTTGCAATTTTCGCTCTTGCCTTGATCTTCTGGCTACCCTCGCTTTTATATTCTCAGTGCATCGCGTGGAAACTGGGGTAAACTGGAGAACAAGAAGGAAGTGATTGTGCTTCATATTCATGGAATAAGCTAAAGAGTGATAACCTAGAAGCTATTAGTCCTGAACTGGTGAAACACCTGTAATTAATTTTGA…
4	VVTU8892_at	GSVIVT00032880001	Unknown protein		Unknown	1.04254	0.438399	0.36325	-0.38426	-1.24148	-2.24049	CGAAGAATACATGCGGCTTGCTGACCGCATTAGACAGCAGTTCCCACACCTTAATAGCATCTGGCTCTCCACAGAAATGCAGGAGGTTATAGAGAAATCAAATTTGTATCCACATTGGAAATTCTACTACACAAATGTGAGACGGCAAGTGGGAAACACGACGATGGCGACCTATGAAGCAAGTCTGGGCCGTGAAATCAGCACAAACTATCCGATGGTTAACTTCTGGATGGCAGCTGAAGCTGACTTNTTTGTTGGAGCATTGGGTTCAACATGGTGCTTTNTCATAGATGGCATGAGGAACNCCGGANGAAAAGTAATGGCCGGATATTTAAGTGTCAACAANGATAGATTNTGGTAGTGAATTGTATGTAACTTAGAGGGATAGTCTACAGTTCT…
4	VVTU6393_at	GSVIVT00035984001	auxin-responsive	AUXREG	vv30003Auxin_signaling.xml	2.11675	0.607105	-0.480668	-1.97411	-4.2377	-6.64386	GACGACTTCCAGAGATCCTGCCACGTGGAGTCTCGGCCGTTGCTCCACCGTTTCGCGGAGAATTCCATATGTTAATCAACTAGTGAGTCGTCCCGAGTTGAGTGAACTCAGCTGACTGTTATTTATTTATTAATTTATTAGTTAGCGAGTTATTTCTTTCTATTGTTTAACCTTGAGTCGCCCCGAGTCAGAGGAGGCGAGTTAGGAATAGCACAAAATTTTTGATTTTTTTNTNTATTATTATTATTNNNTTATGTATGNCATTTCATCTTCCTAATGAATCGCGGACCTTGTTGTGAC
4	VVTU1686_s_at	NP9524383				1.15861	0.655049	0.439453	-2.47683	-3.75825	-4.59728	AAGTCTCTTCTTCGAAAGCTGATGCTCGGTTTTACGTTTTTAATCCTTTCCGTGTCGATGATGATGGTGGCATTTGGTGCAACAGTCATCCTTATGATACAGAATAAGGAAAGGTGGACCAAAATTGTCCTATACTCGGTTGCATTCCTCCCAGTTATTATTTTTGCGCTCTCATATTCCCCGCTATATTATAGACTCCTGAAAGCTTGCACTGGTCTGCTCAATCTTGCACTTGAGCTTTGCCCCAGGTGTACTTGTGTTTCTCCACCATCATGGACAACCAAGTTTTTCAACCGCGGAGAATCCAAGCCCAACCGCCCTCAATCTCAAACATTCAGTTCCAAATGCCCTTCT
4	VVTU33063_s_at	TC101202				1.12354	0.697436	0.253517	-0.502494	-1.65811	-2.68631	GTTGTCCTACAGATGAGAAAATGGTCAAACAATCCGTAAATCTATTTGCTAGAACTTCAAT
4	VVTU38208_s_at	TC77075				1.12271	0.669208	0.575971	-1.83729	-2.74993	-4.44368	AAGTTTGAAGACTCCTTGCTAGGAAAGCTTCAATTCAGTCTTTGTGATGGACCCATATATTTTAACTGCTTCCCCAATTTTTTGGTGTCTCTAATGGATCGAAGAGTATTCGACTGCTTGAATTTAAGCATCAAAACAAATGGCTATAATATGGTACAAGGATCACTGCCGATAGCCCTTGAGTTCCGTGTCGTTTACAAGATAATGAAAAAAACCCCAGCTGTGCCAAAAGCCTTGGCAGAATACCCAGGAGGAAGAGTCCTTTTAGAAGAAAAAATTGGAAGATCAAATGCTGTTTTTCCAGCATCAGTCAAGTGGAGCGAAGTCGAAGATGCATAGCAGTGGATGCTACCAGATGAAGTCCCTCAACTACTTTACCTCAAAGTGAGCCAGATAAAT…
4	VVTU409_at	TC82539				1.55113	1.11983	0.0487802	-3.51696	-5.12317	-6.64386	GACGCCAGAAACACCTTGCTAGTAGTAGGCACCTTGATTGCCGCCGCGACCTTCCAAGCAGGAATCAATCCTCCAGGCGGAGTTTGGCAAGACAAAACCATTGTGGATGGAGTCCCTACACATCCAGGGAAGGCCATCTTGGGTTCCGAGAAGGCTGCGTTCACAGTCTTTCTTTTCTTCAACACCTTAGCGTTTTCTTCTTCGCTGCAAATGATTCACTATCTCATAATCGACTGCCCTTTTTCTTTTGAGGTGCTGACTGCTATATACTCCATGTCCGGCACCTACGGCTTCTCAATTGCTGCTGTGGAGCCTCCTGGAGCAGTCAAGTTCTGGTACATCATGATTGCGTTTTTGTTGCCATATGCCGTAAGATTGTCTCAACAAATTTTCAAGATA…
4	VVTU15107_at	TC91191				0.927563	1.11175	0.799883	-0.609358	-1.17936	-1.82841	GATCAGAGTGAGTCAATTCTTCCCCCTGAGAATATTGTTGAAAAGAGTAGCAGAAGAGAATGGAGAAGACTAATTTTTCTTTTCTTGCATCCACTGTTTCTTGTGCCCTGTGATATTGTTGCTTTCATGTATTTTTGTTCAACTGACATTCCTGGGATGCATGCTGCTAACCTAACTGTAACTTTCATATCATATTTTCTTTCTCTATCATCTGCGGATGATGCTTACGAAAATGCGTAGGTTGACATAGTTGTATTTCATTGAAATGTATTGAAACAGACTAGATTTCCTGGCAAAGCATGCTTTCTTGTAAACACATTAAAACTGGTTGTAGCATTAAATCTTAGTTTTCTCGGAACTGCTGGTGCTCTTATCAATAACCCCTTCGCAAATGTCACT…
4	VVTU10934_at	TC91872				0.860232	1.06151	0.081326	-1.24125	-2.5187	-2.6449	TCTTGATCTCAAACACAGTGGCTTTTTCCACGTCCATTCTTCTTCTTATATCTCTAACACATAAATTTCCTTTCCACTTTGAAGTAATTCTTGCCACAACCTCAATGGTTGTGACTTATGCTTCTTCTGTATTCGCCGTTACCCCGGATGAATTGGTCAAGTTTCGATACATCTTGTTTGCTGCCGCTGCACCTTTTATAATAAGATGCCTACTGCAGGTGTGGGCCTGGTTGACAATGGAGGAGCAACCATATGATAAACACATCGTCTTTCCGGATAATCGCAGCGGTGAGAATGAATTAAACAGACTTTAGAGGTAGCTATGGGGAGTTGTAATACTGGAAACAATATTCTGATTCCAATGCCTCCATGGGTGAAGTTTATTCTTGATGCCCATAT…
4	VVTU3194_s_at	TC94758				1.72131	0.616254	0.638964	-2.02776	-2.86607	-4.14912	ACTGGTTTCCGGCTGCATTTTGAGTACTGCAGGGAAGGCAGCAGAACTGCAGAAGCCATGAAGTTCTTGTTTCAGTGCCCATGTTGCTCTTGTTTNTGCTTCATGAAGCCCAGGAAGGGGAAACCAGCAGTGAAGCAAGCAGCCAATGCAGCAACTGAAGCTACAAAGGAATNTAAGGNGGAGGNNANGGTAGCTGCCAAAGAAGCCAAGGAAGCCAAGGCAGACTGATAATTATANGACTATATCACCNCCCCATCAGCCAATTATCAGAANGGAAACTATTCNGATTAGTATTTATTTTTCTTCTTCTTCTTCTTCTTCTTCTTCTTCTTCTTCTTTTTCTTCATCTTTGNNCTGAATTGTATGGAGTTTGATCTTATGGAAATGCCCNCCTCGAGA…
4	VVTU12302_s_at	TC96719				1.14595	0.638269	0.126946	-0.270959	-0.97508	-2.11544	ACGCAAGCATAGAGGCATCCCTTCTCGTCCTTGCGTTTTTGGACATGATCAAAATAGGACATCTCTTGAGCATCTGGAGCGCTATCCATTTTTCTT
4	VVTU34811_s_at	TC99630				1.02574	0.917837	0.72846	-0.330191	-0.719692	-1.39088	TGAGAAAAACCCTTTTGCCAGTGGGGCAATTCGGATTTATTTACGCGAAGTGAGGGACTCCCAAGCCAAGGCGAGGGGTGTCCCGTATAAGAAGAAGAAGAAAAAGAGAAATCAAATGAAGGCGAACAGCGATGAGTCCAACTTTCCGATGCAGTCCATGTGATTCTTTCCAGCTTTCCCGAGAAAATGGCCCCATATCATGTCCAAGTCAGAGAATTCGACCCTCTATATTTTGGAGTTCTACCATGTCTAGTATATGATGTTGCTGTCCAACTCTTCAGTGATCATGGTCAAGTCTTTGATGTCTTTCTATGCATGTACTCAT
4	VVTU7365_at	GSVIVT00008650001	Unknown protein		Unknown	1.23378	0.403944	0.466131	-0.110764	-1.24127	-2.0272	CTGTGAGGACTTTGCACTGTACTGCAAAACAGGTCTTCTGATAGTTGACAAGTCAGGTGTAGGAAGAAGTGGTCAAGCGTCGTCTGTCATTGGTGCTCCACTGGCTGCAATTCTTTCCTCTCCTTTGANGTTGCTAATGCCAAGTCCTGTGGGTGTAGCAACAGTAACAGCTGGAATGTACTGTATGAGCAGGTATGCTACTGATATTGGTGTTCGAACTGATGTGATCAAGGTGGCAGTGGAGGAGTTGGCTGTGAACCTTGGCTGGGGTGATGTCACAGAGGAAGTAGCTGAGGAAAATGATGCTTCTAATAGACAGATTGTTAGATCATGAGGAAGTAGCTGGGAACAATGAGGCTTCGAACAAACAAGTTGCCAGGTGATGTGAATCTTATCCTT…
4	VVTU31322_s_at	NP9533151				0.733849	1.12336	0.703747	-0.622621	-1.32382	-2.42887	TACTTCTCATTTTGTTCTAGGATTCTTCCTATT
4	VVTU40255_s_at	TC103381				0.474566	1.04658	0.605428	-0.594845	-1.28716	-2.08971	TTTTTTTCTGGCTCGGCTATGCTATCCCACCTAGCC
4	VVTU2355_s_at	TC75241				0.854786	1.16336	1.18859	-0.137595	-1.20722	-2.62101	GGAAGCTTACATGCTCTTACCCTGGCATCAACTTCTCCTACGGCCCCGACACTTACTACGGCCATGAGGTTTCTGTTTTGGAGATGGATGGACAATTTGACAGATTAGATGAGCTCATTTATGTTGAAAGCCATCTGAGCAACATCTCGACCAAGTTCTACGGTGAAATCACCCAACAGTTGTTGAAGCACTCCGATTTCCCAGGAAGTAACAACGGAACTGGCCTCTTCCAAACCATAGTTGGGTTGAAGATAAGAGACCTCTTTGAGCAAATCGTCGCCAGCCGGGCTGCAACTCCCTTAGAAGCAACAAAAGCCTAAACCCACTGCCTTACATATTGGAGAAATGTCTTCCTACTCATTCAGCATTTCCTTTTTTCCCCACCTCCCTCACTAAGCT…
4	VVTU35369_s_at	GSVIVT00010880001	ripening-related protein		Unknown	0.846088	1.04395	0.819578	0.543931	-0.725026	-1.93152	AGTTAAGATAACCTACTTGGATCCACGTCAGCATATTTTGCCACTTGGCAAATATGCCCATGGTGCTTAGGAGCTTCAATGGGAGATGACTAAACCATAGAACTGCACCACTTTTCAGTAGCAGGG
4	VVTU17027_s_at	TC103146				0.217913	1.08411	0.477325	-0.0092755	-0.935769	-0.812646	GAAAAATATCGGTGCGAAGCTATGTGATGATGTAATGGGACTGTAAATGGATGAGAAGGATTGGTTTGATCCGTGCCCATTAATGAATTTCAGTCCAGTTT
4	VVTU34322_at	GSVIVT00032979001				0.0232554	-0.11358	1.01172	-0.557219	-1.57131	-3.01142	AATGGCTCTACTTCTTTTGTTTGTTTTGCTCATCTCTCTTGTCGCTGCTGATGATGATGCATTTATCGGTGTGAATATTGGAACAGACCTATCTGACATGCCACACCCAACTCAAGTTGTAGCCCTCCTCAAGGCCCAGCAAATTCGACATGTCCGCCTATTCAATGCTGAGCCTGCCATGCTTACTGCATTGGCCAATACAGGCATAAGAGTCACTGTCGCCATCCCCAATGAGCAGGTCCTTGGTGTAGGTCAATCAAATTCCACAGCAGCTAATTGGGTATCTCGCAATATTGTAGCTCATTACCCTGCCACCAACATAACCACCATTGCGATTGGTTCCGAGGTTCTAACCACCTTACCAAATGCAGCACCTGTTCTTGTCAATGCCCTCAAGTT…
4	VVTU21148_s_at	GSVIVT00037677001	Unknown protein		Unknown	-0.279733	0.904627	1.04672	-0.565353	-1.27114	-1.40951	AACATGGTGTTGTGGTGCTTCAACCTGTTTGGGTTCTTGTTGCCTGTTTATCTTCCCAGGGCTTTCAAGAAGTACTATGCTTCCTTTAACAAAATCAAAGACTGAAGATTTTTAGGGCTTTTATTTTTATTTTCCCTCTTTTATGTAATTTAGGTCTCTAAAACTGTAATTTGCTGG
4	VVTU13249_s_at	GSVIVT00037303001	photosystem I subunit O (PSAO)	PSAO	vv10195Photosynthesis.xml	1.12997	0.459715	0.312259	-0.952893	-1.32139	-2.48321	ATGGTCACATGGCACCTTGGTCTATTCCTCTGCCTTACTTTTGGGCAAATTGGGTTCAAGGGCAGGACTGAGGATTACTTTTGAGAAGATCTCTCTCTCCCTCTCCCCCTTTTTTTTTTAATTTCTGTTGTCTATCTATGTACAATAGTACTTGAATTTCAGTTCCTCCTTTAGCTTTCTTTCTTTTAAACTCTGTTCAAAAGAAAAACTGTCTCTTTCTTCCTTTCTTGCCTACTGCCTTGTATCTTTGCTTCTGTCTTGTGTCTTAGTCCCCATGTTTGAAAATAATTTCTGAGTTTGCTTTTCAAAAAAAAAAAAAAACGCCTCAAACCACATGAGAAGCCAACTTAGATAAGTCATCTCGTCTGAAGACTCCTCACAAAAAACCAACGTATCATC…
4	VVTU33632_at	TC99671				2.78265	0.760826	0.369126	-3.36628	-4.07666	-6.64386	GCTCTTTTCTTATGTTTGGTCGCATTATCTCCCTCAGGCTTCGGACGACCGGCCACTTTTCTGCAAGATTTTCGAATCACGTGGTCTGATTCCCATATCAGGCAAATCGAAGGAGGGAAAGCCATCCAGCTAGTGCCTAGACCAAAATTCGGGATGTGGGTTTGCTTCCAAGTACCAGTACTTGTTCGGGCGTGTTACCATGAAGATCAAGCTCATCCCTGGGGACTCTGCCGGAACCGTCACTGCCTTTTATATGAATTCGGACACCGACACAATCCGTGACGAGCTGGACTTTGAGTTCTTGGGAAACAGGACCGGGCAGCCTTATACGGTCCAAACCAATGTCTATGCCCATGGGAAGGGTGATAGAGAACAAAGAATAAACCTTTGGTTTGATCC…
4	VVTU24552_at	GSVIVT00013334001	omega-6 fatty acid desaturase, chloroplast (FAD6) (FADC)	K10255	vv11040Biosynthesis_of_unsaturated_fatty_acids.xml	1.11225	0.192333	0.208729	-1.00182	-1.6658	-2.55478	GCTTCCCTTCAATGGCTTCCAGAATTGCTGATTCTATGTTGCTCTTCATGGGCCCCCATCAAAGATCAATTCCAAGCTATAGAGTTGGCCCCCATTGTTCTCCAGGCATGCTTTGTCTGAAGTTGGAAAGTATTCTTGGGAAGGAAATAAAACATCGAAAATGTTCCATTTCCACGAAAAGGTCTAAAATTGTACAAGCTGTGGCAATTCCAGTTGCACCTTCTCCCATAGACAGTGCAGAATATAGGAAACAATTAGCTGAAAGCTATGGCTTTGAACAAATTGGAGAACCACTTCCAGAAAATGTTACATTAAGGGATGTCATTGATACCATTCCAAAAAAGGTGTTTGAGATTGATGATGTGAAAGCATGGAAGTCAGTTTTAATATCTGCAACTT…
4	VVTU13240_at	GSVIVT00025354001	rhodanese domain-containing protein	K07146	Unclassified	1.23896	0.520699	0.766451	-0.729722	-1.54212	-1.57234	AGAGCAAGCCGGTTTTGCCAACATCGCATGTATAACATCAGGGCTTCAAACTGTAAAACCAGGAATGTTTGATTCTGTTGGATCCACTGAGTTGCAAAATGCTGGCAAAGCTGGTCTGATTACCATTCAAGGCAAAATATCAGCTGTACTTGGAACTGTACTTATATGTGCATTTCTTTTCATTACCTTCTTCCCTGAGCAAGCAGAGAAGTTACTTCAAATGGCTCCTTCAGGCTAGGCCATTAAAGAACCCAAAATTTTTGCAGTGGCTCTTAGGGTAGTAGGTGAGATTTCTGCTCATCTGCAACATGGAAACTCAATGAAATGGAGCCAGTAGAATCTGTGAGTGGCAGAACTGTAACAAGGTTCCAACCTGGTAGTGAAGAGGCCTCATCTAAA…
4	VVTU378_at	TC96371				1.4847	0.318288	-0.40499	-2.71887	-3.50009	-4.97842	AGAGAGCACGAGCTTCTGCAACCGACACGTGAGCAACCCATGTAGATCTTTTGGCCGGAGATGCAGTAGGCTGGTGAAGGAGCAGCGAGCAAGGTTCTATATTCTCCGGCGATGTGTCACCATGCTCGTGTGCTGGCATGAGTGCGGCGATCCTTGAATCTATGCCTAGAGATTTCTATATATAGGATTTCCCTCTTCTTTTAATCCCTTTTGTGAGTGTATATATACTAGTGTACACGCGAGAGACTCAGTTTTTTTCTTCCTTTTTACACCATCACAACAAATGTAGCACATTTTATGATATAATTCATGGGTTTTAGCTTCTTCGATCTGGGATTTTTGGGCCTTTTTTCCCAGTTTTCTCTAGTGGGTTTTTAGGGTTATGGTTGATTGCTGTGA…
4	VVTU1728_s_at	GSVIVT00016918001	BRI1-KD interacting protein	BRI1INT	vv30005brassinosteroids_signaling.xml	1.28351	0.269297	0.30793	-0.337437	-1.91402	-2.62303	AAGATCATCCCCTCAGCAATTGAAGAAGCCACTCCGAAAATCTCTACCAAAACTTCCCTCACAGAAAACCACCTTAGCTAGTGGAACAGAGAATACCACATCTCTTGCCCAACATCAGGAACATCATAAGGTGGAGCAGGAGGCTGGACAGACTTGTGAGCCAGCCAAAAGCCAAGCTCATGTAGATACAGAGTCTGCAGAAGAAAAGGAGCAAGAGCAAGAGCAAGAGCAAGAGCAAGAGCAAGCTTCCTTTGTGGAACTAAAGACCGAGCCAACTGCTTGCTGAGTTCAACCAGGGGCAGCNTTGAAATGGGGAATATGTATTCAAAGAACCCAAATTCCNTTTCTACTGAAATATGAAATAGTAGAATTATGAAGGTGTGAATGATCTTGACTCAT…

## Sheet: 5
						Log2 Fold change
Cluster #	chipID	Genoscope ID (or DFCI)	Function (vitisnet)	Enzyme ID *	Pathway (Vitisnet)	stage33	stage34	stage35	stage36	stage37	stage38	Sequence
5	VVTU4642_at	GSVIVT00016859001	aspartate-glutamate racemase	5.1.1.3 5.1.1.13	vv10251Glutamate_metabolism.xml vv10252Alanine_and_aspartate_metabolism.xml	1.94573	0.403159	-0.113394	-1.89805	-1.56848	-0.757399	GAACCTATTGAGAATCGCAGTGCATATTTTTCTGATGAGGGCTGTGAACATTGTCATCCTTGCTTTTGATGAAATGCAGGATCTTTTGCCTCGTGATGATCCTCTTTCTAAGAAATGCATCAACCCCATGGATGCTTTGGCCCGATCAACTATAGGGTGGGCAAAATCTATTGAAGAGGTACATAGAAAAGCTTAAACTACAACCCATGTTGTCTAGACAACTAATAGTGGTAAGTAGTTTGTACAAAAAATATTGCCATTGTGGTAGAGGATTTGTG
5	VVTU38196_at	GSVIVT00006908001	pectinesterase family	3.1.1.11	vv40006cell_wall.xml	1.23109	-0.827177	-0.22546	-2.26594	-0.836861	-0.196217	AAGGCCGAACCAACCCATATCAGAACACTGGAACTTCAATCCAAAACTGCAACATAATAGCCAGCTCTGATCTTGAGCCTGTAAAGGGCACCATAAAATCATATCTGGGTCGACCCTGGAAGGAATACTCTAGGGCTGTGGTCCTGCAGTCATACATTGGAGATCATATTGATCCAGCAGGGTGGTCAGTGTGGGATGGGGAATTTGCATTGAAGACTTTGTACTATGGTGAGTATGTGAATAGGGGACCAGGGGCTGGCACCAGCAAACGCGTTAAATGGCCAGGCTATCGCGTCATTACCAGTCCCGCGGAGGCCAGAAATTTCACCGTAGCTGAGCTGATTCAAGGAGGGACCTGGTTAGAGTCCACTGGTGTGGCTTACACAGAAGGGTTGTGAT…
5	VVTU2751_s_at	GSVIVT00033825001	Disease resistance protein		disease resistance	2.23723	0.611701	-0.720173	-1.52075	-1.64706	-1.103	TCGTAGAGAGTTTAAAGCCGGTGCTCATGAAGTCCCCAGCGGCCCAAATCCGATATCGAACAGGTAAGCCAGAAGCAGCTAAGCTCATTTGCAGTGGTACTGTCTCATGTGAAGCCGTTGAAGATGATGACAGAGAGTGTAACAGAGTCATTTATTGTACTATTTGTCATCTTTATGGTCATTATCTCATCATTCACCATTAATACTGCTTGNCCTCAGTGAGAGGTTTGTTACCTTCTTTGTTATTTGTTAGCATTACTTTCTTTTCTTTTCTTTTTTTCTTGGGTTTTTGTTTTCTTTTATTAGAATTGTATAGCAAGAGAGATACTCTATTTTTATATTCCTATGTATCCCAT
5	VVTU20568_at	GSVIVT00012554001	kinesin family member C1	K10405	vv44810Regulation_of_actin_cytoskeleton.xml	1.00648	0.249894	-0.667011	-0.730653	-0.615821	0.0762581	GCTCATTGCAGGTCTGTTGGCAGAACACAAATGAATGAGCAGTCATCCAGAAGTCACTTGGTATTTACCTTGCGAATATCTGGGGTAAATGAGAGTACTGAACAACAAGTACAAGGTGTCTTAAACCTCATTGATCTTGCGGGAAGTGAGCGACTCTCCAAGAGTATGTCAACCGGAGACCGGTTGAAGGAAACTCAGGCTATTAATAAAAGCTTATCTTCACTAAGCGATGTCATACTGGCCCTAGCAAGGAAAGATGATCATGTTCCATATAGGAACTCAAAGCTAACCTATCTTCTCCAGCCTTGCTTAGGTGGGGATTCCAAGACCCTGATGTTTGTCAACATCTCTCCCGACCCATCTTCAGTTGGTGAGTCCCTATGCTCTCTTAGGTTTGCT…
5	VVTU8227_at	GSVIVT00010648001	HSL2 (HAESA-LIKE 2)		kinase	1.32341	-0.590118	-0.780587	-1.72213	-1.21024	-1.23071	ATGACCCCTCCTTTGGTGAAAACAGGGACATAGTGAAGTGGGTAACAGAGGCTGCATTATCGGCTCCAGAAGGAAGTGATGGGAATGGCTGNNCAGCGGCTGTATGGATCTGGATCAGNTTGTAGACCCAAGGCTGAACCCATCTACAGGTGATTATGAAGAGATTGAGAAAGTTTTGGATGTGGCTNTTNTATGCACTGCAGCGTTTCCCATGAACAGGCCCTCCATGAGAAGAGTAGTTGAATTGCTGAAGGGCCACACATTGGCTCGCACAGAATGATTCTCCAAAATTGTAGCAGTGCATGGTAGTTTTATACTTGGTTTCCCTTCACAGCCCTCCAGTTTTTTTGTGATACAGATGTGCCAAACCCTCTATNAGCAGCGTTGCCATTAATCTTG…
5	VVTU28295_at	GSVIVT00010493001	receptor kinase homolog LRK14		kinase	1.33647	0.606215	-0.700173	-1.50849	-1.01816	-1.10988	AATGGGTTTTTATAATCGTCTGGATAAAAGGGAAGAGTTGCACATTCCGATTGAGGAAGAAAATGATGGTGAAATAGCAAAGAAACTATTAATTGTGGGACTTTGGTGCATTCAATGGTGCCCAACGAACCGTCCTTCCATGAAATTTATTATTCAGATGTTAGAAGGAGAAGGAAACAATTTAAGTATGCCTCCAAACCCATTTACTTCCATGGGCCCAACAAGAACAAGTCCAAACATGCATCAACCACAGTTGGCAGTCATCTCAGAAATAGAGTAAAAAGATAATTGGTTGTGTTTCTATTTTAGTGTATTATGAGCATGTAAATTACTTAGTATCATGTTGTAATAGTTCATCAATGTAATCTTTGTGTT
5	VVTU10880_at	GSVIVT00030321001	PRP4 pre-mRNA processing factor 4 homolog B		kinase	2.34119	0.376713	-0.768824	-2.14943	-1.43053	0.225694	GGGATTGCTCTGTCAGTTCAGTAGGAGCTGCTCTTAGATCCTTTTCTTCCTCCATCCTTCTCTCTCAAACACGGATCCACCTTGTATCCTTTATAAAGCCCCCCTGTTGCTTATGTCTGAATGATCACAAAGCAAAGCCATGGCGGTTGTGAATGGGGTCAAGAAGGAGCTTCCTATAATTGGGTTCAAAAAGTCAAGGAGCTCACAGATTCATCGAACTACCCTTGCCTCTGTTGAATCCTTAACTATGCCTCTTATCCAGGAAGTTGTCATCTCTGCAGATTTTCAGTGTGTTGAATGCCAAAAGAGAATTGCTGCTATAATTTCAAGAATGAATGCAGAGATGGAGTCGGTGGAAGTGAATGTGTTGGAGAAGAAGGTAACACTCACTTGTAGACC…
5	VVTU20706_at	GSVIVT00036613001	Receptor protein kinase		kinase	2.02927	-0.426082	-0.84555	-2.35463	-2.05891	-2.0915	ATGGACGATGTCTTGCTTCTTCTTCAAGTACATCTAGGTCATATTGTAGTAGAAGCTTTTTACTTGAAAATGGCTCTCCACAATCTCCTTCTGGTATACTCTCTGTTTGAGGCCAACTTTTCCTCTGCTTCAGGCACTGATGATGGACTGAAAACTTTTGAATGCAGCTCTTGTTTATGGTAATGCTTAGGAAGCATGGAACCACAGTTGCTATTTGACAGGTATGCTCACATGTTTCTTTAATTTTGAATGGGTTAAAGAATTGCTTCTATAGAGCATGTCAAAGGATTTTGATAGTATTATTAGGCCTGGTGAAAGGGAAAAACAGAAACAAATGAGAAATTGAAGTAGCCTGTGGCATTTGTTTTTGGCTCATATTGTGTTAAATTTTGGGAGAAA…
5	VVTU38199_at	GSVIVT00027507001	S-locus protein kinase		kinase	1.25894	0.204391	-0.608383	-1.87376	-1.25554	-1.0336	ATGTGTGCAACGTCATCCAGATGATCGACCAAACATGTCTTCTGTGGTTCTGATGTTGAGTAGTGAGGGTGCATTACGTCAACCTAAAGAGCCTGGTTTTTTCACTGAAAGGAATATGCTGGAAGCAGATTCTTTACAATGCAAGCATGCAGTTTTTTTCTGGCAATGAACACACCATTACAATATTAGAGGGTCGATAGAAGGCATTTCATGTTGACTTTTTCTGTCTTGTTGAGGTGGTTGATTATTCATGAAAGCAGTGATGGTAGTTCAGTACTGATCAAAGATGGGTGATGCAATTAATAGCAGTCTTCCCAATGACCTATCATTCATGTCACTAGCTTCTCCAAGTTTATTCAGCCAGGTTATGTAGTTTGGCCAGTCTTTACCAGTCCCACT…
5	VVTU2445_s_at	GSVIVT00016706001	Auxin-responsive protein IAA27	IAA27	vv30003Auxin_signaling.xml vv60008AUXIAA.xml	2.16173	0.555296	-0.539243	-1.44153	-0.796299	-1.51747	TCTTCTCCATGGCTCTGAGTACGTACTCACTTATGAAGACAAGGACGGTGACTGGATGCTAGTTGGTGATGTTCCTTGGGAAATGTTTACAGACTCTTGCAAGAGAATGAGGATAATGAAGAGTTCAGAAGCCATTGGATTAGCCCCAAGGGCAATGGAGAAATGCAAGAGTCGCAACTAGTGTAATATTACTGCAGATGGATCAAATATTCTGTATAAGAAAAACACAGTGGAAGTGGTCTATATCTGAATGCTACAAACCTTGAGTGCCTTTCAAGGTTCAGCTTGGTTTTTCCTTATTCTATATGTTCCAAAATATTTTAAGACTTGGGGTGTACTGAAAAAAACTTTCTAGCAGGCAAGACTCGGGAGGTATCTTTGTAGACAGTCGAAGGTTTT…
5	VVTU22282_at	GSVIVT00031359001	IAA33	IAA33	vv30003Auxin_signaling.xml vv60008AUXIAA.xml	2.61656	-0.204128	-1.77643	-2.53917	-3.27028	-1.33857	AGATGTTCGTCGACGGCAGCAGCGCCGACGTCGGCGCTGCTGGAGGCGACCACGAGCTCGATCTGTCCAACGCTGTTCCCGGCCACCTCATTGCCTACGAGGACATGGAAAACGATCTTCTCCTCGCCGGCGACCTTAATTGGAAAGATTTTGTGCGCGTTGCCAAAAGAATTCGGATTTTGCCGGCGAAGAGGAATTCAAGGAAGGGAAGAGGAGGGGTATAGGCAGCTGTCTGAGGAAGGTGATGGTGGTGGTGGTGGAAGAAGTGGAAGTTATAAACTTACAACGAATCTAAAACAAGAAAAGTGGGCATTTATTTGTGTAAAGTTTTTGGTTGTATCACTATTCCTTGTACGATGAAGAAAGATGAAACATTTCTTGGCTTCTGTTTTTTATTAT…
5	VVTU1813_at	GSVIVT00034355001	IAA9	IAA9_2	vv30003Auxin_signaling.xml vv60008AUXIAA.xml	2.12383	-0.823904	-1.91058	-2.48653	-2.63958	-2.29748	GAGTCACTTAATGGATCTTCTTCATGGTTCTGAATATGTGCTGACATACGAGGATAAGGATGGAGATTGGATGCTTGTTGGAGATGTCCCCTGGGAGATGTTCACTGAGTCTTGCAAGAGATTGAGGATCATGAAGGGTTCAGAGGCAATTGGGCTAGCTCCAAGGGCCATGGAAAAATGCAAGAACAGAAACTAGCATAAGGGTACCAGCGGGACCGAGAAAAGAAGAGGCATTTGTGAGTAAGACTGAAAGGCCATTAAAAGGTTTTTAAAGTTTGGAAAGTATGTTTCGGAATCCTACATATATAGTTTTAAATATATTAGTTTTGGTGTATTTGATGATCTACTGGAAATTGTATTTCATGTATTGGGAAAACTTCCTACTAGGCAGAAAGTATG…
5	VVTU7147_at	GSVIVT00036615001	U-box domain-containing protein		Unknown	2.89681	-0.135784	-1.64527	-2.96212	-1.45768	-2.77921	GACCGATTGGCCGATTTTGAGAAGTGCGACGTGGAGCGAGCCCTGGCAACAGTGGAGCTGCTCTGCCGCGTTCCGGCNGGGTTGCGCCGCCTTCGCAGCACACGCACTCACCGTGCCCCTCCTCGTGAGAAAAATTCTAAAAGTCTCCGACCGCGCAACGGAGTACGCTGCCGGAGCGCTGCTGTCGCTGTGCTCGGCGGCGGAGCAGAGCCAGAGAGAGGCGGTCTCCGCGGGGGTAGTGACTCAGCTTTTGCTGCTGGTACAAAGCGACTGTACGGAAAGAGCAAAGCGCAAAGCACAACTTTTGTTGAAGCTTCTTCGGGATTCGTGGCCAGAAGATTCGGTAGTCAATTCTGACGATTTTGGTTGCAGTGATGTTGTTCCATTTTGACGACGATG…
5	VVTU16744_s_at	GSVIVT00016378001	Sucrose synthase	2.4.1.13	vv10500Starch_and_sucrose_metabolism.xml	1.21117	-0.122182	0.0689321	-0.924488	-0.973699	-0.226213	GAATTGTCCGCAAATGGATCTCCAGATTTGAAGTGTGGCCATACCTGGAAACTTACACTGAGGATGTTGCAAAAGAGCTTGCTACAGAGCTACAGACCAAGCCAGATTTTATCATTGGCAATTACAGTGATGGAAACATTGCTGCCTCTTTGCTGGCTCATAAGCTAAGGGTTACACAGTGCACCATAGCTCATGCCCTGGAGAAAACCAAATATCCAGAATCACACATCTATTGAAAGAAACTACAGGACAAGAACCACTTCCCATGCCAGGTTACAGCTGATCTTAATGCCATGAACCATAACGACTTTATCATCACCAGTACCTTCCAAGAGATTGCTGGAAGCAAGGACACTGTTGGGCAATACGAGAGTCATACTGGATTCACCATGCCTGGGC…
5	VVTU2415_at	GSVIVT00025011001	Calmodulin	K02183	vv34020Calcium_signaling_pathway.xml	1.45226	-0.57287	-0.193683	-2.47056	-0.445451	-0.0379725	TGCGTCGCCATGATTCAAGTGTTCGATATAGATGGCAACGGAGTGCTGGATTTCCAGGAGTTTCATCAAATGATGGCTTAACATCATATTAAATAAATCAAAACATAAAAAGACACCTCATCATCGTACCTGTCCTTATTCGGTATAGAATTGAAGAAAATCGGCTTGCTGTTTTTTGTTGATTAAGAAGTGTAGTTTGTAAATAGAATACGACTGTTGCTTTGCTTGATATGTATGTAA
5	VVTU14923_at	GSVIVT00008972001	alliin lyase precursor	4.4.1.4	vv10272Cysteine_metabolism.xml	1.618	0.56736	-2.47538	-3.05224	-4.09375	-1.39771	AAGGCCTTACTGATGTCCAGACGTTTCTCTGTCCAGAAAAATTCACCTCAATACTGTACTTTTTTCGGCAAAGTGAAGAGACCTTCTCCAGCTTATGCATGGCTGAAGTGCGAGAAAGAAGAAGATAAAGAGTGTTACAGAGTCCTGAAAAAGGCTGGCATCATTGGGCGTAATGGTACTTTGTTTAGTGCTAATAGTAGCTATGTTCGGCTCAGCCTCATCAAGACCCAAGATGACTTTGATATATTGCTGCACCAAATCAATAAGTTAGTTGGTGAGGAAAATGGCGGTAAAAGTAGTATGCGAAGAATGAAATCAACCGTCAGTTGATTTCAGCTGGTTGATCACATACTTCGGGCATCAGTTGGAGTATGTGTGACGTATTATCATCTTAAGTGG…
5	VVTU16719_at	GSVIVT00014158001	Metacaspase AtMCP1b		protease	1.73419	-0.0345679	-0.312956	-1.14643	-0.990497	-0.952632	AAACCTTTGCTGATACGTCGGCTTTATCAAAGATCACTTCAACAGGTGCAATGACTTATTCTTTCATCCAAGCAATAGAGGTTGGAAATGCAACTACATATGGGAACATGCTAAATTCAATGCGATCAACCATCCGTAATACAGACAATCTTGGGGGTGGTGTTGTGACATCTCTTCTCACCATGCTTTTGACAGGACAGAGTTTTAGTGGTGGGTTGAGGCAGGAACCCCAACTAACTGCCAACGAACCATTTGACGTGTACTCAAAGCCTTTCATCCTTTGACTCAGAGAGCTCAATTGCTCAATGCTCCATCCTGTGGCTTGTTTAAGTGTACAGTTACTGAGAAAAGCCATTGCCCCCAATCCTTTTTGTCAGTAAACTATTGTTGTATTTTTTT…
5	VVTU1715_at	GSVIVT00007763001	phytosulfokines 3 (PSK3)		cell differentiation	1.81549	0.256298	-0.619601	-1.40392	-1.57379	-1.20593	TATAAATTCACCTCTTCAGTCTCTCTAGCCCATTCTCATCTCCACCAAACAAAGATGTCTCCCAAGGTTGCCACCTTCTTCATACTAGCTCTCTTCCTCTGCTCCACCCTGACCTACGCCGCCCGCCCACAGCCAGCCTCTCCCCACGATTTTCCTGGGAAAACTCAACACGGGGGCGTTGAAGCTGAGCGTGCTGAGGTGGTGGATGNAAACTGCGAAGGTNTTGGAGAAGACGAGTGCTTGATGAGAAGAACCCTTGCAGCTCACATCGATTATATCTACACCCAGAAGGAGAAGCCATGAATTTGAGTTCAATTTCTTGATAATTAGCCATAGAACATATGATAGGCGACATGAGATTTTCCAATGATAAGTAACTACATATATAATTAATCTGTT…
5	VVTU13967_s_at	GSVIVT00016968001	clathrin assembly protein 10	CAP10	vv50110Protein_coat.xml	1.01018	0.206856	-0.069441	-0.714637	-0.358419	-0.392581	TAAGCTACAACCCATGGCAACCAGTCCCAATGGGTGGCCCCATGATGCAGCAAACAGCACACGACCCATTCTTTGCCTCCAATGCAGTGGCTGCACCACCAAATGTGCAGATGGCAGCAATGGGCAACCAGCAGCAGGCTTTTATGTTGCAGCAGCAGCAGCAGCAACAGCAACAGCAGATGATGATGATGATGGGTCAACAGCAACAACAGCCTTTAAATCCTTTTGGAAATCCATATGGAGCCACTGCCCACCCCTATGGCTCAGGTATGCCTGTTCAAACCCACAATCCTTATTCAGGCTTTATTTAAACAGATGCCATGGAAAGAGAGCTGTTCACTTTCTGGAAACACAAGAAAAAGGAAAAACACAGGAGAAGAGCCGGTTTTTGATTTCAA
5	VVTU12436_at	GSVIVT00036380001	myb RAD (Transcription factor RAD)	RADIALIS_1	vv30009Flower_development.xml vv60045MYBrelated.xml	1.71853	0.0980152	-0.226028	-1.88395	-1.27507	-1.12279	ATTGCAGTAGCAATTCTACCTATATATCTACTACTTTTCTGCTATTCTCATTCCGGTTTTCTTCTATGAACGAATCAAAGCAGAGCGCATTGCATCTATGTCATCTGCTTCTTGTTAGTGTTGTTCTTTCGATGAATTACCTATGAATAAAATATGTACTATGTGTTTCTCTTAAAAAAAAAAAAAAACTTCTTCTTCTTCTTCTTCTTCGTGAGCATTCCAGTGATAAAATCAGAATCGAAACACATGTACGAGATCGAGACA
5	VVTU38441_s_at	GSVIVT00024379001	histone H2A.4 HTA12	H2A4	histone	1.02343	0.263924	-0.0730524	-0.86155	-0.781301	-0.247247	CTGGAAATGCAGCTCGGGACAATAAGAAGAACAGGATCATTCCAAGGCACGTTCTATTGGCAGTAAGAAACGACGAGGAACTAGGAAAGCTGCTTTTTGGAGTGACCATTGCTCATGGAGGCGTCCTCCCCAACATCAACCCAGTACTTTTGCCAAAGAAGACAGACAAGGCTACCAAAGAGCCCAAGTCACCTTCCAAGGCCCCTAAGTCTCCCAAGAAGGCTTAACCATTGCAGCTACGCCCTTTTCCATTTGT
5	VVTU4060_at	GSVIVT00002560001	BEL1 (BELL 1)	BEL1_2	vv60034HB.xml	1.19397	0.662771	0.132393	-0.442153	-0.164593	-0.156552	GAGTTGGACTTCTCCTCTTACAATCACCACACGGCCGGCGCTGTTTCTTTCACTAACGACAGTGCCCATCAGAATTTCGGTGGCAGCGGCGTGTCCTTGACGCTGGGCTTACAACAGCATGGTGGAAGCGGGGTGAGCTTNGCATTCTCACCTGCATCACAGAGCTCTCTCTTCTACCCTAGAGACCCCATTGAAGATTGCCAACCAGTTCAGTACTCTCTTTTAGATGGAGAAGGACAGAACTTGCCTTACAGAAACTTGATGGGAGCGCAGTTGCTCCACGACTTGGCCGGATAAACAGATAGGCGATGAGCTTCCCCGGTCCAGAGCCTTGTGATTGAAGGAAAGTGATCATTGATGGTAGATAATTACATGAGAGACATAGATAAATACTTCATA…
5	VVTU4274_s_at	GSVIVT00021347001				1.49231	0.130338	-0.246359	-1.79482	-1.37061	-1.2401	TTATGCTCGTCCAACACCTGTTGGTTCAGCAGTTTCATGGAAGAAGAAAAAAAGATCTTTAACTGTGGTCGCTGCTGTTGGAGAGGTATCAACTGATGGTACAATCTATTTGATTGCAGGGGCTGTTGCGGTGACAGTGCTCGGAACTGCCTTCCCAATTTTNTTCTCCCGAAAGGACCTGTGTCCTGAGTGTGATGGTGCGGGCTTCGTGCGACAATCAGGGGTGGCCCTGAGGGCGAATGCAGCAAGGAAGGACCAGGCACAGATTGTGTGTGCTCGTTGCAATGGCCTTGGCAAGCTCAACCAAGTTGACAAATAGACTTTTGTGCTCCCATCTTTCTTGAAATGTGAAAAACCCTCCTTCCCCAGATACTTCCTCATCAAATTT
5	VVTU6569_at	GSVIVT00014789001	patatin		storage	2.89921	-0.327515	-0.757612	-2.08105	-1.66001	-0.674452	AACTTCATCAGTCGACATAGCCACAAAGGAAAATTTGGATGATCTTGTGAAAATTGGTGANGAGTTGTTAAAGAAAAGGGTCTCAAGGGTTAACCTGGATACAGGTGTCTTTGAGCCTTCAAATCATGAGACCAATGAGGAGGCTCTCACAAGTTTTGCAAGACTACTTTCCCAAGAGAAGCAACGTAGAGATGCTAGGTCACCACATGGACATGCTGCCGCTTCTAAAGGAGTGGTCGTTGTCTGAATGATTCCTACTGTTGTAATGAATTTCTAGTTAAGTTGGACTCCCGTTTCTGATTGTCTGCCTTTTAATTCACTATTCTTATTGTTAAAATAAATCCCAAATGGGATATTTTTAATAACCAATGTAAGCGTGTTTCTAGTGTGAAGATATTG…
5	VVTU23774_at	GSVIVT00015336001	auxin transporter protein 4	AUX1	vv50004Auxin_transport.xml vv50123Porters_cat_18_to_29.xml	1.73115	0.498414	-0.680828	-1.77206	-0.523341	-0.7141	GCACTTGCTCTATTTCTATTTATAAACTCCTGCTATATGCCTTCATAACTACTAATCCAACATATCAATAAGTCTCCGCAGCAATGGCTTCCGAGAAGGTTGAGACCATTGTTGCCGGCAACTACTTGGAGATGGAAAGGGAAGAAGGCGATTCCAAGTCGACTAAGAGCAGATTATCGGCCTTGTTTTGGCACGGCGGCTCGGTCTATGATGCCTGGTTCAGCTGTGCTTCTAATCAGGCACTTATGCTTTTGTGTTTATTTAGTTGTTTTTCGTTGAGATTATGTGTTATGGGAAACAACGGATTTACGTATGCTGTGTGTTT
5	VVTU1828_at	GSVIVT00025998001	peroxisomal membrane protein		Unknown	1.34862	0.529031	-0.301974	-1.22706	-1.08628	-0.862471	CTACTATGTGGCTTTGGGATTCTTGCGGCGGGAATCACCGGCCAATATTTATGGTGAAGTGAAATCAACATTTTGGCCGATGTTGACTGCAGGGTGGAAGCTTTGGCCGTTTGCTCATCTGATAACCTATGGTGTGATTCCAGTGGAGCAAAGGCTTCTCTGGGTCGACTGTGTGGAGCTCATTTGGGTTACCATACTGTCCACTTACTCAAATGAGAAGTCGNAAGCAAGGATAACAGAGGCTACACAGGAAGCAAATTCCAGGTCATCGAACAATGCAGAGGACTGATGNCCGGGAAACTGGATTTGCTAAGACAAGAATGACTCAATCTTATGCTGTCAGCCAATGGTAAATGAAAATGGGATTGAACCTAGACCAGAAGCTTGATGCTGACACCA…
5	VVTU8040_at	GSVIVT00035720001	Amino acid permease	AAPREL	vv50123Porters_cat_18_to_29.xml	2.02694	-0.471739	-1.16734	-2.48461	-2.42017	-2.28797	GTTTTGTCCTAACGACTTTCACCTACCTAGCAATGGCCATGGTGGGCTACCTTATGTACGGGGACAGCGTAGAATCACAAATAACTTTGAGCCTGCCAACCAGTAAAGTCTGCGCGGAGGTTGCAATATACACCACTTTACTTATTCCAATTACCCGATACGCATTGATGGTAACCCCAGTAGCGACTGCCATTGAAGGCGGGCTTTCAGAAAACTACAAGAATCAGAGAACTGTTAGACTACTCATAAGAGTAGGATTGCTGATTAGTACTGTTATCGTGGCCTATGTATTCCCATATTATGAGTCCCTAATGGCCATTGTTGGATCAATTTTTGTTGTTTCGGCTTCTTTTCTGCTCCCTTGCCTGTGCTACTTGAGGATTAATTCTGATTTGAGAT…
5	VVTU25370_at	GSVIVT00020308001	peroxisomal membrane protein PMP22		reactive oxygen species	1.32624	0.167255	-0.86841	-0.783071	-1.22895	-0.205493	GACTACCCTTCTGTACAATTGACTGCATGGAAGTTTTGGCCTATTGTTGGTTGGGTAAACTACCAGTATATGCCTCTACAGTTCCGGGTTGTTTTCCACAGCTTTGTTGCCTCATGCTGGGGTATCTTTCTGAATCTGAAAGCAAGATCTGTTGCCATTAAGAAGGCCTAAAATGGAGGAATTTTTTCTTTTTCTTTTTCTCTTTCTTTTCTTTTCTCTCTTCATAGACTCCACTTTTTCCCTATCTTTATG
5	VVTU24866_s_at	GSVIVT00015271001	Sulfate transporter 1.3	SULTR1_3	vv50124Porters_cat_30_to_64.xml	1.39076	0.651325	-0.641999	-1.15851	-1.22798	-0.422771	AGAGGGAGCTCAGGGTCTGATCCATGGTGGGTGGGGTCACCATACAGGTGGTTGAGTGCGTGGATGGTCCCCCTCTTTTTTCCTCGTCTTTCTTTCCATCATTTTCCCTTGCATCTGGATATGCCTTAAAGTGAAAAGTAGCACCGCAACAAGATGATCCATGAACCTAGCTGCAAATGCCGCCAGATGCATTCATGTTTGTCTTAAGTTTCTCGATAAAATAAGCCCGCCAAAGATCAGCCAAGAGGACTGATTGAAAGCTCCCATGTTGGTGTGCATCTGGTTCTGGCAAATCCTGGGCAAGTGGTGATCGACAAGCTACATGCATCCTAGTTCGCAGATGAGATCGGCGAGGACAAGATCTTTCTCACGGTTGGAGATGCTGTCGTAACCTGCT
5	VVTU17286_s_at	GSVIVT00036419001	POLYOL TRANSPORTER 5	PLT5	vv50121Porters_cat_1_to_6.xml	1.0321	-0.121692	-0.149507	-2.64268	-1.41308	-0.137648	GCTTCTATGACCTCCATTTTGTTGGGGTATGATATTGGAGTAATGAGTGGAGCGGCCATATATATCAAAAAGGACCTCAAGATCAGCGATGTAGAAGTCGAAATTCTGGTGGGAATCCTCAACGTGTATTGTTTATTCGGTTCTGCCGCCGCCGGCAGGACCTCAGACTGGATCGGTCGCCGATACACAATAGTATTGGCCTCTGTCATCTTCTTCCTCGGGGCTCTGCTCATGGGCTTCGCTACCAACTATGCTTTTCTCATGGTGGGCCGCTTCGTGGCCGGAATCGGCGTTGGCTACGCCCTCACGATAGCTCCTGTCTACGCTGCCGAGGTTTCTCCGGCGTCCTCACGTGGCTTCATCACCTCATTCCCCGAAGTTTTCATCAGCGCTGGAATC…
5	VVTU38453_s_at	GSVIVT00006090001	Sugar transporter ERD6-like 3	ERD6L3	vv50121Porters_cat_1_to_6.xml	1.55371	0.294771	-0.483674	-1.83756	-0.431591	-1.58271	CATGTTTGATTGGAGTTCCACGGGTAACCCTCTCTTTCTTTCTCTCTTTCTTGAAATTTTCCATTGATAGACATGAAAGCTATGGGTCCTTTTCATGGCTGGACTGCTTCAGGAACATTCTTCTTTTACTCTATAATATCGGGTTCCACTGTTCTATTCCCTGCAAAGCTGGTACCAGAGACCAAGGGACGAAAGCTTGAAGAAATACAAGCATCAATGACTCATTTTCTCCGCTAAAATAAACTTTTCATGCTCTGTGGGAGTAAGTGGAACTTTTGTTGATTGTGTCCTGACTTGAAGAAATA
5	VVTU7415_at	GSVIVT00004213001	gibberellin 2-beta-dioxygenase	1.14.11.13	vv10904Diterpenoid_biosynthesis.xml	1.14789	0.155723	-0.780688	-1.54539	-0.34293	-1.08261	ACAGACCCTCAGATCATTTCAGTTCTAAGATCCAACAACACATCTGGACTGCAAATCTCTTTGGGAAATGGAAGCTGGATTTCAGTCCCACCTGATGCCAACTCCTTCTTCATCAACGTTGGTGACTCCTTACAGGTGATGACCAATGGGAGGTTTAAAAGTGTGAGGCATAGGGTTTTGGCCAACAGCATCAAGTCAAGAATTTCAATGATATACTTTGGAGGACCACCCTTGAATGAGAAAATAGCTCCATTACCCTCGCTCGNGGAAGGAAAGGAGAGCCTCTACAAAGAATTTACGTGGTTTGAGTACAAAAGGTCTGCTTACAAGTCAAGATTGGGCGACAATAGGCTTAGCCAGTTTGAGAGGACGGCCGCCACATAGTGCTTTTCAACTCCC…
5	VVTU5095_at	GSVIVT00009618001	L-lactate dehydrogenase A	1.1.1.27	vv10010glycolysis.xml vv10272Cysteine_metabolism.xml vv10620Pyruvate_metabolism.xml vv10640Propanoate_metabolism.xml	1.17501	0.287957	-0.0288803	-1.05119	-1.48317	0.0443661	GAGGTGATCAGTCTCAAAGGCTACACCTCGTGGGCAATTGGGTACTCGGCGGCTAGCTTGGCTCGCAGCATACTTAGAAATCAGAGAAGGATCCATCCTGTCTCAGTCCTTGCAAAGGGGTTCTACGGCATTGAAGGTGGTGATGTGTTCTTGAGCTTGCCAGCACAGCTGGGCAGGGGTGGGATTTTGGGTGTGACCAATGTGCATCTAACTGACGAGGAGGCACAAAGGCTTAGAGACTCGGCTAAGACCATTCTGGAGGTTCAGAATCAGTTGGGACTTTGAGGATCAAAAGCAAATTCTTGTTGAAGAATTTTGCCCTTTTCAGAAACCCTTTTGGATCAATTTCCTTATATAGATCCACTAACAAAAGTTGAACATTGTGCTGTTATGTTTCTT…
5	VVTU35576_at	GSVIVT00027449001	(-)-germacrene D synthase	4.2.3.22	vv10900Terpenoid_biosynthesis.xml	2.10878	-0.522889	-1.02147	-2.5528	-1.63627	-1.80793	GATGATTGTGATATCCCACGTCAGATAAAAGAGAGTTTTTGAAGTTATAGAAGTATGAAATCTTCTTAATCATGTAAATACGTTTTAAAATTGTGAGGGTCGTTTAGACCTAAACAATATCTATAAGGTTAGAAGCGGATTGTTATAGATTTTATGTATTTGCATTTTCCACTAATCTCTATGATTCCGTATTTATAGTTTGAACAAAAGAGAGGACATGTTGCCTCAGCTGTTGAATGTTACATGAAGCAACATGGTGCGTCGGAGCAGGAAACACGCGACGAATTTAAAAAACAAGTAAGAGACGCATGGAAGGATATCAATCAAGAGTGCCTCATGCCAACAGCTGTTCCGATGACCGTCCTCATGCGAATTCTGAATCTTGCACGTGTTATGGAT…
5	VVTU4177_s_at	GSVIVT00020780001	nodulin MtN21 family	MTN21	vv50122Porters_cat_7_to_17.xml	1.53548	0.579064	-0.240363	-0.731131	-0.946349	-0.524244	AAGGAGTACCCCTCAGAACCAACTGTGGTCTTTTTCTACAACTTATTCGTGTCCCTTCTGGCGGCCATTGTTGGTTTGGTCACAGAACCAAACTCNAGTGTTTGGATAGTAAGGCCAAGAATAGCATTGGCTTCTATAGTGTGCTCGGGCATTTTCGGGTCATTTTTAGGTAATACTATCCACACCTGGGCGATACGCATGAAGGGGCCAGTCTATGTAGCAATGTTCAAGCCATTAGCGATTATCATTGCAGTTACCATGGGTGTTGCGCTC
5	VVTU14691_at	GSVIVT00000585001	UGT73C2 (UDP-glucosyl transferase 73C2)		glucosyl transferase	1.03019	0.380541	-0.512915	-0.805491	-0.794778	-0.801779	TGGAGAAAGCCATATAGCAGCTGATGGAGGAAGGAGTAGAAGGCCAGGAGAGAAGAAAAAGAGCTAGGGAGCTTGGGGAAATGGCAAAGAGAGCAATGGAAGAAGGGGGCTCTTCTTATCTCAACATGACATTGTTGATCCAAGATATTATGCAACAAGTAACATGCAATCAAACCAAGACATGAAGAGAGTGACCTCATTGTGCCCCTAAATTCTGTAACTTTTCAAACAGAGGGTTACCCTGCTGAAGAGATGGTAACTGGT
5	VVTU8944_x_at	GSVIVT00001860001	UDP-glucose: anthocyanidin 5,3-O-glucosyltransferase	RHGT1	vv10942Anthocyanin_biosynthesis.xml	1.90522	0.147229	-1.24471	-1.68542	-2.31026	-1.6369	GACGGCCGATGTTGATTTGAATGTTCTAATGCCAGAGGGGTTCCTGGAAAGAACCAAGGATAGGGGAATGGTGGTGAAGTCATGGGCGCCGCAGGTGGCGGTGCTGAATCACCCATCGGTGGGAGGATTTGTAACCCATTGCGGGTGGAACTCAGTGTTGGAGGCAGTGATTGCAGGGGTGCCAATGGTGGCCTGGCCTCTATATGCTGAGCAGCATCTGAATAAGGCAGCTCTGGTGGAGGTTATGAAGATGGCTATTGGAGTGGAGCAGAGGGATGAGGATATGTTTGTGAGTGGAGCTGAGGTGGAGAGGAGAGTGAGGGAGTTGATGGAGTGTGAGGAGGGGAGGGAGCTGAGGGAAAGAAGCAGGAAGATGAGAGAGATGGCTTTGGCAGCTTG…
5	VVTU15193_at	GSVIVT00003466001	UDP-glucose:flavonoid 7-O-glucosyltransferase	2.4.1.237	vv10941Flavonoid_biosynthesis.xml	2.53716	-0.639769	-1.28534	-3.05264	-2.78319	-2.86252	GATGATAGTGGCTTGGTGTCCTCAGTTGGATGTTTTATCACATCCATCATTGGGATGTTTCATTACACATTGTGGGTGGAACTCAACGTTAGAGTGCCTAGCTTCTGGGGTTCCAGTTGTAGCATTTCCACAATGGACAGATCAAGGACCAACGCCAAGCTAATTGAAGATTTGTGGAAGACAGGCGTTCGGGTGACAGCGAATGAGGAGGGAATAGTTGAAAGCGAGGAGATCAAGAGGTGCTTGGAAGTCGTCATGGGCCGTGGAGAAAGAGGGGAAGAATTGAGAAGGAATGCTGGGAAATGGAAGGATTTGGCAAGGGAAGCTGTGAAAGATGGTGGATCTTCGGACTACAATCTGAAGGCTTTTTTGGATGAATTGGGACAAGGCAGTATTTTT…
5	VVTU13930_at	GSVIVT00024336001	Metallothionein 2b		stress	2.20057	1.21164	-1.29002	-1.90831	-1.00536	-1.69308	TAGGAAAAGTCTTTCCCATCACTCCCTTTTACTCAGAAAACATGTCTTGCTGCGGTGGAAACTGTGGTTGCGGCAGCGGCTGCAAATGCGGCAGCGGCTGCAACGGCTGCGGCATGTACGCTGACTTGGGCTCCTCAGAGAAAGCCACCACAGCTGCAACCATCATCACCGGGGTTGCACCAGCGAAGATGTTCTCCGAGGGATCGGAGATGAGCTTCGAAGGAGGGGCAGGCTGCAAGTGCGGAAATGGCTGCAAATGCGGAAATGGCTGCAGCTGCAATCCATGCAGCTGCTGAGGAGAAGATGGGAACAGTGCCTCAAATAGCTATCTATATAAATAAGAGAGAGAAGAAAAAAATATGGAAGCGTATTCCGGGTTGAGTC
5	VVTU5436_x_at	GSVIVT00037740001	heavy-metal-associated domain-containing protein / copper chaperone (CCH)		Unclear	1.12249	0.159552	-0.245033	-0.467999	-0.332782	-0.414947	GAAGAATGTCGCTTGCCTTCCAGGAGTTTTTTCAGTTTCCATGGATATGAAGGACAAGAAATTGACTGTAATTGGAGATGTGGATCCAGTAAGCATAGTGGGCAGGTTGAGGAAGCTTTGCCACCCAGAGATATTATCAGTTGGCCCAGCAAAAGAGCCAGAGAAGAAGAAGGAGGAACCCAAGAAAAAAGAGAAGGACCCTAAAGATCAATGGGCTGATCTTGTTAAAGCATACCAAGCTTATAATCCTCACTATACCACNCACTATTTTGTTAGAAGTGCGGAAG
5	VVTU35546_s_at	GSVIVT00009989001	proline-rich family protein		Unknown	1.51044	0.263888	-0.813927	-1.0224	0.108598	-0.814321	ATACGAGACCAGACTTTCAATGAGAAGGATGACACCGTGATAATCAAAGTAGTATGCTGCAACCCTGAGAAGATCAGAACGAAGCTTATGTGCAAAGGTTGCAAAATCATCACGTGTATCGAGATTATACCGCCACCGCCACCGCCACCGCCACCGACACCGCCACCGCCACCGACACCGACACCGCCACCGCCACCGCCACCTACACCGCCACCGCCATCTCCACCGCAAGTGTATCCAGTAATCATCTATCCAATTGGAGTGTGCTGTAAGTCATGCTATGGTTATGGTTGCCGCTGTGAAATCGTTATTGAAGAAAATCCGACATGCACCATCATGTGAATCATACTCCATCGTGGTTGTCGTTGTCTGGTGTTTTTAAT
5	VVTU1500_at	GSVIVT00032358001	bZIP transcription factor BZO2H2	BZO2H2	vv60012BZIP2.xml	1.17639	0.732538	-0.0689184	-1.08195	-0.793921	-0.436716	TCAACAGTTCGGTGACGCCAATACAAATAACAGAGTACTTAAATCGGATGTTGAAGCTCTGAGAGCTAAGGTGGAGTTAGTTGAAGGCATGGTTGCTCGAGGCTCCGTCACNNCAGTAGCCTGAACCATATCCTTCAAACCCATTTGAGCTCACCCCAACTCCTCAGTACTCATAATCTCTGCCGGGTGGCTAATGTCTCACCAACAATCACTGTCCGTGGAGACGANGCCTCATATTCTGGAATGACAATTTCTGGGCATAATTCAGCCGCTCTTGGACTTGAAAATGCTGAAATCCGCAATAGCGAAATCAAGAACAGAGTTATGAGTGATGGTGTGAGCTGTGCTTCAGAGATTTGGCCTTGAAAATCTCCTCCTTTCTTCACTNCATCCATGACT…
5	VVTU9800_at	GSVIVT00033430001	ABA-responsive element-binding protein ABF2	ABF2	vv30001ABA_signaling.xml vv60012BZIP2.xml	1.20535	-0.174074	0.0076835	-1.50167	-0.777434	-0.101031	GGCTTCAGCATGGTGAATCCCTATGAAGTGAATGCAGAGAAACAAGCTGTTCAGGGGGCACACCCTTACCATCAGTTCATTAACATGTTCAGTCCTGGAAATGGAAGTACAGAGACTGTCATCAACACAGCTGATGCTGATGCNACAGNAACAGCCGCTGCTGAGAAGATTAGGCGCAGAATGATAAAGAACAGAGAATCTGCTGCCAGNTCAAGAGCAAGGAAACTAGCTTACGATGCTCAACAACAAATAGAAATTGCAAAGCTGAAGAAGGAGAACGAGTTTCTGAGAAGGATTATAAGGGTTCTCTTGACTGTTATAAAGAAGAAACGNGCACAGGTTACCGAGTTATCAAGGACCTTCTCAGAGCCGCCATAAATGTTGTCGAGGATGCTGATC…
5	VVTU2508_at	GSVIVT00023389001	WRKY DNA-binding protein 11	WRKY11_2	vv60066WRKY.xml	2.0784	0.343226	-0.379621	-0.983079	-1.76434	-0.622274	CTTCTTGCCGGAAGAGATGCCACGAGCATGATCATTCCGATGATATCTCCGGAAAGTACTCCAGCTCCGGCCGTTGCCATTGCTCTAAAAGAAGGAGATCTCGGGTGAAGAAAACTATTAGAGTGCCAGCAATCAGTTCGAAAATCGCCGATATTCCTGCGGACGAGTACTCGTGGAGAAAGTACGGCCAGAAGCCAATCAAGGGCTCACCATACCCACGTGGTTATTACAAGTGCAGTAGCATGAGAGGGTGTCCCGCTAGGAAACACGTGGAGCGGGCCTCAGATGATCCAGCGATGCTGATCGTGACGTACGAGGGGGAGCACTCTCACTCACAGGTCGCGATGCAGGAGATGATACCCCACGGAGGAGTGGGCTTGGTGTTCGAGTCAACTTAAA…
5	VVTU24692_at	GSVIVT00003403001	WRKY DNA-binding protein 71	WRKY71_1	vv60066WRKY.xml	1.58459	-0.14176	-0.439868	-1.26124	-1.39695	-0.00600353	AGCTTCTTCCATGTCTGATGAGCCAAGAGATCTCTACTACCATGACCCATTCCATGATGATCGACATGGAATCATAGGGAACACTGGTTTTTCCTTCTCTGCCATTAATGATTCCAAAGCTGATTCTTCCATGAGAGCTGCTCCTTCCCCTCCCAATCTACAAGGCTTTGATCCTCCATACATGAGCTTCACCGACTGTCTTAATGGATCTCTGGACTATAATTCACTCACAACAGCCTTTGGCTTGTCACCTTCATCCTCAGAAGCATTTTCTCCCGTTGAAGGCAATCATAAGCCAGTCGCAAACCTCGGAGATTTAGGTGCCAGTGGTGAAATTGCGGGCACTCCTAACTCCTCCATCTCTTCCTCTTCTACTGAGGCCGGCGCTGAAGAGGATTC…
5	VVTU28168_s_at	GSVIVT00037197001	homeobox-leucine zipper protein HB-12	VVHB12_1	vv60034HB.xml	2.88402	-0.272262	-1.12727	-2.3193	-1.0329	-2.11181	AATTGAGCTACTTAGAAGGTGGCCTGGACCACAGATTAGTCAAGTGCTCAGACGATGATAAGAGCCGAAGTGCAGGCTACTTTGGCCCCCAAGAAGGGCCTGAGCTTCTCAACAAATGTGAAAATGCAGATATTTCCTTAGAATCAACCGGAAAATGGTTCGGTTTCGCCTCGGGCGGCTTCCATGATCAGTCATGTACCATTTCCCAGTTGTGGGACTTTTGGAGTAGTTAAGAAATGGATCAAATTTTTGGGGTTGTTTGCGAGAACATGTTACTCGTCGAAGACAGACGAAAAAACCCGAGTTAGATTCAAGTCTTGACCAGAAGATTTGGGGGAGAGAATAAAGAGAGAGAGGGTGGAGGGGGGGGGGTAAGCATGTATGCCCTTGTGCATGTGT…
5	VVTU9399_at	GSVIVT00005670001	basic helix-loop-helix (bHLH) family	BHLHDOM_65	vv60011BHLH.xml	1.44521	0.148479	-0.95076	-2.70488	-1.23961	-0.821294	AGTACCTGAAGACTCTGTTCCATGCAAAGTTCGAGCTAAGCGTGGCTGTGCCACTCATCCTAGAAGTATTGCTGAAAGGGAGAGAAGAACTAGAATAAGCGGGAAACTGAAGAAACTGCAAGATCTTGTTCCTAACATGGATAAGCAAACTAGCTATGCTGNCATGTTGGACTTGGCTGTGCAACATATCAAAGGTCTTCAAAATGAAGTGCAGAAGCTCAATAAAGAACTGGAGAACTGTACTTGTGGTTGCAAGCAAGCCCTCTAATGTTTAGTCAGAGGGACTAGTGATGAAGCAAGTAAGGGTTGNGCATCAAGTTTCTTGAAGAAGGTGGATAATCCAATCAAGACTAACCTTCCTAAGTTAAGACCTCATTATTGAACCCAAACATGTATATA…
5	VVTU12812_at	GSVIVT00012451001	leucine-rich repeat family protein		kinase	1.81903	0.134089	-1.1663	-1.66657	-2.10047	-1.82657	ACGTTTCCAATAATCGGCTTTCCGGTCCGATACCGCCCAATCTGGGCAACCGAAGTGGTAATTTTCCGAGATTCAATGCAAGTTCCTTCGAAGGGAATAAGGATCTCTATGGCTACCCTTTGGCTCCTTTGAAAAGCAGAGGGTTATCGATTTTGGCCATCGTTGGGATCGGACTCGGAAGTGGGTTTGTGAGTTTGGTGCTTAGTTTCACCGCTGTGTGTATATGGTTGAGAGTTACAGAAGAGAAGATGGCTTCTGAAGAAGGGAAGATTAGTCAACTCATGCCTGATTATTGAGCTCAAAATGCTTCAAATTTCAGAGGGGGTGGAGTAGAGAGATGCTGACATTTCTCTACACCAATGTTCAAAGTGGGAAAGTATTCCGACATTGATTACCGGC…
5	VVTU14527_at	GSVIVT00016481001	zinc finger (C3HC4-type RING finger)	ZFC3HC4_48	vv60078other_zf-C3HC4.xml	1.04388	0.596525	-0.0590229	-0.589955	-0.709608	0.142204	GTGCTTGCTCTGTACAATCTTATTGTGATCAGATGGTGCAGCAACAACCGGAGTAGATCACGGAGGAGAGAACATCATTTCTTTGATCCCAGACCGAGTCAGAGTTTTGAGAACATGAATTTGGGATTGGTGTCGAGTTTCAAGTACAGGAAAGAGGGGGTGGCTCAGGAGCAAGCGGCGGAGTATGAATGTGCGGTTTGTTTATCGGTTTTTGAGGAGGGGGAAGATGTTAGGAAGCTGCCAAAGTGTAAGCACTCCTTTCATGCTCCTTGTATAGATATGTGGCTCTACTCCCACTCTGATTGCCCACTCTGTCGCGCGAGGGTGGAGCCTGCTGTTGTTCATTGCCAGGCTCAGGCTCAGGCTCAGGCTCAGGCACAGGCTGAGGCTGAGGCTGAG…
5	VVTU38264_at	GSVIVT00020969001	Unknown protein		Unknown	1.65386	-0.124963	-1.69319	-1.76696	-2.47408	-0.910096	AATCTTCTTCAAGTTCCTGTCATGAGAGAGGACAGCTTGAAGGAGCAAAAAAGGGCCAGAAGAAAGGGACCAGACAATGACACAATCACAAGCGATATGCTAGTTGAGATCATGGAAGAATCCATCCGAATCTTCTGGCGATTTGTCAGAGCCGATAAGCTCGAGTCCAAGGGGAGGAAGGGGACTCATGTGGGACTCCAAAACCCAGAAGAATCACAACTTTTCATAGAGATTCGAACAAGTCTTCAAAAGAAGGAGAAGAGGCTGAAAGAGATACTGAGGAGTGGGAACTGCATATTGAAGAAGTTCCAAAAGCATAGGGAGGATGATGGAGATCAAGTGCTTTACTTCTTCTCTCAAGTGGACATGAGGCTGGTGGCAAGGGTTCTAAGTATGTCT…
5	VVTU1832_x_at	GSVIVT00034392001	Ribosomal protein L37 (RPL37C) 60S	K02922	vv23010Ribosome.xml	1.05548	0.253989	-0.684819	-1.10377	-1.05403	-0.971325	TGAGTGGCATCAAGGACACTGGATCTATTTATTTTCATTAACTCCTAAGTTAGGGTTTTTTTTTCTCTCTGCTACAATGGGAAAAGGAACNGGAAGCTTCGGTAAGAGAAGGAACAAGACTCACACCCTCTGCGTCCGGTGCGGTCGCCGCAGCTTCCATCTGCAGAAGAGCCGATGCGCCGCCTGCGGTTTTCCCGCAGCCCGTATCAGAAAATATAACTGGAGTGTGAAGGCGATCCGGAGGAAGACAACTGGAACTGGTAGGATGAGGTACCTTCGCCATGTTGCTTGTAGGTTCAAGAGCAACTTCAGAGAAGGTACTCAAGCAGCTCCAAGGAAGAAGGGAGCAGCTGCCTCAGCTTAAGGTGTAGAAGAGCCATACTGGGCATAATTTGGGTG…
5	VVTU3976_at	GSVIVT00006104001	ARABIDOPSIS HISTIDINE PHOSPHOTRANSFER AHP1	AHP1	vv30007cytokinin_signaling.xml	1.34998	0.367136	-0.318519	-1.68623	-1.23865	-0.701957	GGTGCACAGCGAGTTCAAAATGTCTGCATTGCCTTCCGCAACTTCTGTGATGCACAGAATACTGAAGGGTGCCTGAAATGCCTGCAACAGGTAAAGAATGAGTATGCCCTTGTAAAGAACAAGCTTGAGACTCTGTTCCAGCTGGAGCAACAAATTTTGGCAGCTGGTGGATCAATTCCTATGTAGTAAAAGGCAATAGGCTGTCATCCATGGTGAGCAAGAGGACAAATGGCATATTGCATTTGTAGAGAAGTTTCTTCTGCCTTTCTTTTTCTCCTTTTTTCCTTTCAAGGTGATTACTAGANGGTTATGACGACGTTTGAGCTTGAGGTTGTACTATATCAATGGATGAATAATGACTGAATGTGAATCAATGGCATCACCTTTCTTCTCAATCTT…
5	VVTU20906_at	GSVIVT00029184001	vesicle-associated membrane protein	VAMPREL	vv50109_Incompletely_Characterized_Transport_Systems.xml_9.B.17	2.39266	0.671891	-2.22081	-2.27051	-2.28641	-0.637434	CCTAGTCCTGTAAGTAGGATTTAGTTGGTTATATGCCCGCATAGATGTCTATATCTGTGTTTGTGTTTGCATTAAATCATTGCCCATTTCTGTCAAGCCTCTGGAAAAACTTAAGCGACAGTTAGCTGAGGCTGAGGCTGCACTTGAGGCACGAAAAAAGCCCCCAGAAGACACAGGCCCTAGAATTGTTGGGGAAGGACTTGTCATAGATGAATGGAAAGAAAGAAGGGAAAGATACCTGGCCAGGCAGCAGGTTGAAGGGATTGATTCAGTGTAATGTGTGGTTTCCTCTTTTGTTTTACGCTCAAGCAGAAGTGTTTGTAGTATCCTACTTGAAATCTTGCTCATTTGTCCAGGGGATTGCTCCTAAACTCCCTCAAGGGGTTGTAAAAAATTCTT…
5	VVTU12528_at	TC96608				1.94241	-0.033638	-0.834145	-3.28614	-2.51011	-2.37962	GTACGGATAAAAAATCTTCACCATTTGATGGACTGGGCTTGACTGGTTAGGATTTACCTTCAACTCACTCCAAGTAAAGTTGGCACCCTTGGGTTCTAAATAAGAT
5	VVTU8408_at	GSVIVT00000608001	pectate lyase	4.2.2.2	vv40006cell_wall.xml	2.09631	-0.845317	-1.99437	-3.02195	-3.02667	-2.93454	ATGCCTAGGTGCAGACGCGGCTATATACACGTGGTCAACAATGATTTTACTCGTTGGGAGATGTATGCTATTGGGGGTAGCGGTAGCCCCACCATCAACAGCCAGGGGAATCGCTATACCGCGCCTTCCAATCGCAACGCCAAGGAGGTGACGAAGCGCGTGGATACGGATGAGAAGAAGTGGAGGGACTGGAATTGGAGGAGCGAGGGGGACATATTGGTGAACGGAGCCTTCTTCATTGCATCAGGTGAAACCGTTGAGGTTCTCTACGAAAAAGCCTACAGCGTGGAGCCCAAATCTGCTGCCCTCATTGATCAACTTACCACTAACGCCGGTGTCCTCGGTGGCAGCGGCAACAACCTTGGAACGTGGAGGACAGAACGAAGTGGTGGGGGATAT…
5	VVTU14942_at	GSVIVT00006293001	jasmonate O-methyltransferase	2.1.1.141	vv10592alpha-Linolenic_acid_metabolism.xml	2.19385	0.809135	-1.3822	-1.93586	-1.69303	-1.7838	GGATCCGCCTGATTTCCAAATGTTATCTTCGCATTTAAGAGCTACATTTGAGGGAGCTTTGGAGGAACACTTTGGAAATGAGATTATGGATGAGTTGTTCGAAAGCTTTACCAACAAAATTGGAGAGAATTCTCACATCATTTATGACCAGCAATACATTAAAGAGACAGAAATTTTCGTCTCTCTTAAACACAGAGTAACTGATTACGAGGTGTAGTCGAGTTGAGCCACCATGCAGACTTGGTGTTCAAGTTTGTGATTCCCACAAGCGTGGGTCTTCTAGTGTGACATTTCAAGTTGATTGCGAAATTTGTGATAGAAAGGAGAAAAATGTATAAAAGATCGATTTTATTTGTGATATTTTCTGTGAGAAGAGAAGTTTCCATCTGTAACAGTGGA…
5	VVTU10307_x_at	GSVIVT00006738001	Harpin-induced 1		hypersensitive response	1.59675	-0.1957	-1.08223	-2.26084	-1.6565	-1.75521	TGGCTGCCACCTTCGCGGTGGAGTCGTTCCCATTGGGGGCGGTGCCGGAGTCCGTGGGACCCACGATCACCGACGGCCTCGGAGGGTTCAGAATCGGACCCAATTTGGAGATTGAGTCGAGGATGGAAATGGCGGGCAGGGTTAGGGTTTTGCACTTCTTCACGCACCATGTGGATGCCAGAGCTGTTTGTAGGGTTTCCATTGCTGTGAGTGATGGATCTGTTTTAGGGTTTCACTGCTAGTTTAATTTTTTTTTTTTTTTTTGTGATTTGGGTGTGGAATTCTGATGCCCAATTTGGATCCACAAGTGTAA
5	VVTU3031_s_at	GSVIVT00014280001	Pathogen-related		stress	1.83604	0.715261	-0.272453	-1.75146	-1.47334	-0.472124	GAAGTTCCGTGCTTATAATCCAGATGGTGAAACAGCGATTTCGTCTCACCTGGCTTTCACAACAGCGTTTCCTCGTGGTT
5	VVTU39365_at	GSVIVT00014984001	CF9		Unknown	1.06589	0.181688	-0.467488	-0.583317	-0.582729	-0.324027	GAAAACATCTCACCAAGTGTTGACGACTTCAAATAATTCGAGTTCAAGTCCTTGTTCTTTTGTTGATGAGGAGGTTTCTAAGCAGGAAACATCTTCAACCAAACTGAAAGTGGGAAGCCCCCCCAATGGGATTCAGAATGGTGGGTGGGTGGACAAGGCTTCATCTGCATTGGCTGTCCCCAGCAACAGGAAGTTTGTGCTTGATTTGACTGGGAGGGTGACATTTGAAACCATCAAGTCAGTTGTGGAGTTTCTGTTGTGGAAGCTGGCAGATGGTTTGAAGAGAAGTTTAAATGTAGCACATGAGGAGGTTGTGGATAGAGGACTTGAAGTTATCAGATATGTTGGTGCCAAGTCTTCTGTTATCGTTACCATATGCCTTGCTTTGTATTTGCATAT…
5	VVTU12772_s_at	GSVIVT00019643001	lateral organ boundaries protein 39	LBD39	vv60007AS2.xml	1.71657	0.671755	-0.579846	-1.27406	-0.348028	-0.819129	TGTACGGATCTGGATCTCCGCTTAACTCCGGGTTTAACCGGTAAAATATCATCTCGAGGCTTGGGAGCGATGAGTTATCTTCCAGAAACTCGCCGGCCGGGAACTCCGTCGATGAATTCAGAAGAATCTGTGACGACCACGTGCTTCGAAACCCCTCATTCGCCAGAAGGAGAAAGAAAGCTTCTCAACTTGTTCCTTTAAGTGAATGGAAGTTCACGGGAGCTAGTTTACTGTAATATTTTTGTTATATTTAATTTAGGCTTCATCTTTTATTGGGGGAGGGTTTTTCCCGGAATTGAATTCGGGAATTTTTGTAAATCACCGGCACAGGATTTCTCTTTCCTTAGCGTTCAAAAGGGAGAGAAAAATGAGAGTTTGCTGGTAATCCTTGGTTCTCTT…
5	VVTU8518_at	GSVIVT00020687001	raffinose synthase	2.4.1.82	vv10052Galactose_metabolism.xml	1.07935	0.382723	-0.0189332	-1.17205	-0.221704	-0.826697	ATTTGTTCAGTTTGTTCCATTGGGATTAGTGAACATGCTCAACTCCGGGGGAGCAATCGAGTCATTAGCCTTCGATGATGAGGAGAACTCAGTTCGGATCGGCGTGAAGGGGACCGGAGAAATGAGGGCCTTTGCAGCCGAGAAACCAAGATCTTGTAGGATCAACGGAGAAGAGGTTGCCTTTGGATACGATGAGTGCATGGTCATTATCCAAGTACCATGGCNTAATTCTTCTAACCCATCCCTGATCGAGTACTTATTCTGAATTTAGGGTTATGTTTTTATGAATTGTATTTTCCCTTTTAACTATGTGTGAANTAANATTTGACGGACTTTGGGCTGGGCCTGACAATGTTGGTTNAGATAGATGGGCCATCTTCTTGTCCAGTCCAATACAAA…
5	VVTU29478_at	GSVIVT00025399001	PMR5 (POWDERY MILDEW RESISTANT 5)		Disease resistance	1.12385	0.372116	-0.284088	-0.504051	-0.754802	-0.256829	TGGTGCCTTCCTGGTGTGCCAGACGCCTGGAATGAGCTTCTCTACGCTGAGATCTTAATAAGACAGAAGCTGCAGCAGCTGCAAAAGAGACCATAGGTAAAAAACAGCACAGATCAAGAGTCCACTTCTATCAAACTATTGAATTGGATTGAATTCGTAGATATCTCTGCATATTATAATCTTAGTTTCTTTTTGGGGTTATAGAGAAAGAAAGAAACAACTTGGAGAAAATCCGAGAAAGAGTGCTTTTCCCTTGGAACAAACAGAACTGGGAGAGAAGTAAAAAAAAAAAAGGAAGAGAAATGAAGTGGGGTTGATTACCCTTGGTGGGAAAACAATAAAATCTCACACCACTTCATATTCTCTCAGCTTGTAAATCTCTAATTTATTTTAGCTTGT…
5	VVTU9245_at	GSVIVT00027436001	heat shock protein		heat shock	1.19846	0.31698	-0.972332	-1.35067	-0.649192	-0.396149	TGGTGATGGTTCACTGTTCAGCCCCTTCTTGTTCAGAAAATTCTTTGATCCTTCTGATGCCTTCCCTCTATGGGAGTTTGAGTCAGATATTTTGCTGTCTCATCTTCGGAGTTCCGGTCAGACCACGGTCGATTGGCTCCAGACAGATAAAGACTATGTACTAAAAGCAGAACTACCAGGAGTTGGGAAAAATAGTGTTCAAGTCTATGTGGAAAATGGGAAAGTTGTGGAGATTAGTGGACTATGGAGGCATCAAAAGGAGCCCAAGACAAAGGAATGGAGAAGTGGGCATTGGTGGGAACATGGATATGTCCGGAGGCTTGAGCTGCCGGAAAATGCAGATTGGAGGAGGATTGAGGCCAGTGTGAAGGATGAAATATATTTGGAGATTAGAATTCC…
5	VVTU6524_at	GSVIVT00029311001	Leaf senescence related		senescence	2.59552	-0.362206	-1.56469	-2.76172	-2.64892	-2.66471	ACGTACCCGATTTTCAACCTCACGACCCGACTAGATGTCGGTACCGATCGGCGAGTCTTCGCCGTCGCTGTGAACGTGACTCAGTCGATGAAGGTGCCGGTATATTTCGTTAATATTACGAGCTTATCGGAGCTTCGGAAGGACGCCCACACCTCCGTTCACACCATCCGGCAGGGTAAGTTACTGACTCCGGAGCAACAGGCCGACCCGATGAACTTTGCCGATTGCATCCCCTGGTGCCTTCCCGGGTTACCCGACATGTGGAACGAGTTCCTTTATTCACGTATTATTTTTCACTTTTGACAATGGCGGACTTTCAATTTTTT
5	VVTU37583_at	GSVIVT00034028001	dormancy/auxin associated protein	DRM3	vv30003Auxin_signaling.xml	1.20975	-0.155827	-0.235445	-1.82445	-0.640251	-1.42105	TCCTCTGTTTGCTTTTCCCAATACTCCTTTCTGCCACTGCCAGGATATGGGTTTTCTTGACAAGCTCTGGGACGAGACTGTCGCCGGACCACCGCCGGAGACTGGCCTCGGGAAGCTCCGGAAGTACAAGTCCCTGTCAGCGGCGCGGTCACCGCCGATCATCAACCCAGATGAAGTCCAGGTTACTCGGAGCATCACCATTCTCAAAACCAACTCCAGTTTCCGAAACTTTTCCCCCGACTCCGTCTCGGTCCCCAACTCGCCGGCCGGGTCCAGCGCTCCCGAGTCGCCCTTTACGCCCGGGACGCCAACTGGGGATTACAAGACAGATGCGAGGAGGAAAGCAGCATTGGAAGCCTTCGAACGCGCAGAACCTAGAAGATAGT
5	VVTU8714_at	GSVIVT00037433001	Wound-induced protein WI12		Stress	1.47769	0.0683406	-0.816796	-1.65213	-1.42186	-1.55584	TATTGAGTATTCTTCCATGTCTATGGAGGTAGAAAGCCAAGACAAGGCCAATGTCATTGAACTCTACAATGCATTGGCCAATGGCGACACTCAAATTGTGGCCGGGCTTCTAGCCAGTGACCTTGAATGGTGGTTCCATGGCCCTCCACGATGCCAACACATGATGCGGGTGCTCACTGGGGAGTCGGTCCACACGGAGTTCAAGTTCGAGCCTCGGAGCATCACTGCCATTGACGGCTGTGTGATTGCTGAAGGCTGGGAAGGAGCACAAGCATACTGGGTTCATGTGTGGACTCTAAAAAATGGCCTGATTACCCAGTTTCGGGAGTATTTCAACACATGGCTCACTGTGAGGGATCTGAGACCTGCGGAGTGGGAGGTCCGGCACGAGAGCCCCAC…
5	VVTU3387_at	GSVIVT00038145001	Leaf senescence protein		senescence	1.74164	0.11522	-0.635299	-1.60277	-1.0374	-0.933988	GGGCATGACGATTCTTCGAACCTTTTCGCCTGCACACTTTGAAAATGGGTTATGGAACAAGGGAGGCAACTGTGTGAGGACGAGGCCTTTTATGAGCAATGAGACTACGATGGAGGGGCCAAATTTGGAGCTGTACATGACCCAGATAGAGGAGTATAGGGCTGCAGAAAGGGTAGNGTTGAAGAGGGGGTTGAAGTTTAGGTTGCTTGACACGACACAGGCTATGTGGTTGAGACCAGATGGGCATCCTAGTAGATACGGACACTGGCCAAACGCTAATGTGACATTGTATAATGACTGTGTCCACTGGTGCCTNCCNGGCCCCATTGACACATGGAGCGATTTCTTGCTNGAGATGCTGAAGATGGAGGGCACTAGAAAATATGAGGAAAAGCTTCA…
5	VVTU20361_at	TC100860				1.51597	0.00756869	-0.730644	-1.54583	-0.696706	-0.966711	TAAGTCACCAGTGCATCACAGAATGGTACACGAGATTTTCACATGATTTGACACACCGAAAAACCATTTTTTTTACCAGCAGTTCAACTTGAAGTGAAGGATACAACTCAAAACACTTGATCCTGGGGAGTTTTCGCATTACGACAGCACGCTTCAGCTGCTTTACGGTGGGAATCAAGTGGGCTTCATGTTCATTCCCGCCGGGAAGATTGGCTCCGGCCGGACCCAGTACATGGCTG
5	VVTU26999_at	TC104139				1.03472	-0.0630473	-0.102228	-0.8166	-0.581689	-0.020712	GTACTTGTTTGCTACCCTTTTCTCGCCCGTATTTA
5	VVTU9818_at	TC79953				1.03068	0.63464	-0.68446	-1.26583	-1.79041	-0.75716	AAAATCTTATCTTCTCTCAACCTTCTCTCTCGTTAACATTTATAACGTTTACTTTTCTCAAACGCCTCATTTTCTTAAACCCCGCAATTCCTCCTCAGGTTTTTCCAGGTTTAGTTGCAAGTATGGTGATGATNGGGTTGGAGAGGTTGCTGGTGAATCTAAAATCAAAGTTGAGGTGTCTGAAAATGAAGAAGCCTTACGATAAGATCGAAAAGAGTGAGAGCATGAGAGTGGAAATTAGGAGCAGGAAGGCCCGGAAGCTCATAGAAGAGACCCTCAAAGTTGCAGACTCTCCCAAGACCAAAAGCTATGCTTTCTGATCATCACTGTGCTTTCATCAATTATNACGAGGCACTGGNTTATAATTTTCCTTTTTTCTCTTTTTCTTTTCCTCTTAGT…
5	VVTU15886_at	TC87840				2.36423	-0.637193	-1.67784	-3.48233	-3.16557	-3.37054	CCTTTCTCGATGTCAGCCATTTGGAGCTGGCTGGGACTGAGCCCATCATCACCAGGTTTGATCACCATCACTTTTAACTTCCAAAAGTATGCCACATTTGGTGATCACAAATGGTTTCTCTCTCCGAGTTCATTAGCATGCAAGTTCAGGTATGAACCGAGGGGTTTCGCTTGGTTGGTTAATGGCATGGACATTAGTATTGCTATCTAAAATTCACTTTGTATCAGGTTTTTCTTGCTTAAAAGTGTAGCTAGCTAATAGATCGCCATTTCTGATTGGTTTTACATGGACATACCTTCATTGCTGCCCTTCAAGTTTTTCACAAGAGGTCCGATCAACCTTCCCCTCCTCATTTGTGAACGTATATGAATAAGAAATTAAACGATCAGAAAACGTCCA…
5	VVTU16757_at	TC90595				1.71239	0.000375052	-0.298154	-1.52735	-1.24245	-1.00421	AGAAGAGGACATTCTGCGCGACCTTCTCCACAATCTTCCCCTAGACCCAGAGCCTTTCCATTCAATATCACTAGGATTTCATCCAGCAAAGAACGAGATAAACGAGCAGTCTCTCCAAATTATTTTCCACTTATCCGTTCTGGATCTGTAGCTAGCAGATCAACCTCTCCAAACTCTTCTAAAGCTAAGCTACGGACCTCATCAGAGCCTCGATCAGCTTCATTGTTCACCCGTCCCGAAAGAGAGAGAGCAAAGGATATTGAACAGCAAACCAGCCAAAGTAAACGTCTTTTCAAAGCCTTGATTAGCATGCGCAAGCCAAAAAAGGACGTGACGTTGTATAGATACTTGGATGAGAACTAAGAGGGCAGAGAAAGGCATGGAAGGAAGCAGAAAATT…
5	VVTU7280_s_at	TC92387				1.95997	1.24497	-1.0208	-1.61632	-0.660354	-1.5284	ATAAGGCAGCCATGGCACCTGCAAGTCCCTTCTCTTGGGGNCTGNGGAGCTTTCGTGGCTAGCTTCTTGGTTGCTTTGTTATATTATAATGTGC
5	VVTU12051_at	TC99553				2.91568	1.45949	-1.13454	-2.04314	-1.19102	-1.33078	AGAAGAAGTCTCCTCCACTATTTACACCGCAAATCAAAAAAAAAAAAACAAAAATATAAAATTAAAAAAATAATAAAAAAAACAAACCTCTTCTCTATCACAAACTTTTTGTATCTAACTAAATCTGTCAAATATATTTATTTACCCTATAAAACAATATAAACTTAACTAAAATAAAACATATTCTCAACCTATTACCCAATATCACATATTTTATATTAGAAATACTTATCTCGTTAATATCTATAAACCCAACTTTATTTTTTTATTCTTAATATATCTAACCATTTATCCTTTCTTTAACATACTTTTACATTTTAATCGCCACCATAATTAGACACGTACATCATCCATTTTTATCTCTACCTATCTTTCCTTACCATACTCTTATTTAACAAA…
5	VVTU35557_at	TC99760				1.23877	0.483715	-0.366084	-0.64186	-0.876755	-0.359296	TACTGCAGTACGCAGCCAGGAGCTTCTCTTCCTTCTGGACCTCCTACAAATTCTTGGAAAAACTGGATTATTGGAATGCTGTTGTCGATGGTTGTACCCTTGTGGAAATACAAACTGGGGCCATTACTGCAATTGAAAAACGAGGTGGAGACGGCGATGAACACAACCGAGCAGATAGCAGAGACTATAGAATCGGTGGCTGAGAAAGTGGAGCAGGTGGCAGACGATATAGGGAATCACCTCCCAGAAGGTGGAAAACTCCGGCAAGTTGCTGATTTTGTCGAAAATGTAGCCAAAGAAACAGCCAAGGGTGCTCATCTAGTAGACGCAGCCATCGAAAAGGTGGAGGACATCGAAAAGAAGGTGGATTCATTGGTGGAAGAGGTTGAACAAGCGGCT…
5	VVTU21694_at	EC962439				2.04307	1.25036	-1.9361	-1.81241	-1.8876	-1.56379	GGGTGAGTCTCACTTGTGCTAATAAATTCTGAGAAATCTGCAAAGAAGTAAAGCATTTGACCCAATAGATATGGATAGAATAGAGTCATTGTATTAACATGAATTCATACCAATGGTAAGCTTCATTGCATTGAAACCTCAATTAGTTTGAAGTGTCGATTTGGATTTGGTTCTATTGCCCATGTGAGCTTCATCAAAAGCACGAGCAAGAATACTTGCCCCAATGAGGATGCAGTTACCATGCCTTACGGAAAGCCGTGAAGCAGTTCTTTAAATATCATTTGGATTATATGGGTCACGTCCTATTGGTTAT
5	VVTU1335_at	GSVIVT00019610001	indole-3-acetic acid-amido synthetase GH3.2	Auxin biosynthesis GH3	vv11002auxin_biosynthesis.xml	1.93369	-0.0814214	-2.75708	-2.68269	-2.11883	-1.98034	AAGTCACTGGGTTCCACAACTCAGCCCCACAATTCCAGTTCATTAGGAGAAAGAACGTGTTGCTGAGCATTGACTCAGACAAGACCGACGAGGCGGAGCTGCAAAAGGCAGTGGAGAACGCTTCGTTGCTCCTGCGCGAGTTCAACACCAGCGTGGTGGAGTACACCAGCTTCGCGGACACGAAAACAATCCCAGGACACTATGTGATTTACTGGGAATTACTGGTGAAGGACCCATCAAACTCACCAACTGACACCGTCCTGAAACAGTGCTGCCTAGCCATGGAAGAGTCACTCAACACAGTCTACAGACAAGGGCGAGTGGCGGACAACTCCATCGGACCACTGGAGATAAGGGTGGTGAAAAGCGGCACATTTGAAGAGCTCANGGACTACGCCA…
5	VVTU116_at	GSVIVT00001977001	Unknown protein		Unknown	1.25323	0.519783	-0.825582	-0.646974	-0.86641	-0.868624	AAAGGTTTCTTCTTCAAGTGAACACTGAAATTCCTCCATTGAAAGCGAAAGGAGATGGAAGCAAGTCAGTGTTACTTGATGCCTGTAGGCTGGCCAAGTCTTTGCAATCTCTGGAGTCAGAAAAATGGAACAATGAAAAGAAATGGGAGATGATGAGTCATGTGTGGGTAGAGATGCTATGTTATGCTGCATGTCACTGTCCACGGAATGAACATGCCAAGGAGCTAACGCAAGGTGGAGAGCTGCTCACTCATGTCTGGCTTCTCATGGCTCATTTTGGTATTACTGAACATGTATGCCAGGATTAGGCTGGTTGTGAATTAGGAATGCTGACGACAAAGAGGTTGGGTGGATTTTCTCCATTTCCATGGAAATTCCTTTTTTCTCAAAAATGGTTTT…
5	VVTU19302_s_at	GSVIVT00017681001				1.00001	0.0730113	-1.03088	-0.908659	-0.786145	-0.663044	GATTCCAAGGATGGGTCGGAGCTTCTTGACATCATTCTCGCCAAGGGATCCGAAAGATCGGGCCACCAGGTGGCTTCATCTCCACCATATTTTTGTGGGTCACCGCCGAGCAGAGCTTCGAATCCCGTAATCCAAGACGCCCAATTCGGGAACGAAAAGGTCACACCCTTCTCTCGGG
5	VVTU5235_at	GSVIVT00029052001	heavy-metal-associated domain-containing protein / copper chaperone (CCH)		Unclear	1.33261	0.399587	-0.67955	-0.584818	-1.16203	-0.707993	ACGGAATTGATGCTGCTGTTCTCACCTCCTTGCTCCGGAAGAACGTGGGCCATGCAGAGCTGTTGAGCGTGGGCTCTGCAGAGAAGAAAGAGGAAAAGAAAAATGAGATCGTATATGCCTGGAATTCATATCCCTATGAGTCTGTTGTTTCTCATTACCCAATCTACCCGGTCTACAACCGCGCAGACTCATGCTCCATCATGTAAAGAGATTGATATCCTGCAACTGCATAAACCTCACTGCAGGTCTTTATGCCACTGTGTTGAATACAGATGGAGATAATTCCCCTTCCCCACTCGATGATTTCTTCAAAGGAGGCTCAGCTCACTCCCTTCTTTGCTCTGTAAAATACTAAAATCAAAACTGCAAGTTAAATATGCAGTGCCTACTCTGTTTTCT…
5	VVTU1753_at	TC72827				1.52826	0.287011	-0.746777	-0.882925	-0.697436	-0.075998	TGCGCCACGTCATAACTTCTAGAAGCCGACTCCGTCGTTGGCGTTGAATGGAACAGAAGTACTGGCCACCGTTTCAACGATGCATCGTGAGTGATGCACTACAATGTACCATAACAAGACTAAATAAAAAATACTCAAAACCGCGTGGACGCGGAGGGCTATAATAAGATTGGCCCCGGTCATCGTCAAGAATTACCCTAAAAAATTGAAGAAGAAATTGAGAAGGAAGACGAAGATGTGCTACGAGGTGAAGTGCTCGACTTGTGGGAAGACCACATGGGGTGGGTGCGGAAGGCATGTTCCCTCCGTCCATAAACGAGTCCCGGAAGGCGANCACTGTNTCTGCCGTGATTGGCCAGGTGTCAAACTCGGCGATCAGTCCAGCAGCGCCTCCACCGC…
5	VVTU2927_s_at	EE105943				1.21761	0.292452	-0.22864	-0.446966	-0.35061	-0.632492	GGGTCATGTGGATATCCCTGAATTCTCGNTTGGTGAGCTGNATGATTTGCAGATTGAAGTGAGACTCGGTGAAGAGAAGGACCTTTTGCATCAAGATAAGCTGCAAATTAGCCAGGATTTGAAGCAGTTTTTGCAGCCAGTCCGTGAAAAGTTGCTTCAATTTGAAGAGGAGCTCAAAGACAGGTAGAAGGGGACATGTCTGGCATAGTCTCTATTGAAGCTTTGTGACAGTTAAATTAATTGNNGGTTACAATTTATGAGACTATTTAGGATACAAAGTTTTTCTTGCTGCCACTAGTAGGATTTGGCATAAACTTTATTGGTTGCATCCTGCATTTGATAAGGGAATCGACAGGGTCTTACACATTGTTGCAGTTCTATATGATGAAGATTTTGGTG…
5	VVTU21621_at	GSVIVT00010619001	Early tobacco anther 1		Unknown	1.05676	-0.639816	-0.760962	-2.16146	-0.777291	-0.690453	GACTCAGATGCTCTGTACGGTTCTCTCTTTCTATATCATACTCTCCTTATAGTCTTCTCTCTGTCATTTTTTTTCCTTTGGTTGTTTTGATCTGTATGTTTATGCTGTTTTCAAGCTTTGCTTGTTGTAGATCTTGCTTGAGGCTGAGCTTTAGGCTCTATCGATTCTGCCTTTTTTTTTTCTTCTGGCTTTATTTGTTATTGTGATGGTTTGAACGCTTCTGTATG
5	VVTU1426_at	GSVIVT00011235001				1.33045	0.424213	-0.820992	-0.832931	-0.2672	-1.19829	TTCAAGCCACCATGGAGAACCGGAAGGAGAAGAATGCTTGGATGTCAGTTCCACAATTTGGAGGGTGGGACCAAAAGACTGGAGGAGCTACCAATTATTCCATGATTTTTTCTCAGGCTAGAGCTAATAAGAAGCAGCAGAAGGCTGACATAAACAACAGTCTAGGAAACGAACGGGAGCTCACTCCTCGACGGCAATATCCTCATCAACAACAAGAAGAATCAGTCATGAGGAAGAGGAAGTTCCTGACCTACATTAATTGTTGTATTAGGCCTTGATGTCTTCAAAAGTCTGTCTTCTCTCTCTGTATTTGCGATCCTTTCATGCTACCACACTGAATTGTGAGACTTATATTGTGTGCCTAAA
5	VVTU2785_s_at	GSVIVT00007281001	invertase/pectin methylesterase inhibitor	PMEI	vv40006cell_wall.xml	0.782845	1.17488	-0.730323	-1.69538	0.214834	0.149507	TGAGTTTCGAATGGGTAATATTCAAACATGGGTGAGTGCAGCCTTAACAGATGAGGAAACCTGCACGGATGGGTTTGCTGGGAGAGCCATGAATGGGAACCTCAAAAAAACTGTACAGAGACACATCAACAAGCTTGCACGTTTGACTAGCAATGCCCTGGCTCTTGTCAACAAGTATGCCTCCACCCACACCCCTGCATCACCATGACGTTTGA
5	VVTU9898_at	TC94258				1.64466	-0.139535	-1.61208	-1.73881	-1.15097	-1.79563	CCGGACGATGGCTCAAGTGGCTCAAGGGGTTCAACTGCAATCCCAAGAATGGGTTATGGTCGAGAACAAAGATTACGATCGAGTCGCAAAGTACGCCGTGGCGGAGGAAAATAGAAGGAAAGGAGGGCACTTGAAATTCAAGTGCGTGATTAAGGGATCGAAGATCAATCAGTGGGGTATCACACTGTACAACCTCATTATTGAAGCCACAAATGACAACCAGTACCAAGCATTTGTTTGGGAGACGCAGTCTGATAAGGGGCTCATATCCTTCCTACAGTTGCCAGGGAATGATGGTGGCCGAGCTTAGACCTTGTTTGGCACGTCCAACTTGTAATAAATATTTAAAGTCCTCTTGGAAAGATCTGCATGTATTNTAGCTAAATAAAATAATAAAAC…
5	VVTU6348_at	GSVIVT00016910001	Acidic leucine-rich nuclear phosphoprotein 32 member E		Unknown	1.04467	0.680963	-0.535167	-0.630629	-0.897752	-0.824515	AAAGGGTGCACTTCGCAGAGGACGTGGTGGATCCAAGTGGGGACAGTGAGGAGTTCAGACGGCAACACAGTAGGAATTNTTCATTTTCCGTCAGGAAAAGTAGTGATAAAGTCAAAGGAATGCCAGCAAATCGGGTGGCTCTCTACAAAGGAATCCTCAAAGAGCGTGTGGTTCATCGCATGGCTTATTCCTATTGACTCAATTTNTCTGTACAATCTTGAGTCGCTNTNTTTCTCATTCTCCTCTGTACAAATTCTTCCTAATTTCCCTNTCTTTTCTCATTTCTGTGGCTTCCAAACGTTGTAAACCTTAAACTTGTAGTGATCCCCTCCCCCCAACCACACGCTTCAGTGGCGCGTGTTAGGCTAAT
5	VVTU14443_at	GSVIVT00018111001	Unknown protein		Unknown	1.11115	-0.0862403	-0.525427	-1.03851	-0.293476	-0.668991	GGAGTGTTCAGCATCCGCTAATGAACAAAAGGAGCCTATGGAAGTGAGCACCTTTGTATTCATCAACCATGCTGCAATTGCTTGGCATGACAGAAGAAGAGAGTGGGTTGGAGATCAATCCCAAAAGTCACAAAGAAAGCAGAAGGATCCAATTATAAGCTGGTCAATGACTTATGAGGATTTGCTCTCAACTAATGAGCCTTTTTCAGAGCCAATCCCTTTGACTGAGATGGTAGATTTTTTAGTTGATATCTGGCAAGATGAGGGGCTGTATGATTAATTCTAGTGGAAGGTTGGACATGCTCTATTCCTTTCTAGCTGCTGATTCTTCCATTTCTTGATCATATGAACTCTGAAAAGCCTCTGCTAAACTTCAGATTAACTCCCAATGGAGCCAAA…
5	VVTU1068_at	GSVIVT00020036001	TSO1 (CHINESE FOR 'UGLY')	TSO1_3	vv60022CPP.xml	1.11698	-0.0463514	-0.307848	-0.650185	-0.763734	-0.502412	AGTGTGGTGGACAAGAATTTGCAGAAATCAATTGTACAGAATGATGAAGAATATCTGGATTCTGCTCTTCCAGTGACACCATTGCGCACTTGCAGNCAANCATCTCAATTGTCATTTCCCTCAAAGACCAAACTACCACGATCGTCTTTTCTCACNATTGGGTCCTCATCTGGGTTGCATACTAGCCAAATATTTGGAAAGCCAAATTTTCCACAACC
5	VVTU3149_at	GSVIVT00028329001	F-box domain containing protein		protein fate	1.04834	0.0365104	-0.23379	-0.547756	-0.440942	-0.430542	TTCCGGCCTTGCTGGTTTCAATAGGGGGACCCTTCAGTCCAATTCTCCGTCTNTGTTGCCTCACCTTCAGAGGTTTTCTCCTATAGACGGATCAAATCTACCTTTNTTCATGGGCGNTGCTCCTGTGGAGAATCATCACCACCATCATCAATTTCCACCTGGATTTGATGGCTGCTTGCAACTCTACTATGGCGACGGAAGCAGGCATTCAGACCAGAAGGGAAAAGGAAAGAACTAAGTTGCTGGAAGAGCACATTCCTCTCGGTTCAACATCGTTTCTGGAAAAATGAAGATGGAGAAGTAGAGAGGGAAGCCGTGAGTGAATGCATGCCTTCCCCTGAAATTGTTATTATTTATGCTTTATGCGTTTTGAAATGGTTGAGCTTTCCATCCCAC
5	VVTU30589_s_at	TC78109				1.23348	-0.596515	-0.317999	-1.79436	-0.26768	-0.721294	CATGTATGATATCGTCGTTTCATTGTTTGCTATTTGAAAAATGAATTCGTAGAAGTTGAGAAGTTCAGTTTTATAGCTTGCGGAGCAAGAATGAATTCGTATACCAGGGAGGGAGTAGGTGTTTGAGGAAGTGTGCGGAATTGATTTGCAGAGGATTTGAACCGTAATCTCTTGTAA
5	VVTU16148_x_at	TC89850				2.20865	-0.206931	-1.34991	-1.89008	-1.39752	-1.08103	GTGAATTTACATTAGCCTACTTGCTTTTAATGTTGTACAATATTGAAGGAAGAAATGCATATTAAAATACCCAAAATTCAAGTAAAATATAGGAAGTTATAAATGAATATAGAAAAAAAGGAGAAGAAAGGAAAAGAGAACAAAGAGAAAGGGACACCCAAGGAAGAGAAATATAAAAAAGAAGTTCTATATGAAAGAAAAAAAAGATTATGAGTAATATGGAGAAAGGAAGTTTATTAAGGATACTATTCATTTTAATAAATTAAAACACAAAAGTAAAATAAAATGAATAATAGAAAGACACAAAAAGATGTAGATTGAAATAAGGAGCATTGGATGTAGTATTAATA
5	VVTU1273_at	GSVIVT00002686001	Polygalacturonase JP630	3.2.1.15	vv40006cell_wall.xml	2.4243	-0.82959	-2.25463	-2.646	-2.62273	-2.557	CCAATCCGTCGAAGGGTCAAAACAAAACGTAATGATCGGGTCGGTCAAAGGGATCAACGGTGGACAAGTCACCAAATCGGTGTCCTGCCACCAGAGCCTGTTCCCTTATCTACTCTATTACTGCCACTCCGTTCCCAAGGTTCGGGTCTATGAAGCGGACCTCCTGGACCCGAAAACCAAAGCCAACNTTAACCATGGTGTNGCCATCTGTCACTTGGACACCTCCGATTGGAGCGCNGGTCATGGTGCATTCGTNGCATTGGGTTCGGGCCCTGGCCGGATTGAAGTTTGTCACTGGATNTTCGAGAATGATATGACCTGGACCATTGNAGACTGANNCATGACCCACCTTNNNNNCTNNGTTCGAACCACTTGGTCAACNAAGCTGGCNCGACCCCN…
5	VVTU7657_at	GSVIVT00034289001				2.25128	-0.544248	-3.08395	-3.10084	-0.653198	-2.57507	AGACTTGGTAGATGATGCTTCTTCATCAAGTACTTCATATTCATCTGTATCTCCTTCCCATTCCAGTGGGCCCTTGTATGAATTATCAGAGCTCATGGCACAGCTGCCCATCAAGAGAGGACTTTCCAAGTATTATGAAGGCAAGTCGCAGTCTTTTACATCTCTGTCAAGTGTGAGGAGCATAGAAGATCTAGCAAAGAAAGAGAGTCCTTACAGAAGAAAAATGAAGGTATGTAAAAGCTATGGNAGGTGGGTTGGATACCCACAAGGCATATACTCTTCCTAGGGCGATTATATCAAAGAAGAGGGGTTCTGCTGCATCTCTATCTTTGCTAANTANACGAGGCAGTTTTGTGAATAGCTGNANGCCTCCTATGATTCCTGTGCAGAANAATTTGT…

## Sheet: 6
						Log2 Fold change
Cluster #	chipID	Genoscope ID (or DFCI)	Function (vitisnet)	Enzyme ID *	Pathway (Vitisnet)	stage33	stage34	stage35	stage36	stage37	stage38	Sequence
6	VVTU10601_at	GSVIVT00018448001	Phospholipid/glycerol acyltransferase	2.3.1.51	vv10561Glycerolipid_metabolism.xml vv10564Glycerophospholipid_metabolism.xml vv10565Ether_lipid_metabolism.xml	-0.393899	1.12186	1.10806	-1.91179	-2.81045	-1.87225	CCACCGTCCGGTTAACTAGAATTAGACATGTGGACGCCGAGAAGATCAAAAGAGAGTTGGCAAAAGGGGATTTAGCAGTATGTCCTGAGGGAACAACCTGCCGAGAACCCTTTCTTTTGAGATTCAGCGCACTTTTCGCTGAATTAACCGACAGGATCGTGCCGGTTGCCATGAATTACAGGGTGGGGTTTTTTCATGCAACCACAGCAAGGGGCTGGAAGGGTTTGGACCCTATCTTCTTCTTCATGAACCCTCGACCCATCTACGAAGTGACCTTCTTGAACCAGTTACCAGTGGAAGCTACATGCTCAGCAGGGAAAAGTCCACATGATGTGGCGAATTATGTGCAGAGGATCTTAGCAGCTACGCTAGGGTTTGAATGCACCAACTTTACTAGGA…
6	VVTU16123_s_at	GSVIVT00017121001	S-adenosylmethionine decarboxylase proenzyme	4.1.1.50	vv10220Urea_cycle_and_metabolism_of_amino_groups.xml vv10271Methionine_metabolism.xml	0.556856	1.2727	1.09363	-1.00273	-1.07694	-0.846842	TCCGGAATAAGTGACGTGATGCCCACGCACGTGATATGTGATTTCGAGTTCGATCCGTGTGGGTACTCGATGAACGGTGTGGAAGGGGGAGCCTTGTCGATCGTCCACGTCACCCCGGAGGAGGGGTTCAGCTATGCCAGCTATGAAGCCATGGGGTTCGACCCTGGGTCGGTGGGAATGAAGACGCTGATGAAGAGGGTGCTGGCGTGCTTCGGCCCATCCCAGTTCTCAGTGGCGGTCACGTGCCCCGCGGGTGACGACGAAAGGTGGGCCATGGAGGGGTGTGGTGAGGTGGAGGGATACGCGTGTCAAAATGTGGTGAAGCAGGAGCTTTCAAGCGGAGAAGGGTGCGTGGTGTACGTGACATATGAAGCGGAGGAGAAGGGGTGCGCGGTGAAC…
6	VVTU40347_at	GSVIVT00009468001	MATE efflux family protein	MATE	vv50125Porters_cat_66_to_94.xml	1.01731	0.539203	0.155011	-1.65716	-1.05018	-1.17288	ATTTTTAATCGGTCTTGTCCTCTCAGCCATATTAATCATCTTCCGGAAGCAGTATCCCGCCTTGTTTTCAGACAGTGAAGAAGTGGAAGAGCTCGTTGATGAGCTCACACCCTTGTTAGCCTTCTGCATTGTCATCAACAATGTTCAGCCCGTTCTCTCTGGGGTGGCCATTGGAGCAGGATGGCAAGCTTTTGTTGCTTGGGTGAACATTGCATGCTACTACCTATTTGGGGTTCCTCTGGGTCTCGTACTGGGCTACAAG
6	VVTU5522_s_at	GSVIVT00003478001	xyloglucan endotransglucosylase/hydrolase 15	2.4.1.207	vv40006cell_wall.xml	1.17464	0.552692	0.0701695	-2.06083	-2.42665	-2.24968	GGTTCGACCCCACTAGAAATTTCCACACCTATTCTGTCATCTGGAACCCCCAGCAGATCATTTTCTTGGTGGATAATACTCCCATAAGACTATTCAGAAATGCAGAATCAATGGGTGTTCCCTTCCCCAAGAACCAACCAATGAGAATTTACTCGAGCCTATGGAATGCGGATGACTGGGCCACAAGAGGAGGGTTGGTGAAAACTGATTGGTCCAAAGCCCCCTTTACAGCATACTACAGGAACTTCAGAGCCTACACCTCCACCTCCTCAAACTCATTCTCTAATAGTGCATGGCAGTTCCAANAGCTTGATGCCAACAGCCGAAGACGACTGAGATGGGTTCAGAAAAATTTCATGATTTACAACTATTGCACCGACTACAAACGCTTCCCTCAAG…
6	VVTU19278_s_at	GSVIVT00016457001	Auxin-binding protein ABP19a precursor	ABP19	vv30003Auxin_signaling.xml	2.06453	-0.0440303	-0.192876	-4.69729	-3.94134	-4.92007	GAAGCCTGCAAAGGTTACTGTTGATGATTTTGTTTTCTCCGGCCTAGGCATGGCAGGGAACACCTCAAATCTTATCAAAGCTGCTGTGACTCCGGCTTTTGCTCCTCAGTTTCCTGGCTTGAACGGTCTTGGCTTGTCC
6	VVTU8520_at	GSVIVT00019293001	ABC transporter G member 14	ABCG14	vv52010ABC_transporters.xml	1.60275	0.585414	-0.324983	-4.02363	-4.01371	-4.45614	TGATGGGTTCGTTCTTTCTCTTTTCGGGCTACTTCATATCGAAGAACGGCATGCCGGATTACTGGATTTTCATGCATTATATATCTCTGTTTAAGTACCCATTTGAAGGGTTTNTGATAAATGAGTTCTCGGGGCCGGGAAAGTGCTTGGATTACATGTTTGGGACATGTGTTGTGAAGGGTGAAGATGTGCTGCGAGAAGAAGGATATGGAGAAGAGAGTAGATGGAGGAATGTGGTCATCATGGTGTGTTTCATATTGCTTTACAGGTTCATTTTTTATGTTATCCTCAGGTGTAGATGCTCTCAGAGGAGTNTCAAGGGCGTGCTTGTGTGAAGTGTGAAGAGTAAAGAGTCTCTCTGTGAATCTNTAATNTCGTTCACGTGAGTGTTTAGCAGGT…
6	VVTU544_at	GSVIVT00024147001	CYP86A1		cytochrome P450 family	-1.05684	0.969838	0.93589	-1.1857	-2.8384	-1.42076	TACGTGCCGGCAGGTACGACTGTGACGTACTCTATATATTCTGTTGGGAGGATGAAAACGATATGGGGTGAGGACTGCTTGGAGTTTAAGCCGGAGCGGTGGCTCTCAACCGGCGGCGACCGGTTCGAACCGCCCAAGGATGGTTACAAGTTTGTGGCGTTCAACGCTGGACCGAGAACCTGTTTGGGGAAGGACTTGGCTTACCTGCAAATGAAGTCGGTGGCATCCGCCGTACTGTTACGCTACCGGCTGACTCCTGTTCCCGGCCACCGGGTGGAGCAGAAGATGTCTTTGACTCTCTTCATGAAGAATGGACTGCGCGTGTACTTGCATCCACGTGGGCTTGAGCCTCCTGAGGCCGCCACGTCAGCGTAGGGACGACGGTTTCGGCATTTTCGAC
6	VVTU26701_at	GSVIVT00003309001	phenylalanine-tRNA ligase	6.1.1.20	vv10400Phenylalanine_tyrosine_and_tryptophan_biosynthesis.xml vv20970Aminoacyl-tRNA_biosynthesis.xml	1.12699	0.907268	-0.102174	-1.25758	-1.15874	-1.74424	TGAAGGGAACTTCTCATTCTCTGCGTCTTTGGCCGTGGCTTTTGCTTCTGCTACAAACATAACCGCTACTTCTCTTGATTCTATAGAGTTTTTGAGCACAAACTATAGGCATGCCTTGTCCAACATCGATTCACTACGGAGCTTGGGAGCTAAGGTCATGCATGATGTTGATGCCACCAAAATGGCACACGTTTTCCCATTCAATTGCATGCGTTTTGATCGAGTTGTCTACAACTTCCCGCTGGCTGGATTTTTTCCCAATGCATCTAGGGAAGATAAGATCCGGCGAAATCAAATGCTGGTACAGCTGTTTTTAGAAAATGCTAAGAAGATGATTCACATAGATGGAGAAATCCACATTACTAACAAAAGCAATGGCTTCTTTTATGAGTGGAATTT…
6	VVTU17458_at	GSVIVT00035052001	AAA-type ATPase		ATPase	1.59485	0.69398	0.0202568	-3.54559	-4.37849	-5.08568	GATAGATCCTGCATTGCTGAGACCAGGGCGCATGGATATGCACATCCACATGTCCTACTGCACTCCCTATGGATTTAAGACCCTGGCTTCCAACTACCTTGGAGTAAGCAACCACAGACTGTTCACTGAAATCGAAAGGCTGATAACAGAGGTGGAGGTGACCCCAGCCGAGATTGCAGAAGAGCTCATGAAAAGTGAGGAAGCTGATGTGGCCCTTGAAGGTCTCATCGAGTTCCTCAAGAGGGCCAAGATTGCAGAAAATAAATCAAATGGTGAGGGAAAAGTGCCATGCGCATACTCGTTTTCTGTTGAAGAAAACCAATCCTGCCTTCTCTGAGGCCTGTAAAACCATGAACTTCAAATAGAACCCATTGAAATTCAATGGGGATGGAGGGCACT…
6	VVTU9826_at	GSVIVT00019545001	leucine-rich repeat transmembrane protein kinase		kinase	1.0193	0.520156	0.405807	-2.48621	-2.60531	-2.79087	GGGCTTGCATACATCCACCAAGCATCAAAGCTCGTGCATGGAAACCTNAAGTCCTCCAATGTTCTCCTCGGGGCTGACTTTGAGGCCTGCATCACAGACTACTGCCTTGCCGCTNTTGCAGACCTCCCTGCTAATGAGAATCCTGACTCTGCAGGGTATAGAGCCCCTGAGACACGGAAGTCCAGCCGCCGAGCCACTGCCAAGTCTGATGTTTA
[truncated: 74 more rows]

## Sheet: 7
						Log2 Fold change
Cluster #	chipID	Genoscope ID (or DFCI)	Function (vitisnet)	Enzyme ID *	Pathway (Vitisnet)	stage33	stage34	stage35	stage36	stage37	stage38	Sequence
[truncated: 139 more rows]

## Sheet: 8
						Log2 Fold change
Cluster #	chipID	Genoscope ID (or DFCI)	Function (vitisnet)	Enzyme ID *	Pathway (Vitisnet)	stage33	stage34	stage35	stage36	stage37	stage38	Sequence
[truncated: 65 more rows]

## Sheet: 9
						Log2 Fold change
[truncated: 57 more rows]

[truncated: 11 more sheets: 10, 11, 12, 13, 14, 15, 16, 17, 18, 19, 20]
