# Supplementary material for: Berry skin development in Norton grape: Distinct patterns of transcriptional regulation and flavonoid biosynthesis
Source: BMC Plant Biol. 2011 Jan 10;11:7. doi: 10.1186/1471-2229-11-7 (PMC3025947; doi:10.1186/1471-2229-11-7)
Supplement: Additional file 7 — GenBank accession number, Genoscope number, TC number, GeneChip ID number, primer sequences, expected size and sequences of amplified DNA fragments of the genes that were analyzed in the berry skin of Norton and Cabernet Sauvignon by the quantitative real-time PCR (qPCR). The qPCR-amplified DNA fragments were sequenced to verify the identity of each amplicon. Correlation coefficient analysis of the transcript levels between qPCR and microarray was also included. [file 1471-2229-11-7-S7.XLSX]

## Sheet: qPCR-Genes
Additional File: GenBank accession number, genoscope number, TC number, gene chip ID number, primers, expected size of amplified DNA fragments of genes for quantitative real-time PCR (qPCR). The qPCR-amplified DNA fragments were sequenced to verify the identity of each amplicon.
Gene name	Accession number	GS	TC	Sequence Name(s) from Chip	Sequence of forward (F) and reverse (R) primers									Expected size (bp)		Sequences from Cabernet Sauvignon																						Sequences from Norton
VvMybA1	AB097923	GSVIVT00038762001	TC52547	VVTU7621_s_at	F-TTATCGCAAGCCTCAGGACAG; R-TCCCAGAAGCCCACATCAA									118		CCATGGATGGTATGATAGAACAAATCCAGGGAGGTGAGGGTGATTTTCCATTTGATGTGGGCTTCTGGGA																						CCATGGATGGTATGATCGAAC.AATCCAGGGAGGTGAGGGTGATTTTCCATTTGATGTGGGCTTCTGGGA
VvMybA2	AB073013	GSVIVT00038757001	TC64356		F-GATGTGGGCTTCTGGGATAC; R-AGGGAGTAGAGTATGAATGCAAGA									122		AATCATTTGATCTGATATAGACCATTGTTATCTTAATGTTTAAGTTCAAAAGTTGTTCTTGCATTCATACTCTACTCCCT																						AATCATTTGATCTGATATAGACCATTGTTATCTTAATGTTTAAGTTCAAAAGTTGTTCTTGCATTCATACTCTACTCCCT
VvMyb5a	AY555190	GSVIVT00025459001	TC61919	VVTU14657_at	F-AGTAGTAGCCCTAGAACTGTCTGGGA; R-GCTTGATTCATCATTTTCAGGGA									109		TCTACATCGGCTCCTTTAGTCCACGATCAAAAACACTCCATGTCTCCCTG.AAATGATGAATCAAGC																						TCTACATCGGCTCCTTTAGTCCACGATCAAAAACACTCCATGTCTCCCTGAAAATGATGAATCAAGC
VvMyb5b	AY899404	GSVIVT00024797001	TC96958	VVTU5899_at	F-GCCGGTGTTCTTTAATTTGG; R-GCATACTAACACAACAACACAACCAC									119		ATTCTAGGGTTTGGGTTGTTAATTTATGTATGTGGTTGTGTTGTTGTGTTAGTATGC																						ATTCTAGGGTTTGGGTTGTTAATTTATGTATGTGGTTGTGTTGTTGTGTTAGTATGC
VvMybPA1	AM259485	GSVIVT00008644001	TC54724		F-AGATCAACTGGTTATGCTTG; R-CGTATCGCTATTATAAGATTAAAA									164		CATGCACGTGCTCACCTTCTTC.AACCCTAGCTTGGTTATGAACTTCATTGATCTATTAATTAATTACTTAGCTTATATATCTTATTAGTTTAGTTTTTAATCTTATAATAGCGATACGTGCG																						CATGCACGTGCTCACCTTCCTCGACCCGTAGCTTGGTTATGAACTTCATTGGTCAATTAATTAATTACTTAGCTTATATATCTTATTAGTTTAGTTTTTAATCTTATAATAGCGATACGTGCG
VvMybPA2	EU919682	GSVIVT00016470001			F- GACATTGGCGACCTCCTTAC;R- CGAGAAAATCGGAACAAGGA									121		TCATTTCTAGACAGATGAGAGATGGGAGAGATAACAGTAATGGGGTGAGCGACCACTTTCCTCCTTGTTCCGATTTTCTCG																						TCATTTCTAGACAGATGAGAGATGGGAGAGATAACAGTAATGGGGTGAGCGACCACTTTCCTCCTTGTTCCGATTTTCTCG
VvLAR1	AJ865336	GSVIVT00030282001	TC71418	VVTU13363_at	F-TTCGGCGAATACATTGTGAAG; R-TAGCAGGAGGACTAATCGCATG									140		TCCTGTCAGCTTTCTAGCGAGAGCGTAGAGTGTCCTTCATTCCTGTGGAATCAAGGTTTTCTGGTAGTTTGATTTGGC																						TTCTGTCAGCTTTCTAGCGAGAGCGTAGAAATGTCCTTCATTCTGTGGAATCAAGGCTTTCTGGTAGTTTGATTTGGC
VvLAR2	AJ865334	GSVIVT00017628001	TC32909	VVTU4800_at	F-TCTCGACATAAATGATGATGTG; R-TGCAGTTTCTTTGATTGAGTTC									166		AGTGGGTGACAGCCAAGTGTGTCCCCAACTCCATCATCATGCACATTGGAGACACCATAGAGATTCTCAGCAATGGTAAGTACAAGAGTATTCTTCACAGGGGACTGGTCAACAAGGAGAAGGTGAGGATTTCATGGGCAGTTTTCTGCGAGCCGCCTAAGGAGAAGATCATCCTGAAGCCACTGCCAGAGACGGTGTCTGAGACTGAGCCACCACTCTTCCCACCTCGCACCTTTTCCCAACATATTCAGCACAAGCTCTTCAGGAAGACCCAGGAGGCTCTACT																						AGTGGGTGACAGCCAAGTGTGTCCCCAACTCCATCATCATGCACATTGGAGACACCATAGAGATTCTCAGCAATGGTAAGTACAAGAGTATTCTTCACAGGGGACTGGTCAACAAGGAGAAGGTGAGGATTTCATGGGCAGTTTTCTGCGAGCCGCCTAAGGAGAAGATCATCCTGAAGCCACTGCCAGAGACGGTGTCTGAGACTGAGCCACCACTCTTCCCACCTCGCACCTTTGCCCAACATATTCAGCACAAGCTCTTCAGGAAGACCCAGGAGGCTCTACT
VvANR	AB199315	GSVIVT00005344001	TC94300	VVTU22587_at	F-CAATACCAGTGTTCCTGAGCTAGC; R-CGTACTTAAAACTGAACCCCTCTTTC									149		TTTTGGAGACTTCCCCCCTAAATCGAAGTTGATAATCTCCTCAGAGAAGCTTGTGAAAGAGGGGTTCAGTTTTAAGTACG																						TTTTGGAGACTTCCCCCCTAAATCGAAGTTAATAAACTCCTCAGAGAAGCTTGTGAAAGAGGGGTTCAGTTTTAAGTACG
VvUFGT	AB047099	GSVIVT00014047001	TC71334	VVTU17578_s_at	F- TAACACATTGTGGATGGAACTCAT; R- ACCTTCAATTCTCACTCCAATCTC									140		GGGACCAAAGGCTCAATGGGAGGATGGTGGAGGATGCTTTGGAGATTGGAGTGAGAATTGAAGGTGGGGT																						CCTTTTTTGGGGACCAAAGGCTCAATGGGAGGATGGTGGAGGATGCTTTGGAGATTGGAGTGAGAATTGAAGGTGGG
VvDFR	X75964	GSVIVT00014584001	TC71362	VVTU2594_at	F-GAAACCTGTAGATGGCAGGA; R-GGCCAAATCAAACTACCAGA									114		AGGACGACGACGTCTCTGC.ATTGCC.ACACCGGTCCTGTGGTTGGGATGCGGCAAGTCACTGCAACCTGCGCTTGATCACATGCATGCGATTAGTCCTCCTGCTAA																						AGCGCGACGCCGATTCTGCTATTGCC.ACACCGGTCCTGTGGTTGGGATGCGGCAAGTCACTGCAAAAAACGCTTGATCACATGCATGCGATTAGTCCTCCTGCTAA
VvLDOX	X75966	GSVIVT00001063001	TC102183	VVTU36178_s_at	F-ACCTTCATCCTCCACAACAT; R-AGTAGAGCCTCCTGGGTCTT									340		AATTCACAATCAAAACCATAAACGACGATCGCACAGTGAACAAATCGCTTCATTTCCGACCTCCCAGCAATCTTGTAAGCATAAACGAGCTGGCATCACTGTGGGAGAAGAAGATCGGGCGGACGCTCCCCCGTGTAACCGTGGAAGAAGATGACCTACTAGCCGCTGC																						AATTCACAATCG.AACCATAAACGACGATCGAACAGTGAACAAATCGCTTCATTTCCGACCTCCCAGCAATCTTGTAAGCATAAACGAGCTGGCATCACTGTGGGAGAAGAAGATCGGGCGGACGCTCCCCCGTGTAACCGTGGAAGAAGATGACCTACTAGCCGCTGC
VvF3'H-1a	DQ298196.1	GSVIVT00016215001		VVTU8386_at	F-CAACAAGAGCTGGACGCAGT;R-AGCCGTTGATCTCACAGCTC									166		GATTTGGACTGCCCGACTCACCTATCTCCAAGCCATAATCAAGGAAACTTTCCGCCTGCACCCATCCACGCCCCTCTCCCTCCCTCGGATGGCGGCGGAGAGCTGTGAGATCAACGGCTAA																						GATTGGACTGCCCACTCACCTATCTCCAGCCATAAACAAGGAAACCTTCCGGCTGCACCCATCCACGCCCCTCTCCCTCCCTCGGATGGCGGCGTATAGCTGTGAGATCAACGGCTA
VvF3'5'H-1a	DQ298201.1	GSVIVT00007868001			F-GAAGTTCGACTGGTTATTAACAAAGAT;R-AGGAGGAGTGCTTTAATGTTGGTA									156		CATGAGCGGAGGGAACCCAGATTTTCTGGACGTAATCATGGCAAACCAAGAAAATTCTACAGGGGAGAAGCTCACTATTACCAACATTAAAG																						CATGAGCGTAAGGGATCCCAGATTTTCTGGACGTAGTCATGGGCCATCAAGGAAATTCTACAGGGGAGAAGCTCACCCTTACCAACATTAAGG
VvF3'5'H-2a	DQ298204.1	GSVIVT00011918001			F-AAGAAGTTCGACAAGTTATTGACAAG; R-AGCGCCTTAATGTTGGTAAGG									152		ACGGCATCAGCCCATGAGCGCAGGGAACCCAGATTTTCTGGACGTAGTCATGGGCCATCAAGGAAATTCTACAGGGGAGAAGCTCACCCTTACCAACATTAAGGCGCTAA																						ACGGCATCAGCCCATGAGCGCAGGGAACCCAGATTTTCTGGACGTAGTCATGGGCCATCAAGGAAATTCTACAGGGGAGAAGCTCACCCTTACCAACATTAAGGCGCTAA
VvGST	AY971515	GSVIVT00023496001	TC101950	VVTU22790_s_at	F-ACTTGGTGAAGGAAGCTGGA; R- TTGGAAAGGTGCATACATGG									165		AGAGTGTGAGTGCATGGTGGGAGGACATTTCCAACAGGGCTGCTTGGAAAAAAGTCATGTGAGCTCGCTGCTTGATATATGTTGTTAATTTCCCTACGTGGCCAAGTATGCACCTTTCCAAA																						AGAGTGTGAGTGCATGGTGGGAGGACATTTCCAACAGGGCTGCTTGGAAAAAAGTCATG.GAGCTCGCTGCTTGATATATGTTGTTAATTTCCCTACGTGGCCATGTATGCACCTTTCCAA
VvOMT	XM_002278848.1	GSVIVT00002831001		VVTU9453_at	F-CTCTGCAGGCGCCTCTATTA; R- CCCAAAACAGAGTCTGGACA									139		TCTATGGGGATAGGGTAGCTTATGGTGTTGATTTTTCAGGAAGCCTTTTGACGGATTTCCATTTGTATTTGAGCTCATGTCCAGACTCTGTTTTGGGA																						GAGCAGGGTTTGCTTATGGTGTTGATTTTTCAAGGAAGTCTTTTGACGGATTTGCATTTGTATTTAAACTCATGTCCAGACTCTGTTTTGGGAGA
VvPR1	AJ536326	GSVIVT00038575001	TC81055	VVTU17551_at	F-TGGCTACCTACGCCCAGAAC; R- CATCGGTGCCTGTCAATGAA									119		TGCATCCTAGTGCATTCAGGTGGGCCTTACGGTGAGAACCTGGCCTGAGGGCAGCGGTTCATTGACAGGCACCGAT																						ATCTAGTGCATTCAGGTGGGCCTTACGGTGAGAACCTGGCCTG.GGGCAGCCCTTCATTGACAGGCACCGATG

## Sheet: corelation-qPCR-Microarray
	Pearsons corelation analysis of log2 transformed value of microarray and qRTPCR
		MybA1
DAB	Microarray	qRTPCR
66	-2.05315	-2.94418
71	-0.677405	-0.00926076
85	-0.222836	0.86949
99	-0.681601	-0.636614
127	-0.921687	-1.71665
		Myb5A
DAB	Microarray	qRTPCR
66	-7.15664	-5.56129
71	-6.58859	-4.48937
85	-8.13724	-5.86121
99	-7.46749	-5.25743
127	-7.69385	-5.31573
		Myb5B
DAB	Microarray	qRTPCR
66	-3.01924	-6.13147
71	-2.67245	-4.61812
85	-2.50262	-4.37499
99	-2.63526	-4.22581
127	-2.327	-4.37829
		DFR
DAB	Microarray	qRTPCR
66	-8.48457	-6.05867
71	-7.43182	-3.3397
85	-7.40576	-3.45987
99	-7.03878	-3.38709
127	-6.74191	-3.58556
		LDOX
DAB	Microarray	qRTPCR
66	-1.31095	-6.1732
71	-0.0510569	-3.25329
85	0.103338	-2.5885
99	-0.0252752	-3.95181
127	-0.439091	-2.53549
		UFGT
DAB	Microarray	qRTPCR
66	-0.921962	-14.9943
71	0.255292	-12.463
85	0.31143	-11.3607
99	0.0179558	-10.952
127	-0.0230676	-11.249
		LAR1
DAB	Microarray	qRTPCR
66	-12.146	-8.47732
71	-10.9605	-7.55927
85	-8.11875	-8.34728
99	-8.1344	-6.94617
127	-7.02665	-6.10618
		LAR2
DAB	Microarray	qRTPCR
66	-7.79888	-7.89786
71	-7.43547	-5.98293
85	-7.33223	-6.161
99	-7.15494	-5.3408
127	-6.52321	-5.1542
		GST
DAB	Microarray	qRTPCR
66	-6.07684	-2.12167
71	-4.32533	2.17816
85	-4.13079	3.30806
99	-4.42792	2.78045
127	-4.4529	2.50369
